# Supplementary material for: Evolutionary and biomedical implications of sex differences in the primate brain transcriptome
Source: Cell Genom. 2024 Jun 27;4(7):100589. doi: 10.1016/j.xgen.2024.100589 (PMC11293591; doi:10.1016/j.xgen.2024.100589)
Supplement: Table S1. Abbreviations for the 15 brain regions sampled and analyzed in this study, related to Figure 1A [file mmc2.xlsx]

## Sheet: Table S1
Supplementary Table 1 | Abbreviations for the 15 brain regions sampled and analyzed in this study
Region	Region abbreviation
dorsomedial prefrontal cortex	dmPFC
dorsolateral prefrontal cortex	dlPFC
ventromedial prefrontal cortex	vmPFC
ventrolateral prefrontal cortex	vlPFC
anterior cingulate cortex	ACCg
primary motor cortex	M1
superior temporal sulcus	STS
primary visual cortex	V1
amygdala	AMY
cornu ammonis 3	CA3
dentate gyrus	DG
caudate nucleus	CN
putamen	Pu
lateral geniculate nucleus	LGN
ventromedial hypothalamus	VMH
