# Supplementary material for: Evolutionary and biomedical implications of sex differences in the primate brain transcriptome
Source: Cell Genom. 2024 Jun 27;4(7):100589. doi: 10.1016/j.xgen.2024.100589 (PMC11293591; doi:10.1016/j.xgen.2024.100589)
Supplement: Table S2. Metadata for the 527 macaque samples analyzed in this study, related to Figure 1B (see STAR Methods) [file mmc3.xlsx]

## Sheet: Table S2
Supplementary Table 2 | Metadata for the 527 macaque samples analyzed in this study
Library ID	Animal ID	Brain region	Sex	Age (years)	Dominance rank (categorical)	Library batch	RIN	GEO sample accession
LID_100658	0K1	STS	m	7.03	low	A	7.06357	GSM5414853
LID_100659	4N7	STS	m	5.11	high	A	7.3663	GSM5414854
LID_100660	2E9	AMY	f	10.23	low	B	6.96266	GSM5414855
LID_100661	60T	AMY	m	13.94	low	B	6.96266	GSM5414856
LID_100662	1B7	AMY	m	11.02	high	B	7.26539	GSM5414857
LID_100663	7L0	AMY	f	6.13	low	B	7.97175	GSM5414858
LID_100665	3A6	AMY	m	11.98	low	B	4.74268	GSM5414859
LID_100666	8L6	AMY	m	6.05	low	B	6.35722	GSM5414860
LID_100667	5B6	AMY	f	11.18	high	B	7.56811	GSM5414861
LID_100668	7L7	AMY	f	6.14	mid	B	4.84359	GSM5414862
LID_100669	94S	AMY	f	13.95	low	B	6.55903	GSM5414863
LID_100670	4J3	AMY	f	7.27	mid	B	6.86176	GSM5414864
LID_100671	9C6	AMY	m	10.17	low	B	5.54995	GSM5414865
LID_100672	3A9	AMY	f	12.07	low	B	4.84359	GSM5414866
LID_100673	4N7	AMY	m	5.11	high	B	5.65086	GSM5414867
LID_100674	4N8	AMY	m	5.32	mid	B	6.1554	GSM5414868
LID_100675	4J0	AMY	m	7.14	mid	B	5.44904	GSM5414869
LID_100676	3L5	AMY	m	5.89	mid	B	5.85267	GSM5414870
LID_100677	5N1	AMY	f	5.08	mid	B	5.65086	GSM5414871
LID_100678	49Z	AMY	m	12.04	low	B	5.34813	GSM5414872
LID_100679	65Z	AMY	f	12.03	low	B	5.14632	GSM5414873
LID_100680	7L7	CN	f	6.14	mid	B	6.65994	GSM5414874
LID_100681	3L5	CN	m	5.89	mid	B	7.76993	GSM5414875
LID_100682	8L6	CN	m	6.05	low	B	7.66902	GSM5414876
LID_100683	1B7	CN	m	11.02	high	B	6.86176	GSM5414877
LID_100684	4N7	CN	m	5.11	high	B	7.56811	GSM5414878
LID_100685	2E9	CN	f	10.23	low	B	7.16448	GSM5414879
LID_100686	9N0	CN	f	5.13	high	B	6.86176	GSM5414880
LID_100687	5N1	CN	f	5.08	mid	B	7.26539	GSM5414881
LID_100688	60T	CN	m	13.94	low	B	7.26539	GSM5414882
LID_100689	4N8	CN	m	5.32	mid	B	6.86176	GSM5414883
LID_100690	4J3	CN	f	7.27	mid	B	6.76085	GSM5414884
LID_100691	94S	CN	f	13.95	low	B	6.45812	GSM5414885
LID_100692	8L6	STS	m	6.05	low	B	7.76993	GSM5414886
LID_100693	5B6	STS	f	11.18	high	B	7.56811	GSM5414887
LID_100694	60T	STS	m	13.94	low	B	7.3663	GSM5414888
LID_100696	5N1	STS	f	5.08	mid	B	6.1554	GSM5414889
LID_100697	1B7	STS	m	11.02	high	B	7.66902	GSM5414890
LID_100698	7L7	STS	f	6.14	mid	B	6.05449	GSM5414891
LID_100699	9I7	STS	f	6.94	low	B	7.26539	GSM5414892
LID_100700	94S	STS	f	13.95	low	B	6.55903	GSM5414893
LID_100701	3L5	STS	m	5.89	mid	B	6.86176	GSM5414894
LID_100702	49Z	STS	m	12.04	low	B	7.56811	GSM5414895
LID_100703	6I4	STS	m	7.05	mid	B	7.16448	GSM5414896
LID_100704	65Z	STS	f	12.03	low	B	7.06357	GSM5414897
LID_100706	5N1	vmPFC	f	5.08	mid	C	7.73435	GSM5414898
LID_100707	1B7	vmPFC	m	11.02	high	C	9.07497	GSM5414899
LID_100708	2E9	vmPFC	f	10.23	low	C	7.42498	GSM5414900
LID_100709	7L0	vmPFC	f	6.13	low	C	9.07497	GSM5414901
LID_100710	4N8	vmPFC	m	5.32	mid	C	9.1781	GSM5414902
LID_100711	65Z	vmPFC	f	12.03	low	C	9.28122	GSM5414903
LID_100712	9N0	vmPFC	f	5.13	high	C	8.55935	GSM5414904
LID_100713	3A9	vmPFC	f	12.07	low	C	9.28122	GSM5414905
LID_100714	49Z	vmPFC	m	12.04	low	C	8.66247	GSM5414906
LID_100715	5B6	vmPFC	f	11.18	high	C	9.69372	GSM5414907
LID_100716	8L6	vmPFC	m	6.05	low	C	8.45622	GSM5414908
LID_100717	3A6	vmPFC	m	11.98	low	C	6.59998	GSM5414909
LID_100718	9C6	vmPFC	m	10.17	low	C	9.89997	GSM5414910
LID_100719	4J3	vmPFC	f	7.27	mid	C	8.3531	GSM5414911
LID_100720	65Z	V1	f	12.03	low	C	9.07497	GSM5414912
LID_100721	4N7	vmPFC	m	5.11	high	C	7.73435	GSM5414913
LID_100722	4J0	vmPFC	m	7.14	mid	C	8.66247	GSM5414914
LID_100723	94S	V1	f	13.95	low	C	7.9406	GSM5414915
LID_100724	3L5	vmPFC	m	5.89	mid	C	9.28122	GSM5414916
LID_100725	94S	vmPFC	f	13.95	low	C	8.14685	GSM5414917
LID_100726	60T	V1	m	13.94	low	C	8.66247	GSM5414918
LID_100727	7L7	vmPFC	f	6.14	mid	C	9.28122	GSM5414919
LID_100728	60T	vmPFC	m	13.94	low	C	10.0031	GSM5414920
LID_100729	9I5	STS	f	6.97	mid	C	7.16448	GSM5414921
LID_100730	4J0	CN	m	7.14	mid	D	7.4672	GSM5414922
LID_100731	3L5	CA3	m	5.89	mid	D	7.66902	GSM5414923
LID_100732	3A9	CA3	f	12.07	low	D	9.5906	GSM5414924
LID_100733	5B6	CN	f	11.18	high	D	6.25631	GSM5414925
LID_100734	3A6	CA3	m	11.98	low	D	7.16448	GSM5414926
LID_100735	5B6	CA3	f	11.18	high	D	9.89997	GSM5414927
LID_100737	8L6	CA3	m	6.05	low	D	7.66902	GSM5414928
LID_100738	7L7	CA3	f	6.14	mid	D	8.45622	GSM5414930
LID_100739	7L0	CN	f	6.13	low	D	8.27447	GSM5414931
LID_100740	4J3	CA3	f	7.27	mid	D	7.01248	GSM5414933
LID_100741	94S	CA3	f	13.95	low	D	8.86872	GSM5414934
LID_100742	3A9	CN	f	12.07	low	D	7.4672	GSM5414936
LID_100743	2000000000	CA3	f	10.23	low	D	8.14685	GSM5414937
LID_100744	4N7	CA3	m	5.11	high	D	9.89997	GSM5414939
LID_100745	9C6	CN	m	10.17	low	D	7.06357	GSM5414941
LID_100746	60T	CA3	m	13.94	low	D	10.0031	GSM5414943
LID_100747	5N1	CA3	f	5.08	mid	D	9.69372	GSM5414944
LID_100748	4N8	CA3	m	5.32	mid	D	5.85267	GSM5414946
LID_100749	1B7	CA3	m	11.02	high	D	7.26539	GSM5414948
LID_100750	9N0	CA3	f	5.13	high	D	7.16448	GSM5414949
LID_100751	7L0	CA3	f	6.13	low	D	7.97175	GSM5414950
LID_100752	4J0	CA3	m	7.14	mid	D	6.86176	GSM5414951
LID_100753	9C6	CA3	m	10.17	low	D	7.63123	GSM5414952
LID_100754	4J3	DG	f	7.27	mid	E	6.65994	GSM5414953
LID_100755	5B6	DG	f	11.18	high	E	7.16448	GSM5414954
LID_100756	94S	ACCg	f	13.95	low	E	7.32185	GSM5414955
LID_100757	5N1	DG	f	5.08	mid	E	5.65086	GSM5414956
LID_100758	8L6	DG	m	6.05	low	E	6.55903	GSM5414957
LID_100759	4N8	ACCg	m	5.32	mid	E	9.48747	GSM5414958
LID_100760	3A9	DG	f	12.07	low	E	7.76993	GSM5414959
LID_100761	94S	DG	f	13.95	low	E	7.16448	GSM5414960
LID_100762	2E9	ACCg	f	10.23	low	E	9.69372	GSM5414961
LID_100763	60T	DG	m	13.94	low	E	7.66902	GSM5414962
LID_100764	7L7	DG	f	6.14	mid	E	7.16448	GSM5414963
LID_100765	7L7	ACCg	f	6.14	mid	E	8.86872	GSM5414964
LID_100766	3A6	DG	m	11.98	low	E	7.4672	GSM5414965
LID_100767	65Z	DG	f	12.03	low	E	7.26539	GSM5414966
LID_100768	4J3	ACCg	f	7.27	mid	E	9.48747	GSM5414967
LID_100769	1B7	DG	m	11.02	high	E	6.96266	GSM5414968
LID_100770	3A9	ACCg	f	12.07	low	E	8.86872	GSM5414969
LID_100771	9C6	ACCg	m	10.17	low	E	8.14685	GSM5414970
LID_100772	4N7	DG	m	5.11	high	E	7.66902	GSM5414971
LID_100773	4J0	ACCg	m	7.14	mid	E	7.73435	GSM5414972
LID_100774	7L0	ACCg	f	6.13	low	E	9.5906	GSM5414973
LID_100775	3L5	DG	m	5.89	mid	E	6.1554	GSM5414974
LID_100776	60T	ACCg	m	13.94	low	E	8.86872	GSM5414975
LID_100777	8L6	ACCg	m	6.05	low	E	8.7656	GSM5414976
LID_100778	9I7	DG	f	6.94	low	F	7.76993	GSM5414977
LID_100779	5N1	V1	f	5.08	mid	F	7.21873	GSM5414978
LID_100780	3L5	ACCg	m	5.89	mid	F	8.14685	GSM5414979
LID_100781	7L0	DG	f	6.13	low	F	7.97175	GSM5414980
LID_100782	1B7	V1	m	11.02	high	F	9.69372	GSM5414981
LID_100783	5N1	ACCg	f	5.08	mid	F	7.32185	GSM5414982
LID_100784	4J0	DG	m	7.14	mid	F	7.3663	GSM5414983
LID_100785	7L0	V1	f	6.13	low	F	9.79684	GSM5414984
LID_100786	4N7	V1	m	5.11	high	F	9.1781	GSM5414985
LID_100787	0K1	DG	m	7.03	low	F	7.3663	GSM5414986
LID_100788	8L6	V1	m	6.05	low	F	8.55935	GSM5414987
LID_100789	4J0	V1	m	7.14	mid	F	8.66247	GSM5414988
LID_100790	49Z	DG	m	12.04	low	F	7.66902	GSM5414989
LID_100791	9C6	V1	m	10.17	low	F	9.69372	GSM5414990
LID_100792	3L5	V1	m	5.89	mid	F	8.7656	GSM5414991
LID_100793	2E9	V1	f	10.23	low	F	8.24997	GSM5414992
LID_100794	7L7	V1	f	6.14	mid	F	8.97185	GSM5414993
LID_100795	49Z	V1	m	12.04	low	F	8.3531	GSM5414994
LID_100796	5B6	V1	f	11.18	high	F	7.42498	GSM5414995
LID_100797	49Z	ACCg	m	12.04	low	F	8.3531	GSM5414996
LID_100798	9N0	ACCg	f	5.13	high	F	6.49686	GSM5414997
LID_100799	4J3	V1	f	7.27	mid	F	8.45622	GSM5414998
LID_100800	4N7	ACCg	m	5.11	high	F	7.63123	GSM5414999
LID_100801	5B6	ACCg	f	11.18	high	F	8.24997	GSM5415000
LID_100802	3A6	ACCg	m	11.98	low	G	7.63123	GSM5415001
LID_100803	94O	DG	m	15.85	high	G	7.5281	GSM5415002
LID_100804	9I5	V1	f	6.97	mid	G	7.5281	GSM5415003
LID_100805	65Z	ACCg	f	12.03	low	G	7.32185	GSM5415004
LID_100806	2C7	STS	f	11.2	low	G	9.07497	GSM5415005
LID_100807	9N0	AMY	f	5.13	high	G	6.1554	GSM5415006
LID_100808	1B7	ACCg	m	11.02	high	G	9.07497	GSM5415007
LID_100809	4C6	STS	m	10.75	mid	G	9.38435	GSM5415008
LID_100810	3A6	CN	m	11.98	low	G	7.56811	GSM5415009
LID_100811	65Z	CA3	f	12.03	low	G	7.73435	GSM5415010
LID_100812	36O	STS	f	16.02	low	G	7.83748	GSM5415011
LID_100813	49Z	CA3	m	12.04	low	G	8.66247	GSM5415012
LID_100814	94O	STS	m	15.85	high	G	8.3531	GSM5415013
LID_100815	49Z	CN	m	12.04	low	G	8.66247	GSM5415014
LID_100816	2C7	V1	f	11.2	low	G	6.80623	GSM5415015
LID_100817	65Z	CN	f	12.03	low	G	9.1781	GSM5415016
LID_100818	4C6	V1	m	10.75	mid	G	6.39373	GSM5415017
LID_100819	36O	DG	f	16.02	low	G	7.32185	GSM5415018
LID_100820	6I4	V1	m	7.05	mid	G	7.01248	GSM5415019
LID_104806	2E9	DG	f	10.23	low	I	7.42498	GSM5415020
LID_104807	9I7	CA3	f	6.94	low	I	8.04373	GSM5415021
LID_104808	4N8	DG	m	5.32	mid	I	6.29061	GSM5415022
LID_104809	0K1	CA3	m	7.03	low	I	7.42498	GSM5415023
LID_104810	3A6	V1	m	11.98	low	I	8.66247	GSM5415024
LID_104811	2E9	STS	f	10.23	low	I	7.21873	GSM5415025
LID_104812	4N8	STS	m	5.32	mid	I	8.04373	GSM5415026
LID_104813	4N8	V1	m	5.32	mid	I	8.24997	GSM5415027
LID_104814	9I7	V1	f	6.94	low	I	8.45622	GSM5415028
LID_104815	94O	V1	m	15.85	high	I	8.3531	GSM5415029
LID_104816	4C6	CN	m	10.75	mid	I	8.55935	GSM5415030
LID_104817	4C6	dmPFC	m	10.75	mid	I	6.18748	GSM5415031
LID_104818	1B7	VMH	m	11.02	high	I	8.04373	GSM5415032
LID_104819	0K1	dlPFC	m	7.03	low	I	8.66247	GSM5415033
LID_104820	49Z	LGN	m	12.04	low	I	7.42498	GSM5415034
LID_104821	4C6	ACCg	m	10.75	mid	I	8.14685	GSM5415035
LID_104822	5H7	V1	m	8.19	low	I	7.9406	GSM5415036
LID_104823	8K7	vmPFC	f	6.16	high	I	7.01248	GSM5415037
LID_104824	65Z	Pu	f	12.03	low	I	9.07497	GSM5415038
LID_104825	49Z	vlPFC	m	12.04	low	I	8.45622	GSM5415039
LID_104826	36O	vmPFC	f	16.02	low	I	8.7656	GSM5415040
LID_104827	4J0	STS	m	7.14	mid	I	7.63123	GSM5415041
LID_104828	36O	Pu	f	16.02	low	I	7.9406	GSM5415042
LID_104829	4C6	vlPFC	m	10.75	mid	I	7.83748	GSM5415043
LID_104830	1B7	vlPFC	m	11.02	high	I	8.04373	GSM5415044
LID_104831	8K7	V1	f	6.16	high	I	8.24997	GSM5415045
LID_104832	4N8	Pu	m	5.32	mid	I	8.7656	GSM5415046
LID_104833	80S	VMH	f	14.1	low	I	9.48747	GSM5415047
LID_104834	4J3	dmPFC	f	7.27	mid	I	7.21873	GSM5415048
LID_104836	49Z	dlPFC	m	12.04	low	I	7.83748	GSM5415049
LID_104837	6H6	M1	f	8.04	mid	I	7.5281	GSM5415050
LID_104838	5H7	CN	m	8.19	low	I	7.32185	GSM5415051
LID_104839	6I4	VMH	m	7.05	mid	I	6.18748	GSM5415052
LID_104840	4J3	LGN	f	7.27	mid	I	6.49686	GSM5415053
LID_104841	9I5	dmPFC	f	6.97	mid	I	7.1156	GSM5415054
LID_104842	48V	DG	f	12.96	mid	I	5.67186	GSM5415055
LID_104843	20S	LGN	f	14.91	mid	I	7.5281	GSM5415056
LID_104844	7L0	Pu	f	6.13	low	I	8.55935	GSM5415057
LID_104845	7L0	vlPFC	f	6.13	low	I	7.73435	GSM5415058
LID_104846	80S	STS	f	14.1	low	I	7.73435	GSM5415059
LID_104847	0K1	VMH	m	7.03	low	I	8.3531	GSM5415060
LID_104848	9N0	DG	f	5.13	high	I	7.32185	GSM5415061
LID_104849	4N7	dmPFC	m	5.11	high	I	6.59998	GSM5415062
LID_104850	4N7	LGN	m	5.11	high	I	6.90935	GSM5415063
LID_104851	5H7	AMY	m	8.19	low	I	5.25936	GSM5415064
LID_104852	9N0	VMH	f	5.13	high	I	8.7656	GSM5415065
LID_104853	9I5	vmPFC	f	6.97	mid	I	7.83748	GSM5415066
LID_104854	9C6	DG	m	10.17	low	I	5.36248	GSM5415067
LID_104855	4N7	M1	m	5.11	high	I	7.9406	GSM5415068
LID_104856	94S	M1	f	13.95	low	I	8.45622	GSM5415069
LID_104857	2C7	DG	f	11.2	low	I	8.3531	GSM5415070
LID_104858	9I7	vmPFC	f	6.94	low	I	8.3531	GSM5415071
LID_104859	80S	CA3	f	14.1	low	I	8.3531	GSM5415072
LID_104860	65Z	vlPFC	f	12.03	low	I	7.9406	GSM5415073
LID_104861	9C6	VMH	m	10.17	low	I	8.04373	GSM5415074
LID_104862	0K1	CN	m	7.03	low	I	6.39373	GSM5415075
LID_104863	60T	dlPFC	m	13.94	low	I	8.45622	GSM5415076
LID_104864	22H	dmPFC	f	19.89	mid	I	8.14685	GSM5415077
LID_104865	49Z	M1	m	12.04	low	I	7.63123	GSM5415078
LID_104866	6I4	vmPFC	m	7.05	mid	I	7.83748	GSM5415079
LID_104867	2C7	vmPFC	f	11.2	low	I	8.66247	GSM5415080
LID_104868	4J0	LGN	m	7.14	mid	I	8.14685	GSM5415081
LID_104869	80S	Pu	f	14.1	low	I	8.86872	GSM5415082
LID_104870	4N8	vlPFC	m	5.32	mid	I	7.73435	GSM5415083
LID_104871	20S	M1	f	14.91	mid	I	6.80623	GSM5415084
LID_104872	8K7	CN	f	6.16	high	I	7.9406	GSM5415085
LID_104873	3A9	Pu	f	12.07	low	I	7.63123	GSM5415086
LID_104874	3L6	vlPFC	m	6.05	mid	I	8.66247	GSM5415087
LID_104875	6H6	LGN	f	8.04	mid	I	7.73435	GSM5415088
LID_104876	9C6	LGN	m	10.17	low	I	8.14685	GSM5415089
LID_104877	94O	LGN	m	15.85	high	I	7.1156	GSM5415090
LID_104878	22H	vmPFC	f	19.89	mid	I	5.05311	GSM5415091
LID_104879	8L6	vlPFC	m	6.05	low	I	6.90935	GSM5415092
LID_104880	65Z	M1	f	12.03	low	I	6.80623	GSM5415093
LID_104881	4N8	dlPFC	m	5.32	mid	I	6.80623	GSM5415094
LID_104882	48V	dmPFC	f	12.96	mid	I	6.49686	GSM5415095
LID_104883	7L7	Pu	f	6.14	mid	I	7.42498	GSM5415096
LID_104884	3L6	AMY	m	6.05	mid	I	6.90935	GSM5415097
LID_104885	6I4	dmPFC	m	7.05	mid	I	7.1156	GSM5415098
LID_104886	6H6	vlPFC	f	8.04	mid	I	4.94998	GSM5415099
LID_104887	94S	vlPFC	f	13.95	low	I	7.5281	GSM5415100
LID_104888	60T	M1	m	13.94	low	I	7.63123	GSM5415101
LID_104889	3L6	vmPFC	m	6.05	mid	I	7.1156	GSM5415102
LID_104890	20S	vmPFC	f	14.91	mid	I	7.63123	GSM5415103
LID_104891	2C7	VMH	f	11.2	low	I	7.73435	GSM5415104
LID_104892	3L5	vlPFC	m	5.89	mid	I	7.01248	GSM5415105
LID_104893	2C7	LGN	f	11.2	low	I	5.56873	GSM5415106
LID_104894	3A9	STS	f	12.07	low	I	4.43436	GSM5415107
LID_104895	8L6	dlPFC	m	6.05	low	I	8.14685	GSM5415108
LID_104896	0K1	ACCg	m	7.03	low	I	5.98123	GSM5415109
LID_104897	22H	ACCg	f	19.89	mid	I	7.42498	GSM5415110
LID_104898	36O	ACCg	f	16.02	low	I	6.29061	GSM5415111
LID_104899	5H7	ACCg	m	8.19	low	I	8.04373	GSM5415112
LID_104900	5H7	CA3	m	8.19	low	I	7.83748	GSM5415113
LID_104901	48V	CA3	f	12.96	mid	I	7.1156	GSM5415114
LID_104902	4J3	Pu	f	7.27	mid	J	7.1156	GSM5415115
LID_104903	4N8	M1	m	5.32	mid	J	7.1156	GSM5415116
LID_104904	2C7	CN	f	11.2	low	J	7.21873	GSM5415117
LID_104905	3L6	VMH	m	6.05	mid	J	7.9406	GSM5415118
LID_104906	2E9	M1	f	10.23	low	J	5.77498	GSM5415119
LID_104907	3A9	VMH	f	12.07	low	J	5.98123	GSM5415120
LID_104909	2C7	AMY	f	11.2	low	J	7.21873	GSM5415121
LID_104910	8L6	LGN	m	6.05	low	J	7.32185	GSM5415122
LID_104911	8K7	dmPFC	f	6.16	high	J	7.63123	GSM5415123
LID_104912	9I7	Pu	f	6.94	low	J	9.07497	GSM5415124
LID_104913	7L7	vlPFC	f	6.14	mid	J	6.49686	GSM5415125
LID_104914	9I5	AMY	f	6.97	mid	J	7.5281	GSM5415126
LID_104915	4C6	dlPFC	m	10.75	mid	J	8.14685	GSM5415127
LID_104916	22H	Pu	f	19.89	mid	J	8.04373	GSM5415128
LID_104917	7L0	VMH	f	6.13	low	J	5.98123	GSM5415129
LID_104918	9I7	M1	f	6.94	low	J	7.9406	GSM5415130
LID_104919	9I5	vlPFC	f	6.97	mid	J	8.97185	GSM5415131
LID_104922	94S	dmPFC	f	13.95	low	J	8.45622	GSM5415132
LID_104923	3L6	LGN	m	6.05	mid	J	7.9406	GSM5415133
LID_104924	22H	M1	f	19.89	mid	J	7.63123	GSM5415134
LID_104925	2C7	M1	f	11.2	low	J	7.32185	GSM5415135
LID_104926	20S	DG	f	14.91	mid	J	6.59998	GSM5415136
LID_104927	2E9	dmPFC	f	10.23	low	J	5.67186	GSM5415137
LID_104928	36O	dmPFC	f	16.02	low	J	8.14685	GSM5415138
LID_104929	6H6	VMH	f	8.04	mid	J	8.97185	GSM5415139
LID_104930	2C7	Pu	f	11.2	low	J	8.66247	GSM5415140
LID_104931	4J3	M1	f	7.27	mid	J	7.32185	GSM5415141
LID_104932	80S	AMY	f	14.1	low	J	6.39373	GSM5415142
LID_104933	3A6	Pu	m	11.98	low	J	8.97185	GSM5415143
LID_104934	22H	LGN	f	19.89	mid	J	7.83748	GSM5415144
LID_104935	5N1	vlPFC	f	5.08	mid	J	8.14685	GSM5415145
LID_104936	8K7	Pu	f	6.16	high	J	8.45622	GSM5415146
LID_104937	9I5	DG	f	6.97	mid	J	5.36248	GSM5415147
LID_104938	1B7	Pu	m	11.02	high	J	8.55935	GSM5415148
LID_104939	6H6	CA3	f	8.04	mid	J	4.84686	GSM5415149
LID_104940	6I4	LGN	m	7.05	mid	J	7.32185	GSM5415150
LID_104941	9I5	VMH	f	6.97	mid	J	8.55935	GSM5415151
LID_104942	6I4	Pu	m	7.05	mid	J	8.45622	GSM5415152
LID_104943	3L6	Pu	m	6.05	mid	J	8.3531	GSM5415153
LID_104944	5H7	Pu	m	8.19	low	J	7.83748	GSM5415154
LID_104945	4C6	M1	m	10.75	mid	J	7.5281	GSM5415155
LID_104946	3A6	LGN	m	11.98	low	J	6.18748	GSM5415156
LID_104947	6I4	dlPFC	m	7.05	mid	J	7.63123	GSM5415157
LID_104948	48V	V1	f	12.96	mid	J	7.63123	GSM5415158
LID_104949	5N1	dmPFC	f	5.08	mid	J	6.59998	GSM5415159
LID_104950	5H7	dmPFC	m	8.19	low	J	8.86872	GSM5415160
LID_104951	0K1	M1	m	7.03	low	J	7.5281	GSM5415161
LID_104952	9I7	AMY	f	6.94	low	J	8.24997	GSM5415162
LID_104953	20S	Pu	f	14.91	mid	J	8.45622	GSM5415163
LID_104954	9N0	LGN	f	5.13	high	J	7.83748	GSM5415164
LID_104955	2E9	LGN	f	10.23	low	J	7.9406	GSM5415165
LID_104956	3A9	V1	f	12.07	low	J	8.04373	GSM5415166
LID_104957	5N1	VMH	f	5.08	mid	J	8.14685	GSM5415167
LID_104958	9I7	dmPFC	f	6.94	low	J	8.04373	GSM5415168
LID_104959	9C6	vlPFC	m	10.17	low	J	8.55935	GSM5415169
LID_104960	20S	dmPFC	f	14.91	mid	J	7.73435	GSM5415170
LID_104961	3A9	vlPFC	f	12.07	low	J	7.73435	GSM5415171
LID_104962	8L6	Pu	m	6.05	low	J	9.5906	GSM5415172
LID_104963	5B6	VMH	f	11.18	high	J	9.48747	GSM5415173
LID_104964	94S	VMH	f	13.95	low	J	8.45622	GSM5415174
LID_104965	9N0	vlPFC	f	5.13	high	J	8.66247	GSM5415175
LID_104966	22H	V1	f	19.89	mid	J	6.90935	GSM5415176
LID_104967	3A6	VMH	m	11.98	low	J	8.86872	GSM5415177
LID_104968	94O	CN	m	15.85	high	J	7.5281	GSM5415178
LID_104969	80S	DG	f	14.1	low	J	7.32185	GSM5415179
LID_104970	7L0	dmPFC	f	6.13	low	J	6.59998	GSM5415180
LID_104971	3A6	dlPFC	m	11.98	low	J	8.24997	GSM5415181
LID_104972	2C7	vlPFC	f	11.2	low	J	7.01248	GSM5415182
LID_104974	65Z	dmPFC	f	12.03	low	J	8.24997	GSM5415183
LID_104975	9I7	VMH	f	6.94	low	J	8.7656	GSM5415184
LID_104976	5H7	M1	m	8.19	low	J	8.04373	GSM5415185
LID_104977	4J3	vlPFC	f	7.27	mid	J	4.74374	GSM5415186
LID_104978	8K7	M1	f	6.16	high	J	7.01248	GSM5415187
LID_104979	5N1	M1	f	5.08	mid	J	7.21873	GSM5415188
LID_104980	4J3	STS	f	7.27	mid	J	6.39373	GSM5415189
LID_104981	0K1	vmPFC	m	7.03	low	J	6.80623	GSM5415190
LID_104982	4C6	AMY	m	10.75	mid	J	8.55935	GSM5415191
LID_104983	5H7	STS	m	8.19	low	J	8.7656	GSM5415192
LID_104984	48V	STS	f	12.96	mid	J	6.08436	GSM5415193
LID_104985	9I7	LGN	f	6.94	low	J	5.05311	GSM5415194
LID_104986	9C6	dlPFC	m	10.17	low	J	8.55935	GSM5415195
LID_104987	5N1	LGN	f	5.08	mid	J	7.63123	GSM5415196
LID_104988	9I5	M1	f	6.97	mid	J	7.01248	GSM5415197
LID_104989	94O	AMY	m	15.85	high	J	7.01248	GSM5415198
LID_104990	1B7	dmPFC	m	11.02	high	J	8.24997	GSM5415199
LID_104991	4J0	VMH	m	7.14	mid	J	8.04373	GSM5415200
LID_104993	3L6	ACCg	m	6.05	mid	J	8.86872	GSM5415201
LID_104994	2C7	ACCg	f	11.2	low	J	8.24997	GSM5415202
LID_104995	48V	ACCg	f	12.96	mid	J	8.24997	GSM5415203
LID_104996	3L6	CA3	m	6.05	mid	J	7.5281	GSM5415204
LID_104997	36O	CA3	f	16.02	low	J	7.32185	GSM5415205
LID_104998	48V	vmPFC	f	12.96	mid	K	7.83748	GSM5415206
LID_104999	5H7	LGN	m	8.19	low	K	7.63123	GSM5415207
LID_105000	3L5	Pu	m	5.89	mid	K	7.9406	GSM5415208
LID_105003	6I4	DG	m	7.05	mid	K	8.04373	GSM5415209
LID_105004	8K7	VMH	f	6.16	high	K	8.14685	GSM5415210
LID_105005	20S	CN	f	14.91	mid	K	7.01248	GSM5415211
LID_105006	9N0	STS	f	5.13	high	K	6.08436	GSM5415212
LID_105007	8L6	VMH	m	6.05	low	K	6.80623	GSM5415213
LID_105008	4C6	LGN	m	10.75	mid	K	7.5281	GSM5415214
LID_105009	80S	dmPFC	f	14.1	low	K	7.83748	GSM5415215
LID_105010	7L7	M1	f	6.14	mid	K	6.90935	GSM5415216
LID_105011	6I4	CN	m	7.05	mid	K	7.32185	GSM5415217
LID_105012	3L6	dmPFC	m	6.05	mid	K	5.87811	GSM5415218
LID_105013	5B6	Pu	f	11.18	high	K	7.73435	GSM5415219
LID_105014	3L6	dlPFC	m	6.05	mid	K	8.7656	GSM5415220
LID_105015	60T	Pu	m	13.94	low	K	8.55935	GSM5415221
LID_105016	6H6	CN	f	8.04	mid	K	5.77498	GSM5415222
LID_105017	9I5	CN	f	6.97	mid	K	8.45622	GSM5415223
LID_105018	20S	CA3	f	14.91	mid	K	7.9406	GSM5415224
LID_105019	22H	vlPFC	f	19.89	mid	K	6.7031	GSM5415225
LID_105020	94O	Pu	m	15.85	high	K	7.9406	GSM5415226
LID_105021	3A9	M1	f	12.07	low	K	7.9406	GSM5415227
LID_105022	4N7	VMH	m	5.11	high	K	7.9406	GSM5415228
LID_105023	9N0	Pu	f	5.13	high	K	8.14685	GSM5415229
LID_105024	7L0	M1	f	6.13	low	K	6.49686	GSM5415230
LID_105025	36O	VMH	f	16.02	low	K	7.5281	GSM5415231
LID_105026	5H7	DG	m	8.19	low	K	7.01248	GSM5415232
LID_105027	6H6	DG	f	8.04	mid	K	6.29061	GSM5415233
LID_105028	9C6	M1	m	10.17	low	K	7.9406	GSM5415234
LID_105029	4N7	Pu	m	5.11	high	K	8.24997	GSM5415235
LID_105030	20S	STS	f	14.91	mid	K	7.73435	GSM5415236
LID_105031	22H	CN	f	19.89	mid	K	7.42498	GSM5415237
LID_105032	9N0	M1	f	5.13	high	K	7.63123	GSM5415238
LID_105033	5H7	vlPFC	m	8.19	low	K	8.24997	GSM5415239
LID_105034	8K7	CA3	f	6.16	high	K	8.24997	GSM5415240
LID_105035	4C6	VMH	m	10.75	mid	K	7.5281	GSM5415241
LID_105036	3A9	LGN	f	12.07	low	K	4.53749	GSM5415242
LID_105037	0K1	AMY	m	7.03	low	K	3.60936	GSM5415243
LID_105038	94S	Pu	f	13.95	low	K	8.04373	GSM5415244
LID_105039	80S	vmPFC	f	14.1	low	K	2.47499	GSM5415245
LID_105040	5B6	vlPFC	f	11.18	high	K	8.97185	GSM5415246
LID_105042	4J0	dmPFC	m	7.14	mid	K	7.9406	GSM5415247
LID_105043	1B7	LGN	m	11.02	high	K	8.04373	GSM5415248
LID_105044	9C6	dmPFC	m	10.17	low	K	7.5281	GSM5415249
LID_105045	6H6	dmPFC	f	8.04	mid	K	5.36248	GSM5415250
LID_105046	22H	VMH	f	19.89	mid	K	6.90935	GSM5415251
LID_105047	6I4	M1	m	7.05	mid	K	5.77498	GSM5415252
LID_105048	7L7	dmPFC	f	6.14	mid	K	7.21873	GSM5415253
LID_105049	8K7	AMY	f	6.16	high	K	4.64061	GSM5415254
LID_105050	80S	M1	f	14.1	low	K	8.3531	GSM5415255
LID_105051	0K1	vlPFC	m	7.03	low	K	7.83748	GSM5415256
LID_105052	3L6	CN	m	6.05	mid	K	7.5281	GSM5415257
LID_105053	94O	VMH	m	15.85	high	K	8.24997	GSM5415258
LID_105054	0K1	V1	m	7.03	low	K	6.18748	GSM5415259
LID_105055	22H	AMY	f	19.89	mid	K	7.63123	GSM5415260
LID_105056	6I4	AMY	m	7.05	mid	K	7.63123	GSM5415261
LID_105057	80S	V1	f	14.1	low	K	6.59998	GSM5415262
LID_105058	3L5	VMH	m	5.89	mid	K	8.86872	GSM5415263
LID_105059	48V	VMH	f	12.96	mid	K	7.5281	GSM5415264
LID_105060	7L7	VMH	f	6.14	mid	K	8.45622	GSM5415265
LID_105061	4C6	Pu	m	10.75	mid	K	8.24997	GSM5415266
LID_105062	2E9	VMH	f	10.23	low	K	7.63123	GSM5415267
LID_105063	94S	LGN	f	13.95	low	K	7.42498	GSM5415268
LID_105064	0K1	dmPFC	m	7.03	low	K	7.83748	GSM5415269
LID_105065	4J3	VMH	f	7.27	mid	K	7.9406	GSM5415270
LID_105066	20S	AMY	f	14.91	mid	K	8.04373	GSM5415271
LID_105067	4N8	VMH	m	5.32	mid	K	8.14685	GSM5415272
LID_105068	5H7	vmPFC	m	8.19	low	K	8.04373	GSM5415273
LID_105069	4N7	vlPFC	m	5.11	high	K	8.55935	GSM5415274
LID_105070	6H6	STS	f	8.04	mid	K	7.73435	GSM5415275
LID_105071	3A6	M1	m	11.98	low	K	7.73435	GSM5415276
LID_105072	94O	vlPFC	m	15.85	high	K	9.5906	GSM5415277
LID_105073	5B6	dmPFC	f	11.18	high	K	9.48747	GSM5415278
LID_105074	80S	CN	f	14.1	low	K	8.66247	GSM5415279
LID_105075	5B6	LGN	f	11.18	high	K	8.86872	GSM5415280
LID_105076	49Z	VMH	m	12.04	low	K	7.5281	GSM5415281
LID_105077	3L6	DG	m	6.05	mid	K	7.73435	GSM5415282
LID_105078	36O	AMY	f	16.02	low	K	5.46561	GSM5415283
LID_105079	94O	vmPFC	m	15.85	high	K	7.9406	GSM5415284
LID_105080	8K7	DG	f	6.16	high	K	7.63123	GSM5415285
LID_105081	4N7	dlPFC	m	5.11	high	K	9.38435	GSM5415286
LID_105082	49Z	Pu	m	12.04	low	K	8.97185	GSM5415287
LID_105083	3A6	dmPFC	m	11.98	low	K	8.24997	GSM5415288
LID_105084	9N0	dmPFC	f	5.13	high	K	7.9406	GSM5415289
LID_105085	48V	AMY	f	12.96	mid	K	5.87811	GSM5415290
LID_105086	3A6	vlPFC	m	11.98	low	K	8.66247	GSM5415291
LID_105087	6H6	AMY	f	8.04	mid	K	4.74374	GSM5415292
LID_105088	80S	ACCg	f	14.1	low	K	8.55935	GSM5415293
LID_105089	20S	ACCg	f	14.91	mid	K	8.3531	GSM5415294
LID_105090	8K7	ACCg	f	6.16	high	K	7.1156	GSM5415295
LID_105091	9I7	ACCg	f	6.94	low	K	8.3531	GSM5415296
LID_105092	22H	CA3	f	19.89	mid	K	7.83748	GSM5415297
LID_105093	9I5	CA3	f	6.97	mid	K	7.5281	GSM5415298
LID_105094	1B7	M1	m	11.02	high	H	8.7656	GSM5415299
LID_105095	60T	LGN	m	13.94	low	H	7.1156	GSM5415300
LID_105097	20S	VMH	f	14.91	mid	H	8.45622	GSM5415301
LID_105098	8K7	STS	f	6.16	high	H	6.39373	GSM5415302
LID_105099	20S	V1	f	14.91	mid	H	6.49686	GSM5415303
LID_105100	9I5	Pu	f	6.97	mid	H	9.28122	GSM5415304
LID_105101	6I4	vlPFC	m	7.05	mid	H	7.83748	GSM5415305
LID_105102	3L5	M1	m	5.89	mid	H	7.5281	GSM5415306
LID_105103	4C6	vmPFC	m	10.75	mid	H	8.66247	GSM5415307
LID_105104	20S	vlPFC	f	14.91	mid	H	5.25936	GSM5415308
LID_105105	4J0	vlPFC	m	7.14	mid	H	8.04373	GSM5415309
LID_105106	9C6	STS	m	10.17	low	H	7.63123	GSM5415310
LID_105107	48V	Pu	f	12.96	mid	H	7.73435	GSM5415311
LID_105108	2E9	vlPFC	f	10.23	low	H	5.67186	GSM5415312
LID_105109	4J0	Pu	m	7.14	mid	H	8.86872	GSM5415313
LID_105110	49Z	dmPFC	m	12.04	low	H	7.73435	GSM5415314
LID_105111	80S	vlPFC	f	14.1	low	H	5.98123	GSM5415315
LID_105112	3A6	STS	m	11.98	low	H	8.14685	GSM5415316
LID_105113	48V	CN	f	12.96	mid	H	8.14685	GSM5415317
LID_105114	22H	STS	f	19.89	mid	H	8.24997	GSM5415318
LID_105115	2E9	Pu	f	10.23	low	H	9.38435	GSM5415319
LID_105116	6H6	Pu	f	8.04	mid	H	8.66247	GSM5415320
LID_105117	8L6	M1	m	6.05	low	H	6.80623	GSM5415321
LID_105118	4C6	CA3	m	10.75	mid	H	7.83748	GSM5415322
LID_105119	3L5	dmPFC	m	5.89	mid	H	5.46561	GSM5415323
LID_105120	0K1	Pu	m	7.03	low	H	7.73435	GSM5415324
LID_105121	0K1	LGN	m	7.03	low	H	7.63123	GSM5415325
LID_105122	36O	M1	f	16.02	low	H	7.83748	GSM5415326
LID_105123	36O	vlPFC	f	16.02	low	H	7.73435	GSM5415327
LID_105124	8K7	vlPFC	f	6.16	high	H	5.98123	GSM5415328
LID_105125	6H6	vmPFC	f	8.04	mid	H	5.36248	GSM5415329
LID_105126	48V	vlPFC	f	12.96	mid	H	6.90935	GSM5415330
LID_105127	3L6	M1	m	6.05	mid	H	8.55935	GSM5415331
LID_105128	5B6	M1	f	11.18	high	H	6.49686	GSM5415332
LID_105129	7L0	LGN	f	6.13	low	H	6.90935	GSM5415333
LID_105130	4N8	LGN	m	5.32	mid	H	8.14685	GSM5415334
LID_105131	9I7	vlPFC	f	6.94	low	H	7.63123	GSM5415335
LID_105132	65Z	LGN	f	12.03	low	H	7.63123	GSM5415336
LID_105133	60T	VMH	m	13.94	low	H	8.97185	GSM5415337
LID_105134	7L7	LGN	f	6.14	mid	H	6.80623	GSM5415338
LID_105135	3L6	STS	m	6.05	mid	H	8.7656	GSM5415339
LID_105136	3A9	dmPFC	f	12.07	low	H	8.24997	GSM5415340
LID_105137	4J0	M1	m	7.14	mid	H	7.63123	GSM5415341
LID_105138	3L5	dlPFC	m	5.89	mid	H	8.97185	GSM5415342
LID_105139	65Z	VMH	f	12.03	low	H	8.7656	GSM5415343
LID_105140	5H7	VMH	m	8.19	low	H	8.97185	GSM5415344
LID_105141	2C7	dmPFC	f	11.2	low	H	5.67186	GSM5415345
LID_105142	48V	M1	f	12.96	mid	H	8.04373	GSM5415346
LID_105143	4J0	dlPFC	m	7.14	mid	H	7.83748	GSM5415347
LID_105144	4N8	dmPFC	m	5.32	mid	H	7.73435	GSM5415348
LID_105145	94O	M1	m	15.85	high	H	7.5281	GSM5415349
LID_105146	9I7	CN	f	6.94	low	H	7.42498	GSM5415350
LID_105147	4C6	DG	m	10.75	mid	H	7.73435	GSM5415351
LID_105148	8L6	dmPFC	m	6.05	low	H	7.73435	GSM5415352
LID_105149	5H7	dlPFC	m	8.19	low	H	9.38435	GSM5415353
LID_105150	36O	CN	f	16.02	low	H	7.73435	GSM5415354
LID_105151	22H	DG	f	19.89	mid	H	8.14685	GSM5415355
LID_105152	36O	V1	f	16.02	low	H	8.45622	GSM5415356
LID_105153	5N1	Pu	f	5.08	mid	H	8.86872	GSM5415357
LID_105154	60T	dmPFC	m	13.94	low	H	8.3531	GSM5415358
LID_105155	94O	ACCg	m	15.85	high	H	7.1156	GSM5415359
LID_105156	6I4	ACCg	m	7.05	mid	H	7.83748	GSM5415360
LID_105157	6H6	ACCg	f	8.04	mid	H	5.05311	GSM5415361
LID_105158	2C7	CA3	f	11.2	low	H	7.73435	GSM5415362
LID_105159	94O	CA3	m	15.85	high	H	6.80623	GSM5415363
LID_105160	6I4	CA3	m	7.05	mid	H	8.04373	GSM5415364
LID_105181	1B7	dlPFC	m	11.02	high	L	8.45622	GSM5415365
LID_105182	20S	dlPFC	f	14.91	mid	L	8.66247	GSM5415366
LID_105183	22H	dlPFC	f	19.89	mid	L	7.1156	GSM5415367
LID_105184	2C7	dlPFC	f	11.2	low	L	8.04373	GSM5415368
LID_105185	2E9	dlPFC	f	10.23	low	L	7.83748	GSM5415369
LID_105186	36O	dlPFC	f	16.02	low	L	8.45622	GSM5415370
LID_105187	3A9	dlPFC	f	12.07	low	L	8.24997	GSM5415371
LID_105188	48V	dlPFC	f	12.96	mid	L	8.55935	GSM5415372
LID_105189	4J3	dlPFC	f	7.27	mid	L	7.83748	GSM5415373
LID_105190	5B6	dlPFC	f	11.18	high	L	8.3531	GSM5415374
LID_105191	5N1	dlPFC	f	5.08	mid	L	7.32185	GSM5415375
LID_105192	65Z	dlPFC	f	12.03	low	L	7.42498	GSM5415376
LID_105193	6H6	dlPFC	f	8.04	mid	L	7.5281	GSM5415377
LID_105194	7L0	dlPFC	f	6.13	low	L	8.97185	GSM5415378
LID_105195	7L7	dlPFC	f	6.14	mid	L	7.9406	GSM5415379
LID_105196	80S	dlPFC	f	14.1	low	L	8.55935	GSM5415380
LID_105197	8K7	dlPFC	f	6.16	high	L	8.24997	GSM5415381
LID_105198	94O	dlPFC	m	15.85	high	L	8.3531	GSM5415382
LID_105199	94O	dmPFC	m	15.85	high	L	7.21873	GSM5415383
LID_105200	9I5	dlPFC	f	6.97	mid	L	8.24997	GSM5415384
LID_105201	9I7	dlPFC	f	6.94	low	L	8.66247	GSM5415385
LID_105202	9N0	dlPFC	f	5.13	high	L	7.42498	GSM5415386
LID_105205	6H6	V1	f	8.04	mid	L	6.90935	GSM5415387
