# Supplementary material for: Evolutionary and biomedical implications of sex differences in the primate brain transcriptome
Source: Cell Genom. 2024 Jun 27;4(7):100589. doi: 10.1016/j.xgen.2024.100589 (PMC11293591; doi:10.1016/j.xgen.2024.100589)
Supplement: Table S3. Proportion of expression variance (with technical variation removed) attributable to each biological factor for each expressed gene, related to Figure 1C [file mmc4.xlsx]

## Sheet: Table S3
Supplementary Table 3 | Proportion of expression variance (with technical variation removed) attributable to each biological factor for each expressed gene
Gene	Chromosome	Region	Individual	Age	Sex	Dominance Rank	Residuals
ENSMMUG00000038331	Y	0.0125413	0.00120564	1.71375e-06	0.937728	0.000367369	0.0481561
ENSMMUG00000038824	Y	0.0121936	0.00112227	1.32941e-06	0.936818	0.000288872	0.0495763
ENSMMUG00000045991	Y	0.0129544	0.00158318	2.00399e-05	0.936756	0.000416193	0.0482697
ENSMMUG00000043966	Y	0.0125254	0.00154056	1.23198e-05	0.936718	0.000252771	0.048951
ENSMMUG00000043715	Y	0.0126429	0.000667214	5.67016e-06	0.935032	0.000265241	0.0513875
ENSMMUG00000040210	Y	0.0140848	0.0016765	2.71238e-09	0.934937	0.000446956	0.0488549
ENSMMUG00000061325	Y	0.0115195	0.00205174	1.36897e-06	0.934313	0	0.0521141
ENSMMUG00000049104	Y	0.0123774	0.00228679	6.57573e-07	0.928688	9.74326e-05	0.0565495
ENSMMUG00000055280	Y	0.0159418	9.38215e-05	0.000687376	0.865789	0	0.117488
ENSMMUG00000017569	X	0.105385	0.0774125	7.73304e-05	0.449091	0.00581864	0.362216
ENSMMUG00000003317	X	0.107796	0.00260385	0.00108796	0.429585	0.000758891	0.458168
ENSMMUG00000020553	X	0.272716	0.0406585	0.00693979	0.305231	0.00826797	0.366187
ENSMMUG00000018194	X	0.0801	0.0968086	0.000584846	0.266586	1.19658e-10	0.55592
ENSMMUG00000003295	X	0.304032	0.030293	7.36749e-06	0.262564	0	0.403104
ENSMMUG00000022619	X	0.0553298	0.134496	0.000587672	0.250879	1.43872e-09	0.558707
ENSMMUG00000064373	19	0.0591008	0.2079	0.000215165	0.237901	0	0.494883
ENSMMUG00000017377	X	0.200793	0.083645	0.00101381	0.23635	0.0200287	0.458169
ENSMMUG00000058131	X	0.239701	0.0512528	0.00135711	0.205215	0	0.502474
ENSMMUG00000059632	1	0.155194	0.154248	0.00279401	0.200507	0	0.487257
ENSMMUG00000019410	X	0.139561	0.158521	0.0473384	0.179973	0.0153967	0.459209
ENSMMUG00000003934	X	0.16469	0.490684	0.00332195	0.165305	3.24484e-09	0.175999
ENSMMUG00000040183	5	0.0719347	0.0390579	0.00710965	0.140848	0	0.74105
ENSMMUG00000016237	X	0.339007	0.0434383	0.00111903	0.136377	0.0104725	0.469586
ENSMMUG00000011310	X	0.265962	0.0525429	0.00393682	0.12478	0	0.552778
ENSMMUG00000006979	X	0.259807	0.0219524	0.000331259	0.12185	0	0.59606
ENSMMUG00000060427	1	0.11495	0.0379234	0.000695716	0.112883	0	0.733548
ENSMMUG00000001991	19	0.24635	0.269793	6.83387e-05	0.10919	0.0379469	0.336652
ENSMMUG00000057466	1	0.188243	0.316435	1.60835e-05	0.0935314	4.6964e-09	0.401775
ENSMMUG00000054113	2	0.0596295	0.606743	0.00581069	0.092971	0.0445048	0.190341
ENSMMUG00000064789	8	0.285896	0.132271	0.0115761	0.073276	0.0287016	0.46828
ENSMMUG00000005263	X	0.262889	0.0353176	0.0120659	0.0718262	0.0140247	0.603877
ENSMMUG00000047361	11	0.00395295	0.303142	0.000596225	0.0701016	0	0.622207
ENSMMUG00000023194	3	0.221375	0.249014	0.00586711	0.06921	4.53536e-10	0.454534
ENSMMUG00000018687	X	0.643453	0.0215182	0.0244561	0.0687387	0.00214197	0.239692
ENSMMUG00000060456	12	0.102159	0.17564	3.18476e-07	0.0686253	0	0.653576
ENSMMUG00000057834	1	0.148623	0.151462	0.028849	0.0677693	0	0.603297
ENSMMUG00000021037	13	0.408676	0.0840669	0.000209073	0.0672983	1.03623e-10	0.43975
ENSMMUG00000050342	6	0.139403	0.39983	0.00580146	0.0643536	0.0361851	0.354426
ENSMMUG00000012241	4	0.117751	0.426213	0.014029	0.0638664	0	0.378141
ENSMMUG00000004633	X	0.333539	0.168553	0.00300283	0.0619659	3.41525e-12	0.43294
ENSMMUG00000009940	1	0.13505	0.14117	0.00126068	0.061562	1.70288e-08	0.660958
ENSMMUG00000005618	2	0.218994	0.17219	0.000147356	0.0615349	0.0243342	0.522799
ENSMMUG00000061249	QNVO02002155.1	0.390574	0.131952	0.0195304	0.0610644	1.05255e-08	0.396879
ENSMMUG00000039937	QNVO02001497.1	0.126421	0.310029	0.000846185	0.0605626	2.90095e-05	0.502112
ENSMMUG00000013160	7	0.239258	0.118378	2.61927e-05	0.060354	0	0.581984
ENSMMUG00000005226	7	0.37766	0.0779271	0.000422991	0.060042	0.000944744	0.483003
ENSMMUG00000056508	13	0.386162	0.0795517	0.00586461	0.0598665	0	0.468555
ENSMMUG00000042330	7	0.297544	0.34995	0.0125726	0.0589312	0	0.281002
ENSMMUG00000017107	11	0.280641	0.0128373	0.00169953	0.0579414	2.74225e-09	0.64688
ENSMMUG00000007514	X	0.272234	0.0447195	0.000375665	0.0578803	0	0.624791
ENSMMUG00000016948	X	0.337993	0.0382515	0.00384383	0.0570357	0	0.562876
ENSMMUG00000017635	X	0.268175	0.0341878	2.49488e-05	0.0567703	0	0.640842
ENSMMUG00000022282	17	0.441343	0.216708	3.28017e-05	0.0566666	8.73763e-09	0.285249
ENSMMUG00000007465	7	0.353772	0.20705	0.0170142	0.0546197	0	0.367544
ENSMMUG00000020202	X	0.334859	0.279846	0.0172703	0.0544037	0.140835	0.172786
ENSMMUG00000050505	2	0.228441	0.297871	0.018892	0.0541695	1.93432e-09	0.400627
ENSMMUG00000007227	4	0.235496	0.12596	0.00309007	0.0541373	1.02186e-09	0.581316
ENSMMUG00000014515	7	0.326087	0.105467	0.000864277	0.0539222	0.00977777	0.503881
ENSMMUG00000005158	2	0.421937	0.0544297	0.000247396	0.0536743	0.0301676	0.439544
ENSMMUG00000064856	19	0.112148	0.266927	0.0075997	0.0532691	0	0.560057
ENSMMUG00000015815	13	0.23192	0.167909	0.00708737	0.0522775	9.2463e-10	0.540807
ENSMMUG00000007102	14	0.241604	0.190629	6.3229e-05	0.0507715	0.00182617	0.515106
ENSMMUG00000019646	8	0.115068	0.0277708	1.0953e-05	0.0506661	0	0.806484
ENSMMUG00000004592	11	0.1148	0.115335	0.0016818	0.0502058	0	0.717978
ENSMMUG00000001926	1	0.235745	0.110535	0.000426684	0.0497949	0	0.603498
ENSMMUG00000037684	10	0.0334806	0.447389	0.0162478	0.0495477	0.00987854	0.443456
ENSMMUG00000055786	X	0.148593	0.0468524	0.000241336	0.0492066	0	0.755106
ENSMMUG00000064068	3	0.0356105	0.225536	0.0557314	0.049046	0	0.634076
ENSMMUG00000010719	14	0.271697	0.157685	0.0037634	0.0489824	0	0.517872
ENSMMUG00000003907	19	0.147147	0.0646684	0.0011283	0.0481615	0.0424658	0.696429
ENSMMUG00000058561	11	0.00313105	0.546033	0.0708816	0.0478856	0.0801517	0.251917
ENSMMUG00000005554	19	0.413819	0.170011	0.000483178	0.0474464	4.09053e-10	0.368241
ENSMMUG00000000955	11	0.128193	0.0530639	0.00152794	0.0472442	0.011654	0.758317
ENSMMUG00000009047	6	0.129036	0.221242	0.00305656	0.0467312	0.0196258	0.580309
ENSMMUG00000001457	11	0.171505	0.103633	0.0035171	0.0463937	0	0.674952
ENSMMUG00000001994	14	0.426913	0.230259	0.00236317	0.0463667	8.46517e-07	0.294097
ENSMMUG00000008289	9	0.120124	0.254101	0.049363	0.0463528	4.97414e-09	0.530059
ENSMMUG00000010496	11	0.415861	0.155259	5.16643e-06	0.0460892	0	0.382786
ENSMMUG00000011487	13	0.429424	0.115008	0.00165372	0.0460748	0	0.40784
ENSMMUG00000010983	14	0.223064	0.350994	9.07831e-06	0.0459996	0	0.379933
ENSMMUG00000057571	12	0.137253	0.368292	0.0106964	0.045982	0.0667386	0.371038
ENSMMUG00000021854	1	0.298586	0.0397825	0.00289351	0.0448538	0	0.613884
ENSMMUG00000052572	10	0.0596493	0.00818939	0.000638482	0.044522	0	0.887001
ENSMMUG00000020799	10	0.172068	0.204379	0.0248965	0.0443622	0	0.554295
ENSMMUG00000018191	X	0.340635	0.0270408	0.00101998	0.0438597	0	0.587445
ENSMMUG00000002458	4	0.172941	0.113091	3.88001e-05	0.0435519	0.012011	0.658366
ENSMMUG00000057617	11	0.140059	0.389746	4.41036e-05	0.0434585	0.0637318	0.362961
ENSMMUG00000064898	19	0.0885002	0.0758809	7.38649e-05	0.0429655	0	0.792579
ENSMMUG00000041415	7	0.27903	0.0426112	1.02986e-07	0.0429183	0.00101553	0.634425
ENSMMUG00000056814	16	0.123658	0.090517	0.00429221	0.042754	0	0.738779
ENSMMUG00000015544	11	0.384037	0.0458005	4.29906e-08	0.0426075	0.00248782	0.525067
ENSMMUG00000007228	4	0.276092	0.302894	3.3017e-06	0.0424775	0.00421749	0.374316
ENSMMUG00000002131	13	0.2601	0.061251	0.00225135	0.0420575	0	0.63434
ENSMMUG00000020213	11	0.258433	0.449616	0.0223525	0.0416558	0.00805274	0.219891
ENSMMUG00000009981	1	0.25432	0.375073	0.0192207	0.0412747	5.67633e-09	0.310111
ENSMMUG00000014553	18	0.206937	0.151423	9.70408e-05	0.0412477	2.60714e-09	0.600296
ENSMMUG00000015820	13	0.171633	0.0858587	0.000246335	0.0411763	0	0.701086
ENSMMUG00000022311	5	0.297898	0.186319	0.000433318	0.0410407	5.53395e-10	0.474309
ENSMMUG00000014723	19	0.360456	0.0584702	0.00138019	0.0409459	2.10257e-09	0.538748
ENSMMUG00000018849	20	0.149616	0.274286	0.00841469	0.0406496	0	0.527034
ENSMMUG00000011335	1	0.457769	0.0718388	0.00348399	0.0405976	5.46691e-10	0.42631
ENSMMUG00000003932	X	0.482917	0.0706564	0.00336931	0.0404939	0.0203004	0.382263
ENSMMUG00000004370	7	0.155198	0.0466464	5.86907e-06	0.0398354	0	0.758314
ENSMMUG00000006676	7	0.208343	0.0320119	0.00279256	0.0397817	1.97583e-10	0.717071
ENSMMUG00000058560	7	0.336289	0.260808	0.0200584	0.0397133	0	0.343132
ENSMMUG00000062315	9	0.0293174	0.379195	0.0202933	0.0393778	0	0.531817
ENSMMUG00000005637	16	0.182434	0.356631	0.0182415	0.0392643	0	0.403429
ENSMMUG00000013892	11	0.17966	0.259524	0.0116949	0.0392128	0.00909531	0.500813
ENSMMUG00000051148	X	0.382716	0.0233311	0.00137121	0.0391955	0	0.553386
ENSMMUG00000056493	10	0.047755	0.224957	0.0118539	0.0391639	0	0.67627
ENSMMUG00000000110	14	0.21139	0.218167	0.0083196	0.0388256	1.16604e-10	0.523298
ENSMMUG00000004718	20	0.266122	0.198043	0.000567628	0.0387857	4.25668e-07	0.496481
ENSMMUG00000003084	15	0.325453	0.144257	0.0003741	0.0385838	0.0278082	0.463524
ENSMMUG00000009384	16	0.512075	0.082419	0.0102064	0.0384219	0.0159857	0.340892
ENSMMUG00000007709	10	0.372239	0.119555	0.00103719	0.0383048	0	0.468865
ENSMMUG00000003764	10	0.262087	0.160199	0.000161874	0.038244	2.59677e-09	0.539307
ENSMMUG00000051879	19	0.401909	0.0546358	0.0104385	0.0382333	0	0.494783
ENSMMUG00000062373	19	0.021904	0.598661	0.00706891	0.0381325	0	0.334233
ENSMMUG00000060858	16	0.123791	0.0698306	0.00519006	0.0378629	0.0153779	0.747947
ENSMMUG00000002015	X	0.267068	0.023819	0.000163971	0.0378357	0.00245067	0.668663
ENSMMUG00000011058	16	0.116044	0.497098	2.31665e-05	0.0377095	1.7252e-09	0.349125
ENSMMUG00000062024	4	0.153253	0.0957884	0.00042	0.0376104	1.7516e-10	0.712928
ENSMMUG00000006093	16	0.311629	0.0529942	0.00921012	0.0373083	0	0.588858
ENSMMUG00000063583	13	0.0977247	0.14937	0.0196505	0.0370776	2.21146e-06	0.696175
ENSMMUG00000007208	3	0.390498	0.0798507	0.00422515	0.0369459	0.047829	0.440651
ENSMMUG00000061532	6	0.328019	0.0691276	0.00170584	0.0369093	0.0183417	0.545897
ENSMMUG00000000124	9	0.545556	0.0521737	0.000854393	0.0368188	0	0.364597
ENSMMUG00000016762	16	0.310609	0.141696	0.00331775	0.0367364	0	0.507641
ENSMMUG00000020498	19	0.401211	0.199654	0.00353034	0.0366968	0.0253666	0.333541
ENSMMUG00000006962	3	0.226354	0.09408	0.0170418	0.0366071	6.52899e-10	0.625917
ENSMMUG00000010244	8	0.124441	0.0459361	0.00195397	0.0364965	7.997e-11	0.791172
ENSMMUG00000018465	14	0.412416	0.0700089	0.000898975	0.0363821	4.12163e-09	0.480294
ENSMMUG00000018420	17	0.235901	0.0175079	0.00346194	0.0361539	0	0.706975
ENSMMUG00000009365	6	0.370292	0.149497	0.011168	0.0361282	0.00928287	0.423632
ENSMMUG00000011672	3	0.473179	0.140544	0.000370067	0.0361276	0.0459794	0.3038
ENSMMUG00000001596	2	0.266728	0.0640025	0.000199021	0.0360089	0.00770437	0.625357
ENSMMUG00000000595	11	0.449234	0.0697069	0.0153053	0.0359348	0.00392711	0.425892
ENSMMUG00000031438	2	0.165647	0.055601	0.00277644	0.0358906	7.65245e-10	0.740085
ENSMMUG00000006754	1	0.0689556	0.399235	0.0354033	0.0358711	0.144495	0.31604
ENSMMUG00000019668	19	0.151507	0.304251	0.00652837	0.0357649	4.61229e-10	0.501949
ENSMMUG00000064586	4	0.395624	0.059929	1.24346e-05	0.0357597	0	0.508675
ENSMMUG00000000616	20	0.658522	0.0869702	0.00366901	0.0357364	2.18861e-11	0.215102
ENSMMUG00000009815	10	0.0493261	0.673225	0.0214553	0.0355654	0	0.220428
ENSMMUG00000005200	10	0.428375	0.0345421	0.000923174	0.0354772	0	0.500683
ENSMMUG00000014069	2	0.271813	0.0278825	0.000968885	0.0353907	0.00366266	0.660282
ENSMMUG00000023449	1	0.325979	0.0871156	2.06864e-05	0.0353772	0	0.551508
ENSMMUG00000004571	5	0.163703	0.0398507	0.000592081	0.0352818	0.00382481	0.756748
ENSMMUG00000032243	1	0.41363	0.0919374	0.0137028	0.035261	0	0.445469
ENSMMUG00000055477	11	0.0647997	0.670141	0.00141109	0.0352029	1.86005e-08	0.228446
ENSMMUG00000013053	19	0.343404	0.205015	0.00171099	0.0351608	0	0.414709
ENSMMUG00000021407	16	0.415229	0.0406733	0.00157394	0.0350284	0.0418916	0.465603
ENSMMUG00000007420	5	0.26974	0.10967	0.0063439	0.0350212	0.00689219	0.572333
ENSMMUG00000013372	2	0.061049	0.370723	0.00869059	0.0349446	0	0.524592
ENSMMUG00000056204	7	0.310679	0.143298	0.0103211	0.0348175	0.0219379	0.478947
ENSMMUG00000065304	11	0.411973	0.0716337	0.00115795	0.0348148	0	0.48042
ENSMMUG00000014169	14	0.188783	0.0775098	0.0175115	0.034436	8.58028e-09	0.68176
ENSMMUG00000002285	1	0.407107	0.0434231	2.09847e-05	0.0343525	0	0.515097
ENSMMUG00000014592	19	0.446934	0.045404	0.0059932	0.0343426	0	0.467326
ENSMMUG00000021036	13	0.19635	0.000567359	0.000987756	0.0343334	0	0.767761
ENSMMUG00000020674	20	0.234044	0.0241561	0.00452589	0.0339638	8.8598e-11	0.70331
ENSMMUG00000010203	11	0.294936	0.184246	0.00174297	0.0337114	1.92358e-07	0.485364
ENSMMUG00000019056	1	0.314971	0.103386	0.00129059	0.0336797	0	0.546673
ENSMMUG00000057604	1	0.260233	0.0724821	0.00676581	0.0336513	0	0.626868
ENSMMUG00000063177	6	0.475539	0.0656959	0.00207099	0.0332198	0.00945161	0.414022
ENSMMUG00000023601	11	0.316359	0.0354285	0.00219148	0.0331082	0	0.612913
ENSMMUG00000017841	1	0.312966	0.0729382	0.00773235	0.033083	0.000223863	0.573056
ENSMMUG00000013685	7	0.451107	0.205838	0.00274489	0.0328307	0.0277673	0.279712
ENSMMUG00000045556	10	0.253126	0.118655	0.00202766	0.0328174	7.71295e-10	0.593374
ENSMMUG00000059749	1	0.0500698	0.641347	0.000160107	0.0327966	1.43419e-07	0.275626
ENSMMUG00000001034	1	0.338258	0.159222	0.0120662	0.0327245	0.0486577	0.409071
ENSMMUG00000013968	10	0.362449	0.0556311	0.00424361	0.0326207	0	0.545056
ENSMMUG00000042586	19	0.264319	0.085708	0.0116502	0.0323281	0	0.605994
ENSMMUG00000031455	11	0.51824	0.140636	0.0105775	0.0322428	0.00650506	0.291799
ENSMMUG00000023342	8	0.182706	0.0648679	0.000576238	0.0322381	1.01134e-10	0.719612
ENSMMUG00000006790	9	0.225046	0.0749844	0.000346441	0.0321352	0.00601219	0.661476
ENSMMUG00000012252	1	0.179729	0.104321	0.00111944	0.0321074	3.89437e-10	0.682724
ENSMMUG00000013429	19	0.299203	0.00728277	0.00101218	0.0320963	0	0.660406
ENSMMUG00000046639	11	0.466374	0.0417919	0.00643078	0.0320726	0.000914792	0.452416
ENSMMUG00000011427	19	0.157151	0.0681865	0.000954082	0.0320052	0	0.741703
ENSMMUG00000057308	16	0.115239	0.114392	0.00266915	0.0319462	0.00245197	0.733303
ENSMMUG00000023427	5	0.168609	0.275896	0.0115161	0.0316338	0.0290598	0.483285
ENSMMUG00000019647	14	0.278262	0.0444615	0.000192854	0.0315756	0.00358001	0.641929
ENSMMUG00000002300	13	0.231799	0.156166	0.000314639	0.0315715	0.052907	0.527241
ENSMMUG00000044500	2	0.266821	0.12336	0.0171708	0.031532	0.029027	0.532089
ENSMMUG00000016879	20	0.121074	0.126563	0.00721227	0.0315025	0	0.713649
ENSMMUG00000011668	4	0.396156	0.190786	0.00826472	0.0314774	0	0.373316
ENSMMUG00000019672	14	0.258765	0.130597	0.00335346	0.0314219	0.023795	0.552067
ENSMMUG00000016360	5	0.477994	0.141175	0.0027789	0.0313949	0.00807714	0.33858
ENSMMUG00000063579	3	0.405945	0.138496	0.0118891	0.0313636	3.49159e-08	0.412306
ENSMMUG00000011144	7	0.179899	0.0331717	0.00754817	0.0313595	0	0.748022
ENSMMUG00000003915	19	0.234485	0.156945	0.00628739	0.031156	0.030769	0.540358
ENSMMUG00000055241	16	0.522058	0.0407934	0.00206834	0.0311019	0.00235093	0.401627
ENSMMUG00000004709	10	0.330804	0.090154	0.000111003	0.0310922	0.010675	0.537163
ENSMMUG00000005558	8	0.11892	0.132635	0.00528949	0.0310861	0.00722091	0.704848
ENSMMUG00000039501	3	0.235133	0.250261	0.000272536	0.0310349	0	0.483299
ENSMMUG00000023598	6	0.213484	0.0545799	0.00124873	0.0309955	0	0.699692
ENSMMUG00000015558	10	0.168048	0.0801281	0.000525286	0.0309883	0.0159395	0.704371
ENSMMUG00000064979	19	0.160099	0.0642846	4.00899e-06	0.0308604	0	0.744752
ENSMMUG00000021120	X	0.539962	0.0776869	8.65502e-05	0.0307372	0.0546444	0.296883
ENSMMUG00000006058	10	0.300207	0.172461	0.0096006	0.0306496	4.6409e-09	0.487082
ENSMMUG00000001118	9	0.058469	0.141082	0.000575545	0.0306436	0	0.76923
ENSMMUG00000012564	11	0.413072	0.0680787	0.00735085	0.0306284	0.0226736	0.458196
ENSMMUG00000018326	1	0.367099	0.0210035	0.0018645	0.030507	0	0.579526
ENSMMUG00000000800	2	0.450824	0.0693309	0.000366133	0.030391	0	0.449087
ENSMMUG00000012115	13	0.39329	0.103299	0.000874578	0.0303876	1.92328e-09	0.472148
ENSMMUG00000001226	6	0.364763	0.0940865	0.00678913	0.0303394	1.51185e-08	0.504022
ENSMMUG00000046099	19	0.0872934	0.012647	0.00232759	0.0303102	0.00402839	0.863393
ENSMMUG00000016204	1	0.332751	0.053939	0.00079163	0.0302706	0.00488328	0.577364
ENSMMUG00000013018	2	0.431809	0.0481224	0.00246577	0.0302693	0	0.487334
ENSMMUG00000013182	9	0.217524	0.0348979	0.000481604	0.0301918	0.00765147	0.709253
ENSMMUG00000012392	1	0.265419	0.117791	0.00603059	0.0301851	0.00373997	0.576834
ENSMMUG00000009019	14	0.250102	0.0234835	0.0083695	0.0301656	0	0.687879
ENSMMUG00000005578	1	0.259356	0.0916505	0.00177153	0.0301614	2.72797e-10	0.61706
ENSMMUG00000017432	7	0.5601	0.0280949	0.000113713	0.0301373	5.01077e-11	0.381554
ENSMMUG00000007482	11	0.193609	0.0836853	0.000208152	0.0300269	0.00479848	0.687673
ENSMMUG00000003355	13	0.196727	0.103415	1.00927e-05	0.0299495	0.00521305	0.664686
ENSMMUG00000023020	18	0.229416	0.0432387	0.00664473	0.0299404	0.000433491	0.690327
ENSMMUG00000021137	10	0.35044	0.0285346	0.000907415	0.0298686	0.00839936	0.58185
ENSMMUG00000019209	8	0.458789	0.127319	0.00152126	0.0298238	1.05302e-09	0.382547
ENSMMUG00000006620	19	0.0781481	0.0670464	0.00401946	0.0298056	0.0159731	0.805007
ENSMMUG00000023236	X	0.0893715	0.0600619	0.000704764	0.0298034	0.00778571	0.812273
ENSMMUG00000040854	12	0.300181	0.0803944	0.00862661	0.0296045	9.85542e-10	0.581194
ENSMMUG00000012895	16	0.394302	0.0433268	0.0132446	0.0294283	0	0.519698
ENSMMUG00000011180	11	0.297032	0.0714931	0.00346992	0.0294236	0	0.598582
ENSMMUG00000015802	1	0.36415	0.100645	0.00100764	0.0293012	0	0.504896
ENSMMUG00000012754	10	0.184035	0.222856	0.00238413	0.0292626	0.0371326	0.52433
ENSMMUG00000012843	4	0.404776	0.0841804	0.000484542	0.0292398	0.013138	0.468181
ENSMMUG00000019703	9	0.437577	0.0495705	0.00382034	0.029207	0.00721588	0.472609
ENSMMUG00000011178	19	0.56102	0.0931484	0.000102542	0.0291762	3.26963e-09	0.316553
ENSMMUG00000005067	8	0.253924	0.127011	0.0088418	0.0291742	7.49895e-11	0.581049
ENSMMUG00000015002	7	0.220799	0.00456326	0.000599861	0.0290741	0	0.744964
ENSMMUG00000020086	3	0.482388	0.0725808	0.00859029	0.0290379	8.09889e-06	0.407394
ENSMMUG00000021184	18	0.155295	0.157071	2.06449e-06	0.0290132	0.0251445	0.633474
ENSMMUG00000005830	19	0.376014	0.0450262	0.00499038	0.0289598	0.00281787	0.542192
ENSMMUG00000041138	20	0.129185	0.00567928	1.02077e-05	0.0289504	0.000726878	0.835448
ENSMMUG00000060326	7	0.298694	0.247001	0.0176782	0.0289247	0	0.407702
ENSMMUG00000059669	1	0.154751	0.0376888	0.00879863	0.0288609	0.000579871	0.769321
ENSMMUG00000017270	3	0.442202	0.0780715	0.0207022	0.0288533	0.00939478	0.420776
ENSMMUG00000007660	9	0.35027	0.0457637	2.42298e-05	0.0288478	2.91519e-10	0.575094
ENSMMUG00000006752	20	0.233601	0.115659	0.000427354	0.0286744	9.2916e-11	0.621638
ENSMMUG00000004560	17	0.393995	0.140512	0.000774256	0.0286363	0.0677234	0.368359
ENSMMUG00000004624	3	0.372651	0.0358234	0.000324231	0.0286349	1.42795e-10	0.562566
ENSMMUG00000004896	16	0.348019	0.0247069	0.00265862	0.0286041	0	0.596012
ENSMMUG00000008502	12	0.234923	0.0287784	0.000186662	0.0285846	0	0.707527
ENSMMUG00000001898	15	0.307657	0.00562299	0.00153091	0.0285736	1.96597e-09	0.656616
ENSMMUG00000010498	2	0.0545592	0.604861	0.00711423	0.0285708	0.0355629	0.269332
ENSMMUG00000020931	5	0.176268	0.196368	0.00184243	0.028563	1.24772e-10	0.596959
ENSMMUG00000018747	6	0.254967	0.200741	0.0122185	0.0285224	0.0511442	0.452407
ENSMMUG00000001095	7	0.22253	0.234956	0.00111793	0.0284565	0.00347034	0.50947
ENSMMUG00000009431	1	0.357382	0.163033	0.000313699	0.0284536	4.57184e-11	0.450817
ENSMMUG00000063725	1	0.387783	0.168757	0.0273376	0.0284397	0	0.387683
ENSMMUG00000020913	5	0.187897	0.00843103	0.00237366	0.028319	0.0167502	0.756229
ENSMMUG00000019764	6	0.207997	0.0310215	0.0013799	0.028318	0	0.731284
ENSMMUG00000013655	11	0.270962	0.0407981	6.67946e-05	0.0283089	0.00202475	0.657839
ENSMMUG00000013848	7	0.315023	0.0668895	0.00413071	0.0280908	0.0217925	0.564073
ENSMMUG00000016238	X	0.321252	0.0188432	0.00254274	0.0280474	0.00290752	0.626407
ENSMMUG00000018945	14	0.235868	0.154482	0.00554296	0.0278891	2.27182e-09	0.576218
ENSMMUG00000063514	2	0.402762	0.152053	0.0132855	0.0278838	0.00359062	0.400425
ENSMMUG00000008098	13	0.158895	0.0228502	4.96218e-05	0.027859	0.00786356	0.782482
ENSMMUG00000019154	1	0.197826	0.0980232	0.000179557	0.0278515	0.0155034	0.660616
ENSMMUG00000006863	18	0.424004	0.0308902	0.00038514	0.0278173	0	0.516903
ENSMMUG00000015188	11	0.333324	0.0396494	8.42999e-07	0.0278054	0	0.59922
ENSMMUG00000050123	19	0.271205	0.107057	0.0105902	0.0276007	0	0.583547
ENSMMUG00000014461	13	0.326736	0.0579581	0.000966054	0.0274709	2.10507e-09	0.586869
ENSMMUG00000063120	1	0.477069	0.108515	0.000336988	0.027423	0	0.386655
ENSMMUG00000058280	14	0.143277	0.0200833	0.00325103	0.027378	0.00164142	0.804369
ENSMMUG00000037522	13	0.135048	0.0672659	0.000114045	0.0273627	0	0.77021
ENSMMUG00000007310	12	0.291832	0.0335775	0.0042706	0.027315	0.00541082	0.637594
ENSMMUG00000012821	X	0.37928	0.0363893	0.00204434	0.0272818	3.18652e-10	0.555005
ENSMMUG00000017282	2	0.296572	0.0278267	0.00199461	0.0272702	0.00793795	0.638398
ENSMMUG00000021313	4	0.308072	0.0355078	0.00928732	0.0272092	0	0.619924
ENSMMUG00000012240	16	0.417408	0.0505561	0.000104805	0.0270566	0.00416565	0.500709
ENSMMUG00000019239	5	0.149282	0.101296	0.00519388	0.0270206	0	0.717208
ENSMMUG00000004146	10	0.168147	0.208087	0.0134104	0.0270191	0.0297004	0.553636
ENSMMUG00000001338	8	0.40411	0.0506432	0.00186992	0.0269739	0	0.516403
ENSMMUG00000006892	1	0.364673	0.149861	0.0110531	0.0269723	0.0239778	0.423463
ENSMMUG00000059742	5	0.170936	0.0150864	0.00374859	0.0269625	0	0.783266
ENSMMUG00000008504	3	0.123631	0.054599	0.000350669	0.0269529	0.00694277	0.787524
ENSMMUG00000004498	18	0.259609	0.0366646	0.0034498	0.0269516	0.00275888	0.670567
ENSMMUG00000019768	X	0.526624	0.03008	0.00104062	0.0268586	0.01496	0.400437
ENSMMUG00000000399	6	0.273976	0.0326048	0.000767304	0.0268547	0	0.665797
ENSMMUG00000053735	1	0.209322	0.0504634	0.0085665	0.0268063	1.18111e-10	0.704842
ENSMMUG00000011271	X	0.325326	0.0386717	1.15177e-05	0.0267321	9.28719e-11	0.609258
ENSMMUG00000010379	6	0.149083	0.0090664	0.00178782	0.0267273	0.00313755	0.810198
ENSMMUG00000009789	11	0.201142	0.0747839	0.000641845	0.0267244	0.00430884	0.692399
ENSMMUG00000053617	1	0.212215	0.131661	3.137e-06	0.0267236	0.0215614	0.607835
ENSMMUG00000053143	11	0.560956	0.134826	5.81063e-05	0.0267224	2.15392e-08	0.277438
ENSMMUG00000053244	19	0.111998	0.207572	0.0159955	0.0266945	0	0.63774
ENSMMUG00000013158	5	0.155391	0.03286	0.00377081	0.0266854	0.00270851	0.778584
ENSMMUG00000000822	2	0.229865	0.0115935	0.00237868	0.0266625	0	0.729501
ENSMMUG00000008121	4	0.353261	0.263667	0.000157667	0.0266532	4.17078e-07	0.356261
ENSMMUG00000054461	16	0.164205	0.100797	0.00641009	0.0266492	0	0.701939
ENSMMUG00000009199	10	0.207773	0.0630449	0.000481164	0.0265212	3.30321e-08	0.70218
ENSMMUG00000016327	15	0.369504	0.0478737	4.53439e-05	0.02644	0.00770245	0.548435
ENSMMUG00000064630	1	0.214159	0.0453055	0.00585015	0.0263126	0	0.708373
ENSMMUG00000059369	QNVO02000084.1	0.0913695	0.187056	0.00111255	0.0262582	0.0404349	0.653769
ENSMMUG00000014625	20	0.287546	0	4.9193e-05	0.0262438	0.000457355	0.685704
ENSMMUG00000030400	5	0.519703	0.20356	4.20364e-05	0.0261443	1.55598e-09	0.250551
ENSMMUG00000064031	11	0.204785	0.180264	0.000964623	0.0261404	3.57724e-10	0.587846
ENSMMUG00000023382	1	0.328506	0.08018	0.00290213	0.0261269	0.00160915	0.560676
ENSMMUG00000021605	12	0.170092	0.0580579	0.000361653	0.0261112	1.86498e-09	0.745377
ENSMMUG00000005113	X	0.325094	0.154869	1.06865e-05	0.0260501	4.24786e-10	0.493976
ENSMMUG00000020005	10	0.206378	0.0265017	0.00333845	0.0260373	0	0.737744
ENSMMUG00000022009	1	0.226414	0.0430196	0.00860208	0.0259903	0.00608818	0.689886
ENSMMUG00000013786	10	0.394009	0.030967	0.000415246	0.0259857	0.00329722	0.545326
ENSMMUG00000010810	1	0.192901	0.00254712	0.00248343	0.0259747	0	0.776093
ENSMMUG00000022472	18	0.0638059	0.251218	0.0388998	0.0259347	0.00304751	0.617094
ENSMMUG00000019692	7	0.171148	0.0429357	0.00279727	0.025863	0	0.757256
ENSMMUG00000016775	16	0.287033	0.0518504	8.19344e-07	0.0258402	0	0.635275
ENSMMUG00000014335	5	0.41567	0.104306	5.91946e-05	0.0257896	1.22381e-09	0.454176
ENSMMUG00000009479	9	0.373187	0.0859444	0.000452562	0.0257787	0.0010595	0.513577
ENSMMUG00000000899	20	0.358094	0.0731192	0.00219221	0.0257745	1.42306e-09	0.54082
ENSMMUG00000018163	1	0.590311	0.0702704	0.000317872	0.0257744	0	0.313326
ENSMMUG00000011676	7	0.591119	0.0212664	0.00277357	0.025741	0.00909386	0.350006
ENSMMUG00000002411	3	0.252844	0.216707	0.00013326	0.0256868	0	0.504628
ENSMMUG00000012275	15	0.130624	0.0595576	0.00159457	0.0256864	5.53736e-10	0.782537
ENSMMUG00000023067	4	0.22152	0.0687154	0.000930744	0.0256253	0.00677171	0.676436
ENSMMUG00000050109	3	0.550245	0.04037	1.39038e-05	0.0255863	0.00350562	0.380279
ENSMMUG00000005393	12	0.339443	0.0253358	0.0018929	0.0255682	0.00159181	0.606168
ENSMMUG00000005761	14	0.22495	0.0119979	0.00113282	0.0255372	0	0.736382
ENSMMUG00000020043	3	0.416894	0.00954161	0.000565719	0.0254737	0.00548618	0.542039
ENSMMUG00000010138	5	0.274408	0.0423967	2.87364e-05	0.0254058	0.00698993	0.650771
ENSMMUG00000022171	1	0.0957548	0.115919	0.0107283	0.0254046	0.0321555	0.720038
ENSMMUG00000013981	X	0.270284	0.0393864	6.16104e-05	0.025391	0	0.664877
ENSMMUG00000014789	19	0.509426	0.0575313	0.00036648	0.0253391	3.59025e-09	0.407337
ENSMMUG00000040816	16	0.22272	0.103808	0.00131028	0.0252471	0	0.646914
ENSMMUG00000012501	9	0.171269	0.0230585	0.00128144	0.0252459	4.56748e-09	0.779145
ENSMMUG00000016591	1	0.208573	0.0335847	4.25193e-09	0.0252241	0	0.732618
ENSMMUG00000040393	3	0.156665	1.38232e-08	0.00215806	0.0251544	0.00840067	0.807621
ENSMMUG00000009345	2	0.317862	0.0714157	0.000298364	0.0251074	3.3757e-08	0.585316
ENSMMUG00000002691	14	0.29106	0.0102274	0.00119433	0.0250453	2.53854e-09	0.672473
ENSMMUG00000021771	2	0.202706	0.072215	0.000198343	0.024999	0	0.699882
ENSMMUG00000054937	12	0.405651	0.0509967	0.000212737	0.0249898	0.0272693	0.49088
ENSMMUG00000011476	10	0.14147	0.125079	0.00576462	0.0249558	0.0132719	0.689459
ENSMMUG00000006371	19	0.270586	0.306479	0.00145183	0.0249406	2.61107e-08	0.396543
ENSMMUG00000039948	14	0.104777	0.0802407	0.00160344	0.0249337	7.5219e-10	0.788445
ENSMMUG00000005365	4	0.29367	0.0886792	0.0029135	0.0248952	0.0138873	0.575955
ENSMMUG00000054498	16	0.264299	0.0388877	0.000221657	0.0248879	4.37118e-10	0.671704
ENSMMUG00000018535	X	0.218194	0.0947089	0.000136584	0.0248796	1.36795e-06	0.66208
ENSMMUG00000004994	4	0.285197	0.0436348	0.000188977	0.024868	0.00325439	0.642857
ENSMMUG00000023140	10	0.31042	0.0557398	0.00324204	0.0248118	0.00187175	0.603914
ENSMMUG00000037727	20	0.1655	0.0687376	0.00445717	0.0247742	3.10122e-10	0.736531
ENSMMUG00000009367	13	0.0949503	0.0825095	0.00504989	0.0246762	0.00644681	0.786367
ENSMMUG00000037732	16	0.272657	0.0732376	0.0192156	0.0246616	0.00407327	0.606155
ENSMMUG00000001646	15	0.311022	0.0527707	0.00934174	0.0245947	0.000693477	0.601578
ENSMMUG00000013681	1	0.440917	0.0344562	0.000279367	0.0245841	0.00622741	0.493536
ENSMMUG00000051311	9	0.149819	0.34915	0.000139556	0.0245651	0.0141517	0.462175
ENSMMUG00000001723	7	0.432445	0.133761	0.00422114	0.0245628	0	0.40501
ENSMMUG00000020459	3	0.178231	0.320806	6.18972e-05	0.0245445	0.0625278	0.413829
ENSMMUG00000008664	2	0.385669	0.269921	0.00853603	0.024532	0.00192398	0.309418
ENSMMUG00000004845	19	0.303913	0.134704	0.00250523	0.0244696	1.03366e-10	0.534408
ENSMMUG00000014540	2	0.18103	0.167903	0.00113586	0.024467	6.40625e-11	0.625464
ENSMMUG00000050293	QNVO02002354.1	0.0169001	0.492063	0.00109041	0.0244609	3.98146e-09	0.465486
ENSMMUG00000063424	3	0.0912513	0.0685023	0.000931011	0.0244587	0	0.814857
ENSMMUG00000061466	3	0.465382	0.0124538	0.00630201	0.0244114	0.00110388	0.490347
ENSMMUG00000008077	13	0.16363	0.35057	0.00471213	0.0244066	0	0.456681
ENSMMUG00000061353	10	0.615454	0.0348121	0.000325902	0.0243315	0.0121358	0.31294
ENSMMUG00000022086	1	0.633986	0.0158834	0.00923795	0.0243103	0	0.316582
ENSMMUG00000007268	19	0.0996349	0.0708341	0.0014392	0.0242754	1.00117e-06	0.803815
ENSMMUG00000062573	4	0.191863	0.0961928	0.00200241	0.0242469	0.00973515	0.67596
ENSMMUG00000022117	19	0.392153	0.114318	0.0113412	0.02422	0	0.457968
ENSMMUG00000040524	18	0.519356	0.118198	0.00273425	0.0242076	2.38851e-10	0.335504
ENSMMUG00000038088	13	0.324799	0.164128	0.0155005	0.0241457	0	0.471427
ENSMMUG00000012435	3	0.244589	0.0660689	0.000192296	0.0241333	0	0.665016
ENSMMUG00000062648	1	0.165252	0.0842881	0.0128296	0.0241315	0.00216744	0.711331
ENSMMUG00000007578	9	0.439176	0.0375746	0.042366	0.0241274	0.0108806	0.445875
ENSMMUG00000006251	1	0.350064	0.0278831	0.000828898	0.0241174	0.00125362	0.595853
ENSMMUG00000022853	13	0.577669	0.0284575	0.00100927	0.0240938	2.15552e-10	0.36877
ENSMMUG00000055658	16	0.434376	0.156322	0.000785094	0.0240677	2.86767e-09	0.384449
ENSMMUG00000017565	14	0.33818	0.0505402	0.00521107	0.0240532	0	0.582016
ENSMMUG00000019488	1	0.448649	0.109028	0.00284613	0.0239188	0.0172221	0.398335
ENSMMUG00000055882	4	0.297772	0.0327238	0.00330196	0.0238783	0	0.642324
ENSMMUG00000002427	3	0.717463	0.0319495	0.000454217	0.0238767	0	0.226256
ENSMMUG00000008507	1	0.330234	0.0162845	0.0017983	0.0238128	0	0.62787
ENSMMUG00000064846	19	0.234935	0.0162931	0.00246537	0.023799	0.00495503	0.717553
ENSMMUG00000021377	4	0.150182	0.0731917	0.00686195	0.0237953	0.0129686	0.733
ENSMMUG00000003578	6	0.189176	0.0396018	0.0227314	0.0237881	0	0.724702
ENSMMUG00000017908	6	0.235545	0.0592947	0.00811029	0.0237543	0	0.673296
ENSMMUG00000004717	20	0.393861	0.0416452	0.000963746	0.0237086	0.000658811	0.539162
ENSMMUG00000056220	19	0.260074	0.0911402	0.006756	0.0237077	0.0171922	0.60113
ENSMMUG00000059767	2	0.196926	0.0352813	0.00255799	0.0236744	0.0138828	0.727678
ENSMMUG00000032149	1	0.386858	0.0168	0.000111248	0.0236587	0	0.572572
ENSMMUG00000019720	9	0.464327	0.0398184	0.00181052	0.0236304	0.000428289	0.469985
ENSMMUG00000019363	X	0.180262	0.242352	0.0019522	0.0235875	1.93464e-10	0.551847
ENSMMUG00000031853	11	0.172507	0.0534612	0.000200999	0.0235721	0	0.750259
ENSMMUG00000022656	19	0.411926	0.141113	0.0204959	0.0235548	4.2958e-10	0.402911
ENSMMUG00000051497	14	0.0802547	0.0438011	0.00238679	0.0235418	0	0.850016
ENSMMUG00000006248	3	0.211524	0.29575	0.00185974	0.0235317	0	0.467334
ENSMMUG00000006205	3	0.31212	0.0165892	0.000238231	0.0235264	7.27243e-10	0.647526
ENSMMUG00000059497	6	0.370514	0.0863727	0.000450996	0.0235176	0	0.519145
ENSMMUG00000021361	6	0.47414	0.0466043	0.00335676	0.0234734	0	0.452426
ENSMMUG00000019388	15	0.269536	0.0378952	0.00229811	0.0234614	0.00549782	0.661312
ENSMMUG00000017225	20	0.249793	0.242177	0.0728031	0.0234614	0.0607953	0.35097
ENSMMUG00000061630	18	0.152642	0.00835435	0.00259441	0.0234546	3.62865e-10	0.812954
ENSMMUG00000022772	3	0.332073	0.000513469	0.00536442	0.0234352	0.000230963	0.638383
ENSMMUG00000018802	1	0.299197	0.200695	0.000133343	0.0234345	7.40249e-11	0.476539
ENSMMUG00000004750	16	0.500261	0.00618019	0.000500468	0.0234171	0.00208266	0.467559
ENSMMUG00000001137	15	0.374167	0.0486177	0.0148135	0.0233727	0.0334129	0.505616
ENSMMUG00000022123	16	0.244705	0.113445	0.00118549	0.0232941	1.8376e-08	0.61737
ENSMMUG00000009913	17	0.257338	0.0587871	0.000249264	0.0232725	0.0298773	0.630476
ENSMMUG00000009517	7	0.381701	0.122275	0.000275482	0.023272	5.4245e-10	0.472476
ENSMMUG00000016566	16	0.351627	0.030042	0.000830698	0.0232456	0.00272201	0.591532
ENSMMUG00000064461	1	0.503471	0.0351328	0.00447717	0.0232157	2.61382e-09	0.433703
ENSMMUG00000000863	7	0.286649	0.193744	0.000212791	0.0231896	0.00446965	0.491734
ENSMMUG00000005220	7	0.248487	0.0453027	0.00262196	0.0231881	2.71896e-10	0.680401
ENSMMUG00000053276	8	0.378286	0.0268835	0.0033098	0.0231798	0	0.568341
ENSMMUG00000016999	5	0.423285	0.0361861	0.000314425	0.0231574	0	0.517057
ENSMMUG00000060527	4	0.333101	0.354234	0.00197672	0.0231477	1.88138e-10	0.287541
ENSMMUG00000021162	5	0.462407	0.0321724	0.000220218	0.0231353	0.00110753	0.480958
ENSMMUG00000001700	9	0.240167	0.025957	0.00483235	0.023102	0	0.705942
ENSMMUG00000023370	12	0.131491	0.258797	0.00470652	0.0230468	1.48824e-10	0.581959
ENSMMUG00000013067	19	0.164344	0.302607	0.00150809	0.023045	0	0.508496
ENSMMUG00000008294	9	0.308644	0.0530929	0.000141095	0.0230126	0.00490947	0.6102
ENSMMUG00000010973	1	0.318923	0.0610577	0.00598395	0.0229843	0	0.591051
ENSMMUG00000006564	3	0.421071	0.0463519	0.0034471	0.022956	0.00387331	0.502301
ENSMMUG00000017259	1	0.362784	0.0175599	3.93713e-05	0.0229421	0	0.596675
ENSMMUG00000009096	1	0.306605	0.0742309	0.000914354	0.0229351	0	0.595315
ENSMMUG00000022682	14	0.149849	0.081835	0.00125054	0.0229165	0.00255454	0.741594
ENSMMUG00000003541	2	0.345805	0.0411816	0.00599279	0.0228642	0	0.584156
ENSMMUG00000009327	15	0.354674	0.00277815	3.54527e-05	0.0228413	0	0.619671
ENSMMUG00000021886	5	0.0453949	0.0381038	0.000902666	0.0228299	0	0.892769
ENSMMUG00000020703	4	0.308425	0.0439418	0.000219721	0.0228189	0	0.624595
ENSMMUG00000040268	16	0.374496	0.0151324	5.74055e-05	0.0228143	0.000666	0.586834
ENSMMUG00000020028	9	0.0541986	0.086591	0.00885645	0.0227992	0.0304872	0.797067
ENSMMUG00000018778	14	0.235847	0.0883028	0.000264468	0.0227978	0.00432816	0.64846
ENSMMUG00000006432	2	0.380383	0.0488169	0.00531658	0.0227686	0.027134	0.515581
ENSMMUG00000007345	X	0.725576	0.0347462	0.000847561	0.02271	0.000852613	0.215268
ENSMMUG00000031224	10	0.166751	0.0414863	0.0115246	0.0227045	0	0.757534
ENSMMUG00000016742	7	0.237046	0.0236038	0.00207783	0.0226886	1.00307e-08	0.714584
ENSMMUG00000023144	1	0.458793	0.0811066	0.00355672	0.022683	0.00139532	0.432466
ENSMMUG00000056934	15	0.0867057	0.107937	0.00162258	0.0226334	0	0.781101
ENSMMUG00000006831	5	0.186043	0.0375727	0.00336586	0.0226245	1.25887e-10	0.750394
ENSMMUG00000005010	1	0.365817	0.080477	0.00369862	0.0225783	0.0142721	0.513157
ENSMMUG00000018703	X	0.424127	0.0941242	0.0011017	0.0225671	0.00264025	0.45544
ENSMMUG00000013101	9	0.242089	0.15692	0.000262178	0.0225598	0.00732286	0.570847
ENSMMUG00000012470	4	0.141853	0.237921	0.0235094	0.0225492	4.1357e-09	0.574168
ENSMMUG00000001500	16	0.117037	0.0103461	0.0017042	0.022541	0	0.848372
ENSMMUG00000013853	1	0.404258	0.0339087	0.000601178	0.0225399	1.5951e-10	0.538693
ENSMMUG00000041352	19	0.174132	0.228999	0.0173016	0.0225179	0.0146374	0.542412
ENSMMUG00000006623	2	0.50311	0.0778843	0.00765792	0.0224968	1.84584e-10	0.388851
ENSMMUG00000015870	3	0.481701	0.126587	0.00427874	0.0224682	0.00647948	0.358485
ENSMMUG00000001798	2	0.267798	0.0379307	0.00105928	0.022423	0	0.670789
ENSMMUG00000011990	14	0.21419	0.0107094	0.00105052	0.0224105	0	0.751639
ENSMMUG00000008797	5	0.244857	0.147881	0.00402624	0.022353	0.00782809	0.573055
ENSMMUG00000050423	1	0.126946	0.0578867	0.00155574	0.0223228	0	0.791289
ENSMMUG00000021707	4	0.139322	0.140295	0.000369808	0.0223111	0.010492	0.68721
ENSMMUG00000012961	1	0.151966	0.0440076	0.000266236	0.0222718	0	0.781488
ENSMMUG00000021285	2	0.305395	0.00428769	0.000799489	0.0222418	0.0074535	0.659823
ENSMMUG00000004810	19	0.270679	0.103542	0.0031529	0.0221982	0.00316255	0.597265
ENSMMUG00000013675	8	0.221374	0.0125658	0.000438928	0.0221783	0.00631134	0.737132
ENSMMUG00000021856	1	0.194122	0.0335568	0.000188157	0.0221358	0	0.749997
ENSMMUG00000011347	2	0.396914	0.04404	0.000277091	0.0221142	0.0115409	0.525114
ENSMMUG00000040293	5	0.200437	0.0848019	0.0081003	0.0221082	0	0.684553
ENSMMUG00000007433	11	0.361109	0.204187	0.00587404	0.0221031	0	0.406727
ENSMMUG00000043682	14	0.258869	0.131462	0.00110314	0.0220469	0.0129894	0.573529
ENSMMUG00000016970	2	0.340002	0.0697459	0.00237223	0.022016	0.00789987	0.557964
ENSMMUG00000012055	1	0.65869	0.018307	0.00129141	0.0219879	3.18224e-11	0.299724
ENSMMUG00000008547	5	0.587736	0.0313058	0.00287521	0.0219655	0.00767612	0.348441
ENSMMUG00000021792	18	0.311308	0.168749	4.52861e-05	0.0219634	0.0105101	0.487424
ENSMMUG00000004188	X	0.244299	0.0268723	0.00405627	0.0219602	0	0.702812
ENSMMUG00000064787	9	0.314229	0.0945734	4.09252e-05	0.0219243	1.47905e-10	0.569233
ENSMMUG00000060429	19	0.208405	0.0815259	0.00406727	0.0218985	2.5863e-10	0.684104
ENSMMUG00000057144	7	0.168448	0.122627	0.00911788	0.0218545	1.89103e-09	0.677954
ENSMMUG00000006362	X	0.146759	0	0.000232684	0.0218324	1.31883e-10	0.831176
ENSMMUG00000020250	13	0.441592	0.140593	0.0444065	0.0218282	0.0257704	0.32581
ENSMMUG00000007854	1	0.294517	0.0600652	0.00482831	0.0218102	0	0.618779
ENSMMUG00000008601	3	0.315071	0.0646302	0.00139488	0.0217814	0	0.597123
ENSMMUG00000011301	4	0.322848	0.176147	0.00984923	0.0217721	0	0.469383
ENSMMUG00000051498	11	0.485781	0.0100481	0.000315474	0.0217667	0	0.482089
ENSMMUG00000002752	1	0.509449	0.116965	0.00391796	0.0217647	0.0229911	0.324912
ENSMMUG00000004465	5	0.175793	0.0134446	0.000616664	0.021644	0	0.788502
ENSMMUG00000043342	19	0.452689	0.150105	8.02147e-06	0.0216304	0	0.375567
ENSMMUG00000010797	7	0.304629	0.0943671	0.00966173	0.0216215	2.05329e-11	0.569721
ENSMMUG00000060388	6	0.607107	0.0131305	0.00696204	0.0215926	0	0.351208
ENSMMUG00000019378	16	0.243974	0.0457279	0.000375556	0.021567	6.14848e-09	0.688355
ENSMMUG00000038924	2	0.426246	0	0.00148769	0.0215234	0	0.550743
ENSMMUG00000038373	15	0.21627	0.0672418	0.00778013	0.0215216	1.67884e-07	0.687187
ENSMMUG00000013735	8	0.106978	0.0939156	0.00211196	0.0214977	0.001299	0.774198
ENSMMUG00000002377	16	0.113598	0.378837	0.000854173	0.0214941	0	0.485216
ENSMMUG00000006669	1	0.178698	0.0308133	0.00169094	0.0214877	0.0116086	0.755702
ENSMMUG00000056967	QNVO02002155.1	0.261993	0.202256	0.000878063	0.0214872	8.43595e-11	0.513386
ENSMMUG00000055018	7	0.352074	0.014768	0.00161649	0.0214817	0.0206588	0.589401
ENSMMUG00000017305	20	0.178996	0.0415393	0.00354202	0.0214313	0	0.754491
ENSMMUG00000028895	19	0.200173	0.00667811	0.00015177	0.0214124	3.25729e-10	0.771584
ENSMMUG00000013376	19	0.571624	0.0400298	0.000747356	0.021391	0.0082563	0.357952
ENSMMUG00000022893	11	0.401729	0.150098	0.000325933	0.0213909	0.0185563	0.4079
ENSMMUG00000002679	11	0.194634	0.578265	0.0245963	0.0213863	3.31074e-10	0.181119
ENSMMUG00000016875	16	0.0997646	0.0215685	0.00160058	0.0213811	0.00275524	0.85293
ENSMMUG00000046971	9	0.120038	0.0517748	0.00879821	0.0213708	0	0.798019
ENSMMUG00000056325	1	0.149106	0.183755	0.00577352	0.0213288	0.0141383	0.625899
ENSMMUG00000019760	16	0.24936	0.0682536	0.00227757	0.0213239	0	0.658785
ENSMMUG00000042266	6	0.18481	0.0478939	0.00405235	0.0213217	0.0224214	0.719501
ENSMMUG00000037761	3	0.0954649	0.0425414	0.000886107	0.0212833	0	0.839824
ENSMMUG00000022208	1	0.428853	0.0935557	0.00514704	0.0212491	0.0174366	0.433759
ENSMMUG00000009564	2	0.172214	0.0694861	0.0049017	0.0212339	1.93652e-09	0.732164
ENSMMUG00000002194	16	0.344399	0.0295839	0.000728831	0.0212284	0	0.60406
ENSMMUG00000008897	11	0.349299	0.189164	0.0052808	0.0212212	0	0.435035
ENSMMUG00000044916	17	0.384586	0	0.00172406	0.0211982	0.00150883	0.590983
ENSMMUG00000015175	6	0.288013	0.0654081	0.00282212	0.0211763	0.0460459	0.576534
ENSMMUG00000009511	12	0.5291	0.0257534	0.000497725	0.0211715	9.65427e-05	0.423381
ENSMMUG00000011903	5	0.19875	0.443688	0.00274633	0.0211586	1.93965e-07	0.333657
ENSMMUG00000000123	4	0.514316	0.0513245	0.000989616	0.0211584	4.37586e-10	0.412212
ENSMMUG00000059581	12	0.0826387	0.0888452	0.00125746	0.0211572	0.00399199	0.802109
ENSMMUG00000010864	13	0.325124	0.0656517	0.00338877	0.0211446	0	0.584691
ENSMMUG00000016231	19	0.381319	0.0794567	0.000522803	0.0211107	2.84109e-10	0.517591
ENSMMUG00000048072	14	0.370542	0.00203683	0.000849468	0.0211063	0	0.605466
ENSMMUG00000020294	2	0.212048	0.0142596	0.00116936	0.0210538	0	0.751469
ENSMMUG00000000134	1	0.255797	0.0880001	0.00209804	0.0210051	0	0.6331
ENSMMUG00000017561	16	0.604669	0.0225803	0.00399822	0.0209747	0	0.347778
ENSMMUG00000015004	7	0.377857	0.0148004	4.88561e-05	0.0209567	2.20271e-06	0.586335
ENSMMUG00000000777	4	0.361877	0.0241415	0.00262332	0.0209395	0	0.590418
ENSMMUG00000011862	15	0.369742	0.0685417	0.0174866	0.0209385	0	0.523291
ENSMMUG00000019585	1	0.514401	0.031573	4.92745e-05	0.0209219	0.00473042	0.428324
ENSMMUG00000004082	3	0.325313	0.0747505	0.00168535	0.0208708	0	0.57738
ENSMMUG00000002543	14	0.217339	0.0140755	0.0018003	0.02084	0	0.745945
ENSMMUG00000023646	8	0.573298	0.0278083	0.00172177	0.0208319	0	0.37634
ENSMMUG00000052262	4	0.238337	0.0189658	0.00281113	0.0208278	0	0.719058
ENSMMUG00000004915	7	0.201805	0.0193692	0.00102778	0.020816	0	0.756982
ENSMMUG00000018623	20	0.410919	0.0465542	0.00319755	0.0208001	0.00275315	0.515776
ENSMMUG00000005861	14	0.270085	0.00927013	0.00249357	0.0207839	0.00582394	0.691544
ENSMMUG00000004491	4	0.154519	0.0118835	0.00503569	0.0207712	0.00286092	0.804929
ENSMMUG00000001856	10	0.167966	0.0313265	4.36479e-05	0.0207697	0	0.779894
ENSMMUG00000056629	10	0.120979	0.0624201	0.00570666	0.0207685	0.0483413	0.741784
ENSMMUG00000005829	19	0.290817	0.168976	0.0160617	0.0207454	0.0032285	0.500172
ENSMMUG00000004496	10	0.344136	0.0315765	0.00464348	0.0207446	0.00341103	0.595488
ENSMMUG00000013577	19	0.205541	0.0428712	6.94014e-06	0.020736	0.00356214	0.727283
ENSMMUG00000016130	1	0.208471	0.00764978	4.32354e-05	0.0207289	0	0.763107
ENSMMUG00000005938	2	0.261335	0.0557069	0.00394953	0.0207243	0.0183452	0.639939
ENSMMUG00000010614	19	0.292585	0.0374674	0.000458389	0.0207221	0	0.648767
ENSMMUG00000017968	19	0.222689	0.190935	0.00808923	0.0206839	0.0165058	0.541098
ENSMMUG00000018939	5	0.243387	0.0686095	2.82912e-06	0.0206578	0.0092876	0.658055
ENSMMUG00000056548	1	0.067416	0.601011	0.0112352	0.0205838	8.12676e-10	0.299753
ENSMMUG00000023649	9	0.321419	0.0233147	8.03337e-05	0.0205648	0.0217691	0.612852
ENSMMUG00000010279	13	0.368421	0.0847307	7.40276e-05	0.020556	7.40832e-11	0.526218
ENSMMUG00000000670	15	0.329767	0.0139769	0.000528452	0.0205458	0.00546433	0.629718
ENSMMUG00000014591	19	0.445165	0.0909158	5.66411e-05	0.0205016	0	0.443361
ENSMMUG00000021572	7	0.277633	0.0329638	0.012501	0.0204918	0.00184765	0.654563
ENSMMUG00000003262	2	0.267184	0.0916315	0.00735534	0.02049	6.22908e-10	0.613339
ENSMMUG00000031463	11	0.219454	0.0725743	0.00288793	0.0204595	0	0.684624
ENSMMUG00000050632	1	0.122486	0.0487807	0.000307229	0.0203974	0.00745415	0.800574
ENSMMUG00000060498	19	0.286228	0.0661156	0.000382674	0.02033	0	0.626944
ENSMMUG00000020580	20	0.273607	0.0660715	0.000244424	0.0203082	0	0.639769
ENSMMUG00000043063	1	0.15143	0.166721	0.0012358	0.0203064	5.92923e-10	0.660307
ENSMMUG00000016334	15	0.41833	0.118427	0.000948036	0.0202962	4.66683e-09	0.441999
ENSMMUG00000012114	7	0.567079	0.00451597	0.000274853	0.0202859	0	0.407844
ENSMMUG00000001548	7	0.153194	0.120403	0.00019885	0.0202686	0	0.705936
ENSMMUG00000022570	11	0.504331	0.0316809	0.00104292	0.0202391	0.0207827	0.421924
ENSMMUG00000043078	13	0.251261	0.284517	0.000471387	0.0202197	5.01354e-10	0.443531
ENSMMUG00000021163	11	0.385272	0.0171915	0.000121688	0.0202098	0	0.577205
ENSMMUG00000018482	12	0.371782	0.184275	0.00187673	0.0202071	2.11213e-08	0.421859
ENSMMUG00000002503	20	0.200156	0.0602628	0.00512102	0.0202061	0	0.714254
ENSMMUG00000045908	13	0.439141	0.0666748	0.0274141	0.0201982	0.0248974	0.421674
ENSMMUG00000012453	11	0.492529	0.0343963	0.00519301	0.0201937	0.00274809	0.44494
ENSMMUG00000018800	7	0.496893	0.00622619	0.00806752	0.0201445	0.00553683	0.463132
ENSMMUG00000011817	14	0.417921	0.0466126	0.00774911	0.0201134	0	0.507604
ENSMMUG00000019184	16	0.100356	0	0.000391119	0.0201092	0	0.879143
ENSMMUG00000000741	4	0.306266	0.123472	0.000194687	0.0201018	0	0.549966
ENSMMUG00000020604	9	0.47968	0.19762	0.0166871	0.0200873	1.16926e-09	0.285926
ENSMMUG00000002714	1	0.352814	0.0554282	0.000359297	0.0200706	0.00237088	0.568957
ENSMMUG00000022387	10	0.358022	0.0420739	0.00203544	0.0200237	0	0.577845
ENSMMUG00000008476	14	0.252367	0.0258803	0.00247415	0.0200021	0	0.699276
ENSMMUG00000011716	19	0.517114	0.0533453	0.0125191	0.0199957	0.00725857	0.389767
ENSMMUG00000028866	19	0.0302766	0.0791947	0.0281228	0.0199798	0.0311295	0.811297
ENSMMUG00000007922	X	0.434875	0.0300717	0.000296733	0.019972	0	0.514785
ENSMMUG00000001974	1	0.32681	0.0308009	0.00020091	0.0199487	0	0.622239
ENSMMUG00000016845	12	0.53504	0.0152948	0.00522026	0.0199464	0	0.424499
ENSMMUG00000009223	19	0.269516	0.178364	0.000513523	0.0199418	0.0312228	0.500442
ENSMMUG00000018544	3	0.633947	0.0693908	0.000493576	0.0199338	0.00392445	0.27231
ENSMMUG00000009281	7	0.216254	0.0319439	0.000308321	0.0199138	0.0123809	0.719199
ENSMMUG00000031268	14	0.273335	0.0451174	0.000775628	0.0199126	0	0.660859
ENSMMUG00000052659	15	0.208368	0.245206	0.00211643	0.0198984	1.24211e-10	0.524411
ENSMMUG00000008780	9	0.241169	0.0259257	0.00383871	0.0198971	0.00136676	0.707803
ENSMMUG00000010785	3	0.17579	0.00663373	0.000726403	0.0198823	0	0.796968
ENSMMUG00000019095	20	0.564099	0.0547775	0.00467187	0.0198726	0.00224047	0.354339
ENSMMUG00000009916	15	0.242498	0.0851529	0.000296522	0.0198603	3.48144e-10	0.652192
ENSMMUG00000051226	20	0.164845	0.0262782	0.000279124	0.0198466	0	0.788751
ENSMMUG00000018728	9	0.28084	0.337994	0.00516025	0.019842	0.0532565	0.302908
ENSMMUG00000012318	12	0.237049	0.090835	0.00392497	0.0198077	0.0185311	0.629853
ENSMMUG00000020254	20	0.298518	0.0221732	0.000147424	0.0198063	0.0117237	0.647632
ENSMMUG00000017542	3	0.204225	0.0224081	0.00689039	0.019741	1.52223e-09	0.746735
ENSMMUG00000004009	8	0.252627	0.138276	0.00993647	0.0197346	0.0222874	0.557139
ENSMMUG00000015497	8	0.236265	0.0615698	0.00254055	0.0197293	0.0120657	0.667829
ENSMMUG00000018119	14	0.150778	0.328174	1.80535e-05	0.0197185	0	0.501312
ENSMMUG00000007785	14	0.439792	0.0263818	0.000434765	0.0197123	0	0.513679
ENSMMUG00000062026	QNVO02000253.1	0.195303	0	0.000952964	0.019693	0	0.784051
ENSMMUG00000007569	20	0.362444	0.0872195	0.00148558	0.0196878	0.00872257	0.520441
ENSMMUG00000044782	10	0.334493	0.070205	0.000216808	0.0196834	1.88086e-09	0.575401
ENSMMUG00000004390	19	0.307241	0.0531373	0.000213601	0.0196427	0.00153251	0.618233
ENSMMUG00000007331	20	0.207677	0.105164	0.0228574	0.0196426	0	0.644658
ENSMMUG00000004902	1	0.521914	0.0100336	0.00399543	0.0196392	0.00343232	0.440985
ENSMMUG00000015471	9	0.131912	0.232807	0.00131985	0.0196291	0	0.614332
ENSMMUG00000023669	1	0.321811	0.0525305	0.00412751	0.0196214	0.0146511	0.587258
ENSMMUG00000058025	13	0.330787	0.0321405	3.84475e-05	0.019613	0	0.617421
ENSMMUG00000044080	19	0.125755	0.0329365	0.00781791	0.0196054	0	0.813886
ENSMMUG00000016755	16	0.601132	0.0222441	0.00129221	0.019576	2.78612e-10	0.355756
ENSMMUG00000052424	14	0.436154	0.0480959	0.000933979	0.019566	0.00514691	0.490103
ENSMMUG00000006154	11	0.255115	0.0383932	0.00087511	0.019564	0.00598897	0.680064
ENSMMUG00000010808	1	0.377808	0.102712	0.00499543	0.0195611	1.0228e-09	0.494924
ENSMMUG00000014946	1	0.265951	0.00130176	0.0008104	0.0195611	0	0.712375
ENSMMUG00000009361	7	0.589433	0.0609168	0.000177564	0.0195578	0.00234497	0.32757
ENSMMUG00000057431	14	0.22784	0.167349	0.000247184	0.0195476	1.97968e-09	0.585016
ENSMMUG00000063055	15	0.39477	0.0372225	0.000373783	0.0195415	0	0.548092
ENSMMUG00000047704	19	0.285487	0.0962067	0.000173115	0.0194869	1.06062e-10	0.598646
ENSMMUG00000000803	11	0.397228	0.0514045	0.00249515	0.0194764	0	0.529396
ENSMMUG00000011198	6	0.186603	0.0144383	0.00455022	0.0194584	1.07959e-09	0.77495
ENSMMUG00000060032	QNVO02000171.1	0.277456	0.0457827	9.03717e-06	0.0194431	0.00985599	0.647453
ENSMMUG00000005469	15	0.27245	0	7.0475e-05	0.0194199	0	0.70806
ENSMMUG00000009304	11	0.326809	0.068045	0.00452738	0.0194185	0	0.5812
ENSMMUG00000008723	3	0.380174	0.0629455	0.00107747	0.0193808	0.00326664	0.533156
ENSMMUG00000003078	2	0.313934	0.0753637	0.00448499	0.0193684	0	0.586849
ENSMMUG00000049928	10	0.233875	0.282215	0.00510608	0.0193676	0.071566	0.38787
ENSMMUG00000018599	16	0.214656	0.0112479	0.000118761	0.0193432	0	0.754635
ENSMMUG00000043332	20	0.298895	0.0796353	0.00505632	0.0193394	0	0.597074
ENSMMUG00000017988	17	0.305666	0.0652832	0.00176582	0.0193094	2.21135e-10	0.607976
ENSMMUG00000017040	1	0.531481	0	0.00140173	0.0193055	0	0.447812
ENSMMUG00000018279	7	0.258456	0.0676649	6.01263e-05	0.0192959	0	0.654523
ENSMMUG00000010527	12	0.267255	0.0332834	5.86134e-06	0.0192851	0.031833	0.648338
ENSMMUG00000020178	4	0.368927	0.0707478	0.00370042	0.0192744	1.18359e-08	0.537351
ENSMMUG00000018083	2	0.313751	0.0187386	0.00366479	0.019236	0	0.64461
ENSMMUG00000016321	15	0.228629	0.033077	0.00568221	0.0191755	0.000780534	0.712656
ENSMMUG00000051955	11	0.43829	0.0168232	0.00449159	0.0191735	0.0192208	0.502001
ENSMMUG00000023599	17	0.134977	0.0557035	0.00533043	0.019169	3.57193e-09	0.78482
ENSMMUG00000017211	19	0.297367	0.0337074	0.000713992	0.0191557	0.0352379	0.613818
ENSMMUG00000013862	1	0.301988	0.0332204	0.00397215	0.0191553	0.00323152	0.638432
ENSMMUG00000005344	4	0.472372	0.025896	0.0059836	0.0191536	0.00947082	0.467124
ENSMMUG00000050503	7	0.232307	0	0.00138629	0.0191109	0.000941937	0.746254
ENSMMUG00000004553	X	0.147395	0.0185892	0.000903763	0.0191052	0	0.814007
ENSMMUG00000006128	19	0.32361	0.122267	0.00825868	0.0191025	0	0.526761
ENSMMUG00000023738	4	0.382578	0.0288478	0.00316309	0.0190904	0	0.56632
ENSMMUG00000018366	X	0.405313	0.163445	7.87047e-05	0.0190886	1.85601e-10	0.412074
ENSMMUG00000016610	X	0.402917	0.0362716	0.00481491	0.0190692	0.00348709	0.53344
ENSMMUG00000004738	1	0.334602	0.0181895	0.00543388	0.0190647	0	0.62271
ENSMMUG00000007371	2	0.279552	0.0423405	5.70462e-05	0.0190571	0	0.658993
ENSMMUG00000056618	9	0.466204	0.0280581	0.024438	0.0190355	0.0349867	0.427278
ENSMMUG00000000049	17	0.307073	0.168519	0.0176092	0.0190085	0.00193865	0.485851
ENSMMUG00000041491	9	0.180459	0.0708911	0.00147977	0.0189903	0.00816664	0.720013
ENSMMUG00000008501	5	0.212951	0.0227361	0.00283058	0.0189892	0.00692755	0.735566
ENSMMUG00000012238	3	0.336405	0.0729227	0.0147494	0.0189867	9.25342e-09	0.556936
ENSMMUG00000000684	9	0.319697	0.179366	0.00766254	0.0189857	0.00869095	0.465599
ENSMMUG00000007923	16	0.250601	0.0487135	1.28313e-05	0.0189414	0	0.681732
ENSMMUG00000021027	7	0.333798	0.0666542	1.88008e-06	0.0189335	0	0.580613
ENSMMUG00000018908	12	0.266389	0.0608083	0.000349847	0.0189326	0.0134696	0.640051
ENSMMUG00000004430	19	0.316889	0.0867968	0.0093135	0.0189313	0.0338761	0.534193
ENSMMUG00000052876	4	0.158615	0.0695786	0.000127801	0.0189187	0	0.75276
ENSMMUG00000021657	6	0.584752	0.0188733	0.000542455	0.0188972	0	0.376935
ENSMMUG00000049558	3	0.331092	0	0.000195135	0.018892	4.01985e-10	0.649821
ENSMMUG00000050899	4	0.306015	0.122147	0.0127648	0.0188773	0.0474892	0.492707
ENSMMUG00000000615	20	0.291149	0.0387184	0.0098387	0.0188676	4.85052e-09	0.641427
ENSMMUG00000056620	1	0.557012	0.0715275	0.0110533	0.01886	0.000194498	0.341352
ENSMMUG00000009273	5	0.135499	0.0489288	0.00248029	0.01881	0.0266586	0.767623
ENSMMUG00000011695	3	0.139654	0.0567257	0.00018055	0.0187999	0.00788571	0.776754
ENSMMUG00000023490	14	0.238082	0.0295372	0.00121737	0.018777	0.00248222	0.709904
ENSMMUG00000058908	20	0.240245	0.0417615	0.000622453	0.0187648	0.00142762	0.697179
ENSMMUG00000013394	6	0.390184	0.0145182	0.0130946	0.0187647	0.00833296	0.555106
ENSMMUG00000029799	4	0.221757	0.302679	0.00504485	0.0187604	6.45988e-10	0.451759
ENSMMUG00000000056	2	0.176223	0.0700193	0.00162069	0.0187187	0	0.733418
ENSMMUG00000016405	1	0.489197	0.0252196	0.00273056	0.0186973	0.00470572	0.45945
ENSMMUG00000028733	19	0.143885	0.192349	0.0355296	0.0186623	6.16575e-07	0.609573
ENSMMUG00000022930	19	0.146686	0.0915143	0.00693921	0.0186513	0.0174016	0.718807
ENSMMUG00000007721	8	0.465099	0.0209656	0.000650055	0.0186325	0	0.494653
ENSMMUG00000031527	11	0.384449	0.0594696	0.00744279	0.0186041	0	0.530035
ENSMMUG00000001715	19	0.191918	0.0682937	0.000140527	0.0185876	0.00990607	0.711154
ENSMMUG00000063000	7	0.0895965	0.0560787	3.64873e-05	0.0185674	0	0.835721
ENSMMUG00000002414	16	0.0912346	0.0103796	0.000530034	0.0185563	0	0.879299
ENSMMUG00000062885	13	0.167454	0.0680762	1.84354e-05	0.0185369	0.00870213	0.737212
ENSMMUG00000001760	18	0.264132	0	0.00129072	0.0185158	0.00464323	0.711419
ENSMMUG00000045490	20	0.0505886	0.106439	0.00943181	0.0185008	0.020125	0.794915
ENSMMUG00000040110	7	0.245082	0.103427	0.00306563	0.0184874	9.28766e-11	0.629938
ENSMMUG00000004340	7	0.465949	0.142845	8.06778e-05	0.0184833	0.0124522	0.36019
ENSMMUG00000006980	3	0.403776	0.0580273	0.00169249	0.0184701	0.0200437	0.49799
ENSMMUG00000014650	8	0.199842	0.0426358	0.00244739	0.0184474	0.00194416	0.734683
ENSMMUG00000041714	7	0.467219	0.0256804	0.00238383	0.0184351	0	0.486282
ENSMMUG00000016410	9	0.316508	0.038663	1.09104e-06	0.0184299	0	0.626398
ENSMMUG00000049992	5	0.119692	0.0215176	0.000399863	0.0184295	0	0.839961
ENSMMUG00000002273	3	0.509514	0.01921	0.00112576	0.0184182	0.00834458	0.443387
ENSMMUG00000020120	2	0.163841	0.0579708	6.74062e-05	0.0184178	0	0.759703
ENSMMUG00000043586	1	0.38485	0.0569746	0.00250763	0.018408	1.91643e-08	0.53726
ENSMMUG00000018666	6	0.291726	0.0964858	0.00103962	0.0183974	0.00993534	0.582416
ENSMMUG00000008632	3	0.0378181	0.0128152	0.00209241	0.0183926	0	0.928882
ENSMMUG00000010035	3	0.497773	0.0680084	0.00293629	0.0183757	0	0.412906
ENSMMUG00000012248	12	0.346643	0.198221	0.0172621	0.0183426	0	0.419531
ENSMMUG00000014693	19	0.217088	0.0751372	0.00671767	0.0183394	0.00298216	0.679735
ENSMMUG00000011987	1	0.359132	0.0244061	0.00346749	0.0183388	0	0.594655
ENSMMUG00000008178	16	0.208706	0	0.0016288	0.0183302	0	0.771335
ENSMMUG00000019563	5	0.402951	0.0465642	0.0287924	0.018328	9.49452e-11	0.503365
ENSMMUG00000061801	8	0.434905	0.0630077	0.00882099	0.0183112	0.0342448	0.44071
ENSMMUG00000018483	12	0.228067	0.390368	0.00248737	0.0183102	0	0.360768
ENSMMUG00000010509	16	0.308271	0.0132702	0.000914386	0.0182949	0	0.659249
ENSMMUG00000006010	19	0.0994397	0.15543	0.000809774	0.0182927	1.69419e-09	0.726028
ENSMMUG00000023650	5	0.214587	0.0353233	0.00160809	0.0182863	0.0140807	0.716115
ENSMMUG00000014080	5	0.34984	0.0611431	0.000264062	0.018266	0	0.570487
ENSMMUG00000063520	10	0.46548	0.0439799	0.0025599	0.0182581	0.00827786	0.461444
ENSMMUG00000003083	15	0.0220472	0.0585207	0.000955387	0.0182502	0	0.900227
ENSMMUG00000023780	7	0.215759	0.202092	0.00447698	0.0182352	0	0.559437
ENSMMUG00000004150	X	0.340193	0.0394126	0.00174734	0.0182271	0	0.60042
ENSMMUG00000015610	13	0.443022	0.00626512	0.00424518	0.0182232	0	0.528244
ENSMMUG00000053781	11	0.435524	0.05281	0.000148564	0.0182026	0	0.493315
ENSMMUG00000015198	12	0.389399	0.0270395	3.87138e-05	0.0181913	0	0.565332
ENSMMUG00000006519	10	0.311983	0.0756818	0.00726238	0.0181884	0	0.586884
ENSMMUG00000011905	4	0.575249	0.0208453	0.0088868	0.0181875	0.0026686	0.374163
ENSMMUG00000013963	13	0.470507	0.0514895	0.00352301	0.0181842	2.60511e-09	0.456296
ENSMMUG00000002669	15	0.350447	0.045232	0.00211383	0.0181821	9.51505e-10	0.584025
ENSMMUG00000021293	3	0.601953	0.023214	2.11773e-06	0.018167	0.000361969	0.356302
ENSMMUG00000011045	7	0.420693	0.0860477	6.41464e-05	0.0181584	0.0251106	0.449926
ENSMMUG00000012915	18	0.220846	0.0438414	0.000841376	0.0181407	0.000166241	0.716165
ENSMMUG00000051944	16	0.185204	0.0602828	0.00236014	0.018119	0.0137309	0.720303
ENSMMUG00000016487	7	0.215517	0.0206807	0.000159926	0.0181155	0	0.745527
ENSMMUG00000019118	10	0.166027	0.0630439	0.00273022	0.01808	0	0.750119
ENSMMUG00000020634	11	0.166882	0.0746566	0.0036886	0.0180376	0	0.736735
ENSMMUG00000051239	7	0.349139	0.0217728	0.00048839	0.0180266	2.02001e-15	0.610573
ENSMMUG00000002376	16	0.217858	0.194158	0.00738468	0.0180185	0.00330613	0.559275
ENSMMUG00000020472	20	0.522292	0.0263379	0.00112815	0.018012	0.00643407	0.425796
ENSMMUG00000002272	6	0.234467	0.0222459	0.00279624	0.0179824	0	0.722508
ENSMMUG00000056596	1	0.171297	0.0847803	0.00199418	0.0179819	0	0.723946
ENSMMUG00000013247	12	0.325672	0.0524166	0.00773506	0.0179797	0	0.596196
ENSMMUG00000003921	6	0.352697	0.00817545	0.00153966	0.0179742	0	0.619613
ENSMMUG00000023797	15	0.282679	0.0344406	0.00150004	0.017969	0	0.663412
ENSMMUG00000005004	4	0.323207	0.0431934	7.85815e-05	0.0179527	0	0.615569
ENSMMUG00000006532	11	0.615664	0.0625264	0.00193197	0.0179432	0	0.301934
ENSMMUG00000002185	12	0.14626	0.047106	0.00135354	0.0179416	0.00744526	0.779893
ENSMMUG00000019929	11	0.0169734	0.0891375	0.0014277	0.0179346	0.0451419	0.829385
ENSMMUG00000014026	19	0.377394	0.0420175	6.20166e-05	0.0179329	0.0227984	0.539795
ENSMMUG00000017041	3	0.239469	0.00571811	0.00574289	0.0179297	0.00188408	0.729256
ENSMMUG00000013531	17	0.504217	0.0044534	0.000508988	0.0179268	0.00128856	0.471606
ENSMMUG00000008875	12	0.397344	0.0628649	0.00401835	0.0179266	0	0.517846
ENSMMUG00000007783	1	0.290379	0.0888847	0.000442165	0.0179229	0.0052284	0.597143
ENSMMUG00000046409	11	0.338676	0.0927364	0.00186314	0.01789	0.0119406	0.536894
ENSMMUG00000014138	1	0.313583	0.00344051	0.000294482	0.0178797	0	0.664802
ENSMMUG00000006256	1	0.167261	0.384218	0.0290544	0.0178634	0	0.401603
ENSMMUG00000003538	8	0.286052	0.0100962	6.78965e-05	0.0178468	0	0.685937
ENSMMUG00000014327	1	0.405716	0.00702235	0.0015037	0.0178457	0	0.567912
ENSMMUG00000059019	3	0.148296	0.388087	2.15397e-10	0.0178344	1.74587e-09	0.445782
ENSMMUG00000021441	1	0.152025	0.0453591	0.00106471	0.0178243	0.0196053	0.764122
ENSMMUG00000031238	10	0.125075	0.329027	0.00287232	0.0178203	0	0.525205
ENSMMUG00000006705	5	0.214332	0.0343003	0.0246039	0.0178136	0.00668546	0.702264
ENSMMUG00000010959	15	0.217481	0.0312959	0.00398102	0.0178109	0	0.729431
ENSMMUG00000058938	8	0.296184	0.110516	0.00759272	0.0178101	0	0.567897
ENSMMUG00000054772	10	0.114644	0.383192	0.0316792	0.0178023	0	0.452682
ENSMMUG00000021691	13	0.174293	0.0536346	0.000158792	0.017801	0	0.754113
ENSMMUG00000013901	13	0.393325	0.00803688	7.83966e-05	0.0177967	0	0.580763
ENSMMUG00000023199	1	0.414607	0.0414252	0.00460004	0.0177963	0.00707253	0.514499
ENSMMUG00000009177	5	0.327435	0.0501004	0.00105241	0.0177954	0	0.603617
ENSMMUG00000023260	13	0.32776	0.0704278	0.00625872	0.017775	0.00139735	0.576381
ENSMMUG00000040135	13	0.255474	0.130423	0.000760147	0.0177673	0.00632714	0.589248
ENSMMUG00000014630	12	0.228667	0.0349015	0.00264275	0.0177287	0	0.71606
ENSMMUG00000065322	1	0.326552	0.25859	0.0103518	0.0177215	2.84178e-09	0.386785
ENSMMUG00000023470	3	0.432798	0.0438341	0.000847143	0.0177091	0	0.504811
ENSMMUG00000011222	2	0.291864	0.015951	0.00740268	0.0176826	0	0.667099
ENSMMUG00000011441	11	0.36802	0.0986065	0.00480632	0.0176707	0	0.510896
ENSMMUG00000002058	14	0.175864	0.0445637	0.0044551	0.0176673	2.69153e-08	0.757449
ENSMMUG00000014702	8	0.170432	0.00678387	0.00725923	0.0176565	3.96962e-05	0.797829
ENSMMUG00000013545	2	0.194449	0.190144	0.0021405	0.0176457	8.2612e-08	0.595621
ENSMMUG00000010499	2	0.634909	0.0588437	0.000981375	0.0176154	0	0.28765
ENSMMUG00000021803	16	0.22939	0.123969	0.000369248	0.0176116	0.0659429	0.562717
ENSMMUG00000051034	13	0.113647	0.0245602	0.00298841	0.0175995	0.00246581	0.838739
ENSMMUG00000014825	2	0.0336234	0.183068	0.000786483	0.0175964	2.15001e-09	0.764926
ENSMMUG00000019297	17	0.242324	0.0356541	8.47931e-05	0.0175782	0.0134623	0.690896
ENSMMUG00000004101	9	0.415122	0.020034	0.000207363	0.0175771	5.16115e-09	0.547059
ENSMMUG00000008670	15	0.517685	0.0258795	0.00109142	0.0175737	1.32564e-10	0.437771
ENSMMUG00000021083	10	0.604491	0.00244498	0.000105344	0.01756	0.010628	0.36477
ENSMMUG00000050996	20	0.479838	0.0483193	0.00284896	0.0175558	3.47724e-09	0.451438
ENSMMUG00000021695	5	0.216911	0.11688	5.29663e-05	0.017554	0	0.648602
ENSMMUG00000007470	3	0.566925	0.0125528	6.77344e-05	0.0175495	0.00127697	0.401628
ENSMMUG00000054159	4	0.501375	0.0591427	0.000242465	0.0175448	0	0.421695
ENSMMUG00000004534	14	0.2763	0.0525217	0.0251159	0.0174691	3.13809e-10	0.628593
ENSMMUG00000007246	1	0.601704	0.0300564	8.74848e-05	0.0174606	0	0.350692
ENSMMUG00000054422	18	0.312585	0.0344511	0.000493182	0.0174516	0	0.635019
ENSMMUG00000053045	5	0.150747	0.106663	0.000122518	0.017446	0	0.725022
ENSMMUG00000014907	3	0.24432	0.0717881	0.000751251	0.0174448	0.00236095	0.663335
ENSMMUG00000030250	16	0.313209	0.0359348	9.27229e-05	0.0174363	0.00739112	0.625936
ENSMMUG00000005511	3	0.331267	0.00329524	0.00529256	0.0174303	9.57504e-10	0.642715
ENSMMUG00000010042	3	0.345905	0.0269876	0.000268425	0.0174203	0	0.609419
ENSMMUG00000022583	X	0.407805	0.0797172	2.67977e-06	0.0174063	3.47292e-10	0.495069
ENSMMUG00000015597	14	0.10561	0.562406	0.025756	0.0174052	0	0.288822
ENSMMUG00000001575	13	0.421352	0.0686632	0.00196424	0.0173987	0.00872491	0.481897
ENSMMUG00000019041	5	0.372754	0.0661369	0.00454768	0.0173969	0	0.539164
ENSMMUG00000039925	6	0.217931	0.050331	0.00413574	0.0173965	2.93742e-10	0.710206
ENSMMUG00000055135	13	0.589792	0.0415784	0.000193379	0.0173904	0.00238083	0.348665
ENSMMUG00000002561	6	0.0957984	0.16588	0.00338924	0.0173819	0.0176291	0.699921
ENSMMUG00000016571	19	0.238716	0.144594	4.51026e-05	0.01738	0.0111306	0.588135
ENSMMUG00000005572	17	0.169586	0.0896658	0.018681	0.0173535	0	0.704713
ENSMMUG00000058836	11	0.15259	0.0896308	0.000529697	0.0173399	1.06587e-10	0.73991
ENSMMUG00000014873	1	0.271015	0.0514428	0.00717476	0.0173233	0.00300412	0.65004
ENSMMUG00000001800	14	0.215004	0.0690445	1.98926e-05	0.0173222	0	0.69861
ENSMMUG00000016605	15	0.3451	0.0209791	0.00271488	0.0173192	0.00688983	0.606997
ENSMMUG00000007497	1	0.321448	0.0639739	0.00294704	0.017315	0.00631693	0.587999
ENSMMUG00000005055	17	0.485524	0.0185892	1.75234e-05	0.0173049	1.32113e-10	0.478564
ENSMMUG00000001035	7	0.369199	0.014322	0.000786273	0.017287	0	0.598405
ENSMMUG00000000452	19	0.244415	0.0177047	4.70243e-05	0.0172625	0	0.720571
ENSMMUG00000056589	7	0.340989	0.0208361	0.00185698	0.0172284	0	0.61909
ENSMMUG00000008405	20	0.210553	0.128751	0.000124721	0.0172266	2.49667e-09	0.643344
ENSMMUG00000022019	5	0.460633	0.172288	0.00265683	0.0172119	0.0295153	0.317695
ENSMMUG00000001272	15	0.259751	0.167491	0.00160631	0.0172065	0.0182166	0.535728
ENSMMUG00000016295	15	0.320781	0.0168263	0.00332088	0.0171981	0	0.641874
ENSMMUG00000017113	16	0.371883	0.00206578	0.00469154	0.0171968	0	0.604163
ENSMMUG00000008579	5	0.26234	0.00882025	5.03065e-05	0.0171955	0	0.711594
ENSMMUG00000014864	14	0.169823	0.0585605	0.00799976	0.0171876	0	0.746429
ENSMMUG00000039301	14	0.615538	0.0697434	0.0129837	0.0171695	1.79832e-10	0.284565
ENSMMUG00000022139	14	0.261237	0.0604922	0.00144853	0.0171663	0	0.659656
ENSMMUG00000053030	10	0.179833	0.019767	0.000334267	0.0171607	0	0.782905
ENSMMUG00000006696	3	0.339548	0.131504	0.0003475	0.01716	9.29535e-09	0.511441
ENSMMUG00000022259	12	0.288941	0.0340947	0.00354843	0.0171577	0.0029273	0.65333
ENSMMUG00000004291	4	0.364443	0.0773424	0.000346762	0.0171559	0.0091716	0.531541
ENSMMUG00000011922	12	0.758882	0.0109773	0.000828858	0.0171195	0.00190518	0.210287
ENSMMUG00000029832	16	0.377786	0.031378	0.006083	0.0171132	0	0.56764
ENSMMUG00000017610	20	0.530956	0.0829588	0.00924175	0.0171056	0.00577912	0.353959
ENSMMUG00000015550	11	0.339795	0	0.00792524	0.017102	0.00799192	0.627186
ENSMMUG00000004417	6	0.257065	0.022956	0.00619631	0.0171007	0.0110782	0.685604
ENSMMUG00000022920	4	0.0720996	0.0616403	0.00956203	0.0170952	0.00314869	0.836454
ENSMMUG00000005754	20	0.212558	0.0725166	0.00314395	0.017092	8.59277e-07	0.694688
ENSMMUG00000006338	2	0.166309	0.117849	0.00191862	0.0170897	5.25298e-07	0.696832
ENSMMUG00000006661	2	0.496817	0.0246299	6.94036e-05	0.0170887	0	0.461395
ENSMMUG00000007729	19	0.229137	0.145935	0.0277745	0.0170638	0.0119028	0.568186
ENSMMUG00000005108	7	0.151019	0.38833	0.00510682	0.0170561	0	0.438489
ENSMMUG00000005573	4	0.230863	0.055024	0.00374443	0.0170455	0	0.693323
ENSMMUG00000060224	19	0.255792	0.0527857	0.00587525	0.017029	1.51787e-09	0.668518
ENSMMUG00000004235	16	0.271938	0.0779102	0.00136675	0.0170104	0	0.631775
ENSMMUG00000020449	6	0.225124	0.135514	0.0169925	0.0170001	7.19015e-10	0.60537
ENSMMUG00000056751	14	0.402061	0	0.000901665	0.0169765	8.49179e-11	0.58006
ENSMMUG00000014140	10	0.319881	0.0500856	0.000869379	0.0169712	5.37847e-16	0.612193
ENSMMUG00000057454	19	0.109745	0.0176863	0.00645012	0.0169662	0	0.849152
ENSMMUG00000000525	20	0.292997	0.176729	0.0213081	0.0169532	0.0088124	0.4832
ENSMMUG00000000016	1	0.364243	0.06793	0.016526	0.0169118	0.00838241	0.526006
ENSMMUG00000006965	13	0.171469	0.0214397	0.00115753	0.0168993	0.00210403	0.78693
ENSMMUG00000012882	15	0.303694	0.0432703	0.00327494	0.0168932	0	0.632867
ENSMMUG00000006824	16	0.268911	0.0705984	0.00635238	0.0168866	0.0378006	0.599451
ENSMMUG00000019299	11	0.351813	0.0160548	0.00410797	0.0168827	0	0.611142
ENSMMUG00000041404	8	0.587862	0.00163373	0.000254508	0.0168809	1.97566e-10	0.393369
ENSMMUG00000015868	7	0.20041	0.0624477	0.00067415	0.0168654	0	0.719602
ENSMMUG00000006557	2	0.398547	0.0165802	0.00475734	0.0168374	0.00132905	0.561949
ENSMMUG00000013969	10	0.414889	0.00631825	0.00418088	0.016822	0	0.55779
ENSMMUG00000013338	20	0.211876	0.156844	0.00733597	0.0168041	0	0.60714
ENSMMUG00000022914	10	0.318672	0.102573	0.00208229	0.0167538	0.00661136	0.553308
ENSMMUG00000013322	4	0.48924	0.0359645	0.000744441	0.01675	0	0.457301
ENSMMUG00000013370	17	0.479692	0.142853	0.00282586	0.0167456	8.47114e-11	0.357884
ENSMMUG00000045160	14	0.197747	0.0221487	6.95576e-07	0.0167448	0	0.763359
ENSMMUG00000016540	14	0.101974	0.0502481	0.0123611	0.0167219	0.00146561	0.817229
ENSMMUG00000047388	20	0.379395	0.0275032	0.00263442	0.0167141	0.00196254	0.57179
ENSMMUG00000005890	10	0.203201	0.0280988	0.00337696	0.0167124	0	0.748611
ENSMMUG00000044603	7	0.431326	0.128845	4.34083e-05	0.0167064	7.40436e-11	0.423079
ENSMMUG00000019740	2	0.561646	0.0103417	0.000423766	0.0166949	1.91503e-09	0.410893
ENSMMUG00000023498	12	0.486263	0.0475524	0.00179921	0.0166776	0	0.447708
ENSMMUG00000010328	1	0.259548	0.0487793	4.25121e-05	0.0166714	0	0.674958
ENSMMUG00000010826	19	0.131972	0.0240665	0.00650476	0.0166706	0	0.820786
ENSMMUG00000053776	4	0.268184	0.357849	0.00652036	0.0166676	0	0.350779
ENSMMUG00000005210	1	0.182897	0.0540055	0.000258572	0.0166578	0	0.746181
ENSMMUG00000053613	QNVO02000252.1	0.122051	0.0340478	2.37906e-05	0.0166289	0	0.827248
ENSMMUG00000064033	9	0.18898	0.171874	0.0030486	0.0166221	0	0.619475
ENSMMUG00000011940	20	0.21907	0.0266099	0.00246353	0.0166188	0	0.735237
ENSMMUG00000006452	20	0.734013	0.0182831	0.000113105	0.0166066	0.00188571	0.229099
ENSMMUG00000022768	7	0.283428	0.017382	9.62133e-05	0.0165917	0.000630579	0.681872
ENSMMUG00000060611	15	0.0932688	0.0183594	0.00891749	0.0165867	0.0192015	0.843666
ENSMMUG00000055191	10	0.213062	0.0740871	7.91167e-05	0.0165854	4.96882e-10	0.696186
ENSMMUG00000023221	4	0.19036	0.220387	0.000289529	0.0165809	0.0502509	0.522132
ENSMMUG00000003534	16	0.418379	0.00438591	0.000846586	0.0165783	0	0.55981
ENSMMUG00000005701	3	0.30592	0.017115	0.00107851	0.0165745	3.91712e-10	0.659312
ENSMMUG00000030964	14	0.364171	0.0298163	0.00836332	0.0165731	0	0.581076
ENSMMUG00000013492	20	0.321854	0.055082	0.015205	0.0165589	0	0.5913
ENSMMUG00000000676	1	0.276248	0.0120283	0.000149211	0.0165561	0	0.695019
ENSMMUG00000015422	6	0.230631	0.0576362	0.00664307	0.0165384	0	0.688551
ENSMMUG00000009393	7	0.633392	0.000180408	0.000139385	0.0165378	6.83853e-11	0.34975
ENSMMUG00000056164	19	0.301878	0.0396187	0.00597779	0.0165287	1.2145e-10	0.635997
ENSMMUG00000023558	4	0.309048	0.131656	0.000205413	0.0165285	0.00176544	0.540797
ENSMMUG00000000411	7	0.301396	0.102254	0.00811907	0.0165284	6.34305e-11	0.571703
ENSMMUG00000002259	2	0.292121	0.0431073	0.0131298	0.016521	0.0045612	0.63056
ENSMMUG00000017115	9	0.234007	0.109625	0.000195074	0.0164977	0.00133806	0.638337
ENSMMUG00000002791	1	0.209062	0.0202747	3.42192e-06	0.0164957	8.70231e-09	0.754164
ENSMMUG00000007324	2	0.262586	0.024946	7.49657e-07	0.0164884	1.64402e-09	0.695979
ENSMMUG00000007247	17	0.394599	0.0121337	0.00233713	0.0164839	0	0.574446
ENSMMUG00000010312	6	0.445809	0.109407	0.00570245	0.0164765	0	0.422605
ENSMMUG00000047793	14	0.451361	0.051548	0.000499707	0.016474	0.00234257	0.477775
ENSMMUG00000005336	19	0.227167	0.0511778	4.59288e-05	0.0164683	0	0.705141
ENSMMUG00000029507	7	0.176947	0.233083	0.00338046	0.0164626	0	0.570127
ENSMMUG00000015928	14	0.231547	0.0292907	0.00844997	0.0164595	0	0.714252
ENSMMUG00000019223	20	0.166116	0.0314262	6.10489e-05	0.0164573	3.99321e-10	0.785939
ENSMMUG00000012039	20	0.300989	0.0569569	0.0131856	0.0164523	0	0.612416
ENSMMUG00000049745	1	0.337097	0.17428	0.00967329	0.016427	0.0083616	0.454161
ENSMMUG00000003998	1	0.269178	0.00316447	0.00176756	0.0164255	0	0.709465
ENSMMUG00000016255	7	0.523028	0.0570269	0.00706089	0.0164042	0	0.39648
ENSMMUG00000010860	7	0.412975	0.0314347	0.000797007	0.0163918	0	0.538402
ENSMMUG00000007816	18	0.329498	0.0360532	3.91379e-05	0.0163911	0.000533043	0.617485
ENSMMUG00000017204	9	0.514992	0.0410517	0.00142108	0.0163768	0.0042572	0.421901
ENSMMUG00000023760	9	0.23406	0.0517011	0.00519562	0.016366	0	0.692677
ENSMMUG00000050472	7	0.114598	0.221565	0.000192581	0.0163618	0.0757366	0.571545
ENSMMUG00000017860	15	0.174267	0.0100386	0.00871076	0.0163466	0	0.790637
ENSMMUG00000004013	6	0.524603	0.0386807	0.00808286	0.016346	0.00140473	0.410883
ENSMMUG00000018246	6	0.197491	0.159359	0.000471677	0.0163384	0	0.62634
ENSMMUG00000017521	16	0.374578	0.0190099	0.000225122	0.0162979	0	0.589889
ENSMMUG00000002728	13	0.191944	0.045183	0.00547143	0.0162839	0	0.741118
ENSMMUG00000017197	16	0.443108	0.0369829	0.00171819	0.0162729	0	0.501918
ENSMMUG00000004594	7	0.164808	0.216529	0.000167356	0.0162632	0	0.602232
ENSMMUG00000004503	14	0.315451	0.0257556	0.00178566	0.0162606	0.002334	0.638413
ENSMMUG00000012053	5	0.28757	0.064163	0.000443961	0.0162588	0	0.631564
ENSMMUG00000002009	1	0.237856	0.0621327	0.00186659	0.0162315	0.010656	0.671257
ENSMMUG00000057637	5	0.283527	0.0901149	0.000656121	0.0162243	0.00658834	0.602889
ENSMMUG00000010290	1	0.213671	0.0430687	7.15124e-05	0.0162141	0.0139347	0.71304
ENSMMUG00000013764	3	0.27834	0.0604065	0.00185123	0.0161772	2.2712e-07	0.643225
ENSMMUG00000008291	9	0.205822	0.309684	0.0281711	0.0161613	0	0.440162
ENSMMUG00000001873	8	0.214277	0.0149399	0.00189724	0.0161578	0	0.752728
ENSMMUG00000001219	19	0.314134	0.0222067	0.00405193	0.0161552	2.96935e-10	0.643452
ENSMMUG00000012750	2	0.154218	0.19097	0.000900516	0.0161412	0.0136649	0.624106
ENSMMUG00000013307	11	0.180571	0.0431756	0.0091689	0.0161329	0	0.750952
ENSMMUG00000001878	8	0.172398	0.0218351	0.00423337	0.0161304	1.84492e-09	0.785403
ENSMMUG00000017905	6	0.322015	0.0754426	5.183e-05	0.0161066	0	0.586384
ENSMMUG00000061607	2	0.067516	0.0216395	0.00462645	0.0160983	1.0081e-10	0.89012
ENSMMUG00000015347	8	0.401989	0.049838	0.000326921	0.0160814	2.57148e-09	0.531764
ENSMMUG00000009231	10	0.292597	0.0305102	0.00702766	0.0160762	0.0152816	0.638507
ENSMMUG00000000125	10	0.256233	0.0200231	0.00124282	0.0160756	6.03847e-10	0.706426
ENSMMUG00000015246	5	0.373428	0.018312	0.00377732	0.0160552	0.00345845	0.584969
ENSMMUG00000015038	7	0.429954	0	0.000975096	0.0160499	0	0.553021
ENSMMUG00000009045	6	0.290815	0.0958631	0.00453797	0.0160454	0.00495898	0.58778
ENSMMUG00000049010	7	0.306447	0.0750786	0.000622203	0.0160397	1.03491e-09	0.601812
ENSMMUG00000004591	3	0.499487	0.0376033	0.00565829	0.0160274	4.93903e-10	0.441224
ENSMMUG00000052273	7	0.444341	0.0225541	0.00215779	0.0160056	1.87198e-09	0.514942
ENSMMUG00000040830	16	0.254376	0.0637607	1.44707e-05	0.0160053	0.0717062	0.594138
ENSMMUG00000008306	X	0.59362	0.0343719	0.019118	0.0160028	0	0.336888
ENSMMUG00000009493	15	0.386975	0.127728	0.000216778	0.0159757	6.09353e-10	0.469104
ENSMMUG00000003349	16	0.361162	0.0542961	0.000454457	0.015975	2.65718e-09	0.568112
ENSMMUG00000014627	2	0.296005	0.0224369	0.00388387	0.0159711	0	0.661704
ENSMMUG00000020740	2	0.437129	0.0448435	0.000394317	0.0159656	4.67336e-10	0.501668
ENSMMUG00000023012	4	0.259663	0.0218532	0.0107334	0.015963	5.61758e-10	0.691788
ENSMMUG00000015892	20	0.29753	0.0152645	0.0105513	0.0159596	0	0.660694
ENSMMUG00000007661	6	0.313152	0.0166967	0.0031522	0.015959	0.00660285	0.644437
ENSMMUG00000006561	1	0.209343	0.260231	0.000678109	0.0159545	9.05453e-09	0.513794
ENSMMUG00000057303	10	0.450614	3.80166e-10	0.000171544	0.0159424	0	0.533272
ENSMMUG00000023671	1	0.407254	0.112756	0.00399553	0.015939	0.0361207	0.423934
ENSMMUG00000011995	6	0.336939	0.00730201	0.0133689	0.0159252	5.99732e-10	0.626465
ENSMMUG00000014411	16	0.415334	0.062918	0.00172596	0.0158943	0.0128101	0.491318
ENSMMUG00000001633	8	0.335075	0.0408998	0.000631474	0.0158921	0.00208922	0.605412
ENSMMUG00000000465	6	0.328934	0.113345	0.0079298	0.0158622	0.0125882	0.521341
ENSMMUG00000002209	18	0.135993	0.0259814	0.00384248	0.0158574	0	0.818326
ENSMMUG00000000141	15	0.15234	0.0297036	0.00556966	0.0158526	0.0137405	0.782794
ENSMMUG00000049889	X	0	0	0.00136814	0.0158456	0.0107355	0.972051
ENSMMUG00000058999	7	0.564239	0.011903	0.000537116	0.0158382	0.00194636	0.405536
ENSMMUG00000016250	7	0.286537	0.0230545	0.0222627	0.0158201	0	0.652325
ENSMMUG00000016807	14	0.23637	0.0838345	0.000936839	0.0158039	0	0.663055
ENSMMUG00000009848	9	0.2017	0.0247148	0.00142136	0.0158025	0	0.756361
ENSMMUG00000056760	10	0.35665	0.0278612	0.0231458	0.0157938	1.67012e-10	0.576549
ENSMMUG00000007315	1	0.465572	0	0.00215282	0.0157834	0.000662377	0.515829
ENSMMUG00000015713	11	0.379793	0.114019	0.0131298	0.0157706	0	0.477288
ENSMMUG00000043752	4	0.38356	0.0616029	0.000439615	0.0157705	1.19031e-09	0.538627
ENSMMUG00000020618	19	0.482181	0.0367423	0.00442002	0.0157638	0	0.460892
ENSMMUG00000012592	4	0.325653	0.0357579	0.000252265	0.0157522	4.62801e-05	0.622538
ENSMMUG00000021419	7	0.168554	0.0275801	0.00747085	0.0157456	0.000884831	0.779765
ENSMMUG00000007273	1	0.306265	0.0245117	0.000114255	0.0157327	0	0.653376
ENSMMUG00000060575	8	0.328407	0.0697056	7.47551e-05	0.0157289	8.64065e-10	0.586084
ENSMMUG00000022414	16	0.229288	0.141627	0.00625432	0.0157283	1.48385e-07	0.607103
ENSMMUG00000008101	12	0.547312	0.0521112	0.00104197	0.0157208	0	0.383814
ENSMMUG00000015631	1	0.775049	0.0110357	6.2132e-05	0.0157117	0.00271168	0.19543
ENSMMUG00000006026	5	0.245283	0.13982	0.0104424	0.0157034	0.00948687	0.579264
ENSMMUG00000044729	20	0.293096	0.0715837	0.0161282	0.0156876	0	0.603505
ENSMMUG00000016505	19	0.326965	0.248255	0.000586462	0.0156824	0	0.408511
ENSMMUG00000014087	10	0.297622	0.0351404	0.000888877	0.0156784	0	0.650671
ENSMMUG00000017734	12	0.234536	0.115197	9.26334e-06	0.0156728	7.89913e-09	0.634585
ENSMMUG00000011128	12	0.474008	0.0625043	0.0031147	0.0156611	0.00919612	0.435516
ENSMMUG00000012370	6	0.29944	0.0238116	0.00126239	0.0156566	0	0.659829
ENSMMUG00000016787	6	0.200832	0.0526244	0.00229958	0.0156497	0	0.728595
ENSMMUG00000019772	4	0.539158	0.0950823	0.0016835	0.0156427	3.65539e-11	0.348434
ENSMMUG00000063966	11	0.48353	0	0.00115512	0.0156292	0	0.499686
ENSMMUG00000009197	2	0.38831	0.168905	0.00124947	0.015614	0.0337958	0.392127
ENSMMUG00000006114	2	0.464768	0.0135527	0.00759335	0.0155921	0	0.498494
ENSMMUG00000029504	7	0.305056	0.0237482	0.00337598	0.0155901	0	0.65223
ENSMMUG00000002399	5	0.111588	0.333362	0.0200375	0.0155795	1.12023e-08	0.519433
ENSMMUG00000022467	X	0.129204	0.0368757	0.000249691	0.0155395	0	0.818131
ENSMMUG00000007507	2	0.517896	0.0851382	0.0142725	0.015539	0.0293039	0.33785
ENSMMUG00000063852	9	0.0254203	0.564431	0.0518829	0.0155317	0	0.342734
ENSMMUG00000051301	13	0.0828996	0.0290509	0.00491586	0.0155189	0	0.867615
ENSMMUG00000001894	1	0.12659	0.141121	0.00897291	0.015516	0	0.7078
ENSMMUG00000006527	3	0.421988	0.0609539	0.000742384	0.0155151	0.0137256	0.487074
ENSMMUG00000052461	1	0.070634	0.0362232	0.00515429	0.0155113	2.79677e-10	0.872477
ENSMMUG00000004674	X	0.332236	0.0301901	4.59849e-05	0.0154943	0	0.622033
ENSMMUG00000020217	1	0.158302	0.0651681	0.000215725	0.0154915	0	0.760823
ENSMMUG00000011106	2	0.124726	0.119989	0.0068675	0.0154781	7.81983e-09	0.732939
ENSMMUG00000003464	4	0.227078	0.0151839	0.00368869	0.0154559	0.00653929	0.732054
ENSMMUG00000049283	13	0.0416408	0.215471	0.00372603	0.0154434	2.64779e-09	0.723718
ENSMMUG00000003916	20	0.366631	0.0426393	0.00132797	0.0154425	5.82859e-10	0.573959
ENSMMUG00000022074	3	0.384386	1.86308e-10	0.00108363	0.015437	0	0.599094
ENSMMUG00000013603	X	0.209511	0.00885385	7.34164e-05	0.0154318	0.00647652	0.759654
ENSMMUG00000016442	13	0.683807	0.0334036	0.00165245	0.0154289	0	0.265708
ENSMMUG00000020011	4	0.241519	0.181639	0.00784679	0.0154182	1.27941e-08	0.553577
ENSMMUG00000014841	17	0.347606	0.0207691	0.000854847	0.0154173	8.5606e-09	0.615353
ENSMMUG00000062614	18	0.172616	0.0900228	0.00507392	0.0154159	2.47924e-10	0.716871
ENSMMUG00000041188	19	0.135108	1.66587e-08	0.000654045	0.0154154	8.602e-09	0.848823
ENSMMUG00000052163	19	0.230134	0.0432005	2.40974e-06	0.015397	0.0056539	0.705612
ENSMMUG00000038560	4	0.47059	0.10027	0.00371684	0.0153946	0.000578782	0.40945
ENSMMUG00000010591	13	0.30106	0.00760225	0.00114865	0.0153889	0.00743245	0.667367
ENSMMUG00000019022	3	0.555446	0.0319608	0.00738353	0.0153848	0.00256182	0.387263
ENSMMUG00000003947	12	0.240037	0.0364897	0.000970681	0.0153741	0	0.707128
ENSMMUG00000001233	6	0.407374	0.0336792	0.00378545	0.0153712	3.89948e-10	0.53979
ENSMMUG00000063410	12	0.208207	0.200697	0.000130663	0.015359	0.00387268	0.571734
ENSMMUG00000004802	4	0.29401	0.0903582	0.000213816	0.0153564	0	0.600062
ENSMMUG00000020683	6	0.387947	0.0401478	0.00095177	0.0153512	0.00303683	0.552565
ENSMMUG00000001481	1	0.471671	0	0.0026672	0.0153343	0	0.510327
ENSMMUG00000002725	13	0.130461	0.0468835	0.00033914	0.0153313	0	0.806986
ENSMMUG00000016093	1	0.193848	0.0132653	0.00080024	0.015324	0	0.776762
ENSMMUG00000057356	19	0.145855	0.0420745	0.00030134	0.0153157	0.00753244	0.788922
ENSMMUG00000017119	9	0.283677	0.0247264	0.00897421	0.0152991	0.00281346	0.66451
ENSMMUG00000005279	9	0.158598	0.0476122	0.0197827	0.0152982	0.00716605	0.751542
ENSMMUG00000032353	X	0.219708	0.014246	1.11348e-06	0.0152646	0	0.750781
ENSMMUG00000061756	12	0.241805	0.183881	0.00403879	0.0152605	1.67534e-10	0.555014
ENSMMUG00000045155	17	0.0342243	0.0830207	0.0109659	0.0152433	1.82049e-10	0.856546
ENSMMUG00000043440	20	0.326352	0.053258	0.00257226	0.0152426	0.0120578	0.590518
ENSMMUG00000001062	11	0.330355	0.0897288	0.000692399	0.0152318	4.15251e-10	0.563992
ENSMMUG00000007303	1	0.237753	0	0.000242436	0.0152089	0	0.746796
ENSMMUG00000062318	17	0.551494	0.0130982	0.000765338	0.015207	0.00016857	0.419267
ENSMMUG00000006481	11	0.204983	0.0276605	0.00084186	0.0151992	0	0.751316
ENSMMUG00000013068	19	0.328968	0.156562	0.000943578	0.0151959	0	0.498331
ENSMMUG00000047550	16	0.22293	0.0199373	0.000190137	0.0151804	1.26964e-10	0.741762
ENSMMUG00000016882	14	0.390724	0.0787374	0.00890838	0.0151788	0.00447567	0.501975
ENSMMUG00000011663	11	0.373939	0.174625	0.00103261	0.0151729	0	0.43523
ENSMMUG00000004437	5	0.420833	0.0849549	3.75745e-05	0.0151651	0	0.479009
ENSMMUG00000010438	15	0.518831	0.0908684	0.000203585	0.0151594	0.00549228	0.369445
ENSMMUG00000001537	10	0.459014	0.112902	0.000424087	0.0151521	0	0.412507
ENSMMUG00000021802	12	0.394973	0.00981271	0.000129772	0.015148	0	0.579936
ENSMMUG00000009585	4	0.291057	0.0384393	6.29637e-05	0.0151474	0	0.655293
ENSMMUG00000020097	4	0.2111	0.0287801	0.00015924	0.0151441	0	0.744816
ENSMMUG00000015174	1	0.193834	0.133466	0.00209435	0.0151391	0	0.655466
ENSMMUG00000064835	6	0.300043	0.0337834	0.00382273	0.0151333	0	0.647218
ENSMMUG00000003631	14	0.183062	0.00779916	0.00263659	0.0151243	0	0.791378
ENSMMUG00000022296	19	0.189052	0.0251106	0.000658625	0.0151145	0.00143455	0.768629
ENSMMUG00000018776	14	0.202299	0	0.000280424	0.0151131	0	0.782307
ENSMMUG00000006784	3	0.272318	0.027579	0.00154713	0.0150929	0	0.683463
ENSMMUG00000008684	4	0.188136	0.0566895	0.00694466	0.0150878	0.00105713	0.732085
ENSMMUG00000021182	19	0.602746	0.0219442	0.0131478	0.0150799	0	0.347082
ENSMMUG00000039070	11	0.25958	0.0962418	0.0234954	0.0150777	1.20786e-09	0.605605
ENSMMUG00000060020	13	0.12912	3.30756e-05	1.92301e-05	0.0150769	5.1725e-09	0.855751
ENSMMUG00000040144	14	0.324573	0.0491379	0.00573228	0.015069	0.00981578	0.595673
ENSMMUG00000000229	10	0.320522	0.035988	0.000279571	0.0150613	0.005208	0.622941
ENSMMUG00000028999	8	0.213081	0.100786	0.000782421	0.0150454	0.00256116	0.667745
ENSMMUG00000061475	11	0.276781	0.213687	0.00128894	0.0150297	0	0.493214
ENSMMUG00000011345	X	0.631272	0.0247665	0.000174274	0.0150131	0	0.328775
ENSMMUG00000008202	6	0.0765588	0.417261	0.00822115	0.0150032	2.57726e-10	0.482956
ENSMMUG00000006215	12	0.57758	0.0299201	0.000140938	0.0149965	0	0.377362
ENSMMUG00000014415	14	0.292429	0.0354013	0.00409652	0.0149898	0.00271609	0.650367
ENSMMUG00000023495	15	0.133694	8.52416e-10	0.000849123	0.0149853	0.00123844	0.849233
ENSMMUG00000019100	2	0.0928559	0.0523507	0.000380463	0.0149599	0	0.839453
ENSMMUG00000015279	15	0.622993	0.00904155	0.0017319	0.0149553	0	0.351278
ENSMMUG00000012576	7	0.429721	0.00959034	0.00506804	0.0149431	0.00382987	0.536847
ENSMMUG00000016246	2	0.161357	0.0804424	0.00907354	0.0149367	0	0.73419
ENSMMUG00000058901	9	0.116344	0.0866372	0.0225563	0.0149237	0.00649254	0.753046
ENSMMUG00000011785	3	0.557409	0.0131221	0.00636397	0.0149048	0	0.4082
ENSMMUG00000014197	7	0.311316	0.0246534	0.00116429	0.0148891	0	0.647977
ENSMMUG00000006351	2	0.247545	0.0273713	0.000729077	0.0148695	0.00662729	0.702858
ENSMMUG00000001586	16	0.352368	0.0214689	1.28803e-05	0.0148691	0.00437016	0.606911
ENSMMUG00000005547	10	0.334079	1.09079e-09	0.00321482	0.0148618	0.00389733	0.643947
ENSMMUG00000014484	11	0.156212	0.104941	0.00161011	0.0148538	0.00233048	0.720053
ENSMMUG00000002707	20	0.262679	0.0960084	0.000529602	0.0148497	1.33025e-09	0.625933
ENSMMUG00000021737	11	0.718946	0.00385862	0.00272658	0.0148461	0.000112702	0.25951
ENSMMUG00000010741	9	0.200122	0.0156802	0.0026136	0.014846	1.00945e-10	0.766738
ENSMMUG00000005192	11	0.349862	0.0127912	0.00177298	0.0148384	0.00368576	0.61705
ENSMMUG00000002953	2	0.204556	0.0798338	0.0346291	0.0148361	0.0201673	0.645977
ENSMMUG00000053272	19	0.463715	0.0236205	7.32678e-05	0.014836	0.00663776	0.491118
ENSMMUG00000021409	16	0.227366	0.341738	0.0248924	0.0148306	0.0347645	0.356408
ENSMMUG00000050376	4	0.0203182	0.0233136	0.00295893	0.0148227	0	0.938587
ENSMMUG00000016224	6	0.189993	0.0440626	0.00191173	0.0148174	0	0.749216
ENSMMUG00000021915	3	0.21766	0.0202466	0.00217187	0.014805	0	0.745116
ENSMMUG00000018274	7	0.590583	0.0108015	0.00081465	0.0148011	0.000492152	0.382508
ENSMMUG00000014008	5	0.221982	0.0307092	0.00242666	0.0147953	0	0.730087
ENSMMUG00000015202	7	0.123694	0.182894	5.27571e-05	0.0147911	0	0.678569
ENSMMUG00000062077	20	0.156603	0	0.000190029	0.0147857	0.00179526	0.826626
ENSMMUG00000022907	13	0.136936	0.0459573	3.01958e-05	0.0147775	0.00722543	0.795074
ENSMMUG00000055203	17	0.232368	0.0870296	0.00135598	0.014768	1.10531e-10	0.664478
ENSMMUG00000013470	17	0.391763	0.112342	0.000670367	0.0147657	0	0.480459
ENSMMUG00000007129	1	0.393687	0.179882	0.00588586	0.0147528	0	0.405792
ENSMMUG00000044406	1	0.48308	0.0244619	0.00412987	0.0147516	3.39406e-10	0.473577
ENSMMUG00000003867	4	0.228054	0.032178	0.000307024	0.0147307	0	0.724731
ENSMMUG00000022844	13	0.557545	0.00366879	0.0038849	0.0147288	0	0.420172
ENSMMUG00000010966	15	0.189532	0.007229	0.00123349	0.0147235	0.00439108	0.782891
ENSMMUG00000002758	10	0.1501	0.0123556	0.00724452	0.0147224	0	0.815577
ENSMMUG00000002626	8	0.0392761	0.42032	0.0122963	0.0147099	1.36826e-10	0.513398
ENSMMUG00000003535	8	0.312254	0.0471456	0.00144789	0.0147079	0.00517608	0.619269
ENSMMUG00000015563	13	0.306626	0.00789658	0.000267255	0.0147044	0	0.670506
ENSMMUG00000004060	9	0.433167	0.0164355	0.00590705	0.0146962	0.000503968	0.52929
ENSMMUG00000004403	10	0.149854	0.0759792	0.00854983	0.0146751	3.39375e-08	0.750942
ENSMMUG00000010353	1	0.199597	0.0592127	0.00554264	0.0146731	0.00401555	0.716959
ENSMMUG00000038955	20	0.356068	0.0352508	0.0044533	0.0146692	0	0.589558
ENSMMUG00000021765	16	0.185523	0.118365	0.000652629	0.0146541	7.67934e-10	0.680805
ENSMMUG00000022676	11	0.520629	0.118956	2.05522e-05	0.0146357	0.00402545	0.341733
ENSMMUG00000023790	10	0.528025	0.0283953	0.000237912	0.0146171	0	0.428725
ENSMMUG00000021643	14	0.30897	0.0169963	0.00338483	0.0146144	6.82585e-11	0.656035
ENSMMUG00000052091	16	0.2917	0.125728	0.00965035	0.0146142	0	0.558307
ENSMMUG00000009481	X	0.214585	0.0937614	0.00058889	0.0146136	2.39008e-10	0.676451
ENSMMUG00000062844	9	0.277085	0.22434	0.000190459	0.0146124	0	0.483772
ENSMMUG00000018814	11	0.62217	0.0339934	0.000722427	0.0146019	0	0.328513
ENSMMUG00000011769	12	0.230551	0.0210158	0.00272345	0.0145809	0.0213021	0.709827
ENSMMUG00000021425	17	0.499433	0.0129211	0.00927602	0.0145733	0	0.463796
ENSMMUG00000001349	2	0.717371	0.018191	0.000142296	0.014564	0	0.249732
ENSMMUG00000014671	4	0.330994	0.00814247	0.000821891	0.0145569	0	0.645485
ENSMMUG00000017004	5	0.163659	0.0614059	0.00194669	0.0145444	0	0.758444
ENSMMUG00000042420	8	0.313404	0.0200313	1.68777e-05	0.0145257	0	0.652022
ENSMMUG00000022198	19	0.123418	0.0190495	0.00556644	0.014497	0.00083155	0.836637
ENSMMUG00000020763	6	0.129886	0.119023	0.0172833	0.0144938	0.0214838	0.69783
ENSMMUG00000021991	8	0.311966	0.0142759	0.00679379	0.0144928	0	0.652472
ENSMMUG00000023812	12	0.510643	0.0123833	0.00103936	0.0144832	0	0.461452
ENSMMUG00000012228	10	0.27635	0.0914714	0.0135443	0.0144732	0.00261886	0.601542
ENSMMUG00000007326	14	0.394706	0.017897	9.64219e-06	0.0144729	0.000549545	0.572365
ENSMMUG00000023240	5	0.134246	0.0125388	6.73068e-05	0.0144699	0.00479164	0.833886
ENSMMUG00000001984	20	0.273581	0.0469034	0.00711853	0.0144661	0	0.657931
ENSMMUG00000015778	13	0.483246	0.0197682	0.000983487	0.0144644	0.000267234	0.481271
ENSMMUG00000016738	1	0.239563	0.0607014	0.00700719	0.01446	0.000775508	0.677492
ENSMMUG00000003348	8	0.673515	0.0125396	9.56775e-05	0.0144596	0.00681239	0.292578
ENSMMUG00000010465	16	0.347663	0.018825	5.83352e-06	0.0144573	0	0.619049
ENSMMUG00000015149	9	0.571335	0.006654	0.0110813	0.0144494	0.00203846	0.394441
ENSMMUG00000021818	12	0.174252	0	0.00244498	0.0144488	8.6133e-10	0.808855
ENSMMUG00000000307	6	0.13582	0.0507166	0.000466708	0.0144252	0.00961333	0.788958
ENSMMUG00000045569	4	0.294954	0.158242	0.00424242	0.014411	0	0.52815
ENSMMUG00000018020	2	0.388743	0.0122419	0.00688508	0.0144035	0.0361074	0.541619
ENSMMUG00000016123	9	0.529485	0.0146791	0.00250691	0.0143793	0	0.43895
ENSMMUG00000031051	10	0.535511	0.0304428	6.43955e-05	0.0143688	0.00971867	0.409895
ENSMMUG00000002123	13	0.280657	0.0478957	0.00631566	0.0143645	0	0.650767
ENSMMUG00000005815	1	0.287231	0.0564706	0.00121395	0.0143603	0	0.640724
ENSMMUG00000001276	7	0.230947	0.047318	0.00397395	0.0143517	9.33841e-11	0.70341
ENSMMUG00000065025	19	0.151165	0.0479042	0.00691284	0.0143215	0	0.779696
ENSMMUG00000001943	2	0.354382	0.13632	0.0159868	0.0142988	0.00968673	0.469325
ENSMMUG00000022908	1	0.48338	0.0355881	0.00164946	0.0142726	0.0172333	0.447876
ENSMMUG00000015284	3	0.147148	0.0360616	0.000280797	0.0142725	0	0.802237
ENSMMUG00000012353	6	0.25107	0.0324456	0.00341482	0.01427	2.92624e-10	0.6988
ENSMMUG00000008591	12	0.375491	0.0246514	0.00302504	0.0142657	0	0.582567
ENSMMUG00000010228	5	0.255589	0.018298	0.00311666	0.0142575	0	0.708739
ENSMMUG00000050089	20	0.294498	3.42698e-05	0.0024613	0.0142512	0.00443031	0.684325
ENSMMUG00000045082	3	0.297706	0.0668988	4.12453e-05	0.0142497	0	0.621104
ENSMMUG00000017946	20	0.455687	0.0276824	1.9728e-05	0.0142431	7.67969e-10	0.502368
ENSMMUG00000018657	17	0.407391	0.0126195	0.00238894	0.0142375	1.1152e-10	0.563363
ENSMMUG00000019806	1	0.237501	0.106823	0.00120291	0.0142277	0	0.640245
ENSMMUG00000017428	X	0.276597	0.00743813	8.69847e-05	0.0142242	0.014481	0.687172
ENSMMUG00000014424	8	0.171053	0	0.00342207	0.0142188	0	0.811306
ENSMMUG00000022388	10	0.523026	0.0292798	0.000142125	0.0142082	0.00235821	0.430986
ENSMMUG00000021447	1	0.519141	0.0667202	0.00157896	0.0142033	1.06941e-08	0.398356
ENSMMUG00000001513	2	0.343463	0	0.0062185	0.0142032	0	0.636115
ENSMMUG00000015128	7	0.279391	0.00312648	0.00583737	0.0142016	0	0.697444
ENSMMUG00000002661	8	0.372634	0.230411	0.000366707	0.0141905	5.24463e-08	0.382397
ENSMMUG00000004025	7	0.588579	0.0130497	0.000103367	0.0141765	0	0.384092
ENSMMUG00000061959	14	0.0841469	0.0669627	0.00154826	0.0141738	0	0.833168
ENSMMUG00000016399	1	0.421875	0.0328497	0.00364604	0.0141728	0	0.527456
ENSMMUG00000008791	2	0.405443	0.0167721	0.00408147	0.0141569	0	0.559546
ENSMMUG00000020458	10	0.489058	0.0358102	0.00674841	0.0141489	0.00267207	0.451562
ENSMMUG00000018254	11	0.207917	0.0123758	0.00139828	0.0141487	0	0.764161
ENSMMUG00000022967	15	0.513234	0.0230095	0.000125124	0.0141421	2.30539e-09	0.44949
ENSMMUG00000011443	16	0.548243	0.0254372	0.00282587	0.014126	0.00159129	0.407777
ENSMMUG00000063464	10	0.0954253	0.0102467	0.00107837	0.0141222	0.000123286	0.879004
ENSMMUG00000029366	7	0.430079	0.04042	0.000297024	0.0141145	0.000875447	0.514214
ENSMMUG00000006307	8	0.33219	0.232405	7.87509e-06	0.0141142	0	0.421284
ENSMMUG00000009758	6	0.325677	0.0192749	0.00114384	0.0141091	0	0.639795
ENSMMUG00000016939	3	0.63222	0.00286927	0.00207543	0.014109	0	0.348727
ENSMMUG00000019310	10	0.251257	0.0480464	2.94553e-05	0.0140996	3.60412e-10	0.686567
ENSMMUG00000006377	X	0.600884	0.0145589	0.00576184	0.0140906	0	0.364704
ENSMMUG00000057285	18	0.162346	0.0425407	0.00483473	0.0140877	0	0.776191
ENSMMUG00000009213	11	0.344653	0.0428084	0.00015016	0.0140849	0.00225599	0.596047
ENSMMUG00000013379	8	0.158565	0.0101357	0.00575654	0.0140832	1.05605e-10	0.811459
ENSMMUG00000020666	6	0.233739	0.0516115	0.000429747	0.0140765	5.2826e-09	0.700143
ENSMMUG00000016118	16	0.432464	0.0876361	0.0057845	0.0140743	1.02939e-09	0.460041
ENSMMUG00000023230	3	0.62807	0.0260164	6.7818e-05	0.0140605	1.17686e-09	0.331786
ENSMMUG00000015529	3	0.262982	0.144821	0.00866941	0.0140558	0.0920834	0.477388
ENSMMUG00000031296	12	0.561242	0.0254373	0.00162944	0.0140489	0	0.397642
ENSMMUG00000005091	13	0.295377	0.024708	0.000893656	0.014044	0.0350559	0.629921
ENSMMUG00000022938	19	0.381603	0.155091	0.00211472	0.0139913	0.0133263	0.433873
ENSMMUG00000018068	19	0.232748	0.0768354	0.00224816	0.013988	0.00500753	0.669173
ENSMMUG00000015182	9	0.207175	0.0218679	0.00294261	0.0139707	0	0.754044
ENSMMUG00000005925	4	0.173642	0.177453	0.00709408	0.0139638	0	0.627847
ENSMMUG00000013138	17	0.299693	0.00346261	0.00124753	0.0139601	0	0.681637
ENSMMUG00000022129	19	0.399331	0.0398814	0.00200981	0.0139527	0	0.544825
ENSMMUG00000017076	7	0.321907	0	0.00179668	0.0139118	0	0.662384
ENSMMUG00000012563	5	0.416058	0.016744	0.00189934	0.0139008	1.60964e-08	0.551398
ENSMMUG00000018523	15	0.730858	0.019377	0.00385286	0.0138888	0.0189547	0.213069
ENSMMUG00000002248	15	0.2665	0.0347649	0.0030046	0.0138864	0	0.681844
ENSMMUG00000004520	1	0.57507	0.029991	1.46569e-06	0.0138766	0	0.381061
ENSMMUG00000005250	3	0.404422	0.125266	0.0223063	0.0138737	0.0203313	0.413801
ENSMMUG00000013541	13	0.339833	0.0147176	0.00159493	0.0138719	2.12608e-10	0.629983
ENSMMUG00000020186	8	0.207752	0.0810479	0.00534186	0.0138656	0	0.691993
ENSMMUG00000006050	8	0.252261	0.00406678	0.000452862	0.0138649	0	0.729355
ENSMMUG00000000293	13	0.361771	0.0652018	0.00653471	0.0138581	0.00216533	0.550469
ENSMMUG00000029592	4	0.35379	0.0263561	0.00795837	0.013854	0	0.598042
ENSMMUG00000022326	8	0.392699	0.0375615	0.00193922	0.01385	0	0.55395
ENSMMUG00000011391	1	0.195658	0.00114596	0.00883432	0.0138411	0.00436385	0.776156
ENSMMUG00000028834	19	0.100817	0.0853453	0.00278073	0.0138088	0.00256302	0.794685
ENSMMUG00000016703	4	0.598956	0.0104412	0.00130862	0.0138065	0.00144909	0.374039
ENSMMUG00000020138	2	0.274968	0.0164855	7.21617e-05	0.0138007	0	0.694674
ENSMMUG00000008318	6	0.364554	0.0140952	0.0104059	0.0137936	0	0.597152
ENSMMUG00000004049	1	0.272266	0.0252498	0.00201847	0.0137912	2.3555e-10	0.686675
ENSMMUG00000003245	6	0.61021	0.0108011	0.00150034	0.013763	0.00199798	0.361727
ENSMMUG00000019824	2	0.426705	0.051614	0.000770216	0.0137609	0.0219003	0.48525
ENSMMUG00000054019	3	0.432412	0	0.00990792	0.0137508	0	0.54393
ENSMMUG00000004200	15	0.173686	0.0552726	0.00172065	0.0137408	0	0.75558
ENSMMUG00000008919	2	0.557059	0.0159095	0.00773789	0.0137402	0	0.405553
ENSMMUG00000000698	19	0.340892	0.193869	0.00822312	0.0137308	3.14039e-10	0.443285
ENSMMUG00000018500	8	0.661252	0.0520344	3.64864e-05	0.0137245	0	0.272952
ENSMMUG00000064829	11	0.146115	0.120941	0.000828826	0.0137235	0	0.718392
ENSMMUG00000060210	17	0.511832	0.0100488	0.00114677	0.0137227	8.49566e-11	0.46325
ENSMMUG00000010868	11	0.270281	0.0610011	0.00488816	0.0137227	0	0.650107
ENSMMUG00000013777	8	0.518381	0.0191554	0.00122741	0.01372	0.00245132	0.445065
ENSMMUG00000008498	3	0.220263	0.111906	0.00552778	0.0137162	4.89809e-09	0.648587
ENSMMUG00000013746	19	0.299988	0.0120724	0.000251385	0.0137112	0.017948	0.656029
ENSMMUG00000007289	12	0.335399	0.025433	4.73076e-06	0.0137082	0.00112402	0.624331
ENSMMUG00000014884	7	0.28191	0.0670085	0.000693972	0.0137081	0	0.636679
ENSMMUG00000051992	1	0.648867	0.0107346	0.00382234	0.013699	0	0.322877
ENSMMUG00000047061	2	0.29844	0.0378686	0.0015184	0.0136974	0.016632	0.631843
ENSMMUG00000041459	15	0.257044	0.0471515	7.51388e-05	0.0136934	0	0.682036
ENSMMUG00000029273	7	0.247725	0.227483	7.30289e-05	0.0136798	0.00588241	0.505157
ENSMMUG00000005396	6	0.492464	0.0336713	0.0116278	0.0136749	1.36067e-10	0.448563
ENSMMUG00000054942	9	0.133495	0.048755	0.000113962	0.0136688	0	0.803967
ENSMMUG00000015901	19	0.246672	0.0299501	0.0040591	0.0136657	0.000556009	0.705097
ENSMMUG00000010658	4	0.558838	0.0168664	0.00095778	0.0136614	0	0.409677
ENSMMUG00000016963	9	0.407426	0.0380653	0.000220294	0.0136318	0	0.540657
ENSMMUG00000012112	1	0.459608	0.0398254	0.00310711	0.0136303	1.83335e-10	0.483829
ENSMMUG00000019048	4	0.252617	0.00800289	0.00421074	0.0136224	0.000844103	0.720703
ENSMMUG00000054376	8	0.37104	0.0371318	0.00128621	0.0136163	0.00477573	0.572149
ENSMMUG00000017510	2	0.55808	0.00423154	0.00658221	0.013613	0	0.417493
ENSMMUG00000007560	10	0.437808	0.0228978	0.000403523	0.0136031	0.0041859	0.521101
ENSMMUG00000020903	5	0.0980177	0.0707597	8.86416e-05	0.0135969	0	0.817537
ENSMMUG00000016695	19	0.414166	0.0349247	0.00168448	0.0135906	0	0.535634
ENSMMUG00000001980	2	0.291719	0.0133294	0.006295	0.0135896	0	0.675067
ENSMMUG00000011579	11	0.70093	0.00823636	1.06071e-05	0.0135745	0	0.277248
ENSMMUG00000007938	14	0.133601	0.0817025	0.00306094	0.013568	0	0.768068
ENSMMUG00000005301	11	0.562316	0.0137043	0.00015224	0.0135675	0	0.41026
ENSMMUG00000019810	2	0.274625	0.154473	0.0058612	0.0135655	0	0.551476
ENSMMUG00000058544	5	0.65829	0.0371904	0.00177307	0.0135546	0	0.289192
ENSMMUG00000056052	5	0.200104	0.0470949	0.00200913	0.0135528	0.00233803	0.734901
ENSMMUG00000004816	9	0.227161	0.0629675	0.00700394	0.0135522	0	0.689315
ENSMMUG00000016008	6	0.326396	0.0306369	0.00299665	0.013552	0	0.626418
ENSMMUG00000004659	7	0.409475	0.0253217	0.00189616	0.0135498	0	0.549758
ENSMMUG00000051126	1	0.387721	0.0924947	0.00614992	0.0135496	0.00177263	0.498313
ENSMMUG00000021864	16	0.546056	0.0245663	1.09421e-06	0.0135487	0	0.415828
ENSMMUG00000023675	1	0.284879	0.0666872	0.00547614	0.0135437	2.6213e-10	0.629414
ENSMMUG00000001667	15	0.323539	0.0690643	1.18246e-06	0.0135435	0	0.593852
ENSMMUG00000040238	7	0.521981	0.0152831	0.000466958	0.01354	0	0.448729
ENSMMUG00000013557	6	0.313016	0.0246657	0.000208395	0.013528	8.05955e-11	0.648581
ENSMMUG00000011305	11	0.245065	0.0175944	0.00820831	0.0135278	1.86786e-10	0.715605
ENSMMUG00000006033	8	0.494568	0.0182341	0.00140651	0.0135259	0	0.472266
ENSMMUG00000015331	4	0.364885	0.0398001	0.000322154	0.0135219	0.0557687	0.525703
ENSMMUG00000022312	5	0.232101	0.0463469	0.00271088	0.013519	0	0.705322
ENSMMUG00000002130	2	0.325651	0.0435097	0.00029765	0.013513	0	0.617029
ENSMMUG00000012685	16	0.403763	0.00885	0.00482123	0.0135021	0	0.569064
ENSMMUG00000004903	8	0.409186	0.0659215	0.00768343	0.0134886	0.0335127	0.470208
ENSMMUG00000018834	7	0.0903269	0.0447624	0.000870683	0.0134881	0	0.850552
ENSMMUG00000007948	5	0.183738	0.00883268	0.00159152	0.0134593	0	0.792379
ENSMMUG00000019635	10	0.301358	0.0187637	0.00204892	0.013454	0.0039517	0.660424
ENSMMUG00000046464	8	0.376004	0.0619984	0.00170443	0.0134518	0.0106268	0.536215
ENSMMUG00000013292	1	0.228174	0.0263348	0.000682785	0.013451	0.0603527	0.671005
ENSMMUG00000015414	9	0.168146	0.00473797	0.012117	0.013449	0	0.80155
ENSMMUG00000007536	11	0.166033	0	0.00611874	0.0134445	0	0.814404
ENSMMUG00000014423	8	0.202973	0.0763017	0.0111511	0.0134062	0	0.696168
ENSMMUG00000023600	11	0.211824	0.0201091	0.0110818	0.0133963	0	0.743589
ENSMMUG00000045680	7	0.158207	0.0178996	0.00164686	0.0133955	0	0.808851
ENSMMUG00000008435	1	0.0955297	0.425813	0.0114964	0.013378	9.39062e-09	0.453783
ENSMMUG00000047324	5	0.119382	0.0108291	0.000441956	0.0133692	0	0.855978
ENSMMUG00000002171	1	0.297558	0.021729	0.000565146	0.013361	0	0.666787
ENSMMUG00000020033	9	0.281942	0.0874908	0.0178734	0.0133544	0	0.599339
ENSMMUG00000021478	18	0.103786	0.0876432	0.00200605	0.0133366	0.0340617	0.759166
ENSMMUG00000003372	X	0.635009	0.0108638	0.000704407	0.0133231	0.0015196	0.33858
ENSMMUG00000050749	10	0.0475903	0.696741	5.00643e-08	0.0133032	0.0363536	0.206012
ENSMMUG00000021279	9	0.476755	0.0317807	0.00196014	0.0132987	1.27977e-08	0.476205
ENSMMUG00000017409	X	0.391979	0.108982	0.00245058	0.013291	7.39e-10	0.483297
ENSMMUG00000005681	1	0.318736	0.133571	0.00023083	0.0132886	2.0008e-10	0.534174
ENSMMUG00000020549	15	0.184301	0.0122744	0.000201903	0.0132875	0.00614759	0.783787
ENSMMUG00000009957	10	0.0611781	0.00919319	0.000365001	0.0132662	0.0153838	0.900614
ENSMMUG00000003523	13	0.3893	2.47016e-08	0.000902744	0.0132611	0	0.596537
ENSMMUG00000012981	8	0.343545	0	0.00041699	0.0132523	0	0.642786
ENSMMUG00000000010	7	0.195787	0.0366214	0.00548509	0.0132332	0	0.748874
ENSMMUG00000021075	3	0.302718	0.0510235	0.00236963	0.0132265	0	0.630663
ENSMMUG00000018871	15	0.176019	0.146317	0.000461826	0.0132145	3.12559e-09	0.663987
ENSMMUG00000014426	2	0.700898	0.0131081	0.00032144	0.0132099	0	0.272462
ENSMMUG00000053673	7	0.251084	0.0687034	0.000370112	0.0132098	0.000843217	0.66579
ENSMMUG00000008722	1	0.282335	0.0325463	0.000529445	0.0132026	0	0.671386
ENSMMUG00000003733	8	0.34655	0.0229425	0.0173547	0.0132	0	0.599953
ENSMMUG00000014891	8	0.499567	0.0611195	0.00380803	0.0131991	0	0.422306
ENSMMUG00000064124	13	0.430001	0.0685227	0.000737604	0.0131858	0	0.487553
ENSMMUG00000014872	14	0.245273	0.1064	0.000241795	0.0131843	0.00312439	0.631777
ENSMMUG00000004143	10	0.165373	0.0502565	0.0100504	0.0131775	0	0.761143
ENSMMUG00000018572	9	0.369232	0.047132	0.000779824	0.0131771	1.7285e-10	0.569679
ENSMMUG00000057164	16	0.298429	0.0147459	8.14542e-07	0.0131654	0	0.673659
ENSMMUG00000019580	X	0.207578	0.0646783	0.00177186	0.0131613	1.76683e-09	0.712811
ENSMMUG00000002469	9	0.173411	0.0147341	0.0102012	0.0131551	0	0.788499
ENSMMUG00000005340	4	0.632308	0.0239775	0.000741899	0.0131299	0	0.329843
ENSMMUG00000032030	15	0.252249	0.0588927	0.000943274	0.0131201	1.65127e-10	0.674795
ENSMMUG00000010240	1	0.257708	0.0664964	0.0011352	0.013112	0.0063837	0.655165
ENSMMUG00000021226	5	0.279516	0.298838	0.00224016	0.0131113	5.22384e-10	0.406295
ENSMMUG00000008637	16	0.211943	0.147921	0.0157899	0.013097	0.0270736	0.584176
ENSMMUG00000003604	6	0.419279	0.0239094	0.00382181	0.0130796	0	0.53991
ENSMMUG00000002820	2	0.153343	0	0.00353445	0.0130758	0	0.830047
ENSMMUG00000012365	16	0.599294	0.00461374	0.00269861	0.0130748	8.1378e-09	0.380319
ENSMMUG00000011280	9	0.106748	0.0184121	0.000593037	0.0130737	0	0.861173
ENSMMUG00000052035	20	0.291182	0.0911306	1.7303e-05	0.01307	1.68122e-08	0.6046
ENSMMUG00000009938	16	0.246351	0.000133776	0.000644043	0.0130695	1.10564e-10	0.739802
ENSMMUG00000020353	20	0.191933	0.0485685	0.00014046	0.0130627	0.000279202	0.746017
ENSMMUG00000060407	10	0.445077	0.017662	0.000512023	0.0130531	0	0.523696
ENSMMUG00000010337	2	0.765006	0.0305997	0.00465401	0.0130526	3.26035e-10	0.186688
ENSMMUG00000040968	19	0.414949	0.0371945	2.42378e-05	0.0130495	0.00106024	0.533722
ENSMMUG00000005120	3	0.254555	0.0275716	3.5302e-05	0.0130443	0	0.704794
ENSMMUG00000060342	5	0.426393	0.0546608	0.000118762	0.0130419	5.62677e-11	0.505786
ENSMMUG00000014132	19	0.335479	0.0189459	0.000968258	0.0130386	0.00564734	0.625921
ENSMMUG00000049301	14	0.574072	0.0107823	0.00675064	0.0130216	0.000140309	0.395234
ENSMMUG00000049976	16	0.111617	0.117295	0.00114744	0.0130203	0	0.75692
ENSMMUG00000012054	16	0.325759	0.108149	0.00371971	0.0130165	0	0.549356
ENSMMUG00000002761	10	0.120804	0.00907798	0.00407507	0.0130071	0	0.853036
ENSMMUG00000029011	8	0.137205	0.199916	0.0104472	0.0130041	0.0151302	0.624298
ENSMMUG00000063577	X	0.264232	0.160467	4.31024e-05	0.0129984	0.0061679	0.556091
ENSMMUG00000019514	1	0.297655	0.010349	0.00248588	0.0129665	0.00507698	0.671467
ENSMMUG00000060083	6	0.0189553	0.0436747	0.000153957	0.0129656	0.00726097	0.91699
ENSMMUG00000013586	16	0.559691	0.0399125	0.00322539	0.0129647	0.0345791	0.349627
ENSMMUG00000011838	7	0.318996	0.0350814	0.00031319	0.0129638	0.00442163	0.628224
ENSMMUG00000010649	4	0.272965	0.0890098	0.001472	0.0129452	7.88524e-11	0.623608
ENSMMUG00000021166	1	0.274752	0.0144406	0.0145625	0.0129447	8.60168e-11	0.683301
ENSMMUG00000000169	10	0.22092	0.021146	0.0144679	0.0129409	0	0.730525
ENSMMUG00000015655	X	0.505989	0.0233202	0.000441445	0.0129375	0	0.457311
ENSMMUG00000010433	16	0.378023	0.0438683	0.000103038	0.0129314	0	0.565074
ENSMMUG00000062055	4	0.215562	0.194917	0.016502	0.0129304	2.25255e-09	0.560089
ENSMMUG00000006141	6	0.334807	0.0262839	0.00545414	0.0129277	0	0.620527
ENSMMUG00000062540	11	0.230176	0.120054	0.000375985	0.0129268	0	0.636467
ENSMMUG00000015861	X	0.229091	0.0163771	2.34585e-07	0.0129244	0	0.741607
ENSMMUG00000011503	7	0.535536	0.016883	0.00174639	0.0129219	0	0.432913
ENSMMUG00000058149	15	0.0969887	0.0218199	8.42535e-06	0.0129083	2.81415e-10	0.868275
ENSMMUG00000022379	16	0.291761	0.0390915	0.000617573	0.0129043	0.00267139	0.652955
ENSMMUG00000020055	20	0.333728	0.0281248	0.00178937	0.0129032	0.0265868	0.596868
ENSMMUG00000005465	2	0.320451	0.0364365	0.00607795	0.0129031	0.00183023	0.622301
ENSMMUG00000005627	12	0.242479	0.00356939	0.00240417	0.012902	6.7425e-10	0.738645
ENSMMUG00000017019	13	0.28837	0.0322159	0.00663753	0.0129008	0	0.659876
ENSMMUG00000028672	9	0.0687324	0.463777	0.0112724	0.012872	1.72805e-10	0.443346
ENSMMUG00000009295	X	0.478244	0.0130188	0.000511115	0.012872	0	0.495354
ENSMMUG00000019417	13	0.233584	0.0197556	5.52727e-05	0.0128539	0	0.733751
ENSMMUG00000001344	6	0.618142	0.0114932	0.000268478	0.0128343	0	0.357262
ENSMMUG00000007376	8	0.302278	0.102912	0.00258011	0.0128336	0.0291806	0.550215
ENSMMUG00000003457	1	0.380014	0.0170631	0.00321644	0.0128267	1.48345e-10	0.586879
ENSMMUG00000049813	14	0.0901316	0.0354106	0.00159572	0.0128243	0	0.860038
ENSMMUG00000065311	3	0.107938	0.0166075	0.000373037	0.0128158	0	0.862265
ENSMMUG00000005684	19	0.372435	0.00475928	0.000966864	0.0128121	0	0.609026
ENSMMUG00000019556	17	0.179319	0.0332518	0.0133802	0.0128111	0.00232541	0.758912
ENSMMUG00000040390	16	0.32314	0.0807121	0.00629256	0.0128037	1.82112e-09	0.577052
ENSMMUG00000030422	3	0.479162	0.083716	0.000925614	0.0127842	0.0616038	0.361809
ENSMMUG00000023398	1	0.432684	0.0732845	0.00824724	0.0127841	0.0239225	0.449078
ENSMMUG00000010670	1	0.119077	0.0780932	0.0218655	0.0127774	0.00152084	0.766666
ENSMMUG00000018931	16	0.170001	0.0317207	0.00468912	0.0127666	0.00757971	0.773243
ENSMMUG00000003956	3	0.0855905	0.0137796	0.0022314	0.0127524	0	0.885646
ENSMMUG00000021237	2	0.20001	0.0425623	0.000450583	0.012751	0.0179486	0.726277
ENSMMUG00000021716	19	0.362964	0.152626	0.000482534	0.0127494	0.0405425	0.430636
ENSMMUG00000006714	7	0.271737	0.00942603	0.000677734	0.0127478	0	0.705412
ENSMMUG00000002380	16	0.310039	0.0580538	0.0060223	0.0127234	3.69467e-10	0.613162
ENSMMUG00000021835	5	0.373045	0.028187	0.00406298	0.0127041	0	0.582001
ENSMMUG00000056754	14	0.113189	0.0198403	0.0126214	0.0126967	0.00722454	0.834428
ENSMMUG00000038727	6	0.513093	0.0224392	0.000432407	0.0126963	0.00316879	0.448171
ENSMMUG00000020524	16	0.357934	0.019782	0.00630207	0.0126944	0	0.603288
ENSMMUG00000013157	8	0.634889	0.0243436	0.0039589	0.0126802	0	0.324128
ENSMMUG00000004311	3	0.305261	0.0391486	0.00126598	0.0126762	0.00645197	0.635197
ENSMMUG00000015311	3	0.32666	0.0629296	0.00458051	0.0126761	9.29251e-08	0.593153
ENSMMUG00000040380	11	0.251259	0.0154946	0.000604712	0.0126624	0.00020083	0.719778
ENSMMUG00000023062	12	0.332743	0.00785962	0.00214837	0.0126575	0	0.644592
ENSMMUG00000055389	1	0.210772	0.037652	0.00185971	0.0126502	0	0.737066
ENSMMUG00000062859	1	0.264712	0.0297429	0.00170768	0.012618	2.78327e-09	0.69122
ENSMMUG00000000982	20	0.303123	0.00761729	0.000547246	0.0125988	0	0.676114
ENSMMUG00000062721	8	0.2476	0.0436475	0.00275909	0.0125966	0	0.693397
ENSMMUG00000022001	18	0.5217	0.070114	0.000504492	0.012596	0	0.395085
ENSMMUG00000028905	19	0.118291	0.0431653	0.000300331	0.0125948	0	0.825649
ENSMMUG00000020932	13	0.542775	0.0639114	0.000758006	0.0125859	8.25668e-11	0.37997
ENSMMUG00000060177	19	0.331933	0.00674573	0.00700609	0.0125766	3.43502e-09	0.641738
ENSMMUG00000015917	15	0.105045	0.0595382	0.00687561	0.0125692	0.00690344	0.809069
ENSMMUG00000017928	20	0.195762	0.00377679	0.00577438	0.0125683	2.17852e-10	0.782119
ENSMMUG00000022872	19	0.562486	0.0234581	0.00268052	0.0125611	0	0.398814
ENSMMUG00000016293	17	0.392231	0.00457873	3.24717e-06	0.0125603	0.00221392	0.588413
ENSMMUG00000008133	4	0.276428	0.0573843	0.0123795	0.0125578	0.00209014	0.63916
ENSMMUG00000000043	12	0.233754	0.0188197	0.00213928	0.0125574	0	0.732729
ENSMMUG00000013768	X	0.573834	0.00164932	0.00555569	0.0125568	0	0.406405
ENSMMUG00000028974	8	0.464078	0.0155274	0.000352632	0.0125464	7.60574e-10	0.507496
ENSMMUG00000020273	20	0.384319	0.117886	0.000220765	0.0125277	0	0.485047
ENSMMUG00000003432	3	0.348457	0.0736337	3.6168e-06	0.0125177	0	0.565388
ENSMMUG00000013661	2	0.352552	0.059517	0.00272652	0.0125128	0.00209995	0.570592
ENSMMUG00000053929	20	0.670769	0.0277472	0.000231101	0.0125068	0.00514377	0.283602
ENSMMUG00000009818	3	0.333473	0.0387904	0.0241112	0.0125051	0	0.59112
ENSMMUG00000057845	1	0.0640528	5.895e-09	0.00845847	0.0124922	1.42706e-10	0.914997
ENSMMUG00000006688	1	0.183184	0.0240308	0.000725674	0.0124805	0	0.779579
ENSMMUG00000031540	2	0.31917	0.117253	0.000289539	0.0124698	0.0338831	0.516935
ENSMMUG00000002515	15	0.525954	0.010175	0.00192326	0.0124661	0	0.449482
ENSMMUG00000021544	1	0.458266	0.00713223	0.00148341	0.0124588	0	0.520659
ENSMMUG00000003448	16	0.255286	0.0135428	0.000139553	0.0124467	0	0.718585
ENSMMUG00000007811	4	0.487838	0.00658397	4.32473e-05	0.0124459	0	0.493089
ENSMMUG00000016547	12	0.349042	0.0418038	0.00547148	0.012445	0.000912225	0.590325
ENSMMUG00000013086	20	0.185336	0.0165589	9.94928e-05	0.0124309	7.86014e-11	0.785575
ENSMMUG00000058423	3	0.0927646	0.0184905	0.00275841	0.0124213	0	0.873565
ENSMMUG00000020321	3	0.245287	0.0682466	0.000202201	0.0124131	2.36738e-10	0.673851
ENSMMUG00000015026	1	0.214109	0.0425403	0.000324687	0.0123993	0	0.730627
ENSMMUG00000012997	16	0.246919	0.0423033	0.0010565	0.0123963	2.59225e-10	0.697325
ENSMMUG00000042531	1	0.353664	0.112901	0.0100253	0.0123912	0.0425935	0.468425
ENSMMUG00000003013	7	0.217628	0.013027	0.00151149	0.012385	0	0.755449
ENSMMUG00000022038	1	0.471158	0.0471627	0.0114718	0.01238	0.0122857	0.445542
ENSMMUG00000001043	15	0.339494	0.0142348	0.00254437	0.0123785	0	0.631348
ENSMMUG00000023556	7	0.250785	0.00953306	0.000860868	0.0123647	0	0.726456
ENSMMUG00000003636	1	0.204574	0.048908	0.0015073	0.0123512	0.0064571	0.726203
ENSMMUG00000053094	19	0.13279	0.147355	2.91019e-06	0.0123451	0.0148963	0.69261
ENSMMUG00000012362	11	0.741605	0.00819046	0.000259889	0.0123364	3.10565e-11	0.237609
ENSMMUG00000009388	5	0.0741148	0.0132898	6.43234e-05	0.012329	0	0.900202
ENSMMUG00000012818	16	0.360231	0.0872198	0.00391633	0.0123105	0	0.536322
ENSMMUG00000004846	8	0.420538	7.55237e-11	0.000878376	0.0123082	1.32883e-10	0.566275
ENSMMUG00000003279	6	0.543156	0.0579711	6.66456e-05	0.0123023	5.49765e-07	0.386503
ENSMMUG00000062265	14	0.117644	0.0248572	0.000539872	0.0123006	0	0.844658
ENSMMUG00000050345	9	0.713727	0.0519504	0.00262126	0.0122968	4.69237e-11	0.219404
ENSMMUG00000022601	12	0.3142	0.0430612	0.0026134	0.0122768	0	0.627849
ENSMMUG00000015148	14	0.161294	0.079532	0.0025977	0.0122755	6.76499e-10	0.744301
ENSMMUG00000011201	5	0.211861	0.0303656	0.00363218	0.012273	0	0.741868
ENSMMUG00000061771	19	0.192702	0.100707	0.00584716	0.0122716	0	0.688472
ENSMMUG00000005293	4	0.415693	0.0966167	7.56386e-05	0.0122667	1.11661e-09	0.475348
ENSMMUG00000013551	7	0.140547	0.109442	0.000162506	0.0122638	0.0146475	0.722938
ENSMMUG00000020122	4	0.511653	0.0158503	0.00061867	0.0122569	0	0.459621
ENSMMUG00000015950	1	0.239787	0.113984	0.000363608	0.0122546	0	0.633611
ENSMMUG00000018468	15	0.124291	0.0199514	0.000594542	0.012252	0	0.842911
ENSMMUG00000001120	2	0.63015	0.012251	0.000296982	0.0122363	5.979e-11	0.345066
ENSMMUG00000004052	2	0.237291	0.0212855	0.0145073	0.0122243	1.2423e-09	0.714692
ENSMMUG00000004236	3	0.429707	0.0140716	0.00559508	0.0122177	0.00231788	0.536091
ENSMMUG00000010205	11	0.367918	0.0463843	0.00427414	0.0122172	0	0.569206
ENSMMUG00000019793	1	0.18662	0.00388709	0.00608788	0.0122147	0	0.79119
ENSMMUG00000054898	6	0.14035	0	0.0031592	0.0122121	0	0.844279
ENSMMUG00000021253	2	0.68577	0.0750271	2.47398e-05	0.0122078	0.0221062	0.204864
ENSMMUG00000056608	5	0.675161	0.100667	0.00585449	0.012206	1.65067e-07	0.206112
ENSMMUG00000057030	8	0.0581021	0.0472872	0.00608277	0.0122014	0	0.876327
ENSMMUG00000001061	15	0.479575	0.0180833	0.00332545	0.0121903	0	0.486826
ENSMMUG00000014007	11	0.258268	0.0622341	0.00288154	0.0121722	0	0.664444
ENSMMUG00000018415	19	0.465505	0.0184901	0.00699777	0.0121683	0	0.496839
ENSMMUG00000009970	X	0.298999	0.0153218	1.91869e-05	0.0121679	0.00197938	0.671513
ENSMMUG00000055331	16	0.0925292	0	0.00251789	0.012153	0.00181976	0.89098
ENSMMUG00000018029	14	0.383285	0.0311179	0.00415533	0.0121503	0	0.569292
ENSMMUG00000062025	19	0.0968865	0.010632	0.00348101	0.0121353	0	0.876865
ENSMMUG00000021156	16	0.393705	0.0940399	0.0099604	0.0121338	0.00594859	0.484212
ENSMMUG00000016016	8	0.521891	0.0431463	0.00353759	0.0121234	0	0.419302
ENSMMUG00000020139	3	0.178585	0.0973868	0.000547515	0.0121212	0.00184934	0.70951
ENSMMUG00000051505	16	0.0599084	0.0142832	0.00181645	0.0121179	0	0.911874
ENSMMUG00000023245	20	0.20992	0.0688179	0.00167365	0.0121168	0.00443078	0.703041
ENSMMUG00000021721	13	0.215903	0.0690253	0.0104919	0.0121066	0	0.692473
ENSMMUG00000059108	9	0.0927244	0.0487472	0.00458713	0.0121036	0	0.841838
ENSMMUG00000021172	4	0.425912	0.0632178	0.0190744	0.0120989	0	0.479697
ENSMMUG00000014660	16	0.368918	0.0347983	0.00807121	0.0120987	0	0.576114
ENSMMUG00000003142	14	0.230023	0	0.00403864	0.012091	0	0.753848
ENSMMUG00000005527	10	0.695392	0.0181191	0.00045365	0.0120826	1.68714e-08	0.273953
ENSMMUG00000064647	11	0.273405	0.0219911	0.0110228	0.0120752	0	0.681506
ENSMMUG00000021287	12	0.125323	0.00232716	4.16221e-06	0.0120724	0.00703363	0.85324
ENSMMUG00000016900	1	0.414877	0.0129322	0.00434557	0.0120679	0.0124343	0.543343
ENSMMUG00000019974	18	0.449822	0.0576789	0.00142361	0.0120505	0	0.479025
ENSMMUG00000008620	2	0.396801	0.101989	0.000280219	0.0120503	0.00161638	0.487263
ENSMMUG00000008638	1	0.205011	0.0189883	0.00172181	0.0120491	0	0.762229
ENSMMUG00000020004	10	0.481345	0.0308729	0.000181857	0.0120486	0.0301121	0.445439
ENSMMUG00000014607	6	0.174453	0.0116989	0.000335331	0.0120466	0	0.801466
ENSMMUG00000058297	1	0.432103	0.0130635	0.000706727	0.0120402	0.000703017	0.541383
ENSMMUG00000007478	9	0.2252	0.0243231	0.00901654	0.0120294	0	0.729431
ENSMMUG00000007370	8	0.322303	0.0174002	0.00186074	0.0120281	5.75616e-17	0.646408
ENSMMUG00000021301	5	0.253688	0.0397304	7.46252e-05	0.0120242	0	0.694483
ENSMMUG00000016406	9	0.242218	0.0478521	0.00343917	0.0119918	1.15581e-09	0.694499
ENSMMUG00000003705	9	0.505977	0.0264904	0.000386172	0.0119751	0.00487653	0.450294
ENSMMUG00000010664	3	0.447157	0.0100994	0.00352529	0.0119739	0.0112264	0.516018
ENSMMUG00000019470	7	0.312613	0.00660238	0.00188874	0.0119634	0.000241515	0.666691
ENSMMUG00000018287	20	0.472993	0.0368094	0.0010024	0.0119594	4.56555e-10	0.477235
ENSMMUG00000003572	3	0.128757	0.0246672	0.000518496	0.011959	0.019238	0.81486
ENSMMUG00000052202	1	0.182786	0.104735	0.00206717	0.0119501	0	0.698462
ENSMMUG00000015866	7	0.431607	0.0258549	0.0024753	0.011949	0	0.528114
ENSMMUG00000005915	3	0.310303	0.0160087	0.0011593	0.0119457	0	0.660583
ENSMMUG00000045179	3	0.284398	0.0417712	4.7783e-05	0.0119339	0	0.66185
ENSMMUG00000003123	7	0.458541	0.0734219	0.00362863	0.0119145	4.09415e-09	0.452494
ENSMMUG00000012559	8	0.487641	0.011728	0.000451404	0.0119094	0	0.48827
ENSMMUG00000021449	1	0.177644	0.01299	0.000488177	0.0119058	1.31585e-10	0.796972
ENSMMUG00000020214	6	0.170219	0.0976849	7.47788e-05	0.0119012	0.00377225	0.716348
ENSMMUG00000003589	9	0.361184	0.00656161	0.00187783	0.0119011	0	0.618476
ENSMMUG00000049708	20	0.504643	0.0228321	0.00265949	0.0119003	0.00184102	0.456124
ENSMMUG00000021798	16	0.59909	0.00813316	0.00140245	0.0118961	0	0.379478
ENSMMUG00000001394	4	0.603234	0.0120736	1.11753e-07	0.0118945	0	0.372797
ENSMMUG00000018146	7	0.225936	0.247504	0.00317207	0.0118759	0.0203573	0.491155
ENSMMUG00000016929	X	0.238978	0	0.00161849	0.0118475	0	0.747556
ENSMMUG00000053060	8	0.529594	0.0915995	0.00114244	0.0118432	0.017503	0.348318
ENSMMUG00000062689	11	0.104973	0.0935136	0.000748837	0.0118227	0.0197437	0.769198
ENSMMUG00000013136	1	0.458684	0.0942716	0.00476496	0.0118195	0	0.43046
ENSMMUG00000015095	X	0.201848	0.0484235	0.00246443	0.0118174	3.64447e-10	0.735447
ENSMMUG00000019914	1	0.194861	0.0506515	0.000306096	0.0118168	1.16645e-08	0.742365
ENSMMUG00000061245	16	0.350431	0.00169952	0.00124199	0.0118168	0.00566155	0.62915
ENSMMUG00000015253	11	0.29356	0.0208252	0.00108744	0.0118108	0.00436914	0.668347
ENSMMUG00000007220	1	0.137984	0.144149	0.012103	0.0118002	0.0308049	0.663159
ENSMMUG00000005306	1	0.61462	0.0233614	0.000282755	0.0117953	0.000575747	0.349365
ENSMMUG00000013798	14	0.576678	0.121506	0.00233627	0.0117948	2.28422e-10	0.287685
ENSMMUG00000017892	15	0.297422	0.172387	0.00938203	0.011789	0.0318979	0.477123
ENSMMUG00000013126	1	0.182643	0.0732425	0.00398182	0.0117794	0	0.728353
ENSMMUG00000008444	4	0.402099	0	0.0100404	0.0117681	0	0.576093
ENSMMUG00000010705	16	0.601479	0.0671394	0.00170643	0.011768	0	0.317907
ENSMMUG00000018842	3	0.636628	0.0187217	0.000434965	0.0117651	0	0.33245
ENSMMUG00000002485	6	0.0217761	0.172822	9.02107e-05	0.0117579	0	0.793553
ENSMMUG00000014013	1	0.283974	0.0301546	0.0109593	0.0117452	2.78708e-10	0.663167
ENSMMUG00000055727	1	0.0983448	0.0319412	0.00148493	0.0117416	7.67365e-10	0.856487
ENSMMUG00000022547	14	0.332575	0.00369869	0.000214432	0.0117388	0	0.651773
ENSMMUG00000012170	19	0.534355	0.0174559	0.000235349	0.0117346	0	0.436219
ENSMMUG00000017038	8	0.239938	0.0428669	0.00991737	0.0117273	0.00113388	0.694416
ENSMMUG00000019866	8	0.292281	0.0586937	0.00616049	0.0117258	0	0.631139
ENSMMUG00000013047	6	0.298705	0.0712861	0.00552911	0.011721	0	0.612759
ENSMMUG00000017845	8	0.730629	0.0138111	0.000116673	0.0117187	0	0.243724
ENSMMUG00000000171	10	0.138073	0.00652179	0.000950185	0.011717	0	0.842738
ENSMMUG00000013999	18	0.385429	0.00718788	0.000144664	0.0117126	0	0.595525
ENSMMUG00000015668	1	0.312011	0.101945	0.00203892	0.0117104	0.0205889	0.551706
ENSMMUG00000010245	X	0.232297	0.059622	0.00823192	0.0117016	0	0.688148
ENSMMUG00000049740	16	0.0478107	0	0.00490499	0.0116991	4.28138e-09	0.935585
ENSMMUG00000007688	X	0.179166	0.0109074	0.000239971	0.0116932	0	0.797993
ENSMMUG00000009081	1	0.3177	0.0340328	0.00563775	0.0116891	8.08767e-10	0.63094
ENSMMUG00000007549	19	0.304467	0.0197842	7.84364e-05	0.0116846	0	0.663986
ENSMMUG00000004604	9	0.223745	0.14732	0.00064422	0.011682	1.05766e-10	0.616608
ENSMMUG00000002231	13	0.525716	0.0523273	1.08651e-06	0.0116808	0.0134335	0.396842
ENSMMUG00000012436	1	0.519299	0.0245577	0.00382032	0.0116783	0	0.440644
ENSMMUG00000017568	14	0.209158	0.0534675	0.00183472	0.011675	0	0.723865
ENSMMUG00000015824	13	0.340487	0.0237968	0.00866264	0.0116729	0.00146746	0.613913
ENSMMUG00000031279	1	0.0947059	0.166311	0.00467217	0.0116639	0	0.722647
ENSMMUG00000001874	9	0.235402	0.00309126	0.00348492	0.0116631	1.38915e-09	0.746359
ENSMMUG00000019145	16	0.501884	0.0164222	0.00538038	0.011654	0	0.464659
ENSMMUG00000002336	8	0.458976	0.0466819	0.0015038	0.0116508	0	0.481187
ENSMMUG00000018478	3	0.441819	0.0546656	0.0157893	0.0116448	0	0.476081
ENSMMUG00000002680	1	0.500865	0.156946	9.78979e-05	0.0116432	0.00895081	0.321497
ENSMMUG00000065330	10	0.144379	0.0822518	0.00204802	0.0116408	4.18523e-09	0.759681
ENSMMUG00000057038	19	0.399027	0.0269542	0.00862463	0.0116396	0.00488527	0.54887
ENSMMUG00000005595	15	0.241696	0.0358559	0.00157893	0.0116389	0	0.70923
ENSMMUG00000023620	16	0.147853	0.0479471	0.00206369	0.0116113	0	0.790525
ENSMMUG00000004350	18	0.710931	0.004213	1.97518e-05	0.0116022	0	0.273234
ENSMMUG00000005078	9	0.534807	0.0334195	0.000296228	0.0116018	0	0.419876
ENSMMUG00000004411	8	0.221975	0.0774014	0.0020473	0.0115985	0.00113337	0.685844
ENSMMUG00000008422	X	0.641398	0.0143906	0.00334992	0.011595	0.00278813	0.326479
ENSMMUG00000016051	1	0.425021	1.47984e-09	0.00285919	0.0115931	0	0.560527
ENSMMUG00000000224	4	0.204905	0.189417	0.00176826	0.0115922	0.00742731	0.58489
ENSMMUG00000064752	15	0.129663	0.0437516	0.014335	0.0115832	0.00714197	0.793525
ENSMMUG00000015060	2	0.32327	0.00143021	0.00047465	0.0115804	0	0.663244
ENSMMUG00000021164	5	0.166773	0.000203827	0.0030598	0.01157	0	0.818393
ENSMMUG00000001728	6	0.590031	0.00577949	0.00270092	0.0115594	0	0.38993
ENSMMUG00000059439	7	0.419671	0.022844	0.00523749	0.0115528	0.00661769	0.534077
ENSMMUG00000059080	6	0.271492	0	0.00643323	0.0115498	0.00268551	0.707839
ENSMMUG00000016519	6	0.210418	0.0678618	0.000996347	0.0115432	0.00447824	0.704703
ENSMMUG00000058389	8	0.152032	0.0591362	0.00441071	0.0115316	5.13015e-08	0.77289
ENSMMUG00000010538	16	0.383567	0.0358941	0.00412025	0.0115281	0	0.564891
ENSMMUG00000050019	1	0.430731	0.232663	4.88787e-06	0.0115244	0.0281357	0.296941
ENSMMUG00000013740	10	0.119433	0.0352144	0.000507086	0.0115197	1.08195e-10	0.833326
ENSMMUG00000059809	4	0.262769	5.72398e-10	0.0059151	0.0115128	2.5599e-10	0.719803
ENSMMUG00000000451	8	0.292665	0.0742295	0.00207683	0.0115094	0	0.619519
ENSMMUG00000011648	16	0.314452	0.00718497	1.22132e-05	0.0115029	0	0.666848
ENSMMUG00000001678	6	0.279755	0	0.000658024	0.0115019	0.00273799	0.705347
ENSMMUG00000001791	19	0.145596	0.0566797	0.00155957	0.0114992	0.00114975	0.783516
ENSMMUG00000016187	8	0.525632	0.011379	0.00133521	0.0114923	0.00685346	0.443308
ENSMMUG00000015797	3	0.535087	0.0132926	0.000422579	0.0114897	0.00527042	0.434438
ENSMMUG00000020817	14	0.368584	0.124416	0.00390055	0.0114892	5.63741e-09	0.49161
ENSMMUG00000015814	X	0.505601	0.0131283	0.00125886	0.011484	0.000492272	0.468036
ENSMMUG00000029462	4	0.330831	0.0326879	0.00741291	0.0114725	0.00238882	0.615207
ENSMMUG00000018689	16	0.429804	0.0965501	0.00210526	0.0114655	0	0.460075
ENSMMUG00000002919	14	0.629797	0.0350705	0.000715437	0.0114631	0	0.322954
ENSMMUG00000015428	19	0.266777	0.130207	0.00133487	0.0114608	0.00455863	0.585661
ENSMMUG00000012822	12	0.347898	0.00784093	0.000212574	0.0114602	1.55715e-10	0.632589
ENSMMUG00000021142	14	0.240527	0.0212923	1.50904e-05	0.0114538	0.00248023	0.724231
ENSMMUG00000000754	7	0.296253	0.0130414	0.00281084	0.0114494	0	0.676445
ENSMMUG00000010049	7	0.28157	0.0203925	0.00530033	0.0114446	0	0.681293
ENSMMUG00000021828	14	0.501706	0.0193966	0.0033598	0.0114245	0	0.464113
ENSMMUG00000021476	10	0.37597	0.10794	0.00115444	0.0114239	0	0.503512
ENSMMUG00000018894	X	0.581314	0.059808	0.00731872	0.011423	0	0.340136
ENSMMUG00000008715	7	0.208463	0.0314118	0.0014179	0.0114125	0	0.747295
ENSMMUG00000012875	X	0.0906576	0.0981793	0.00130839	0.011412	0.0181562	0.780287
ENSMMUG00000010016	7	0.246052	0.0527574	0.000345131	0.0114074	0	0.689439
ENSMMUG00000063760	10	0.273978	0.0478718	0.00767362	0.0114028	0	0.659074
ENSMMUG00000011787	15	0.147928	0.14728	0.00221306	0.0113964	0	0.691183
ENSMMUG00000019742	13	0.23501	0	0.000715221	0.0113941	0.00219541	0.750686
ENSMMUG00000019715	6	0.31698	0.0221571	0.00352884	0.0113832	0	0.645951
ENSMMUG00000018461	4	0.275367	0.198949	0.0002119	0.0113827	0.0149115	0.499178
ENSMMUG00000062400	16	0.22648	0.0072822	6.12423e-06	0.0113775	1.13101e-09	0.754854
ENSMMUG00000008234	2	0.249399	0.0550131	0.0133932	0.0113761	0.00853054	0.662288
ENSMMUG00000053017	9	0.625937	0.0170128	0.00437739	0.0113723	0.0175252	0.323775
ENSMMUG00000010173	7	0.521554	0.00608123	7.77522e-05	0.0113691	0.00432299	0.456595
ENSMMUG00000005624	10	0.293266	0.0246756	2.12266e-06	0.0113522	0	0.670704
ENSMMUG00000063374	15	0.479512	0.0369742	0.0117684	0.011345	1.71727e-08	0.4604
ENSMMUG00000062901	15	0.133715	0.0194031	0.00577664	0.01134	0.00077346	0.828992
ENSMMUG00000005463	15	0.429192	0.175489	0.0160886	0.0113391	0.0144972	0.353394
ENSMMUG00000007724	15	0.203566	0.0882396	0.000375075	0.0113357	0	0.696484
ENSMMUG00000005502	X	0.292331	0.00670662	0.000961623	0.0113327	0.00150657	0.687162
ENSMMUG00000017120	9	0.507239	0.0323075	0.000415733	0.0113288	0	0.448709
ENSMMUG00000013888	10	0.29207	0.153645	6.21795e-05	0.0113288	0.0338953	0.508999
ENSMMUG00000010970	1	0.312667	0.0117435	0.00248139	0.0113232	0	0.661785
ENSMMUG00000048077	20	0.412152	0.014878	0.00457901	0.0113202	9.77331e-11	0.557071
ENSMMUG00000010997	6	0.538237	0.0201154	0.000810118	0.0113195	4.67746e-05	0.429471
ENSMMUG00000018594	20	0.154199	0.224357	0.000474552	0.0113172	0.0276483	0.582004
ENSMMUG00000003703	3	0.460739	0.0376311	0.000632458	0.0113168	0	0.489681
ENSMMUG00000023776	2	0.338342	0.0206858	0.000140776	0.0113058	0.00564535	0.62388
ENSMMUG00000039735	20	0.479907	0.0442159	0.00637892	0.0113045	0	0.458194
ENSMMUG00000015160	16	0.596419	0.0138551	0.000684868	0.0112895	0.00376568	0.373986
ENSMMUG00000018168	14	0.50435	0.0268463	3.37242e-08	0.0112868	0.00302536	0.454492
ENSMMUG00000021002	7	0.175715	0.0234971	0.00341341	0.0112798	0.011374	0.774721
ENSMMUG00000002004	5	0.136464	0.0249338	0.0202278	0.0112794	0.00107066	0.806024
ENSMMUG00000021364	7	0.453866	0	0.00814443	0.0112791	0.0101862	0.516524
ENSMMUG00000020384	10	0.247998	0.0353997	5.67958e-05	0.0112734	0	0.705272
ENSMMUG00000017313	7	0.139661	0.08987	0.00165688	0.0112728	0.0214057	0.736134
ENSMMUG00000060549	7	0.364607	0.0185841	0.00097018	0.011262	0	0.604577
ENSMMUG00000021070	7	0.71046	0.0180463	6.0494e-05	0.0112561	0	0.260177
ENSMMUG00000018573	4	0.15881	0.0251952	7.81291e-06	0.0112535	0.0175111	0.787223
ENSMMUG00000006916	X	0.359613	0.0563265	0.0150833	0.0112462	0	0.557731
ENSMMUG00000056441	3	0.291208	0.0156583	1.03284e-06	0.0112375	0	0.681895
ENSMMUG00000014620	1	0.227099	0.0120839	0.00228627	0.0112347	0	0.747296
ENSMMUG00000063425	19	0.422477	0.0376031	0.000302085	0.0112336	0.00766895	0.520715
ENSMMUG00000020773	15	0.303394	0.0314384	0.00516523	0.011223	0.000357899	0.648421
ENSMMUG00000003128	3	0.746278	0.0104337	0.000342377	0.0112152	0	0.231731
ENSMMUG00000042260	4	0.248049	0.0975275	0.00027596	0.0112088	0.00614862	0.63679
ENSMMUG00000016670	15	0.0655524	0.175109	0.00118595	0.0111928	0.00355569	0.743404
ENSMMUG00000009349	16	0.285532	0.014355	0.00404173	0.0111891	0	0.684882
ENSMMUG00000017662	18	0.484803	0.0336017	0.00837432	0.0111888	7.00937e-11	0.462032
ENSMMUG00000006584	1	0.490894	0.0860433	0.00188716	0.011185	7.38201e-10	0.40999
ENSMMUG00000020134	13	0.495525	0.0277902	0.000352443	0.0111748	0	0.465158
ENSMMUG00000011325	5	0.333301	0.0257737	0.00617627	0.0111748	0	0.623574
ENSMMUG00000011360	17	0.622727	0.0263717	0.000477566	0.0111737	0	0.33925
ENSMMUG00000005812	1	0.443273	0	0.000350337	0.0111718	0	0.545205
ENSMMUG00000011870	13	0.227639	0.013728	0.000430311	0.0111622	0	0.747041
ENSMMUG00000014730	2	0.460014	0.124261	0.000680914	0.0111469	0.0180521	0.385845
ENSMMUG00000002809	12	0.272862	0.0290226	0.00113559	0.0111455	0	0.685834
ENSMMUG00000007758	4	0.496834	0.0204087	0.00468573	0.0111443	0.00680944	0.460118
ENSMMUG00000038371	19	0.0793484	0.0449882	0.00469831	0.0111437	0	0.859821
ENSMMUG00000011967	19	0.548964	0.033967	0.0022137	0.0111435	0	0.403711
ENSMMUG00000004198	X	0.196135	0.0418535	8.03276e-05	0.0111381	0	0.750793
ENSMMUG00000019842	16	0.3302	0.0528748	0.0129786	0.0111324	0.00258754	0.590226
ENSMMUG00000001858	12	0.25151	0.0133345	1.59859e-05	0.0111311	0	0.724009
ENSMMUG00000010405	12	0.358593	0.0181321	0.000741706	0.0111255	0	0.611408
ENSMMUG00000011683	4	0.152775	0.0248185	2.53389e-06	0.0111253	0	0.811279
ENSMMUG00000017670	5	0.253936	0.0167254	0.00282422	0.0111228	0.000742901	0.714649
ENSMMUG00000038454	5	0.500267	0.139545	0.00981637	0.0111227	0.00765556	0.331593
ENSMMUG00000015939	10	0.457038	0.274414	0.00303581	0.0111199	0	0.254392
ENSMMUG00000056737	7	0.173448	0.216441	0.00222798	0.0111196	1.35926e-08	0.596764
ENSMMUG00000017888	16	0.369991	0.00551674	0.000610063	0.011119	0	0.612763
ENSMMUG00000019236	20	0.267152	0.177932	0.000811026	0.0111143	3.6093e-10	0.542991
ENSMMUG00000016733	1	0.327563	0.0123929	0.000422227	0.0111137	0.00586256	0.642646
ENSMMUG00000005727	19	0.708311	0	0.000277792	0.0111136	0.000582599	0.279715
ENSMMUG00000002166	16	0.194017	0.0494678	0.005045	0.0111123	0.0113721	0.728986
ENSMMUG00000009325	3	0.250434	0.0134381	0.00705262	0.0111061	0.00444191	0.713527
ENSMMUG00000004660	18	0.261548	0.0167331	0.00249008	0.0110948	0.00193838	0.706196
ENSMMUG00000046550	6	0.20461	0.0770988	0.033343	0.0110942	0.0113714	0.662482
ENSMMUG00000008776	1	0.26872	0.112	0.0270826	0.0110912	0	0.581106
ENSMMUG00000058612	16	0.354605	0.334538	0.00211891	0.0110841	5.32471e-09	0.297654
ENSMMUG00000009958	8	0.3198	0.0444625	0.00959575	0.0110812	5.73683e-10	0.61506
ENSMMUG00000001993	4	0.217651	0	0.00913028	0.0110796	0.00560357	0.756535
ENSMMUG00000042412	6	0.283303	0.00944335	2.6068e-05	0.0110793	0	0.696149
ENSMMUG00000012193	6	0.151644	0.116961	1.26101e-06	0.0110756	0	0.720318
ENSMMUG00000005844	15	0.16268	0.020568	5.56335e-05	0.0110661	0.0108547	0.794776
ENSMMUG00000008174	5	0.386617	0.0848704	0.00137724	0.0110627	0	0.516072
ENSMMUG00000060814	19	0.544658	0.0188077	0.00162663	0.0110621	0.00287487	0.42097
ENSMMUG00000003051	2	0.205671	0.00279298	0.0015371	0.0110594	0	0.778939
ENSMMUG00000001675	10	0.299788	0.041223	0.00698735	0.0110557	0	0.640946
ENSMMUG00000039337	7	0.712768	0.0112196	0.00759961	0.0110557	4.82083e-05	0.257309
ENSMMUG00000010729	1	0.516498	0.0221899	0.00261042	0.0110444	0	0.447657
ENSMMUG00000053295	13	0.00269667	0	0.00151563	0.0110366	0	0.984751
ENSMMUG00000017932	10	0.474237	0.0946823	0.00207196	0.0110289	3.59976e-09	0.41798
ENSMMUG00000008106	10	0.194488	0.0352745	0.00159651	0.0110251	0.010118	0.747498
ENSMMUG00000049268	14	0.675794	0.000515575	0.00151805	0.0110203	2.17026e-10	0.311152
ENSMMUG00000049334	7	0.174294	0.0378745	0.000328431	0.011008	0.00325274	0.773242
ENSMMUG00000057370	20	0.509658	0.019933	0.00143024	0.011007	0	0.457972
ENSMMUG00000009739	13	0.430208	0.0158684	7.44867e-05	0.0109913	0.0459754	0.496882
ENSMMUG00000012021	3	0.401093	0.0489292	0.00775725	0.0109867	0.0155257	0.515708
ENSMMUG00000021777	5	0.121046	0.0981142	0.000164323	0.0109829	0.0173947	0.752298
ENSMMUG00000005410	1	0.176907	0.0476112	0.00204826	0.0109812	0.00275835	0.759694
ENSMMUG00000016856	10	0.256366	0.0117895	0.000435674	0.0109801	0.00365813	0.716771
ENSMMUG00000045256	10	0.449044	0.07526	0.0101538	0.0109748	7.81644e-11	0.454567
ENSMMUG00000023443	10	0.22427	0.062139	0.000605701	0.0109643	0.0291321	0.672889
ENSMMUG00000040361	8	0.498334	0.0254829	3.35128e-05	0.0109626	0	0.465187
ENSMMUG00000007539	17	0.374109	0.0297236	0.00508511	0.0109571	8.83817e-10	0.580125
ENSMMUG00000046992	13	0.418775	0.035513	7.95265e-06	0.010956	0	0.534748
ENSMMUG00000008520	17	0.251577	0.0227612	8.1436e-06	0.0109485	0	0.714705
ENSMMUG00000017131	20	0.469205	0.0292934	0.00483856	0.0109481	0	0.485715
ENSMMUG00000057794	14	0.519412	0.0428286	0.000343282	0.0109424	0	0.426474
ENSMMUG00000045275	2	0.402114	0.0224964	0.00190926	0.0109384	0.000776951	0.561765
ENSMMUG00000005024	15	0.337411	0.0137959	0.00189471	0.0109364	0	0.635962
ENSMMUG00000010640	13	0.297407	0.0353621	0.0050795	0.0109283	0.00217592	0.649048
ENSMMUG00000015302	9	0.551175	0.0181001	5.79595e-05	0.0109282	0.00173774	0.418001
ENSMMUG00000008105	13	0.251477	0.0522556	0.000487818	0.0109256	0.0203628	0.664491
ENSMMUG00000013253	11	0.459595	0.0105046	0.00266088	0.010924	0	0.516315
ENSMMUG00000031126	14	0.314413	0.048525	6.48741e-07	0.0109214	0	0.62614
ENSMMUG00000000931	1	0.284727	0.013902	0.00131497	0.0109209	0	0.689135
ENSMMUG00000002777	4	0.341625	0.0425182	0.0170089	0.0109207	0	0.587927
ENSMMUG00000018176	4	0.388605	0.0207181	0.00221852	0.0109097	0.00222424	0.575325
ENSMMUG00000002821	4	0.110708	0.173854	0.000339845	0.0109089	0	0.704189
ENSMMUG00000003747	9	0.213957	0.0288261	0.000458979	0.0109089	0.00666503	0.739184
ENSMMUG00000064486	10	0.390505	0.00150842	0.00314297	0.0109055	0	0.593938
ENSMMUG00000019829	9	0.338058	0.0405726	0.0045533	0.0109045	1.44749e-10	0.605911
ENSMMUG00000016328	15	0.115067	0.022885	3.16144e-06	0.0109034	0	0.851141
ENSMMUG00000002560	12	0.204827	0	0.000203082	0.0108972	1.02072e-10	0.784073
ENSMMUG00000039085	2	0.31451	0.0167849	0.00188235	0.0108856	0	0.655937
ENSMMUG00000031610	11	0.243764	0.0402745	0.000687034	0.0108842	0	0.70439
ENSMMUG00000006951	3	0.377516	0.0301675	6.34388e-05	0.0108818	0	0.581371
ENSMMUG00000021073	1	0.368329	0.022809	0.00896516	0.0108797	0	0.589017
ENSMMUG00000039944	6	0.584741	0.00674616	0.00607064	0.0108791	0.000957336	0.390606
ENSMMUG00000010038	15	0.711031	0.024736	0.000195909	0.0108773	0	0.25316
ENSMMUG00000005125	18	0.236348	0.053651	8.30807e-05	0.0108726	0	0.699046
ENSMMUG00000002453	14	0.556349	0.056687	0.00202952	0.0108667	0.00419648	0.369871
ENSMMUG00000009641	7	0.739797	3.54225e-10	0.00163764	0.0108617	0.000428205	0.247275
ENSMMUG00000023651	5	0.277051	0.0390268	8.81365e-07	0.0108611	0	0.673061
ENSMMUG00000000918	10	0.31496	0.0151257	0.00141162	0.0108603	0	0.657643
ENSMMUG00000006274	19	0.18019	0.0209849	0.00382142	0.0108584	0.00243298	0.781713
ENSMMUG00000016873	12	0.737183	0.00487841	0.0114469	0.0108558	0.0042199	0.231416
ENSMMUG00000005639	14	0.274561	0.0233328	0.00038858	0.0108533	0.00181516	0.689049
ENSMMUG00000022262	2	0.336852	0.115702	0.000936336	0.0108507	0	0.535659
ENSMMUG00000046622	7	0.331123	0.0859094	0.00168294	0.0108438	0.00161125	0.568829
ENSMMUG00000011170	3	0.441372	0.00509435	0.00310865	0.0108435	0.00210109	0.53748
ENSMMUG00000021742	11	0.333366	0.0345441	0.00348313	0.0108364	0	0.617771
ENSMMUG00000007430	7	0.268143	0.0119457	0.0105402	0.010836	0	0.698535
ENSMMUG00000006207	16	0.372624	0.072426	0.00380706	0.0108353	0	0.540308
ENSMMUG00000006613	11	0.374545	0.0652113	0.000394477	0.0108223	0.00174331	0.547283
ENSMMUG00000038179	13	0.606968	0.0404948	0.00542862	0.0108135	0	0.336296
ENSMMUG00000017842	X	0.399529	0.031814	0.0102576	0.0108122	0.0304579	0.517129
ENSMMUG00000003595	2	0.450448	0.0108309	0.00139807	0.010806	0	0.526517
ENSMMUG00000060423	5	0.0447451	0.0222108	0.00282331	0.0108002	0	0.919421
ENSMMUG00000009249	X	0.220444	0.0238279	0.00148741	0.0107914	0	0.74345
ENSMMUG00000013879	1	0.082043	0.0707012	9.632e-05	0.010785	0	0.836374
ENSMMUG00000013563	3	0.207225	1.81444e-09	0.000187288	0.0107672	0.00345005	0.778371
ENSMMUG00000037875	1	0.295195	0.0742424	0.000801137	0.0107575	4.26843e-10	0.619003
ENSMMUG00000016005	2	0.229221	0	0.00129201	0.010749	0	0.758738
ENSMMUG00000000220	2	0.178486	0.101323	0.0114593	0.0107418	0	0.69799
ENSMMUG00000020066	X	0.481551	0.0295587	0.000129359	0.0107404	7.89536e-10	0.478021
ENSMMUG00000019221	16	0.500774	0.0709878	0.000968937	0.0107366	0	0.416532
ENSMMUG00000007911	4	0.294702	0.0630982	0.00010906	0.0107241	0	0.631367
ENSMMUG00000056302	9	0.0993187	1.63283e-10	3.27001e-05	0.0107229	1.69762e-10	0.889926
ENSMMUG00000004289	14	0.179858	0.0157498	6.40874e-06	0.0107177	0	0.793668
ENSMMUG00000009832	15	0.693661	0.00671506	0.000400269	0.0107122	0	0.288512
ENSMMUG00000009418	2	0.51974	0.0190049	0.00121121	0.0107088	0.00443519	0.4449
ENSMMUG00000010152	8	0.408374	0.00869175	0.0018823	0.0106886	0.005899	0.564464
ENSMMUG00000063817	16	0.355157	0.122746	0.000509827	0.0106798	1.75181e-09	0.510908
ENSMMUG00000020324	5	0.358732	0.0719397	0.00071389	0.0106676	0	0.557947
ENSMMUG00000012364	12	0.554194	0.0071125	0.00234021	0.0106664	0	0.425687
ENSMMUG00000016514	6	0.361373	0.0448579	0.00282292	0.010661	0	0.580285
ENSMMUG00000006103	8	0.333192	0.0274192	0.00862652	0.0106455	7.27781e-11	0.620116
ENSMMUG00000020859	10	0.102915	0.0637373	0.00324122	0.0106353	2.20903e-08	0.819471
ENSMMUG00000002434	3	0.100765	0.0575033	0.0018772	0.0106336	1.82005e-10	0.82922
ENSMMUG00000004799	17	0.257678	0.0125574	0.00250514	0.0106312	0	0.716628
ENSMMUG00000012897	10	0.473458	0.00722859	0.00340588	0.0106285	1.28842e-10	0.505279
ENSMMUG00000021029	17	0.38938	0.0587537	0.00290089	0.0106269	0	0.538339
ENSMMUG00000020149	15	0.136461	0.119729	0.000807471	0.0106062	1.0729e-10	0.732397
ENSMMUG00000018474	10	0.642766	0.0455854	0.000834308	0.0106042	8.54237e-10	0.30021
ENSMMUG00000032304	5	0.209083	0	0.00397209	0.0106028	0	0.776342
ENSMMUG00000013140	19	0.39584	0.0404147	0.000462407	0.0105935	8.55135e-11	0.55269
ENSMMUG00000017101	1	0.468862	0.0470404	0.00106876	0.0105926	0.000539063	0.471897
ENSMMUG00000053590	20	0.576282	0.0303193	0.00153332	0.0105902	0.00242009	0.378855
ENSMMUG00000019416	13	0.348935	0.0650069	0.0111318	0.0105797	2.0293e-09	0.564347
ENSMMUG00000047424	13	0.151946	0.0603825	0.00631218	0.0105773	0	0.770782
ENSMMUG00000029068	20	0.455759	0.0338502	0.00281077	0.0105674	0	0.497013
ENSMMUG00000018955	2	0.7773	0.0113488	0.000163716	0.0105617	0.00309129	0.197534
ENSMMUG00000018139	12	0.527849	0.00226747	0.00642854	0.010555	0.00473355	0.448167
ENSMMUG00000012455	7	0.274496	0.171446	0.00908482	0.0105514	0.0144582	0.519963
ENSMMUG00000006729	8	0.300432	0.0180594	0.00706695	0.0105397	0.00205471	0.661848
ENSMMUG00000009004	3	0.369284	0.0239451	0.000845581	0.0105383	0	0.595387
ENSMMUG00000002848	6	0.211076	0.0297538	0.00061178	0.0105343	1.28945e-09	0.748024
ENSMMUG00000003020	3	0.213523	0.0869067	0.00110817	0.0105312	0	0.687931
ENSMMUG00000021204	X	0.140839	0.0253586	0.00110814	0.0105299	0.0012687	0.820896
ENSMMUG00000007666	20	0.308827	0.0524165	0.00534512	0.0105246	6.8686e-10	0.622886
ENSMMUG00000037887	1	0.360536	0.0763658	4.60168e-05	0.0105245	0.00287256	0.549655
ENSMMUG00000010911	18	0.318452	0.0394905	0.00836963	0.0105156	0.00895406	0.614218
ENSMMUG00000020410	4	0.264945	0.0519632	0.00138371	0.0105131	0.00198346	0.669212
ENSMMUG00000018122	7	0.631584	0.00139237	0.00212057	0.0105074	0	0.354396
ENSMMUG00000029909	4	0.275073	0.0291132	0.00333242	0.0105033	0	0.681978
ENSMMUG00000010782	14	0.0708345	0.529483	0.0613976	0.0104983	1.42721e-09	0.327786
ENSMMUG00000005942	20	0.145011	0.109214	0.0070142	0.0104959	0.00173775	0.726527
ENSMMUG00000004433	5	0.11824	0.109395	4.48704e-05	0.010485	0.0135548	0.748281
ENSMMUG00000019597	2	0.402311	0.0337486	0.00290108	0.0104728	2.21169e-09	0.550566
ENSMMUG00000058896	19	0.0984756	0	0.00122242	0.0104714	0.00349487	0.886336
ENSMMUG00000002302	10	0.393005	0.0477375	0.000151144	0.0104708	0	0.548636
ENSMMUG00000050298	X	0.244006	0.0120105	0.00800616	0.0104702	0.00190353	0.723604
ENSMMUG00000016444	14	0.140752	0.00271894	0.0063619	0.0104692	0	0.839698
ENSMMUG00000012071	16	0.280995	0.0204936	0.00310931	0.0104525	0.00433794	0.680611
ENSMMUG00000003787	6	0.383813	0.044544	0.00234073	0.0104417	0	0.55886
ENSMMUG00000063092	9	0.378251	0.0718289	4.06837e-05	0.010439	0	0.539441
ENSMMUG00000003400	14	0.180187	0.0474014	0.00330693	0.0104357	0.000288419	0.758381
ENSMMUG00000022825	20	0.473422	0.0442313	0.00137033	0.0104347	8.93781e-11	0.470541
ENSMMUG00000009593	12	0.47169	0.114532	0.00766082	0.0104342	0.018875	0.376808
ENSMMUG00000023261	13	0.338942	0.024152	0.0012111	0.0104337	9.78461e-11	0.625261
ENSMMUG00000059411	15	0.345722	0.0124666	0.0194166	0.0104282	0	0.611967
ENSMMUG00000020557	X	0.0891709	0.0902382	0.00045615	0.0104191	0	0.809716
ENSMMUG00000019813	2	0.457074	0.0744852	0.000103828	0.0104154	0.00370277	0.454219
ENSMMUG00000014534	10	0.520989	0.0338079	0.0103213	0.0104092	0.00177459	0.422699
ENSMMUG00000050903	4	0.0435902	9.69912e-10	0.00124294	0.0104074	0.00527741	0.939482
ENSMMUG00000018916	1	0.366759	0.0640965	2.37903e-05	0.0104069	0	0.558714
ENSMMUG00000008657	20	0.517316	0.0334094	0.000110171	0.010406	0	0.438758
ENSMMUG00000052842	15	0.305427	0.0233852	0.000381166	0.0104057	0.00727953	0.653122
ENSMMUG00000016521	6	0.580134	0.01638	0.00737377	0.0104055	4.28146e-11	0.385706
ENSMMUG00000062249	6	0.129606	0.11337	0.000855899	0.0103997	0.0301936	0.715575
ENSMMUG00000012051	1	0.287901	0.058963	0.00574191	0.0103804	0	0.637014
ENSMMUG00000016233	X	0.561991	0.000144986	0.0050486	0.0103792	0	0.422436
ENSMMUG00000017943	9	0.103993	0.0147691	0.000197775	0.0103783	0	0.870662
ENSMMUG00000059502	16	0.0589282	0.0693185	0.000332836	0.0103752	0.00174613	0.859299
ENSMMUG00000002361	15	0.418436	0.0184552	0.00224412	0.0103711	0	0.550494
ENSMMUG00000010878	20	0.319546	0.0172969	0.00494571	0.0103641	0.0084118	0.639436
ENSMMUG00000018538	16	0.36039	0.0330789	0.00151029	0.0103596	0	0.594661
ENSMMUG00000006987	10	0.441897	0.0167812	9.03049e-05	0.0103594	1.45397e-09	0.530872
ENSMMUG00000006301	6	0.0452198	0	0.00073175	0.0103453	0.00109022	0.942613
ENSMMUG00000058360	3	0.117519	0	0.00136677	0.010336	0	0.870778
ENSMMUG00000021986	19	0.34479	0.0319718	0.0101389	0.0103315	0	0.602768
ENSMMUG00000022879	13	0.260439	0.0952223	0.00378641	0.0103281	2.75351e-10	0.630225
ENSMMUG00000056183	QNVO02000361.1	0.14096	0.241797	0.0217318	0.0103272	0.0135	0.571684
ENSMMUG00000009041	6	0.0941139	0.0272503	0.0106352	0.0103218	0	0.857679
ENSMMUG00000009549	2	0.416893	0.0497191	0.0198549	0.0103216	4.68683e-09	0.503211
ENSMMUG00000022202	12	0.40954	0.0658706	0.0143737	0.0103196	0.00889232	0.491003
ENSMMUG00000007020	4	0.357605	0.198769	9.99262e-05	0.0103192	1.04169e-08	0.433207
ENSMMUG00000017350	10	0.205752	0.0176001	0.00800652	0.0103191	0	0.758322
ENSMMUG00000018341	2	0.736689	0.000371782	0.000153396	0.0103147	0	0.252471
ENSMMUG00000016908	6	0.0958876	0.0445303	0.000274935	0.0103107	0	0.848996
ENSMMUG00000009755	8	0.335567	0.0148224	0.00320248	0.0103093	0	0.636099
ENSMMUG00000022452	8	0.322379	0.0224151	0.00177893	0.0102949	0	0.643132
ENSMMUG00000021932	16	0.81978	0.00928568	0.000232498	0.0102914	4.84009e-10	0.160411
ENSMMUG00000059482	5	0.792686	0.00756676	4.0497e-05	0.0102899	0.0011	0.188317
ENSMMUG00000018444	1	0.549836	0.0132143	0.00277614	0.0102807	0.00073571	0.423157
ENSMMUG00000005292	X	0.273229	0.0417043	0.00371006	0.0102729	0.0319522	0.639132
ENSMMUG00000053824	1	0.600593	0.00304938	0.000264316	0.010271	1.56099e-10	0.385822
ENSMMUG00000017699	2	0.215461	0.0262068	0.00586775	0.0102661	0	0.742198
ENSMMUG00000038018	9	0.110562	0.0185938	0.000261996	0.0102632	0.00802729	0.852291
ENSMMUG00000048604	14	0.218189	0.0541631	0.0012578	0.0102596	0.00179813	0.714332
ENSMMUG00000016539	19	0.299605	0.00466908	0.00499597	0.0102453	0	0.680485
ENSMMUG00000006689	14	0.571321	0.0199112	0.00135704	0.0102438	0	0.397167
ENSMMUG00000021329	11	0.684775	0.016462	0.00477177	0.0102366	1.08409e-10	0.283754
ENSMMUG00000007878	10	0.44316	0.0785706	0.000915822	0.0102198	0	0.467134
ENSMMUG00000045607	1	0.720854	0.019881	0.000381577	0.0102183	0.00434042	0.244324
ENSMMUG00000040562	17	0.207815	0.162756	0.00176913	0.0102098	0.0176883	0.599762
ENSMMUG00000030046	5	0.418957	0.00587502	0.00252707	0.0102097	0	0.562432
ENSMMUG00000011834	3	0.100956	0.108694	0.000197098	0.0102011	8.561e-11	0.779952
ENSMMUG00000037665	10	0.594825	0.00676029	0.000427906	0.0101997	1.47566e-10	0.387787
ENSMMUG00000012140	12	0.305877	0.0835029	0.0107228	0.0101993	0	0.589697
ENSMMUG00000002588	5	0.217086	0.0398726	0.00634209	0.0101982	0	0.726501
ENSMMUG00000014535	14	0.414803	0.0438536	0.0096304	0.0101952	0	0.521517
ENSMMUG00000018378	16	0.465195	0.0131349	1.2238e-05	0.0101929	0	0.511465
ENSMMUG00000013194	16	0.0869984	0.452247	0.00837438	0.0101913	0.0443372	0.397851
ENSMMUG00000001106	19	0.184791	0.114343	0.000731755	0.010176	0.0508561	0.639101
ENSMMUG00000049716	19	0.571996	0.00564409	0.00109988	0.0101744	0.00185434	0.409231
ENSMMUG00000008955	10	0.247424	0.0666731	0.0168474	0.0101736	0	0.658882
ENSMMUG00000051123	11	0.56707	0.0151809	8.03882e-05	0.0101719	0	0.407497
ENSMMUG00000011078	X	0.718415	0.0177592	0.000105851	0.0101701	0	0.25355
ENSMMUG00000015965	3	0.308442	0.083634	0.0102119	0.0101682	0	0.587544
ENSMMUG00000021254	2	0.687004	0.11597	5.76189e-06	0.010163	0.00628665	0.180571
ENSMMUG00000008048	14	0.456876	0.0686739	0.00298694	0.0101587	0.0162648	0.44504
ENSMMUG00000009381	16	0.386471	0.0358533	0.0011306	0.0101542	0	0.566391
ENSMMUG00000054123	9	0.260632	0.0232134	0.00416648	0.0101508	0	0.701837
ENSMMUG00000049351	X	0.108365	0.0418063	0.00491055	0.01015	0	0.834768
ENSMMUG00000050879	9	0.589487	0.0917289	0.0127271	0.0101472	0	0.295909
ENSMMUG00000019804	10	0.128807	0.167296	0.0176127	0.0101415	0.0308009	0.645341
ENSMMUG00000015178	18	0.275033	0.0229983	0.00641488	0.0101324	0	0.685421
ENSMMUG00000003776	5	0.0957164	0.054018	7.31401e-06	0.0101263	0.0261561	0.813976
ENSMMUG00000021820	1	0.422618	0.0205808	0.00530521	0.010122	0	0.541374
ENSMMUG00000012728	3	0.264645	0.0108279	0.000361691	0.0101087	0	0.714057
ENSMMUG00000058118	7	0.580876	0.015895	0.00468869	0.0101054	0	0.388435
ENSMMUG00000015193	4	0.25281	0.027208	0.00561832	0.0101013	0	0.704262
ENSMMUG00000050841	9	0.068132	0.00513273	0.00920108	0.0100923	0	0.907442
ENSMMUG00000017696	2	0.182566	0.0754127	0.00632692	0.0100913	0	0.725603
ENSMMUG00000002422	3	0.530361	0.0186962	0.0206771	0.0100868	0.0003186	0.41986
ENSMMUG00000054066	19	0.299455	0.00581719	0.00028757	0.0100839	0	0.684356
ENSMMUG00000000828	5	0.228289	0.0121646	0.00427408	0.0100817	5.1962e-09	0.74519
ENSMMUG00000050828	4	0.475779	0.05347	0.0023927	0.0100787	0	0.45828
ENSMMUG00000003412	15	0.329967	0.0284395	3.68871e-05	0.0100724	6.53756e-11	0.631484
ENSMMUG00000022288	1	0.455663	0.0094074	0.0117493	0.0100709	0.0020037	0.511105
ENSMMUG00000006453	20	0.501398	0.0315382	7.27269e-05	0.01007	2.67166e-08	0.456921
ENSMMUG00000053762	10	0.10846	0.209743	0.00690116	0.0100675	0	0.664827
ENSMMUG00000005034	10	0.551515	0.0591558	0.00056803	0.0100652	0.0362619	0.342434
ENSMMUG00000000323	X	0.57345	0.0153791	0.000167587	0.010059	0	0.400944
ENSMMUG00000060633	2	0.722875	0	0.0123927	0.0100583	0	0.254674
ENSMMUG00000014586	6	0.285882	0.0942267	0.00224462	0.0100579	0	0.607588
ENSMMUG00000012846	4	0.178876	0.0294466	0.00473988	0.0100539	0	0.776884
ENSMMUG00000009819	5	0.265599	0.0303336	0.000949043	0.0100499	0.00433223	0.688737
ENSMMUG00000059901	QNVO02000250.1	0.19062	0.0485454	0.00553439	0.0100498	0	0.74525
ENSMMUG00000011948	9	0.41666	0.0239015	0.00777817	0.0100492	0	0.541612
ENSMMUG00000018094	12	0.127398	0.219627	0.00578284	0.0100473	0.0520419	0.585103
ENSMMUG00000057395	14	0.499797	0.0746903	0.000605022	0.0100417	0.00450593	0.41036
ENSMMUG00000014501	5	0.383841	0.0819286	0.00472116	0.0100413	4.69412e-07	0.519467
ENSMMUG00000006952	15	0.250935	0.00939642	0.00248868	0.0100394	0	0.727141
ENSMMUG00000021386	1	0.385003	0.104142	0.000834716	0.0100377	5.01825e-10	0.499983
ENSMMUG00000018391	X	0.225484	0.0204997	0.000817482	0.0100369	2.69608e-09	0.743162
ENSMMUG00000051537	16	0.0865836	0.00651034	5.15786e-05	0.0100347	0	0.89682
ENSMMUG00000001375	6	0.73662	0.0232136	0.000103749	0.0100339	0.000596177	0.229433
ENSMMUG00000021477	10	0.220702	0.0893832	0.000458469	0.0100295	1.92873e-08	0.679426
ENSMMUG00000059327	4	0.294083	0.0685084	0.00573066	0.0100254	1.19592e-09	0.621652
ENSMMUG00000020699	X	0.294379	0.0200081	0.00155557	0.0100246	0	0.674033
ENSMMUG00000048439	2	0.257051	0.0289724	0.000268296	0.0100243	0	0.703684
ENSMMUG00000017477	14	0.255158	0.0630058	0.00346723	0.0100202	0	0.668348
ENSMMUG00000000198	19	0.28279	0.0435722	0.0105763	0.0100146	0.0340874	0.61896
ENSMMUG00000062163	8	0.220731	0.0179663	0.00956551	0.0100111	7.2546e-09	0.741726
ENSMMUG00000013927	19	0.281566	0.0899404	0.00318546	0.0100096	0	0.615299
ENSMMUG00000000943	8	0.212277	0.136514	0.00708546	0.0100093	6.47789e-10	0.634114
ENSMMUG00000013057	15	0.569204	0.0250853	0.000699066	0.0100067	1.43088e-08	0.395005
ENSMMUG00000038117	7	0.368396	0.0364122	0.00910576	0.0100056	0	0.576081
ENSMMUG00000047697	19	0.313388	0.07547	0.00551579	0.0100019	0	0.595624
ENSMMUG00000018777	18	0.390911	0.0196231	0.00325893	0.00999521	0	0.576212
ENSMMUG00000009603	13	0.20134	0.0539497	0.000899914	0.00998903	0	0.733821
ENSMMUG00000002990	QNVO02000512.1	0.409953	0.0938577	5.07224e-05	0.00998684	0.0130007	0.473151
ENSMMUG00000023667	3	0.592636	0.0132614	0.000207929	0.00998097	0.00650614	0.377408
ENSMMUG00000015616	16	0.527648	0.0535768	0.000316051	0.00997427	5.65039e-08	0.408484
ENSMMUG00000014474	4	0.723207	0.0456895	0.000271291	0.00997331	0	0.220859
ENSMMUG00000018096	19	0.38107	0.0525756	0.000921243	0.00996237	0	0.555471
ENSMMUG00000012103	10	0.130555	0.155658	0.0177924	0.00995613	8.3661e-09	0.686039
ENSMMUG00000053481	7	0.183546	0.0167328	0.00365118	0.00995206	0	0.786118
ENSMMUG00000005377	16	0.267006	0.0278549	0.00109059	0.00994883	0	0.6941
ENSMMUG00000022426	1	0.357249	0.112468	0.0235632	0.00994794	0.0152983	0.481474
ENSMMUG00000004603	7	0.310932	0	0.00190245	0.00994537	0.00268357	0.674537
ENSMMUG00000004944	3	0.512458	0.0478655	0.00155935	0.00993825	0.00913959	0.419039
ENSMMUG00000009583	11	0.44664	0.0505226	0.00141721	0.00993763	1.78572e-10	0.491482
ENSMMUG00000056802	19	0.335523	0.0863165	0.0080532	0.00993232	5.09935e-07	0.560175
ENSMMUG00000006225	1	0.553425	0.0155682	0.00356661	0.00992917	0	0.417511
ENSMMUG00000021312	1	0.375037	0.0175915	0.0012107	0.0099273	0	0.596233
ENSMMUG00000019523	6	0.138709	0.373911	0.0252685	0.00992496	0	0.452186
ENSMMUG00000011929	6	0.199221	0.0328243	0.0150928	0.00991502	0.0151003	0.727846
ENSMMUG00000009051	18	0.204929	0.108812	4.59512e-05	0.00991439	0.0045751	0.671724
ENSMMUG00000021735	11	0.0460532	0.0779621	0.00820558	0.00991086	0.00368518	0.854183
ENSMMUG00000064966	3	0.0953771	0.0132849	0.00825582	0.00991069	1.79942e-10	0.873171
ENSMMUG00000004300	3	0.585476	0.0276823	0.000317179	0.00990982	5.01143e-10	0.376614
ENSMMUG00000063566	17	0.079423	0.32242	0.013002	0.00990944	0	0.575245
ENSMMUG00000058568	3	0.700607	0.0381019	0.00193069	0.0099003	0.00654016	0.24292
ENSMMUG00000056418	12	0.31028	0.081633	0.00106721	0.00989778	0.00729219	0.58983
ENSMMUG00000020612	8	0.275228	0.0313671	0.00353146	0.00989629	0	0.679977
ENSMMUG00000009390	5	0.474993	0.119606	0.00291063	0.00988886	1.52925e-06	0.3926
ENSMMUG00000012144	7	0.288111	0.0282642	0.000164671	0.00988471	5.876e-10	0.673575
ENSMMUG00000003184	7	0.385844	0.0242298	0.00405934	0.00987263	0.00558521	0.570409
ENSMMUG00000056117	4	0.0467732	4.83486e-06	0.00397661	0.00986563	0	0.93938
ENSMMUG00000003753	17	0.591104	0.0160517	0.0011124	0.00985889	0.00166122	0.380212
ENSMMUG00000002615	7	0.272303	0.292784	0.00194155	0.00985706	3.54506e-09	0.423114
ENSMMUG00000015473	5	0.291191	0.0298553	0.00422462	0.0098462	0.00453136	0.660352
ENSMMUG00000014647	6	0.174121	0.0731192	0.000318391	0.00984246	0	0.742598
ENSMMUG00000002949	3	0.475815	0.0179975	0.00323026	0.00984093	0	0.493116
ENSMMUG00000011961	18	0.198332	0.0410039	0.0023167	0.00983995	1.55403e-10	0.748507
ENSMMUG00000013866	1	0.219043	0.0526324	0.000153663	0.00983894	0	0.718332
ENSMMUG00000002641	11	0.431037	0.0399235	2.40998e-07	0.00983342	3.20246e-09	0.519206
ENSMMUG00000010963	8	0.232233	0.01158	0.00579549	0.00982779	0	0.740564
ENSMMUG00000011197	15	0.187274	0.117099	0.0120997	0.0098247	0	0.673703
ENSMMUG00000004337	19	0.131068	0.0988027	2.53283e-07	0.00982457	3.74529e-10	0.760305
ENSMMUG00000030833	13	0.247374	0.193225	0.0184507	0.00982274	0.0228917	0.508235
ENSMMUG00000022715	1	0.180983	0.185893	0.00721421	0.00981572	0.0055341	0.61056
ENSMMUG00000003863	4	0.372251	0.0428043	0.000725549	0.00981146	9.26702e-11	0.574408
ENSMMUG00000002676	5	0.277209	0.0166316	0.000825296	0.00979805	1.35332e-10	0.695536
ENSMMUG00000007787	6	0.233028	0.0584653	0.00141196	0.00978953	0.0157205	0.681585
ENSMMUG00000004400	19	0.161658	0.0605255	0.00124328	0.00977604	3.14521e-09	0.766797
ENSMMUG00000005298	5	0.766103	0.0443912	0.00644034	0.0097645	5.86744e-10	0.173301
ENSMMUG00000015487	8	0.323023	0.022426	0.00500529	0.00975612	0.000541987	0.639247
ENSMMUG00000045219	10	0.301175	0.0175367	0.00634271	0.00975584	0.0103415	0.654848
ENSMMUG00000016736	1	0.270779	0.0653519	0.00380739	0.00975198	2.61884e-10	0.65031
ENSMMUG00000059789	14	0.106329	0.0437399	0.00131849	0.00974914	0	0.838863
ENSMMUG00000015735	3	0.0923467	0.0205469	0.0108434	0.00974497	0.000343234	0.866175
ENSMMUG00000002219	1	0.222425	0	0.000538372	0.00974185	1.69199e-10	0.767295
ENSMMUG00000002899	1	0.244182	0.0674586	0.00142334	0.00973927	8.11788e-10	0.677197
ENSMMUG00000006973	3	0.143947	0.32204	0.000938813	0.00972739	0	0.523346
ENSMMUG00000023161	16	0.275511	0.0527925	0.00102596	0.00972045	0	0.66095
ENSMMUG00000009001	5	0.368784	0.0284196	0.000153196	0.009719	0	0.592924
ENSMMUG00000001758	6	0.20133	0.0257193	0.00437391	0.00971623	0.000381281	0.758479
ENSMMUG00000011446	9	0.328699	0.236664	0.0152498	0.00971259	0	0.409675
ENSMMUG00000014333	1	0.230825	0.0880678	0.000760979	0.00971201	0.00646316	0.664171
ENSMMUG00000018332	7	0.236702	0.0716738	0.000257504	0.00970934	8.29037e-11	0.681658
ENSMMUG00000022240	2	0.358721	0.00794869	0.00117216	0.00970624	0.00523283	0.617219
ENSMMUG00000001183	9	0.402797	0.0163363	0.00192022	0.00970583	0	0.56924
ENSMMUG00000006741	9	0.307537	0.0227519	0.00831789	0.00970542	0.00592708	0.645761
ENSMMUG00000009288	3	0.518993	0.120444	0.00524802	0.00970299	0.00731085	0.338301
ENSMMUG00000010674	9	0.472751	0.0431969	0.0163846	0.00970284	0.00235089	0.455613
ENSMMUG00000013673	1	0.228052	0.0863991	0.00020687	0.00969818	1.67971e-10	0.675644
ENSMMUG00000016394	3	0.454296	0.0701914	0.0016323	0.00969213	0	0.464189
ENSMMUG00000022116	19	0.25226	0.0959418	0.0174992	0.00969028	7.78501e-10	0.624609
ENSMMUG00000011682	4	0.225728	0.158496	0.0390528	0.0096892	1.73545e-09	0.567034
ENSMMUG00000053354	11	0.800277	0.015957	0.00464472	0.00968831	0.00496293	0.16447
ENSMMUG00000006063	14	0.540724	0.0175848	0.00221445	0.00968822	0	0.429789
ENSMMUG00000008455	1	0.297106	0.0222771	0.00357508	0.00968561	0	0.667356
ENSMMUG00000015016	14	0.124844	0.0687703	0.0180349	0.00968553	0	0.778665
ENSMMUG00000000485	19	0.578454	0.0414921	0.00173969	0.0096749	1.32217e-10	0.36864
ENSMMUG00000015442	7	0.490624	0.0230219	0.00491562	0.00967122	0	0.471767
ENSMMUG00000020996	8	0.738377	0.000842158	3.32066e-05	0.00967067	0	0.251077
ENSMMUG00000006143	4	0.49604	0.0163321	2.41934e-05	0.00966669	0.00967776	0.468259
ENSMMUG00000013460	7	0.31266	0.0327588	0.00756811	0.0096652	0	0.637347
ENSMMUG00000013710	18	0.112853	0.0854603	0.00149653	0.00966314	0	0.790527
ENSMMUG00000055655	1	0.671387	0.00309472	0.00228282	0.0096586	0.00202155	0.311555
ENSMMUG00000009616	3	0.560439	0.0114031	0.00869623	0.00965797	0	0.409804
ENSMMUG00000017688	17	0.326608	0.0541204	3.44335e-05	0.0096577	4.87166e-10	0.60958
ENSMMUG00000015411	3	0.299109	0.0391589	0.000271569	0.0096563	0	0.651804
ENSMMUG00000065348	QNVO02000504.1	0.214309	0.0320514	0.000305005	0.00965345	0	0.743681
ENSMMUG00000000956	11	0.17187	0.0350271	1.66726e-05	0.00965261	0.00202504	0.781409
ENSMMUG00000007159	7	0.262473	0.0963059	3.45699e-05	0.00965211	0	0.631535
ENSMMUG00000059846	X	0.141996	0.0411546	4.34081e-05	0.00965042	0	0.807155
ENSMMUG00000001671	3	0.410254	0.0618958	0.000423993	0.00964992	7.54651e-08	0.517776
ENSMMUG00000002241	14	0.448748	0.134215	0.00634716	0.00964894	0.0277713	0.37327
ENSMMUG00000020190	15	0.255557	0.019001	0.00408353	0.00964199	0.00632343	0.705393
ENSMMUG00000001884	11	0.356928	0.00979586	0.00606678	0.00964078	0.00372241	0.613846
ENSMMUG00000020825	9	0.146054	0.0190183	0.00136093	0.00963868	0	0.823928
ENSMMUG00000044486	16	0.252768	0.0669479	1.11229e-06	0.00962953	0	0.670653
ENSMMUG00000015107	11	0.310296	0.0243707	0.000320473	0.00962128	0	0.655392
ENSMMUG00000019450	4	0.366047	0.00151605	0.00331919	0.00961775	1.4888e-10	0.6195
ENSMMUG00000007000	13	0.339855	0.0675704	0.00429246	0.00961625	0.0228705	0.555795
ENSMMUG00000016698	10	0.610861	0.0296006	0.00114833	0.0096089	8.81849e-11	0.348782
ENSMMUG00000014920	3	0.155044	0.0866619	0.00971615	0.00960336	0	0.738974
ENSMMUG00000006692	14	0.620792	0.0439673	0.0026544	0.00960097	0	0.322985
ENSMMUG00000013797	13	0.132136	0.0536319	0.0138535	0.0095982	0	0.790781
ENSMMUG00000023208	8	0.197765	0.1304	0.00229924	0.00959724	7.11019e-11	0.659939
ENSMMUG00000017209	13	0.142877	0.0664366	0.00321481	0.00959582	0.0100574	0.767819
ENSMMUG00000005501	X	0.25862	0.03981	0.00324677	0.00959204	0	0.688732
ENSMMUG00000001180	11	0.367252	0.0973271	0.0105983	0.00959136	0.02892	0.486312
ENSMMUG00000062104	16	0.187823	0.0565398	0.00580433	0.00957962	2.71836e-10	0.740253
ENSMMUG00000003658	7	0.0960707	0.018045	0.00108956	0.00957291	0	0.875222
ENSMMUG00000052902	4	0.11388	0.0231153	8.38709e-07	0.00956949	3.20794e-10	0.853434
ENSMMUG00000018704	X	0.337275	0	2.09409e-05	0.00956789	0	0.653136
ENSMMUG00000061322	8	0.0662093	0.0212799	0.00691924	0.00956297	0	0.896029
ENSMMUG00000003570	18	0.464634	0.0382523	0.00446763	0.0095571	0	0.483089
ENSMMUG00000015540	11	0.631861	0.00691469	0.000466071	0.00954904	2.12144e-10	0.351209
ENSMMUG00000004956	2	0.849621	0.0280017	5.46069e-05	0.00954782	0.000982175	0.111793
ENSMMUG00000018155	12	0.601818	0.0218361	7.88176e-05	0.00954721	0.00100897	0.365711
ENSMMUG00000008890	4	0.301426	0.125855	0.0033067	0.00954574	0	0.559866
ENSMMUG00000014384	3	0.339895	0.0488199	0.00620862	0.00954326	0	0.595533
ENSMMUG00000020276	20	0.181473	0.038395	0.00641242	0.00953988	0	0.764179
ENSMMUG00000004290	4	0.493539	0.0120831	0.00650236	0.00953379	4.52477e-10	0.478342
ENSMMUG00000011449	14	0.606094	0.006483	0.00156554	0.00952041	4.12396e-11	0.376337
ENSMMUG00000015169	7	0.046346	0.128999	0.00249433	0.00951853	4.05194e-10	0.812642
ENSMMUG00000008295	15	0.277223	0.0837972	0.00516013	0.00950836	0	0.624312
ENSMMUG00000007090	10	0.344338	0.0524985	0.00092135	0.00949176	0	0.592751
ENSMMUG00000006048	16	0.364146	0.0255952	0.00287183	0.00949124	6.15713e-11	0.597896
ENSMMUG00000059696	14	0.285766	0.0274421	0.00160385	0.00947927	0	0.675709
ENSMMUG00000010478	1	0.095138	0.122886	0.000518685	0.00947304	0	0.771985
ENSMMUG00000012663	17	0.127497	0.203951	0.00608228	0.00947292	0.00618207	0.646815
ENSMMUG00000063180	16	0.0941739	0	0.00102012	0.00946661	1.6694e-10	0.895339
ENSMMUG00000011482	13	0.240275	0.195118	0.00406291	0.00945504	0.0268096	0.52428
ENSMMUG00000009033	5	0.297103	0.0126457	0.00128003	0.00945424	0	0.679517
ENSMMUG00000001916	1	0.197242	0.0186928	0.00178889	0.00945256	0	0.772824
[truncated: 10,674 more rows]
