# Supplementary material for: Evolutionary and biomedical implications of sex differences in the primate brain transcriptome
Source: Cell Genom. 2024 Jun 27;4(7):100589. doi: 10.1016/j.xgen.2024.100589 (PMC11293591; doi:10.1016/j.xgen.2024.100589)
Supplement: Table S4. Proportion of expression variance (with technical variation removed) attributable to each biological factor for each expressed gene (within each region), related to Figure 1C [file mmc5.xlsx]

## Sheet: Table S4
Supplementary Table 4 | Proportion of expression variance (with technical variation removed) attributable to each biological factor for each expressed gene (within each region)
Gene	Region	Chromosome	Age	Sex	Dominance Rank	Residuals
ENSMMUG00000038331	VMH	Y	1.72244e-11	0.930456	0.00234034	0.0672041
ENSMMUG00000043966	VMH	Y	0	0.929598	0.00159577	0.0688058
ENSMMUG00000061325	VMH	Y	1.36602e-11	0.928554	0.00152167	0.0699245
ENSMMUG00000038824	VMH	Y	0	0.928173	0.00222517	0.0696023
ENSMMUG00000043715	VMH	Y	0	0.927685	0.00177391	0.0705413
ENSMMUG00000045991	VMH	Y	0	0.927543	0.00152599	0.0709312
ENSMMUG00000040210	VMH	Y	0	0.925631	0.00212721	0.0722418
ENSMMUG00000049104	VMH	Y	0	0.922867	0.00172919	0.0754043
ENSMMUG00000043966	LGN	Y	0.0150766	0.919388	0.0011221	0.0644137
ENSMMUG00000045991	LGN	Y	0.0138585	0.919299	0.00112127	0.0657214
ENSMMUG00000038824	LGN	Y	0.0149915	0.918908	0.001466	0.0646346
ENSMMUG00000040210	LGN	Y	0.010594	0.918549	0.00157936	0.0692777
ENSMMUG00000038331	LGN	Y	0.0141792	0.918339	0.00190305	0.0655789
ENSMMUG00000043715	LGN	Y	0.0134057	0.91749	0.001667	0.0674371
ENSMMUG00000061325	LGN	Y	0.017466	0.915194	0.00175021	0.0655898
ENSMMUG00000049104	LGN	Y	0.0119891	0.914614	0.00127887	0.0721178
ENSMMUG00000038331	M1	Y	0.00217982	0.893604	0.00672548	0.0974905
ENSMMUG00000040210	M1	Y	0.000325133	0.893212	0.00503121	0.101431
ENSMMUG00000038824	M1	Y	0.00244702	0.892776	0.00626249	0.0985146
ENSMMUG00000043966	M1	Y	0.000838222	0.892691	0.00628019	0.10019
ENSMMUG00000045991	M1	Y	0.00075495	0.891765	0.00547948	0.102001
ENSMMUG00000043715	M1	Y	0.00222556	0.891147	0.0064487	0.100179
ENSMMUG00000061325	M1	Y	0.00558677	0.888065	0.00814234	0.0982056
ENSMMUG00000055280	LGN	Y	0.0104089	0.886513	0.00836727	0.0947113
ENSMMUG00000049104	M1	Y	0	0.884962	0.0065956	0.108443
ENSMMUG00000043966	DG	Y	0	0.879541	0.00754442	0.112914
ENSMMUG00000038331	DG	Y	0	0.879024	0.00551131	0.115465
ENSMMUG00000038824	DG	Y	0	0.878828	0.00560289	0.115569
ENSMMUG00000045991	DG	Y	0	0.878345	0.00649935	0.115156
ENSMMUG00000043715	DG	Y	0	0.877702	0.00563493	0.116663
ENSMMUG00000061325	DG	Y	0	0.87735	0.00575095	0.116899
ENSMMUG00000040210	DG	Y	0	0.877221	0.00511785	0.117661
ENSMMUG00000049104	DG	Y	0	0.875008	0.00716946	0.117822
ENSMMUG00000055280	M1	Y	1.0447e-09	0.855426	0.00973885	0.134835
ENSMMUG00000045991	vmPFC	Y	0.0045576	0.851872	0.001732	0.141838
ENSMMUG00000038331	vmPFC	Y	0.00435425	0.851583	0.00132948	0.142733
ENSMMUG00000043966	vmPFC	Y	0.00518817	0.851574	0.00153362	0.141704
ENSMMUG00000038824	vmPFC	Y	0.00337913	0.851496	0.00142193	0.143703
ENSMMUG00000040210	vmPFC	Y	0.00365106	0.851034	0.000922913	0.144392
ENSMMUG00000043715	vmPFC	Y	0.00329509	0.85084	0.00140375	0.144461
ENSMMUG00000061325	vmPFC	Y	0.00559912	0.849461	0.00179003	0.14315
ENSMMUG00000049104	vmPFC	Y	0.0061173	0.84603	0.000550109	0.147303
ENSMMUG00000043966	CN	Y	0.00399335	0.841488	0.00556872	0.14895
ENSMMUG00000055280	DG	Y	0	0.841424	0.00521778	0.153358
ENSMMUG00000045991	CN	Y	0.00848394	0.841245	0.00619504	0.144076
ENSMMUG00000038331	CN	Y	0.00893802	0.840951	0.0062772	0.143833
ENSMMUG00000038824	CN	Y	0.00899602	0.840727	0.00580698	0.14447
ENSMMUG00000043715	CN	Y	0.0103157	0.840027	0.00592113	0.143737
ENSMMUG00000040210	CN	Y	0.0124406	0.839382	0.00639802	0.14178
ENSMMUG00000049104	CN	Y	2.26529e-08	0.838692	0.00501319	0.156295
ENSMMUG00000061325	CN	Y	0	0.838238	0.00397607	0.157786
ENSMMUG00000038331	AMY	Y	0.0159927	0.833173	0.00931753	0.141517
ENSMMUG00000055280	vmPFC	Y	0.00559789	0.832589	0.000334252	0.161479
ENSMMUG00000038824	AMY	Y	0.0183986	0.832177	0.00990086	0.139524
ENSMMUG00000043715	AMY	Y	0.0184605	0.831542	0.0093611	0.140636
ENSMMUG00000061325	AMY	Y	0.0144229	0.830977	0.00783996	0.146761
ENSMMUG00000043966	CA3	Y	0	0.830775	0.001773	0.167452
ENSMMUG00000045991	CA3	Y	0	0.830438	0.00186105	0.167701
ENSMMUG00000038331	CA3	Y	0	0.830353	0.00244456	0.167202
ENSMMUG00000038824	CA3	Y	1.83366e-11	0.830216	0.00218403	0.1676
ENSMMUG00000045991	AMY	Y	0.0224664	0.8292	0.0107099	0.137624
ENSMMUG00000043715	CA3	Y	0	0.828924	0.00255239	0.168523
ENSMMUG00000040210	CA3	Y	2.62969e-17	0.828879	0.00156758	0.169554
ENSMMUG00000043966	AMY	Y	0.0218141	0.828745	0.0106184	0.138823
ENSMMUG00000061325	CA3	Y	0	0.828002	0.00250657	0.169492
ENSMMUG00000049104	CA3	Y	0	0.826923	0.00135985	0.171718
ENSMMUG00000040210	AMY	Y	0.0324997	0.823627	0.0111007	0.132772
ENSMMUG00000049104	AMY	Y	0.0193025	0.822483	0.0109075	0.147307
ENSMMUG00000055280	VMH	Y	0.0223365	0.808808	0.00806388	0.160791
ENSMMUG00000061325	Pu	Y	0.0229699	0.803906	0.00476686	0.168357
ENSMMUG00000038331	Pu	Y	0.0345007	0.803706	0.0045741	0.157219
ENSMMUG00000038824	Pu	Y	0.031752	0.803112	0.00526015	0.159876
ENSMMUG00000043715	Pu	Y	0.0358714	0.802067	0.00430499	0.157756
ENSMMUG00000043966	Pu	Y	0.0281096	0.801763	0.00512345	0.165004
ENSMMUG00000045991	Pu	Y	0.0285761	0.80121	0.00555427	0.16466
ENSMMUG00000040210	Pu	Y	0.0316193	0.799107	0.00585536	0.163418
ENSMMUG00000038331	dmPFC	Y	0	0.795781	0.00779984	0.19642
ENSMMUG00000043966	dmPFC	Y	0	0.794859	0.00729426	0.197847
ENSMMUG00000038824	dmPFC	Y	0	0.794546	0.00764793	0.197806
ENSMMUG00000045991	dmPFC	Y	0	0.794271	0.00699028	0.198739
ENSMMUG00000043715	dmPFC	Y	0	0.793914	0.00685226	0.199233
ENSMMUG00000049104	Pu	Y	0.0152239	0.793861	0.0058125	0.185103
ENSMMUG00000040210	dmPFC	Y	0	0.793292	0.00736329	0.199345
ENSMMUG00000061325	dmPFC	Y	0	0.792918	0.0082008	0.198881
ENSMMUG00000049104	dmPFC	Y	0	0.791062	0.00659339	0.202345
ENSMMUG00000055280	AMY	Y	0.015306	0.788502	0.00142152	0.19477
ENSMMUG00000017569	VMH	X	0.00637989	0.784577	0.0189141	0.190129
ENSMMUG00000003317	LGN	X	1.50659e-10	0.780899	0.00327276	0.215828
ENSMMUG00000055280	CA3	Y	2.22603e-11	0.779782	0.000620043	0.219598
ENSMMUG00000043966	V1	Y	0.0570913	0.773392	0.0738602	0.0956566
ENSMMUG00000045991	V1	Y	0.0570311	0.773024	0.072701	0.0972437
ENSMMUG00000038824	V1	Y	0.0563644	0.772514	0.0738918	0.0972295
ENSMMUG00000061325	V1	Y	0.0543844	0.772249	0.0715103	0.101856
ENSMMUG00000038331	V1	Y	0.0601238	0.771964	0.0724388	0.0954738
ENSMMUG00000040210	V1	Y	0.0596377	0.771627	0.0726072	0.096128
ENSMMUG00000043715	V1	Y	0.058648	0.769809	0.0765284	0.0950151
ENSMMUG00000049104	V1	Y	0.0577056	0.768369	0.0713467	0.102578
ENSMMUG00000043966	ACCg	Y	3.18259e-11	0.763686	0.00976486	0.226549
ENSMMUG00000045991	ACCg	Y	0	0.763372	0.00986727	0.226761
ENSMMUG00000038331	ACCg	Y	0	0.763288	0.00964717	0.227065
ENSMMUG00000055280	Pu	Y	0.024089	0.761895	0.0176788	0.196337
ENSMMUG00000061325	ACCg	Y	0	0.761779	0.0103866	0.227834
ENSMMUG00000038824	ACCg	Y	0	0.761106	0.0108374	0.228056
ENSMMUG00000040210	ACCg	Y	0	0.759468	0.0119743	0.228558
ENSMMUG00000043715	ACCg	Y	0	0.758025	0.0105037	0.231471
ENSMMUG00000049104	ACCg	Y	3.14597e-10	0.754252	0.0127939	0.232954
ENSMMUG00000055280	dmPFC	Y	4.0762e-11	0.752471	0.0064753	0.241054
ENSMMUG00000055280	CN	Y	0	0.751396	0.00219599	0.246408
ENSMMUG00000055280	V1	Y	0.082544	0.656173	0.0291635	0.23212
ENSMMUG00000003295	LGN	X	0	0.653152	0.0163805	0.330468
ENSMMUG00000017569	CN	X	0.0111836	0.648232	0.00595214	0.334632
ENSMMUG00000020553	VMH	X	0.0439889	0.645871	0.00818255	0.301958
ENSMMUG00000003317	CN	X	0	0.645141	0.000360827	0.354498
ENSMMUG00000055280	ACCg	Y	7.50537e-11	0.64097	0.0288785	0.330151
ENSMMUG00000017569	Pu	X	0.118394	0.600386	0.00448623	0.276734
ENSMMUG00000003317	Pu	X	0	0.596659	0.0427306	0.36061
ENSMMUG00000017377	Pu	X	0	0.592097	0.00708877	0.400814
ENSMMUG00000017569	M1	X	0	0.590467	0.00132051	0.408212
ENSMMUG00000038331	vlPFC	Y	0.0440988	0.588353	0.0128544	0.354694
ENSMMUG00000043966	vlPFC	Y	0.0361317	0.587867	0.0114317	0.36457
ENSMMUG00000038824	vlPFC	Y	0.0411344	0.587822	0.0123211	0.358723
ENSMMUG00000045991	vlPFC	Y	0.0345213	0.587603	0.0109428	0.366933
ENSMMUG00000043715	vlPFC	Y	0.0466456	0.587284	0.0117734	0.354297
ENSMMUG00000017569	DG	X	0	0.587131	0.001193	0.411676
ENSMMUG00000040210	vlPFC	Y	0.035184	0.586793	0.0123431	0.365679
ENSMMUG00000061325	vlPFC	Y	0.0350472	0.585919	0.0146337	0.364401
ENSMMUG00000049104	vlPFC	Y	0.0277215	0.582472	0.0083863	0.38142
ENSMMUG00000020553	CN	X	0.00766178	0.581505	0.0436827	0.367151
ENSMMUG00000017377	LGN	X	0.0526111	0.577939	0.00512778	0.364323
ENSMMUG00000003317	V1	X	0	0.565579	0.0224705	0.411951
ENSMMUG00000017569	LGN	X	0.056489	0.564113	0.0147642	0.364634
ENSMMUG00000045991	STS	Y	0	0.551681	0.0128502	0.435469
ENSMMUG00000043966	STS	Y	0	0.551664	0.013801	0.434534
ENSMMUG00000038824	STS	Y	6.44105e-11	0.550462	0.0151958	0.434342
ENSMMUG00000061325	STS	Y	1.23363e-10	0.550055	0.012104	0.437841
ENSMMUG00000038331	STS	Y	0	0.549911	0.016734	0.433355
ENSMMUG00000040210	STS	Y	0	0.549251	0.0157651	0.434984
ENSMMUG00000043715	STS	Y	1.22812e-16	0.548079	0.0160384	0.435883
ENSMMUG00000049104	STS	Y	3.00644e-10	0.54731	0.0136011	0.439089
ENSMMUG00000017569	AMY	X	0	0.545403	0.00353366	0.451064
ENSMMUG00000011310	Pu	X	0.0514304	0.542935	0.00193119	0.403704
ENSMMUG00000018194	VMH	X	0	0.541357	0.00445873	0.454184
ENSMMUG00000017569	CA3	X	0	0.539719	0.00156152	0.458719
ENSMMUG00000003317	AMY	X	0.0321967	0.536281	0.00134237	0.43018
ENSMMUG00000003317	M1	X	1.46305e-10	0.532454	0.00575685	0.461789
ENSMMUG00000055280	vlPFC	Y	0	0.531796	0.00681912	0.461385
ENSMMUG00000017377	VMH	X	0.00153352	0.522421	3.86587e-05	0.476007
ENSMMUG00000003295	Pu	X	0	0.519805	0.0282357	0.451959
ENSMMUG00000018194	LGN	X	0	0.519682	0.0360571	0.444261
ENSMMUG00000020553	Pu	X	0	0.511302	0.000398276	0.4883
ENSMMUG00000017569	V1	X	0	0.509379	0.0121945	0.478426
ENSMMUG00000003317	VMH	X	0.0279705	0.50558	0.00084965	0.465599
ENSMMUG00000003317	CA3	X	0.0164744	0.50429	0.00426395	0.474971
ENSMMUG00000059632	VMH	1	3.67546e-17	0.503893	0.000779107	0.495328
ENSMMUG00000017377	M1	X	0	0.501885	0.110762	0.387353
ENSMMUG00000058131	CN	X	0	0.484365	0.000336235	0.515299
ENSMMUG00000020553	ACCg	X	0.0376324	0.481589	0.0011717	0.479606
ENSMMUG00000018194	V1	X	0	0.48079	0.023735	0.495475
ENSMMUG00000003934	LGN	X	0	0.478546	0.00224052	0.519214
ENSMMUG00000055280	STS	Y	0	0.477687	0.0324997	0.489813
ENSMMUG00000003295	V1	X	0	0.471268	0.0152203	0.513512
ENSMMUG00000003295	ACCg	X	0	0.470961	0.00319016	0.525849
ENSMMUG00000020553	CA3	X	0.0240201	0.467708	0.0350752	0.473197
ENSMMUG00000020553	LGN	X	0.160862	0.465585	0.0498398	0.323713
ENSMMUG00000018194	AMY	X	0.109105	0.465111	0.00457246	0.421212
ENSMMUG00000011310	AMY	X	9.90681e-11	0.463953	0.0286499	0.507397
ENSMMUG00000058131	CA3	X	0	0.453283	0.00795101	0.538766
ENSMMUG00000003317	ACCg	X	0	0.446511	0.00289126	0.550598
ENSMMUG00000020553	M1	X	6.82811e-08	0.445307	0.0736841	0.481009
ENSMMUG00000017569	ACCg	X	3.04106e-10	0.444048	0.00559585	0.550356
ENSMMUG00000022619	CN	X	0	0.436134	0.0183747	0.545492
ENSMMUG00000022619	M1	X	0.057136	0.430999	0.0715203	0.440345
ENSMMUG00000054113	VMH	2	0.0455585	0.428571	0.000424511	0.525446
ENSMMUG00000017377	AMY	X	0.0237701	0.426252	0.0440954	0.505883
ENSMMUG00000003317	DG	X	2.45788e-09	0.417591	0.00130479	0.581104
ENSMMUG00000016237	V1	X	0	0.409818	0.018373	0.571809
ENSMMUG00000020553	V1	X	0.0785942	0.403771	0.114244	0.40339
ENSMMUG00000006979	Pu	X	0	0.396472	0.0480514	0.555476
ENSMMUG00000019410	LGN	X	0	0.395148	0.0528476	0.552005
ENSMMUG00000020553	AMY	X	0.0198177	0.394769	0.0432649	0.542149
ENSMMUG00000014592	vmPFC	19	0.0200977	0.393122	0.0420508	0.544729
ENSMMUG00000017377	CN	X	0	0.391681	0.0118907	0.596429
ENSMMUG00000058131	DG	X	2.64294e-09	0.384531	0.00374924	0.61172
ENSMMUG00000003295	vmPFC	X	0	0.379909	0.0547281	0.565362
ENSMMUG00000003295	CN	X	1.05422e-10	0.37893	0.002323	0.618747
ENSMMUG00000060427	dmPFC	1	0	0.376505	0.091326	0.532169
ENSMMUG00000052572	DG	10	0	0.37584	0.0294128	0.594747
ENSMMUG00000059632	M1	1	0	0.371264	2.64773e-06	0.628733
ENSMMUG00000011178	V1	19	3.32264e-09	0.371029	0.0392625	0.589709
ENSMMUG00000022619	vmPFC	X	0	0.369847	0.0175952	0.612558
ENSMMUG00000012895	LGN	16	0.00272277	0.368102	0.0266879	0.602487
ENSMMUG00000011310	VMH	X	0	0.36262	0.000161509	0.637219
ENSMMUG00000022619	Pu	X	0	0.362157	0.0199623	0.617881
ENSMMUG00000020249	VMH	13	0	0.35888	0.0247892	0.616331
ENSMMUG00000016948	VMH	X	0.018393	0.356449	0.0610966	0.564061
ENSMMUG00000003295	M1	X	4.03698e-09	0.356265	0.140007	0.503728
ENSMMUG00000018194	dmPFC	X	0	0.355092	0.0129651	0.631942
ENSMMUG00000040183	LGN	5	0.0114177	0.355004	0.0225295	0.611048
ENSMMUG00000006979	VMH	X	0.00379928	0.351768	0.00892911	0.635503
ENSMMUG00000012466	vmPFC	19	4.34875e-09	0.351338	0.0745052	0.574157
ENSMMUG00000000136	vmPFC	15	0.134884	0.349681	0.0582395	0.457195
ENSMMUG00000022619	VMH	X	0	0.34809	0.0142864	0.637624
ENSMMUG00000006696	M1	3	0	0.347593	0.0126386	0.639768
ENSMMUG00000018687	V1	X	0.0111305	0.345109	0.0285772	0.615183
ENSMMUG00000018194	CA3	X	0.000363829	0.34385	0.00804284	0.647743
ENSMMUG00000061249	V1	QNVO02002155.1	0	0.343521	0.0142978	0.642181
ENSMMUG00000020553	DG	X	0.0843005	0.340654	0.0299717	0.545074
ENSMMUG00000005352	Pu	16	0.109357	0.339073	0.0431952	0.508375
ENSMMUG00000015815	DG	13	0	0.332278	0.00119954	0.666522
ENSMMUG00000061704	LGN	11	0	0.328764	0.00435422	0.666882
ENSMMUG00000017569	STS	X	0	0.321389	0.0110438	0.667567
ENSMMUG00000064373	Pu	19	0.0990694	0.320396	0.013609	0.566926
ENSMMUG00000003295	STS	X	0.045423	0.319868	0.00813618	0.626573
ENSMMUG00000059632	LGN	1	0	0.318238	0.0120977	0.669665
ENSMMUG00000017569	vlPFC	X	0.0190569	0.315802	0.000109709	0.665032
ENSMMUG00000003317	vlPFC	X	0	0.315542	0.0174447	0.667013
ENSMMUG00000042330	vmPFC	7	0.00568681	0.315168	0.0450827	0.634063
ENSMMUG00000003295	DG	X	0.144692	0.313966	0.00954688	0.531795
ENSMMUG00000020553	dmPFC	X	1.52106e-10	0.313613	0.00483077	0.681556
ENSMMUG00000049967	LGN	12	0.0467738	0.312985	0.00671102	0.63353
ENSMMUG00000008209	AMY	X	0	0.312692	0.0234763	0.663831
ENSMMUG00000022086	AMY	1	2.46775e-18	0.311782	0.133652	0.554566
ENSMMUG00000007433	DG	11	0	0.311472	0.0559881	0.63254
ENSMMUG00000058131	V1	X	1.01083e-10	0.310933	0.0616106	0.627457
ENSMMUG00000060427	V1	1	0	0.310689	0.00250926	0.686802
ENSMMUG00000019410	Pu	X	0	0.308873	0.0971701	0.593957
ENSMMUG00000007036	LGN	3	0	0.308464	0.104305	0.587231
ENSMMUG00000059632	Pu	1	0.13115	0.307795	0.018417	0.542638
ENSMMUG00000003062	DG	6	0.0183573	0.307264	0.000743053	0.673635
ENSMMUG00000017569	dmPFC	X	0	0.307134	0.0114102	0.681455
ENSMMUG00000015148	LGN	14	0.0105324	0.305502	0.00155441	0.682412
ENSMMUG00000054113	LGN	2	0.0333167	0.305057	0.00739882	0.654227
ENSMMUG00000016237	LGN	X	1.62532e-08	0.303406	0.0287188	0.667875
ENSMMUG00000018687	CN	X	0.0437083	0.303199	0.238421	0.414672
ENSMMUG00000006979	V1	X	3.37228e-10	0.303134	0.00709872	0.689767
ENSMMUG00000002752	DG	1	0.033771	0.302477	0.000112169	0.663639
ENSMMUG00000002053	DG	14	0.188103	0.301438	0.00617924	0.50428
ENSMMUG00000056831	ACCg	16	0.0468267	0.301336	0.00574993	0.646087
ENSMMUG00000017377	dmPFC	X	0	0.300615	0.000426835	0.698958
ENSMMUG00000064373	M1	19	0	0.298033	0.00132202	0.700645
ENSMMUG00000016237	DG	X	0	0.297729	0.0351751	0.667096
ENSMMUG00000008414	ACCg	15	0.0616179	0.295969	0.0117947	0.630618
ENSMMUG00000039959	V1	1	0.354786	0.295867	0.0156372	0.333711
ENSMMUG00000013325	VMH	7	0.0986909	0.295467	0.00461938	0.601222
ENSMMUG00000008123	VMH	10	0	0.294604	0.022749	0.682647
ENSMMUG00000040183	VMH	5	1.09612e-10	0.294406	0.0509906	0.654603
ENSMMUG00000012440	DG	20	0	0.29433	0.00937095	0.696299
ENSMMUG00000064373	LGN	19	3.47887e-09	0.290951	0.0185234	0.690525
ENSMMUG00000064373	dmPFC	19	0	0.289735	0.00101526	0.70925
ENSMMUG00000003317	dmPFC	X	0	0.288949	0.00187061	0.70918
ENSMMUG00000052666	CA3	19	0	0.288618	0.00442014	0.706962
ENSMMUG00000048661	LGN	7	0	0.287485	0.00387699	0.708638
ENSMMUG00000003295	AMY	X	0.325122	0.287253	0.0135285	0.374096
ENSMMUG00000003934	VMH	X	0.000879792	0.286964	0.0247338	0.687423
ENSMMUG00000019157	V1	3	0.0596237	0.286858	0.0890844	0.564434
ENSMMUG00000010331	vmPFC	11	0	0.286132	0.0318489	0.682019
ENSMMUG00000060858	DG	16	0	0.285354	0.0539758	0.66067
ENSMMUG00000018687	M1	X	7.42409e-10	0.284409	0.145209	0.570382
ENSMMUG00000009365	vmPFC	6	2.9459e-08	0.283969	0.0516785	0.664352
ENSMMUG00000000979	V1	20	0	0.282539	6.80922e-05	0.717393
ENSMMUG00000022086	vmPFC	1	0.00183125	0.279919	0.103931	0.61432
ENSMMUG00000058131	ACCg	X	0.0252747	0.276973	0.0163293	0.681423
ENSMMUG00000012895	ACCg	16	0.018581	0.275749	0.029948	0.675722
ENSMMUG00000063514	V1	2	0.0270648	0.274672	0.0531943	0.645069
ENSMMUG00000018444	vmPFC	1	0.0305036	0.274541	0.133579	0.561377
ENSMMUG00000012182	Pu	1	0	0.274165	6.12805e-05	0.725774
ENSMMUG00000018194	ACCg	X	0	0.273211	0.0199469	0.706842
ENSMMUG00000003624	vmPFC	19	3.4401e-17	0.272876	0.0473624	0.679762
ENSMMUG00000049745	LGN	1	0	0.272753	0.00344024	0.723807
ENSMMUG00000018194	vmPFC	X	0	0.27202	0.00241327	0.725566
ENSMMUG00000060427	CA3	1	0	0.270096	2.33058e-06	0.729902
ENSMMUG00000022619	LGN	X	0.105792	0.26938	0.00823697	0.616591
ENSMMUG00000003106	DG	15	0	0.269275	0.00130001	0.729425
ENSMMUG00000022895	LGN	15	0.000259897	0.266594	0.00117844	0.731968
ENSMMUG00000054843	M1	5	0.0736447	0.266338	0.000264392	0.659753
ENSMMUG00000013131	AMY	X	0.0177321	0.266267	0.00456615	0.711435
ENSMMUG00000015177	VMH	6	0.0622398	0.265453	0.0357805	0.636527
ENSMMUG00000052987	VMH	12	0.148058	0.264476	0.0212474	0.566219
ENSMMUG00000017377	CA3	X	0	0.264066	2.27107e-06	0.735932
ENSMMUG00000009479	V1	9	0	0.263378	0.0382439	0.698379
ENSMMUG00000056792	VMH	4	0	0.263297	0.00192108	0.734782
ENSMMUG00000001991	CA3	19	0.0923798	0.263163	0.000613357	0.643844
ENSMMUG00000005605	V1	X	0	0.262514	0.00155515	0.735931
ENSMMUG00000008713	V1	1	0.130752	0.2624	0.104228	0.50262
ENSMMUG00000017222	DG	5	0.125609	0.261115	0.00322195	0.610054
ENSMMUG00000065197	V1	20	0	0.261078	0.00262324	0.736299
ENSMMUG00000010292	vmPFC	3	0	0.260493	0.0239606	0.715546
ENSMMUG00000000595	DG	11	0	0.259926	0.00674859	0.733325
ENSMMUG00000045974	M1	4	0	0.259203	0.0247584	0.716039
ENSMMUG00000038367	Pu	13	0	0.258295	0.0164134	0.725291
ENSMMUG00000015861	CA3	X	0	0.25824	0.00351431	0.738245
ENSMMUG00000018194	vlPFC	X	0	0.255573	0.00484803	0.739579
ENSMMUG00000007006	LGN	2	0.0862979	0.25476	0.00577668	0.653166
ENSMMUG00000022619	DG	X	0.0374248	0.254234	0.0297671	0.678574
ENSMMUG00000003295	vlPFC	X	0.0290583	0.253989	0.0799491	0.637004
ENSMMUG00000022619	V1	X	0	0.252904	0.000731504	0.746364
ENSMMUG00000003090	vmPFC	9	0	0.252587	0.0789624	0.668451
ENSMMUG00000060273	AMY	3	0	0.252235	0.117149	0.630616
ENSMMUG00000000595	CN	11	0.0888952	0.251887	0.0442699	0.614948
ENSMMUG00000051148	VMH	X	1.7053e-10	0.251611	0.0719297	0.676459
ENSMMUG00000011672	V1	3	0.157413	0.251445	0.0331886	0.557954
ENSMMUG00000063079	AMY	11	2.74834e-09	0.250949	0.0222433	0.726808
ENSMMUG00000055241	AMY	16	0.0752846	0.250073	0.0308708	0.643772
ENSMMUG00000014730	AMY	2	0	0.249881	0.0755125	0.674606
ENSMMUG00000023477	vmPFC	14	0.033986	0.249805	0.129863	0.586346
ENSMMUG00000016237	ACCg	X	2.87996e-10	0.249076	5.55226e-06	0.750919
ENSMMUG00000020553	vmPFC	X	0	0.247937	0.00499052	0.747073
ENSMMUG00000064373	V1	19	0	0.247359	0.00241228	0.750228
ENSMMUG00000019410	VMH	X	0.021144	0.247208	0.0900948	0.641553
ENSMMUG00000012754	DG	10	1.3564e-09	0.246907	0.0194715	0.733622
ENSMMUG00000004633	LGN	X	0	0.246738	0.0201897	0.733073
ENSMMUG00000058131	AMY	X	0.178158	0.246718	0.00792351	0.5672
ENSMMUG00000003295	dmPFC	X	0	0.246681	0.00973335	0.743586
ENSMMUG00000051148	LGN	X	3.80951e-09	0.246665	0.00801364	0.745321
ENSMMUG00000003317	STS	X	2.46474e-09	0.24662	0.000285904	0.753094
ENSMMUG00000000166	DG	2	0	0.246527	0.000133305	0.75334
ENSMMUG00000064068	AMY	3	1.89592e-06	0.246198	0.0365418	0.717258
ENSMMUG00000031977	CN	15	0.151084	0.24617	0.0133053	0.589441
ENSMMUG00000015002	DG	7	0.0317334	0.245651	0.0197801	0.702836
ENSMMUG00000003295	VMH	X	0	0.245284	0.0146036	0.740112
ENSMMUG00000018194	Pu	X	0	0.244374	0.0124536	0.743173
ENSMMUG00000064807	M1	4	0	0.243528	0.035399	0.721073
ENSMMUG00000006696	V1	3	0.00620194	0.243471	0.0165926	0.733735
ENSMMUG00000053807	V1	1	0.0847291	0.243374	0.0289366	0.642961
ENSMMUG00000057637	DG	5	0.14082	0.243273	0.0181436	0.597763
ENSMMUG00000016204	ACCg	1	0.10042	0.243154	0.0006707	0.655755
ENSMMUG00000017377	vlPFC	X	0.0229733	0.243076	0.0458713	0.68808
ENSMMUG00000018194	M1	X	0	0.242895	0.00538373	0.751721
ENSMMUG00000010658	CA3	4	4.5217e-10	0.242628	0.00531484	0.752057
ENSMMUG00000058131	vlPFC	X	0.150781	0.24238	0.0395349	0.567304
ENSMMUG00000001723	vmPFC	7	0	0.242251	0.0201325	0.737617
ENSMMUG00000006804	Pu	16	0.0422443	0.241737	0.0226215	0.693397
ENSMMUG00000016556	M1	7	0	0.241283	0.0468851	0.711832
ENSMMUG00000063374	DG	15	0	0.241031	0.00973443	0.749234
ENSMMUG00000011310	LGN	X	0.0282395	0.240909	0.0180201	0.712831
ENSMMUG00000001587	ACCg	7	0.0149008	0.240469	0.00382286	0.740807
ENSMMUG00000056760	vmPFC	10	0	0.240265	0.156369	0.603367
ENSMMUG00000019410	CN	X	1.18972e-10	0.239661	0.123234	0.637105
ENSMMUG00000053333	V1	X	0.31076	0.239558	0.0130886	0.436594
ENSMMUG00000017635	Pu	X	0	0.239242	0.0541954	0.706563
ENSMMUG00000051148	Pu	X	0	0.238432	0.00499289	0.756575
ENSMMUG00000014090	DG	6	0	0.237882	0.0157325	0.746386
ENSMMUG00000022060	AMY	11	0	0.237771	0.00123769	0.760991
ENSMMUG00000022619	vlPFC	X	0	0.237398	0.000584999	0.762017
ENSMMUG00000017729	DG	11	0.000256895	0.237389	0.0196461	0.742708
ENSMMUG00000019372	vmPFC	19	3.56974e-15	0.237025	0.111009	0.651966
ENSMMUG00000004564	VMH	1	0.0872532	0.237008	0.0634959	0.612243
ENSMMUG00000044796	LGN	8	0	0.236731	0.0848404	0.678429
ENSMMUG00000005028	V1	19	0	0.236665	0.100931	0.662404
ENSMMUG00000000377	Pu	11	0.0707624	0.236373	0.0128251	0.68004
ENSMMUG00000006979	CA3	X	0	0.236255	0.00945227	0.754292
ENSMMUG00000015165	DG	7	0.0144193	0.23548	0.00554131	0.744559
ENSMMUG00000063218	LGN	18	0.0109161	0.235406	0.022918	0.73076
ENSMMUG00000005851	dmPFC	15	0	0.235268	0.0415281	0.723204
ENSMMUG00000007102	ACCg	14	0	0.234912	0.0200361	0.745052
ENSMMUG00000031111	vmPFC	14	0	0.234792	0.0428721	0.722336
ENSMMUG00000015597	vmPFC	14	1.27363e-08	0.234755	0.0387743	0.72647
ENSMMUG00000016360	AMY	5	0	0.234504	0.00577809	0.759718
ENSMMUG00000031780	Pu	2	0.177667	0.234365	0.0435978	0.544371
ENSMMUG00000020801	DG	10	0.0217654	0.234144	0.00015179	0.743939
ENSMMUG00000045852	VMH	3	0.00506971	0.233876	0.00139047	0.759664
ENSMMUG00000005158	CA3	2	0.0982225	0.233754	0.0193065	0.648717
ENSMMUG00000007230	V1	2	0	0.233497	0.0605102	0.705993
ENSMMUG00000016882	DG	14	0	0.233319	0.00265189	0.764029
ENSMMUG00000020079	ACCg	1	0.0769413	0.233007	0.0195076	0.670544
ENSMMUG00000022060	ACCg	11	0.00897416	0.23284	0.138897	0.619289
ENSMMUG00000016709	vmPFC	19	0	0.232395	0.0742147	0.69339
ENSMMUG00000005293	ACCg	4	0.00527093	0.23202	6.28162e-08	0.762709
ENSMMUG00000012114	DG	7	0.0468805	0.231355	0.0203765	0.701388
ENSMMUG00000002808	Pu	20	0.185836	0.230864	0.0098412	0.573458
ENSMMUG00000007560	ACCg	10	0	0.230309	0.000183019	0.769508
ENSMMUG00000008881	DG	5	0	0.229688	0.000309517	0.770002
ENSMMUG00000010337	vmPFC	2	0	0.229523	0.0972273	0.67325
ENSMMUG00000008174	M1	5	0.100944	0.229234	0.0438066	0.626015
ENSMMUG00000023194	ACCg	3	1.54145e-07	0.228662	0.0757395	0.695598
ENSMMUG00000050313	CA3	19	0.026498	0.228558	0.00458779	0.740357
ENSMMUG00000019590	ACCg	12	0.147858	0.228493	0.00395347	0.619696
ENSMMUG00000003300	M1	14	0.132076	0.228308	0.00286144	0.636755
ENSMMUG00000020040	AMY	4	0.101949	0.228264	0.0214253	0.648362
ENSMMUG00000018687	AMY	X	0	0.227944	0.124172	0.647884
ENSMMUG00000004341	CA3	7	0	0.22789	0.0620203	0.71009
ENSMMUG00000006293	vmPFC	11	0	0.227623	0.0123523	0.760024
ENSMMUG00000020086	vmPFC	3	0	0.227311	0.0264339	0.746255
ENSMMUG00000009493	CA3	15	0	0.227003	0.00203208	0.770965
ENSMMUG00000022619	CA3	X	5.76436e-09	0.226995	0.0116057	0.7614
ENSMMUG00000009517	VMH	7	1.01407e-09	0.226848	0.0340468	0.739105
ENSMMUG00000006979	M1	X	0	0.226845	0.0267943	0.74636
ENSMMUG00000004711	vmPFC	10	0	0.226527	0.0720732	0.7014
ENSMMUG00000057617	LGN	11	0.198972	0.226332	4.62823e-05	0.57465
ENSMMUG00000018557	ACCg	4	0.064031	0.226128	0.0192041	0.690637
ENSMMUG00000008836	Pu	1	0	0.22601	0.00167523	0.772315
ENSMMUG00000019410	M1	X	0	0.225769	0.0993202	0.674911
ENSMMUG00000041006	vmPFC	16	0	0.225558	0.0826566	0.691785
ENSMMUG00000015131	VMH	9	0	0.225463	0.00320167	0.771336
ENSMMUG00000045342	CN	1	0.206266	0.225358	0.00426907	0.564107
ENSMMUG00000006093	DG	16	0	0.224933	0.00803756	0.76703
ENSMMUG00000063645	vmPFC	3	0	0.22493	0.0754642	0.699605
ENSMMUG00000022510	LGN	1	5.84495e-10	0.224715	0.0152115	0.760073
ENSMMUG00000006979	ACCg	X	0	0.224656	0.00873453	0.766609
ENSMMUG00000005096	ACCg	13	0	0.224539	0.0300841	0.745377
ENSMMUG00000005132	LGN	X	0.138138	0.224475	0.0454489	0.591938
ENSMMUG00000020932	LGN	13	1.15607e-10	0.223606	4.46555e-05	0.77635
ENSMMUG00000064373	VMH	19	0.0796316	0.223511	0.0696991	0.627159
ENSMMUG00000003932	AMY	X	0.0154686	0.223329	0.00293867	0.758264
ENSMMUG00000002389	V1	19	1.25912e-10	0.223227	0.00121366	0.775559
ENSMMUG00000050420	V1	X	0.162373	0.223018	0.0963	0.518309
ENSMMUG00000047361	dmPFC	11	0	0.222898	0.00220155	0.7749
ENSMMUG00000050932	ACCg	2	0	0.222537	0.00100804	0.776455
ENSMMUG00000000803	CA3	11	0.181827	0.22239	0.000340258	0.595443
ENSMMUG00000021657	AMY	6	0	0.222039	0.105245	0.672716
ENSMMUG00000064898	ACCg	19	9.53752e-09	0.221914	0.00161545	0.77647
ENSMMUG00000017610	AMY	20	0.193224	0.221443	0.00750458	0.577829
ENSMMUG00000011289	AMY	11	0.0580657	0.221203	0.173099	0.547632
ENSMMUG00000000639	V1	8	0	0.221103	0.0465626	0.732334
ENSMMUG00000044329	vmPFC	19	0.120766	0.221038	0.0153668	0.64283
ENSMMUG00000053433	V1	14	0.117837	0.220683	0.00153555	0.659944
ENSMMUG00000013893	LGN	4	0	0.2206	0.0337374	0.745663
ENSMMUG00000018954	vmPFC	19	7.89495e-10	0.220282	0.0851186	0.694599
ENSMMUG00000012435	CN	3	0.124299	0.220178	0.00115204	0.654371
ENSMMUG00000051787	CA3	16	0	0.220135	0.0114881	0.768376
ENSMMUG00000010463	vmPFC	3	1.02183e-09	0.220028	0.0144502	0.765522
ENSMMUG00000054461	CN	16	0	0.219947	0.00149297	0.77856
ENSMMUG00000057840	vmPFC	16	0.202678	0.219892	0.00430794	0.573122
ENSMMUG00000021254	V1	2	0.0728498	0.219865	0.0116362	0.695649
ENSMMUG00000009431	LGN	1	0.00308039	0.219808	0.0122284	0.764883
ENSMMUG00000040830	Pu	16	0.270692	0.219648	0.0669319	0.442728
ENSMMUG00000040135	ACCg	13	0.000577534	0.219612	0.0331605	0.74665
ENSMMUG00000020061	vmPFC	16	0	0.219491	0.0831381	0.697371
ENSMMUG00000022009	ACCg	1	0.0187537	0.219482	0.000427475	0.761337
ENSMMUG00000009421	Pu	17	0.0554972	0.219471	0.0412356	0.683797
ENSMMUG00000015761	VMH	18	0	0.219145	0.000850058	0.780005
ENSMMUG00000054473	vmPFC	19	0.264294	0.219038	0.00948574	0.507183
ENSMMUG00000052572	CN	10	0.0627257	0.218478	0.00419994	0.714596
ENSMMUG00000018163	LGN	1	0	0.218464	0.0183074	0.763229
ENSMMUG00000057976	Pu	4	0	0.218207	0.00573541	0.776058
ENSMMUG00000017561	VMH	16	0.0934947	0.218062	0.0978701	0.590573
ENSMMUG00000007514	CA3	X	1.49621e-10	0.217838	0.00108252	0.781079
ENSMMUG00000056792	Pu	4	0.139529	0.217243	0.0291423	0.614086
ENSMMUG00000008564	ACCg	9	0	0.217201	0.0217957	0.761004
ENSMMUG00000001534	ACCg	7	0.00789473	0.21642	0.0109159	0.76477
ENSMMUG00000022619	dmPFC	X	0	0.216419	0.00478041	0.778801
ENSMMUG00000006199	AMY	11	1.1795e-10	0.216131	8.16688e-06	0.783861
ENSMMUG00000019824	DG	2	0.0148542	0.216106	0.013316	0.755723
ENSMMUG00000008158	VMH	1	0	0.216096	0.00888743	0.775016
ENSMMUG00000047361	M1	11	0	0.21599	0.000597051	0.783413
ENSMMUG00000001991	LGN	19	0.149393	0.215863	0.00721204	0.627532
ENSMMUG00000000978	DG	20	0	0.215582	0.0166279	0.767791
ENSMMUG00000018191	AMY	X	0.0859868	0.215351	0.024883	0.673779
ENSMMUG00000023599	ACCg	17	0.0799821	0.21534	5.83662e-07	0.704677
ENSMMUG00000006979	LGN	X	0	0.214654	0.0504035	0.734943
ENSMMUG00000020553	STS	X	8.95153e-09	0.214361	0.0170458	0.768593
ENSMMUG00000020553	vlPFC	X	0.0514583	0.214318	0.0119596	0.722264
ENSMMUG00000014454	AMY	4	0.0045992	0.213581	0.195794	0.586026
ENSMMUG00000020250	V1	13	0	0.213395	0.171973	0.614632
ENSMMUG00000003956	DG	3	0	0.213185	0.000671055	0.786144
ENSMMUG00000001211	Pu	6	0	0.212989	0.00707786	0.779933
ENSMMUG00000038331	dlPFC	Y	0.302637	0.212477	0.063716	0.421169
ENSMMUG00000006090	AMY	16	7.50589e-09	0.212255	0.0254147	0.762331
ENSMMUG00000023403	VMH	19	0	0.21211	0.19132	0.59657
ENSMMUG00000058131	vmPFC	X	0	0.211835	0.0019869	0.786178
ENSMMUG00000043966	dlPFC	Y	0.288598	0.211816	0.0603203	0.439266
ENSMMUG00000013376	CN	19	0	0.21175	0.00671635	0.781534
ENSMMUG00000039397	DG	14	0.147601	0.211696	0.00364499	0.637058
ENSMMUG00000045991	dlPFC	Y	0.297497	0.211505	0.0579073	0.43309
ENSMMUG00000059632	AMY	1	0	0.211406	0.073992	0.714602
ENSMMUG00000064373	vlPFC	19	0.23342	0.211164	0.000299959	0.555116
ENSMMUG00000038824	dlPFC	Y	0.308232	0.211097	0.0586026	0.422068
ENSMMUG00000022629	LGN	1	0.184395	0.211074	0.0157864	0.588744
ENSMMUG00000007102	CA3	14	0	0.211064	0.0570374	0.731898
ENSMMUG00000043715	dlPFC	Y	0.301072	0.211034	0.0618435	0.42605
ENSMMUG00000017107	ACCg	11	0	0.210953	0.000544646	0.788502
ENSMMUG00000004079	vmPFC	2	0	0.210649	0.0860436	0.703307
ENSMMUG00000018525	M1	1	0.0475576	0.210631	0.000227226	0.741585
ENSMMUG00000011424	vmPFC	1	0	0.210627	0.0524884	0.736885
ENSMMUG00000014111	CA3	15	0.00217601	0.210491	0.0739786	0.713354
ENSMMUG00000040210	dlPFC	Y	0.291928	0.210383	0.0558409	0.441847
ENSMMUG00000019902	ACCg	20	0.0793311	0.210361	0.0723694	0.637939
ENSMMUG00000015917	ACCg	15	0.126263	0.210313	0.0272861	0.636138
ENSMMUG00000005263	LGN	X	0	0.210098	0.000602101	0.789299
ENSMMUG00000016361	Pu	X	2.01077e-19	0.209984	0.0216339	0.768382
ENSMMUG00000006499	DG	20	0.0496857	0.209608	0.00511668	0.735589
ENSMMUG00000051123	DG	11	6.98226e-10	0.209601	0.0675339	0.722866
ENSMMUG00000040183	ACCg	5	0	0.20958	0.0353884	0.755032
ENSMMUG00000014723	ACCg	19	0.00388952	0.209269	0.00676066	0.780081
ENSMMUG00000058131	VMH	X	0	0.209129	0.00700978	0.783862
ENSMMUG00000000122	Pu	4	0	0.20904	0.0110697	0.77989
ENSMMUG00000046228	AMY	6	0.0068949	0.209017	0.00603832	0.77805
ENSMMUG00000016128	DG	14	0	0.208847	0.00207407	0.789079
ENSMMUG00000061325	dlPFC	Y	0.307359	0.208752	0.0532173	0.430671
ENSMMUG00000021737	AMY	11	0	0.208428	0.0149631	0.776609
ENSMMUG00000059829	Pu	X	0.115609	0.208384	0.169562	0.506444
ENSMMUG00000015174	ACCg	1	0.107621	0.208361	1.0815e-05	0.684007
ENSMMUG00000013160	CN	7	0.0473459	0.208253	0.00398863	0.740413
ENSMMUG00000000031	Pu	11	0.00668703	0.20811	0.0318199	0.753383
ENSMMUG00000011283	dmPFC	20	0	0.20808	0.00443745	0.787483
ENSMMUG00000007228	V1	4	8.25328e-11	0.207896	0.0379088	0.754195
ENSMMUG00000049104	dlPFC	Y	0.281889	0.207764	0.0517614	0.458586
ENSMMUG00000004915	CA3	7	0	0.207729	0.0274678	0.764803
ENSMMUG00000059632	V1	1	1.55846e-08	0.207665	0.0061292	0.786206
ENSMMUG00000007514	ACCg	X	0	0.20764	0.054648	0.737712
ENSMMUG00000043598	vmPFC	1	0	0.2076	0.00108496	0.791315
ENSMMUG00000011408	AMY	18	0	0.20757	0.204164	0.588266
ENSMMUG00000054617	LGN	16	0.0138044	0.207211	0.0297218	0.749263
ENSMMUG00000022364	vmPFC	9	0.00989403	0.206432	0.080203	0.703471
ENSMMUG00000062024	vmPFC	4	0	0.206382	0.0333328	0.760286
ENSMMUG00000014913	vmPFC	14	0.0423561	0.206022	0.0210088	0.730613
ENSMMUG00000044909	LGN	20	0	0.205974	8.2823e-05	0.793944
ENSMMUG00000021641	V1	1	0.262586	0.205902	0.010328	0.521184
ENSMMUG00000019646	CA3	8	0	0.205684	0.000280125	0.794036
ENSMMUG00000048661	DG	7	0.076324	0.205658	1.96681e-05	0.717998
ENSMMUG00000017872	DG	2	0	0.20555	0.00798875	0.786461
ENSMMUG00000008195	Pu	10	0.0351884	0.205236	0.00152457	0.758051
ENSMMUG00000016360	vmPFC	5	0	0.205196	0.0267228	0.768082
ENSMMUG00000065192	dmPFC	QNVO02000254.1	0	0.20496	0.00433809	0.790702
ENSMMUG00000043342	V1	19	0	0.204944	0.0166577	0.778398
ENSMMUG00000011033	vmPFC	6	2.98625e-09	0.204943	0.0199093	0.775147
ENSMMUG00000002080	DG	9	6.14603e-10	0.204923	0.0350479	0.760029
ENSMMUG00000011716	vmPFC	19	0	0.204804	0.0467472	0.748449
ENSMMUG00000042110	Pu	3	0.199118	0.204729	0.0176283	0.578524
ENSMMUG00000003171	DG	20	0.0775025	0.204604	0.00203119	0.715862
ENSMMUG00000017888	DG	16	0.0382995	0.204555	0.000321716	0.756823
ENSMMUG00000029504	dmPFC	7	1.28721e-07	0.204381	0.0232787	0.77234
ENSMMUG00000003540	Pu	2	0.130238	0.204354	0.00731095	0.658098
ENSMMUG00000053393	VMH	3	0	0.204321	0.125185	0.670494
ENSMMUG00000020498	vmPFC	19	0.118669	0.204295	0.0177196	0.659317
ENSMMUG00000038117	vmPFC	7	0	0.204244	0.0714981	0.724258
ENSMMUG00000016387	ACCg	14	0.0989716	0.204202	0.00525882	0.691567
ENSMMUG00000057986	STS	13	0.129752	0.204182	0.0409535	0.625112
ENSMMUG00000058131	Pu	X	0.188094	0.204109	0.00131663	0.60648
ENSMMUG00000012283	AMY	7	0	0.204096	0.113445	0.68246
ENSMMUG00000017297	LGN	8	2.49665e-10	0.203694	0.0691544	0.727152
ENSMMUG00000054993	CA3	X	0	0.20369	4.96953e-05	0.796261
ENSMMUG00000015529	M1	3	0.0246539	0.203631	0.0195326	0.752183
ENSMMUG00000051497	CA3	14	1.28002e-16	0.203443	0.000690856	0.795866
ENSMMUG00000057454	DG	19	0	0.203421	0.00795064	0.788628
ENSMMUG00000005650	vmPFC	12	0.182377	0.203287	0.157447	0.45689
ENSMMUG00000008897	vmPFC	11	0.196213	0.203273	0.0946081	0.505906
ENSMMUG00000053145	M1	6	0.283634	0.20321	0.0165276	0.496628
ENSMMUG00000016608	Pu	X	0	0.203057	0.097151	0.699792
ENSMMUG00000046328	M1	14	1.96097e-10	0.202987	8.30814e-05	0.79693
ENSMMUG00000040183	DG	5	0.0310274	0.202821	0.0298591	0.736293
ENSMMUG00000009332	Pu	1	0	0.202681	0.0136772	0.783642
ENSMMUG00000019410	DG	X	0	0.202619	0.0422723	0.755109
ENSMMUG00000012241	vmPFC	4	0	0.20237	0.0709783	0.726651
ENSMMUG00000020175	DG	19	0	0.202351	0.0228712	0.774778
ENSMMUG00000018976	vmPFC	6	0	0.202324	0.0754806	0.722195
ENSMMUG00000064373	CN	19	0.0229183	0.201978	0.000516286	0.774587
ENSMMUG00000003594	ACCg	2	0.0256654	0.201817	0.0141877	0.75833
ENSMMUG00000012620	AMY	14	0	0.201739	0.118741	0.67952
ENSMMUG00000015230	VMH	4	0.00116069	0.201699	0.065057	0.732084
ENSMMUG00000057571	V1	12	3.2396e-09	0.201639	0.0159344	0.782427
ENSMMUG00000003934	STS	X	0	0.201314	0.0126931	0.785993
ENSMMUG00000061756	CN	12	0.100371	0.201289	0.0300064	0.668334
ENSMMUG00000061771	ACCg	19	0	0.201202	0.00325804	0.79554
ENSMMUG00000051301	DG	13	0	0.201184	0.0222503	0.776566
ENSMMUG00000012493	Pu	7	0.0858078	0.201033	0.0341884	0.678971
ENSMMUG00000010998	vmPFC	19	0	0.200717	0.0514456	0.747837
ENSMMUG00000009345	vlPFC	2	0.00294366	0.200611	0.00115894	0.795286
ENSMMUG00000020213	vmPFC	11	0.0755955	0.200502	0.0256691	0.698234
ENSMMUG00000032243	DG	1	0.0320729	0.200273	0.00026656	0.767388
ENSMMUG00000044500	LGN	2	0.152213	0.200105	0.00230802	0.645374
ENSMMUG00000046058	DG	16	0	0.200026	0.00371151	0.796263
ENSMMUG00000054498	vmPFC	16	0.161748	0.199891	0.000482829	0.637878
ENSMMUG00000020498	Pu	19	0.0905133	0.199873	0.0109327	0.698681
ENSMMUG00000001563	M1	20	0.00279734	0.199792	0.00335023	0.794061
ENSMMUG00000019179	vmPFC	15	0	0.199228	0.0101905	0.790582
ENSMMUG00000001715	ACCg	19	0.0465661	0.199088	0.00114301	0.753203
ENSMMUG00000058560	vmPFC	7	0	0.199	0.101363	0.699637
ENSMMUG00000054994	V1	17	0.0490032	0.198691	9.04028e-05	0.752216
ENSMMUG00000006058	vmPFC	10	0.0688334	0.198559	0.0119682	0.720639
ENSMMUG00000046774	V1	12	0.0382752	0.198453	0.00868044	0.754592
ENSMMUG00000004446	ACCg	13	0	0.19835	0.0107134	0.790937
ENSMMUG00000014169	DG	14	0	0.198281	0.00299842	0.79872
ENSMMUG00000004811	vmPFC	19	2.1934e-10	0.19821	0.0429664	0.758823
ENSMMUG00000020229	VMH	19	0	0.198124	0.058202	0.743674
ENSMMUG00000059124	LGN	2	0	0.197988	0.00297298	0.799039
ENSMMUG00000060580	DG	X	0	0.197937	0.00717197	0.794891
ENSMMUG00000002427	DG	3	0	0.197911	0.0127707	0.789318
ENSMMUG00000007102	VMH	14	0.0518749	0.197892	0.000639614	0.749594
ENSMMUG00000022976	VMH	9	0.0382747	0.197827	0.0643009	0.699598
ENSMMUG00000020214	DG	6	0.0589652	0.197733	0.0120425	0.731259
ENSMMUG00000000224	vmPFC	4	0.0598605	0.197381	0.0281109	0.714648
ENSMMUG00000021120	ACCg	X	0.0368914	0.197207	0.00778231	0.758119
ENSMMUG00000008143	DG	19	1.26581e-10	0.197164	0.0122186	0.790617
ENSMMUG00000059587	ACCg	1	0	0.197005	0.0382659	0.764729
ENSMMUG00000062695	CA3	2	0.0576605	0.196774	0.00497537	0.74059
ENSMMUG00000019518	vmPFC	1	0	0.196682	0.0740147	0.729303
ENSMMUG00000003262	AMY	2	0.0236305	0.196671	0.128507	0.651192
ENSMMUG00000003922	Pu	X	0.0607155	0.196571	0.203502	0.539211
ENSMMUG00000017036	DG	19	0	0.196145	0.0220168	0.781838
ENSMMUG00000000290	M1	2	0	0.195965	0.0613567	0.742679
ENSMMUG00000002339	ACCg	1	0	0.195753	0.0475023	0.756745
ENSMMUG00000060823	V1	16	0	0.195709	0.0342144	0.770077
ENSMMUG00000018490	VMH	5	0	0.195583	0.0914032	0.713013
ENSMMUG00000005376	Pu	16	0.127884	0.19535	0.0100774	0.666689
ENSMMUG00000060802	ACCg	7	0.012252	0.195349	0.00315296	0.789246
ENSMMUG00000016149	vmPFC	6	7.93201e-10	0.195303	0.032199	0.772498
ENSMMUG00000063425	DG	19	0	0.195224	0.000868834	0.803908
ENSMMUG00000004129	CA3	16	0	0.19499	0.0165419	0.788468
ENSMMUG00000003934	M1	X	0	0.194968	0.0389136	0.766118
ENSMMUG00000008897	V1	11	0.21289	0.194918	0.0174154	0.574777
ENSMMUG00000039937	AMY	QNVO02001497.1	0	0.194599	0.0150691	0.790332
ENSMMUG00000011178	vmPFC	19	0.0569401	0.194467	0.036512	0.712081
ENSMMUG00000001211	M1	6	0.00108883	0.194452	0.0319316	0.772528
ENSMMUG00000000895	vmPFC	20	0	0.194396	0.0378129	0.767791
ENSMMUG00000015572	AMY	20	0	0.194391	0.072196	0.733413
ENSMMUG00000018530	ACCg	2	1.37361e-09	0.193688	0.000817331	0.805494
ENSMMUG00000001095	ACCg	7	0.0756949	0.193569	0.000691554	0.730044
ENSMMUG00000000203	vmPFC	11	0.294233	0.193535	0.00507931	0.507153
ENSMMUG00000021813	CA3	6	0.0877244	0.193398	0.00535645	0.713521
ENSMMUG00000051932	V1	X	0.246533	0.19328	1.35251e-08	0.560187
ENSMMUG00000062590	DG	19	2.45918e-08	0.193273	0.00678531	0.799941
ENSMMUG00000011475	vmPFC	7	0	0.193266	0.166838	0.639896
ENSMMUG00000018174	ACCg	14	0	0.193154	0.0486169	0.75823
ENSMMUG00000003934	ACCg	X	0	0.193061	0.0213322	0.785607
ENSMMUG00000008623	CA3	X	0	0.192805	3.73041e-05	0.807158
ENSMMUG00000021446	vmPFC	14	0	0.192718	0.114557	0.692725
ENSMMUG00000021830	Pu	14	0.0431887	0.192667	0.0704152	0.693729
ENSMMUG00000049922	DG	10	1.36577e-09	0.192663	0.00854762	0.798789
ENSMMUG00000015543	VMH	3	2.52948e-10	0.19231	0.0331668	0.774523
ENSMMUG00000009981	VMH	1	0	0.191817	0.000757183	0.807426
ENSMMUG00000020707	vmPFC	19	0	0.191679	0.0106204	0.7977
ENSMMUG00000011970	AMY	3	0	0.191443	0.160694	0.647863
ENSMMUG00000019363	Pu	X	0.065394	0.191405	0.0177006	0.725501
ENSMMUG00000013681	CA3	1	0	0.19134	0.00578242	0.802877
ENSMMUG00000061607	ACCg	2	0.0866401	0.191252	0.0416155	0.680493
ENSMMUG00000062165	vlPFC	19	0.0205821	0.191204	0.0144594	0.773755
ENSMMUG00000000401	Pu	20	0.0953092	0.191072	0.068074	0.645545
ENSMMUG00000010983	V1	14	0	0.191036	0.0725428	0.736421
ENSMMUG00000004370	ACCg	7	0	0.190924	0.00210767	0.806968
ENSMMUG00000048694	V1	19	0.0910594	0.190924	0.0519807	0.666036
ENSMMUG00000006676	ACCg	7	0	0.190853	0.057285	0.751862
ENSMMUG00000003671	DG	15	0	0.190842	0.000223307	0.808934
ENSMMUG00000004861	CA3	6	0	0.190829	0.00211589	0.807055
ENSMMUG00000016390	ACCg	7	0.0246637	0.190788	0.00432033	0.780228
ENSMMUG00000059749	V1	1	0	0.190678	5.01095e-05	0.809272
ENSMMUG00000054772	ACCg	10	0.0290589	0.190608	0.00641642	0.773917
ENSMMUG00000013219	LGN	1	0	0.190536	0.0116053	0.797859
ENSMMUG00000018391	DG	X	0	0.190434	0.0769776	0.732588
ENSMMUG00000063156	CA3	16	0	0.190419	0.00232582	0.807255
ENSMMUG00000014730	CN	2	0.00990839	0.190245	0.0150364	0.78481
ENSMMUG00000052254	ACCg	X	0.085352	0.19023	0.0659636	0.658454
ENSMMUG00000010501	DG	X	0.0233957	0.190135	0.0147308	0.771739
ENSMMUG00000051391	dmPFC	7	0.072925	0.19006	0.0428296	0.694185
ENSMMUG00000000458	vmPFC	8	0	0.189989	0.00239323	0.807618
ENSMMUG00000054015	vmPFC	20	0.38614	0.189901	0.0666935	0.357266
ENSMMUG00000008639	V1	16	0.0989878	0.189806	0.0215791	0.689627
ENSMMUG00000006531	Pu	11	1.13292e-15	0.189775	0.00729359	0.802932
ENSMMUG00000006018	Pu	16	0	0.189738	0.0663997	0.743862
ENSMMUG00000051497	vmPFC	14	0	0.189602	0.0266692	0.783728
ENSMMUG00000003932	M1	X	8.90832e-11	0.189358	0.0203179	0.790324
ENSMMUG00000045342	vmPFC	1	0.0324255	0.189307	0.0282451	0.750022
ENSMMUG00000044038	M1	1	0	0.189222	0.00136381	0.809414
ENSMMUG00000017377	V1	X	0.0535841	0.189194	0.016778	0.740444
ENSMMUG00000008547	CN	5	0.055986	0.189115	0.0708603	0.684039
ENSMMUG00000006432	vmPFC	2	0.0525567	0.189013	0.0895458	0.668885
ENSMMUG00000007256	LGN	1	0	0.188791	0.0616223	0.749587
ENSMMUG00000001752	VMH	5	0	0.188644	0.00467863	0.806677
ENSMMUG00000011211	vmPFC	14	3.95679e-15	0.188557	0.00147667	0.809966
ENSMMUG00000058560	V1	7	0	0.188506	0.057589	0.753905
ENSMMUG00000060326	vmPFC	7	0.0352477	0.188498	0.105787	0.670467
ENSMMUG00000059923	ACCg	20	0.0301175	0.18814	0.000137532	0.781605
ENSMMUG00000030250	ACCg	16	0	0.188094	0.0640593	0.747847
ENSMMUG00000006257	Pu	1	0.192901	0.188046	0.02838	0.590673
ENSMMUG00000018551	CN	7	0.0897704	0.187925	0.00300515	0.719299
ENSMMUG00000052879	CN	16	0.0566433	0.187814	5.59344e-05	0.755487
ENSMMUG00000007922	ACCg	X	0	0.18778	0.000975341	0.811244
ENSMMUG00000057267	M1	8	0	0.187539	0.00486501	0.807596
ENSMMUG00000021037	LGN	13	0.0939712	0.187448	0.0443296	0.674251
ENSMMUG00000023342	CN	8	0	0.187365	0.0122382	0.800396
ENSMMUG00000006256	DG	1	0.000898316	0.187279	5.04249e-05	0.811772
ENSMMUG00000011911	AMY	12	0	0.187173	0.0574304	0.755396
ENSMMUG00000043412	V1	3	0	0.187085	0.0343434	0.778572
ENSMMUG00000040409	CA3	6	0	0.187028	0.0169437	0.796028
ENSMMUG00000028672	M1	9	0.0344972	0.187015	0.0137275	0.764761
ENSMMUG00000011622	Pu	19	0.0870294	0.186967	2.14359e-05	0.725983
ENSMMUG00000003230	vmPFC	20	3.03024e-10	0.186756	0.0400168	0.773227
ENSMMUG00000006617	AMY	13	0	0.186745	0.0540364	0.759219
ENSMMUG00000057285	ACCg	18	0	0.186659	0.00189403	0.811447
ENSMMUG00000023760	ACCg	9	0	0.186487	0.106286	0.707227
ENSMMUG00000064297	ACCg	4	0.212521	0.18647	0.00709791	0.593911
ENSMMUG00000020365	Pu	4	0	0.186451	0.082134	0.731415
ENSMMUG00000023702	vmPFC	19	0	0.186394	0.0227947	0.790811
ENSMMUG00000059632	ACCg	1	0	0.186317	0.01131	0.802373
ENSMMUG00000057370	CA3	20	0	0.186097	0.0172612	0.796642
ENSMMUG00000018194	DG	X	0	0.186088	0.000132308	0.81378
ENSMMUG00000023185	vmPFC	15	0	0.18608	0.0371173	0.776803
ENSMMUG00000014916	AMY	18	0	0.186062	0.00335214	0.810585
ENSMMUG00000020663	LGN	9	0	0.186061	0.0369851	0.776954
ENSMMUG00000009504	vmPFC	16	0	0.186044	0.0390116	0.774944
ENSMMUG00000004393	vmPFC	19	0	0.185853	0.10333	0.710817
ENSMMUG00000022844	ACCg	13	0	0.185746	0.00338386	0.81087
ENSMMUG00000060835	CN	20	0	0.185683	0.0320996	0.782217
ENSMMUG00000000307	ACCg	6	0.0733098	0.185681	0.00722339	0.733786
ENSMMUG00000022030	DG	11	8.11469e-10	0.185571	0.0432883	0.77114
ENSMMUG00000022589	vmPFC	10	0.127144	0.185528	0.0504777	0.63685
ENSMMUG00000000382	ACCg	12	0.0827381	0.18549	0.00716098	0.724611
ENSMMUG00000050536	LGN	16	0.0046586	0.185454	0.0152681	0.794619
ENSMMUG00000004534	vmPFC	14	0	0.185411	0.181931	0.632659
ENSMMUG00000052035	V1	20	7.69895e-10	0.185202	0.000286861	0.814511
ENSMMUG00000013768	CN	X	1.77557e-10	0.1852	0.064479	0.750321
ENSMMUG00000005994	ACCg	1	0.055201	0.185144	0.0219948	0.73766
ENSMMUG00000005815	CN	1	5.29399e-10	0.185105	0.00466339	0.810232
ENSMMUG00000018976	CN	6	0.11763	0.185087	0.0739618	0.623321
ENSMMUG00000057431	dmPFC	14	0	0.184977	0.0547172	0.760306
ENSMMUG00000006229	V1	2	0.243498	0.18493	0.0119378	0.559634
ENSMMUG00000049870	ACCg	2	0	0.184746	0.00193038	0.813323
ENSMMUG00000023324	M1	X	0.283728	0.184738	0.000625996	0.530908
ENSMMUG00000057466	dmPFC	1	0	0.184729	0.0198283	0.795443
ENSMMUG00000002285	AMY	1	0.0546316	0.184721	0.00496059	0.755686
ENSMMUG00000002061	DG	14	0	0.184684	0.000422182	0.814894
ENSMMUG00000011672	dmPFC	3	0.00189246	0.184554	0.0317656	0.781787
ENSMMUG00000011976	DG	14	0	0.184552	0.0106244	0.804824
ENSMMUG00000002808	DG	20	0.00610266	0.184496	0.000717137	0.808684
ENSMMUG00000007728	Pu	14	0	0.184471	0.0107381	0.804791
ENSMMUG00000009050	DG	18	0.0662867	0.184367	0.000771399	0.748575
ENSMMUG00000000144	AMY	6	0	0.184327	0.0320037	0.783669
ENSMMUG00000007745	ACCg	14	0.0869247	0.184321	0.294339	0.434416
ENSMMUG00000054365	ACCg	1	0	0.184198	0.00904041	0.806762
ENSMMUG00000018687	dmPFC	X	5.02441e-19	0.184056	0.111468	0.704476
ENSMMUG00000018325	LGN	1	0	0.183985	0.00545536	0.810559
ENSMMUG00000007804	DG	20	0	0.183859	0.0014456	0.814695
ENSMMUG00000061249	AMY	QNVO02002155.1	0.175971	0.183821	0.088722	0.551486
ENSMMUG00000023558	ACCg	4	0	0.18349	0.00522537	0.811285
ENSMMUG00000064789	Pu	8	0.053344	0.183476	0.0538522	0.709327
ENSMMUG00000002968	DG	1	0.00565377	0.183443	0.00672519	0.804178
ENSMMUG00000013476	vmPFC	17	0	0.183256	0.0278427	0.788901
ENSMMUG00000019731	M1	13	0.138131	0.18313	6.79244e-06	0.678732
ENSMMUG00000017270	CA3	3	0	0.18287	0.137466	0.679664
ENSMMUG00000055453	ACCg	QNVO02000511.1	0.0178369	0.182864	0.00196672	0.797332
ENSMMUG00000000427	CA3	3	0	0.18275	0.0922726	0.724978
ENSMMUG00000051253	vmPFC	4	0	0.182657	0.0615534	0.75579
ENSMMUG00000018013	vmPFC	11	0	0.182387	0.0898135	0.7278
ENSMMUG00000011931	CN	19	0.191974	0.182263	0.00127659	0.624486
ENSMMUG00000007526	vmPFC	9	0.10965	0.182209	0.0201035	0.688038
ENSMMUG00000015160	ACCg	16	2.16812e-10	0.182172	0.0670697	0.750758
ENSMMUG00000008077	vmPFC	13	0.0147983	0.182117	0.0268467	0.776238
ENSMMUG00000014711	Pu	9	1.10115e-09	0.182066	0.0578063	0.760128
ENSMMUG00000016237	CN	X	0.131006	0.182002	0.0106429	0.676349
ENSMMUG00000017561	CN	16	0.23594	0.181911	0.0367226	0.545427
ENSMMUG00000038308	vmPFC	19	0	0.181773	0.0832632	0.734964
ENSMMUG00000053025	DG	8	0.202551	0.181689	0.0076241	0.608136
ENSMMUG00000005727	vmPFC	19	0.0441448	0.181681	0.00965836	0.764516
ENSMMUG00000014888	DG	7	0	0.18163	0.0196734	0.798697
ENSMMUG00000017096	DG	13	1.43403e-08	0.181562	0.0783132	0.740124
ENSMMUG00000003604	DG	6	0.0560728	0.181312	0.0306556	0.731959
ENSMMUG00000006718	vmPFC	19	0	0.181253	0.0458684	0.772878
ENSMMUG00000022887	vmPFC	11	5.12238e-10	0.18122	0.0380955	0.780685
ENSMMUG00000017203	LGN	15	0.0524099	0.181192	0.00180081	0.764597
ENSMMUG00000056054	VMH	14	0	0.180896	0.000333144	0.818771
ENSMMUG00000012677	DG	19	0.0713738	0.180768	0.00624849	0.741609
ENSMMUG00000031202	vmPFC	14	0	0.180752	0.0225693	0.796679
ENSMMUG00000023132	vmPFC	14	0	0.180746	0.0224971	0.796756
ENSMMUG00000013586	vmPFC	16	0	0.180632	0.125629	0.693739
ENSMMUG00000057315	LGN	1	0	0.180568	0.00291912	0.816513
ENSMMUG00000020197	LGN	14	0	0.180509	0.0820243	0.737467
ENSMMUG00000029263	DG	20	0	0.180415	0.00236446	0.81722
ENSMMUG00000064586	Pu	4	0	0.180212	0.000972238	0.818815
ENSMMUG00000011677	Pu	7	0.114256	0.180107	0.0137872	0.69185
ENSMMUG00000062110	DG	4	0	0.180061	7.08423e-05	0.819869
ENSMMUG00000013786	ACCg	10	0.011943	0.180022	0.00039352	0.807641
ENSMMUG00000031296	VMH	12	0	0.179914	0.0630267	0.757059
ENSMMUG00000019753	DG	19	0	0.179895	0.00321498	0.81689
ENSMMUG00000055280	dlPFC	Y	0.360861	0.179881	0.0363552	0.422903
ENSMMUG00000012938	vmPFC	19	0	0.179874	0.0149814	0.805145
ENSMMUG00000016074	V1	3	0	0.179839	0.0741586	0.746002
ENSMMUG00000060871	CA3	1	0	0.179765	9.00638e-05	0.820145
ENSMMUG00000012893	vmPFC	16	0.11529	0.179733	0.0495831	0.655394
ENSMMUG00000003448	DG	16	0.000378103	0.179656	0.0337528	0.786213
ENSMMUG00000015125	dmPFC	9	0.133979	0.179651	0.0495831	0.636787
ENSMMUG00000028738	vmPFC	19	0	0.179568	0.0468723	0.773559
ENSMMUG00000045584	CN	1	0.0908204	0.17956	0.00154317	0.728077
ENSMMUG00000016948	ACCg	X	0	0.179262	0.0006638	0.820074
ENSMMUG00000003414	V1	16	0.0290275	0.179054	0.173816	0.618103
ENSMMUG00000015628	vmPFC	12	0	0.178879	0.036391	0.78473
ENSMMUG00000005803	vmPFC	1	0.0356913	0.178814	0.000273623	0.785221
ENSMMUG00000001613	vmPFC	18	0	0.178689	0.123406	0.697906
ENSMMUG00000064160	DG	2	0	0.17864	0.122353	0.699007
ENSMMUG00000006979	vlPFC	X	0	0.178608	0.0404443	0.780947
ENSMMUG00000001943	vmPFC	2	1.74917e-10	0.178561	0.104473	0.716966
ENSMMUG00000022526	vmPFC	10	0	0.178551	0.0747883	0.746661
ENSMMUG00000010290	AMY	1	0.09151	0.178516	0.00215417	0.727819
ENSMMUG00000000525	DG	20	0.0568469	0.178454	0.0164839	0.748216
ENSMMUG00000030415	Pu	3	0.0176434	0.178356	0.00574108	0.798259
ENSMMUG00000010417	CN	18	5.82192e-08	0.178297	6.98819e-07	0.821703
ENSMMUG00000000880	V1	3	0.0909363	0.178255	6.39854e-05	0.730745
ENSMMUG00000017496	DG	20	0.0864298	0.178251	0.00644756	0.728871
ENSMMUG00000005158	ACCg	2	0.0776484	0.178223	0.00244266	0.741686
ENSMMUG00000037597	vmPFC	3	0.0154952	0.178151	0.080046	0.726307
ENSMMUG00000053003	V1	18	0.0993825	0.178146	0.00188186	0.720589
ENSMMUG00000063577	AMY	X	0	0.178137	0.0537665	0.768096
ENSMMUG00000023144	CN	1	0.119946	0.178111	0.0794809	0.622462
ENSMMUG00000009940	ACCg	1	0.0125759	0.178012	0.00208927	0.807323
ENSMMUG00000050875	vmPFC	3	1.66581e-18	0.177951	0.135359	0.68669
ENSMMUG00000056960	ACCg	19	0.0203514	0.177542	0.142299	0.659808
ENSMMUG00000003618	Pu	14	0	0.177524	0.0304679	0.792009
ENSMMUG00000001984	CN	20	0.00549383	0.177375	0.000462633	0.816669
ENSMMUG00000014955	ACCg	5	0	0.177313	0.00166127	0.821026
ENSMMUG00000007420	V1	5	0	0.177116	0.0456856	0.777198
ENSMMUG00000014872	ACCg	14	0	0.177068	0.00599628	0.816936
ENSMMUG00000050505	V1	2	0.0929932	0.177048	0.045057	0.684902
ENSMMUG00000018442	Pu	4	0.0195224	0.177048	0.00205034	0.80138
ENSMMUG00000053824	VMH	1	7.24242e-18	0.176979	0.0714749	0.751546
ENSMMUG00000063579	CA3	3	0	0.176884	0.0590454	0.76407
ENSMMUG00000002345	VMH	7	0.0105285	0.176616	0.0844017	0.728454
ENSMMUG00000016237	VMH	X	0	0.176419	0.000524713	0.823056
ENSMMUG00000005263	Pu	X	0	0.176418	0.0160015	0.807581
ENSMMUG00000000907	vmPFC	2	0.0167915	0.176342	0.0183365	0.78853
ENSMMUG00000063320	vmPFC	19	0	0.176223	0.00707686	0.8167
ENSMMUG00000021037	V1	13	0.163619	0.176185	0.0533732	0.606823
ENSMMUG00000008742	Pu	19	0	0.176155	0.0952095	0.728635
ENSMMUG00000022160	Pu	19	0.0155049	0.176019	0.0101803	0.798296
ENSMMUG00000000187	ACCg	14	0	0.175996	2.35135e-06	0.824002
ENSMMUG00000062019	M1	2	0	0.175965	0.0201612	0.803873
ENSMMUG00000006620	vmPFC	19	0	0.17593	0.0308086	0.793262
ENSMMUG00000058434	vlPFC	9	3.62619e-16	0.17589	0.0495033	0.774607
ENSMMUG00000009789	ACCg	11	0.0465693	0.175799	0.003606	0.774026
ENSMMUG00000008547	vmPFC	5	0.0225738	0.175737	0.0155986	0.78609
ENSMMUG00000028950	vmPFC	19	0	0.17573	0.172088	0.652182
ENSMMUG00000014214	AMY	19	0.0137358	0.175725	0.107808	0.702732
ENSMMUG00000000158	DG	2	0.0213559	0.175696	0.00210551	0.800843
ENSMMUG00000018415	vmPFC	19	0	0.175539	0.0140254	0.810436
ENSMMUG00000019901	ACCg	5	0.0547484	0.175326	0.0267469	0.743179
ENSMMUG00000032251	vmPFC	1	0	0.17521	0.0372464	0.787544
ENSMMUG00000009384	vmPFC	16	0.303762	0.175181	0.0998506	0.421206
ENSMMUG00000018814	CA3	11	0.0381733	0.175168	0.00269854	0.78396
ENSMMUG00000051435	M1	15	0.183785	0.175138	0.00220129	0.638875
ENSMMUG00000013753	Pu	X	0.0673751	0.174784	0.000155426	0.757686
ENSMMUG00000017471	LGN	14	0	0.174748	0.00134623	0.823906
ENSMMUG00000004400	vmPFC	19	0	0.174724	0.0358808	0.789395
ENSMMUG00000060269	vmPFC	19	0	0.174656	0.156022	0.669322
ENSMMUG00000023318	Pu	3	0.0413237	0.174648	0.0254514	0.758577
ENSMMUG00000018707	vlPFC	3	0	0.174582	0.0880814	0.737337
ENSMMUG00000017377	vmPFC	X	4.65084e-10	0.174561	0.000153323	0.825286
ENSMMUG00000010235	V1	11	0	0.174477	0.0550999	0.770423
ENSMMUG00000022035	VMH	20	8.89419e-10	0.174366	0.000190727	0.825443
ENSMMUG00000012392	DG	1	3.31254e-10	0.174349	0.0529781	0.772673
ENSMMUG00000019680	vmPFC	19	0	0.174293	0.12148	0.704226
ENSMMUG00000010352	DG	1	0.0367049	0.174272	0.000409746	0.788613
ENSMMUG00000053488	AMY	8	0.0302447	0.174249	0.0580558	0.73745
ENSMMUG00000050879	M1	9	0	0.174111	0.191657	0.634232
ENSMMUG00000019410	vlPFC	X	6.26116e-10	0.173885	0.024188	0.801927
ENSMMUG00000014724	vmPFC	8	9.36468e-10	0.173808	0.0141097	0.812082
ENSMMUG00000011788	CA3	3	0.0746558	0.173721	0.00116753	0.750455
ENSMMUG00000022282	V1	17	0	0.173478	0.0831458	0.743376
ENSMMUG00000051755	V1	16	0	0.173361	0.00407509	0.822564
ENSMMUG00000056493	ACCg	10	0.0510307	0.173355	0.009955	0.76566
ENSMMUG00000006613	Pu	11	0.072692	0.173323	0.0124124	0.741572
ENSMMUG00000005633	ACCg	12	3.41395e-10	0.173297	8.35708e-05	0.82662
ENSMMUG00000015747	AMY	4	0	0.173282	0.0870903	0.739627
ENSMMUG00000011310	M1	X	0	0.173248	1.21395e-05	0.826739
ENSMMUG00000020668	ACCg	19	0	0.173063	0.0259898	0.800947
ENSMMUG00000019326	DG	1	0.142188	0.173021	0.0107405	0.674051
ENSMMUG00000021226	V1	5	0	0.172999	0.0128444	0.814156
ENSMMUG00000011310	CA3	X	1.08032e-08	0.172966	0.0153546	0.811679
ENSMMUG00000010973	LGN	1	0	0.172867	0.186946	0.640188
ENSMMUG00000017022	STS	15	0	0.172807	0.00165072	0.825542
ENSMMUG00000014515	AMY	7	0	0.172805	0.00516316	0.822032
ENSMMUG00000040519	LGN	14	0	0.172798	0.000414159	0.826787
ENSMMUG00000065018	VMH	X	0.104339	0.172764	0.0185401	0.704356
ENSMMUG00000017729	CA3	11	0.0532532	0.172438	0.0140146	0.760295
ENSMMUG00000013879	DG	1	0	0.172325	0.00688837	0.820786
ENSMMUG00000016555	AMY	10	0.00771571	0.172298	0.0819119	0.738074
ENSMMUG00000021254	ACCg	2	0.0745509	0.172188	0.0560604	0.697201
ENSMMUG00000017946	DG	20	0	0.172187	0.0172815	0.810532
ENSMMUG00000016237	CA3	X	2.28888e-10	0.172159	0.000475533	0.827365
ENSMMUG00000000695	ACCg	15	0	0.172092	0.0175879	0.81032
ENSMMUG00000055688	VMH	X	2.18549e-10	0.172018	0.0403759	0.787606
ENSMMUG00000002423	vmPFC	3	0	0.17201	0.0215008	0.806489
ENSMMUG00000039937	V1	QNVO02001497.1	0.00794706	0.171955	0.00919212	0.810906
ENSMMUG00000015188	CN	11	0	0.171876	0.0570588	0.771065
ENSMMUG00000005263	CN	X	0	0.171875	0.00489981	0.823225
ENSMMUG00000010120	M1	14	0.0341432	0.171683	0.0060315	0.788142
ENSMMUG00000008053	DG	14	0.0127781	0.171642	0.00128628	0.814294
ENSMMUG00000009399	AMY	16	0	0.171635	0.120172	0.708193
ENSMMUG00000016566	ACCg	16	0.0181542	0.171527	0.00381951	0.8065
ENSMMUG00000018903	ACCg	11	0.0933432	0.171523	0.0101363	0.724997
ENSMMUG00000040183	dmPFC	5	0	0.171478	0.159026	0.669496
ENSMMUG00000017569	vmPFC	X	0	0.171414	0.00880753	0.819779
ENSMMUG00000011347	ACCg	2	0.0480212	0.171378	0.00280259	0.777799
ENSMMUG00000020513	VMH	X	0.00195345	0.171298	0.000362914	0.826386
ENSMMUG00000001457	vmPFC	11	0	0.171287	0.0025472	0.826166
ENSMMUG00000042305	vmPFC	11	0	0.171273	0.0156801	0.813047
ENSMMUG00000017476	ACCg	14	0.0526719	0.171228	0.0857723	0.690328
ENSMMUG00000003867	DG	4	0	0.171218	0.00568693	0.823095
ENSMMUG00000007227	DG	4	0	0.171014	0.00198172	0.827005
ENSMMUG00000021376	vmPFC	10	0	0.170854	0.0215796	0.807566
ENSMMUG00000020683	ACCg	6	0	0.170812	0.0473409	0.781847
ENSMMUG00000015468	VMH	11	2.87861e-10	0.17081	0.0621493	0.767041
ENSMMUG00000060255	Pu	9	0.121353	0.170731	0.0549358	0.652981
ENSMMUG00000051148	AMY	X	0	0.17046	0.236962	0.592577
ENSMMUG00000008320	vmPFC	19	0	0.170337	0.0296477	0.800015
ENSMMUG00000017395	ACCg	5	1.0133e-10	0.170266	0.123179	0.706555
ENSMMUG00000015418	CA3	2	0	0.170258	0.026334	0.803408
ENSMMUG00000005176	AMY	12	0	0.170032	0.266809	0.563159
ENSMMUG00000021848	ACCg	15	0	0.17002	0.0527175	0.777263
ENSMMUG00000064281	STS	8	0.0642087	0.169967	0.0214285	0.744396
ENSMMUG00000019297	ACCg	17	0.0383259	0.169883	0.0427138	0.749077
ENSMMUG00000018500	DG	8	0.0163767	0.16983	0.0661335	0.747659
ENSMMUG00000019392	DG	8	0	0.169695	0.04245	0.787855
ENSMMUG00000016924	STS	10	0.0221289	0.169692	0.0404151	0.767764
ENSMMUG00000019268	LGN	14	0	0.169641	0.0376696	0.79269
ENSMMUG00000044962	DG	14	0	0.16964	0.0770236	0.753336
ENSMMUG00000061249	VMH	QNVO02002155.1	0.00888383	0.16964	0.00680343	0.814673
ENSMMUG00000010297	LGN	3	0	0.169602	0.00418724	0.826211
ENSMMUG00000012895	vmPFC	16	0	0.169545	0.0103432	0.820112
ENSMMUG00000001752	AMY	5	0.195039	0.169495	0.068835	0.566631
ENSMMUG00000019302	STS	2	0	0.169301	0.00230131	0.828398
ENSMMUG00000005204	Pu	10	0.0721718	0.169018	0.0304115	0.728399
ENSMMUG00000009293	VMH	X	0	0.168937	0.00521438	0.825848
ENSMMUG00000011129	DG	12	0	0.168937	0.00175312	0.82931
ENSMMUG00000006249	vmPFC	3	0.088315	0.168892	0.016633	0.72616
ENSMMUG00000001134	Pu	15	0	0.168833	0.0052046	0.825962
ENSMMUG00000020903	vmPFC	5	0	0.168734	0.0311268	0.800139
ENSMMUG00000002679	dmPFC	11	0	0.168695	0.0349734	0.796332
ENSMMUG00000049650	CN	17	0.153673	0.168684	0.00282496	0.674819
ENSMMUG00000050693	AMY	20	0.00151323	0.168677	1.37731e-05	0.829796
ENSMMUG00000011301	vmPFC	4	0.0925792	0.168654	0.00167127	0.737096
ENSMMUG00000009622	V1	X	0	0.168638	0.0533658	0.777996
ENSMMUG00000010290	vmPFC	1	0	0.168607	0.0386402	0.792753
ENSMMUG00000011870	DG	13	0.0218742	0.168483	0.0503249	0.759317
ENSMMUG00000018139	vmPFC	12	0.0320729	0.168442	0.0450811	0.754404
ENSMMUG00000020251	AMY	16	0	0.168441	0.0231817	0.808377
ENSMMUG00000004771	DG	6	0.203755	0.168333	0.00137971	0.626533
ENSMMUG00000060005	vmPFC	X	0.0940493	0.16832	0.0369219	0.700708
ENSMMUG00000001949	LGN	2	0	0.168241	0.0830463	0.748713
ENSMMUG00000021733	ACCg	11	0	0.168226	0.00338831	0.828385
ENSMMUG00000020441	LGN	13	0.0364065	0.168205	0.114829	0.680559
ENSMMUG00000004389	AMY	6	0	0.168144	0.115473	0.716382
ENSMMUG00000052420	AMY	14	0	0.168057	0.0108705	0.821073
ENSMMUG00000003669	V1	11	0.0719828	0.167896	0.0414404	0.718681
ENSMMUG00000023161	CA3	16	0	0.167816	0.000264229	0.83192
ENSMMUG00000005034	AMY	10	0.0951766	0.167797	0.0360547	0.700971
ENSMMUG00000000149	vmPFC	10	1.08218e-10	0.167505	0.0810851	0.75141
ENSMMUG00000013540	CA3	16	0	0.167485	0.000865227	0.83165
ENSMMUG00000011668	CN	4	0	0.167422	0.0133792	0.819199
ENSMMUG00000005303	M1	4	0.0118877	0.167393	0.0142658	0.806454
ENSMMUG00000003081	vmPFC	15	1.16656e-10	0.167342	0.0042106	0.828448
ENSMMUG00000017738	LGN	11	0	0.167239	0.0108463	0.821915
ENSMMUG00000020043	ACCg	3	0	0.167203	0.00489152	0.827905
ENSMMUG00000014130	CA3	16	0	0.167164	0.000574995	0.832261
ENSMMUG00000015648	VMH	16	0.180883	0.167118	0.219884	0.432114
ENSMMUG00000057466	CN	1	0.0715796	0.167101	6.81231e-06	0.761313
ENSMMUG00000005092	DG	1	0	0.166988	0.00177535	0.831237
ENSMMUG00000007110	CN	1	0.163239	0.166901	0.000844731	0.669015
ENSMMUG00000006918	ACCg	12	0.123143	0.166887	0.00466274	0.705307
ENSMMUG00000018737	AMY	6	0	0.166786	0.107517	0.725697
ENSMMUG00000001623	vmPFC	3	0	0.166778	0.0769167	0.756305
ENSMMUG00000012739	vmPFC	X	0	0.166722	0.0414561	0.791822
ENSMMUG00000017924	vmPFC	19	0	0.166611	0.0217226	0.811666
ENSMMUG00000014299	CN	12	0.0221583	0.166563	0.133535	0.677744
ENSMMUG00000022282	LGN	17	0	0.166509	0.0020067	0.831485
ENSMMUG00000045219	DG	10	0.026152	0.166497	0.000591415	0.80676
ENSMMUG00000057604	Pu	1	0.127052	0.166488	0.00335504	0.703104
ENSMMUG00000018289	vmPFC	2	0	0.166457	0.0544131	0.77913
ENSMMUG00000021280	V1	14	0	0.16632	0.00688071	0.8268
ENSMMUG00000021120	V1	X	0.00375863	0.166077	0.0224422	0.807722
ENSMMUG00000050246	AMY	1	0	0.166068	0.000966283	0.832966
ENSMMUG00000014134	ACCg	16	0	0.165923	0.0278942	0.806183
ENSMMUG00000001633	CN	8	0.0427071	0.165844	0.0489124	0.742536
ENSMMUG00000012275	ACCg	15	0	0.1657	0.00417795	0.830122
ENSMMUG00000064856	V1	19	0.160343	0.165646	0.0634835	0.610527
ENSMMUG00000017874	vmPFC	19	0	0.165602	0.0649956	0.769402
ENSMMUG00000006553	DG	2	0.0118941	0.165592	0.005091	0.817423
ENSMMUG00000003934	dmPFC	X	0	0.165581	0.000677632	0.833741
ENSMMUG00000003919	vmPFC	6	0.113936	0.165436	0.0166741	0.703954
ENSMMUG00000019363	CA3	X	0	0.165399	0.00276298	0.831838
ENSMMUG00000001404	vmPFC	16	0	0.165255	0.0665445	0.768201
ENSMMUG00000018776	DG	14	3.5429e-10	0.165241	0.031313	0.803446
ENSMMUG00000006705	vmPFC	5	0	0.165241	0.0508414	0.783918
ENSMMUG00000009540	vmPFC	19	0	0.165168	0.0338674	0.800965
ENSMMUG00000004235	DG	16	7.5787e-10	0.164976	0.0190772	0.815947
ENSMMUG00000022922	DG	11	0.0642008	0.164903	0.00366664	0.767229
ENSMMUG00000060724	LGN	1	0	0.164824	0.046922	0.788254
ENSMMUG00000056548	DG	1	0.0084821	0.164804	0.0110991	0.815615
ENSMMUG00000052642	LGN	17	0	0.164582	0.00333977	0.832078
ENSMMUG00000004560	CA3	17	0.0786662	0.164545	0.00790971	0.748879
ENSMMUG00000059326	AMY	1	0	0.164402	0.0876207	0.747977
ENSMMUG00000013892	ACCg	11	0	0.164387	0.0735007	0.762113
ENSMMUG00000022414	DG	16	0.078787	0.164352	0.00207152	0.75479
ENSMMUG00000007400	STS	20	0.0555482	0.164324	0.00692824	0.773199
ENSMMUG00000017301	vmPFC	1	0.0600304	0.164211	0.0689482	0.706811
ENSMMUG00000049735	DG	4	0.145781	0.164125	0.000598584	0.689496
ENSMMUG00000003372	CN	X	0.0222749	0.164057	0.0151791	0.798489
ENSMMUG00000007857	DG	1	0.12156	0.163878	0.0266608	0.687901
ENSMMUG00000006600	ACCg	6	0	0.163774	0.0524506	0.783775
ENSMMUG00000003412	DG	15	1.4837e-08	0.163614	0.0185282	0.817858
ENSMMUG00000016328	CN	15	0.0196469	0.163601	0.00102077	0.815732
ENSMMUG00000006801	CN	X	0.011558	0.163567	0.10017	0.724704
ENSMMUG00000021635	DG	16	0.00108649	0.163507	0.00751097	0.827895
ENSMMUG00000021253	V1	2	0.10593	0.163478	0.0209604	0.709631
ENSMMUG00000004896	AMY	16	0	0.163478	0.0630711	0.773451
ENSMMUG00000000803	DG	11	1.79203e-19	0.16347	0.0453999	0.791131
ENSMMUG00000000368	AMY	14	0.079428	0.163346	0.0044285	0.752798
ENSMMUG00000032243	LGN	1	0	0.163323	0.021278	0.815399
ENSMMUG00000017471	CN	14	0.0949459	0.163271	0.00377619	0.738007
ENSMMUG00000016238	ACCg	X	0	0.163162	0.00114227	0.835695
ENSMMUG00000006918	V1	12	0.268198	0.163128	0.0173047	0.551369
ENSMMUG00000058716	ACCg	X	0	0.163011	0.0301109	0.806878
ENSMMUG00000057253	ACCg	X	0	0.16291	0.02594	0.81115
ENSMMUG00000017107	CN	11	0	0.162891	0.0317629	0.805347
ENSMMUG00000000935	DG	15	0	0.162716	0.0345898	0.802694
ENSMMUG00000056204	DG	7	0	0.162443	0.0237676	0.81379
ENSMMUG00000002458	ACCg	4	0	0.162275	0.00817959	0.829545
ENSMMUG00000015099	AMY	5	0	0.162145	0.0354263	0.802428
ENSMMUG00000014515	ACCg	7	0.0088576	0.162123	0.00208274	0.826937
ENSMMUG00000003786	CN	1	0.0850373	0.161998	0.00329994	0.749665
ENSMMUG00000007141	vlPFC	1	0.0909862	0.16195	2.11866e-05	0.747043
ENSMMUG00000019577	LGN	X	0.060387	0.161907	0.0036644	0.774041
ENSMMUG00000023099	VMH	5	0	0.161903	0.0483057	0.789791
ENSMMUG00000009656	vmPFC	19	0	0.161857	0.0423887	0.795754
ENSMMUG00000016237	vlPFC	X	0	0.16177	0.000530031	0.8377
ENSMMUG00000003932	CN	X	0	0.161604	0.0349082	0.803487
ENSMMUG00000001635	vmPFC	8	0.190344	0.161578	0.0333847	0.614694
ENSMMUG00000018687	CA3	X	0	0.161575	0.049324	0.789101
ENSMMUG00000052525	VMH	13	0	0.161562	0.00318582	0.835253
ENSMMUG00000014789	DG	19	0.0797601	0.161532	8.42e-05	0.758624
ENSMMUG00000061024	LGN	16	0	0.161488	0.00263862	0.835873
ENSMMUG00000040759	vmPFC	5	0	0.161481	0.00624958	0.832269
ENSMMUG00000038629	DG	20	0.0362467	0.161479	0.0286776	0.773597
ENSMMUG00000044406	vmPFC	1	4.15049e-10	0.1613	0.0530189	0.785681
ENSMMUG00000014764	STS	4	0	0.16126	0.119302	0.719438
ENSMMUG00000013304	M1	4	0	0.161203	0.0101859	0.828611
ENSMMUG00000047361	LGN	11	0	0.161156	0.0292446	0.809599
ENSMMUG00000002241	V1	14	0.263834	0.161143	0.0510639	0.523959
ENSMMUG00000000962	V1	3	0.0957038	0.161118	0.106965	0.636213
ENSMMUG00000017312	vmPFC	1	0	0.161105	0.0117404	0.827154
ENSMMUG00000060838	DG	5	1.878e-10	0.161077	0.0318016	0.807121
ENSMMUG00000019561	AMY	15	0	0.161033	0.254529	0.584438
ENSMMUG00000038371	AMY	19	0.056816	0.160999	0.00496589	0.77722
ENSMMUG00000001045	V1	2	0	0.160985	0.0738191	0.765195
ENSMMUG00000020898	vmPFC	18	0	0.160886	0.00133194	0.837782
ENSMMUG00000014475	LGN	13	0	0.160807	0.000125927	0.839067
ENSMMUG00000002369	LGN	14	1.5112e-19	0.160714	0.017896	0.82139
ENSMMUG00000022472	CN	18	2.6398e-10	0.160667	0.0563538	0.78298
ENSMMUG00000010496	V1	11	8.87974e-11	0.160589	0.0185581	0.820853
ENSMMUG00000012562	DG	11	0	0.160576	0.00202168	0.837402
ENSMMUG00000014553	ACCg	18	0.0114278	0.160486	0.0019515	0.826135
ENSMMUG00000003402	ACCg	10	0	0.160443	0.0299075	0.809649
ENSMMUG00000009204	DG	14	0	0.160441	2.07657e-05	0.839538
ENSMMUG00000001791	Pu	19	0	0.160439	0.114234	0.725327
ENSMMUG00000023107	DG	11	0.129373	0.160413	8.22342e-05	0.710131
ENSMMUG00000052572	CA3	10	0.000313597	0.160405	0.00355724	0.835724
ENSMMUG00000063577	V1	X	0	0.160304	0.000908709	0.838787
ENSMMUG00000004878	V1	10	0.218606	0.160287	0.0883668	0.53274
ENSMMUG00000044486	ACCg	16	0	0.160191	0.00325267	0.836557
ENSMMUG00000011029	M1	2	0	0.160121	0.0131765	0.826703
ENSMMUG00000015155	LGN	1	1.68833e-09	0.160029	0.00184581	0.838125
ENSMMUG00000053930	CA3	14	0	0.160008	0.000531779	0.83946
ENSMMUG00000061353	VMH	10	0.00910616	0.159969	0.020162	0.810763
ENSMMUG00000011607	AMY	12	0	0.159912	0.106759	0.733328
ENSMMUG00000007507	vmPFC	2	0.0953309	0.159878	0.197049	0.547742
ENSMMUG00000018687	Pu	X	0.040823	0.159842	0.236211	0.563124
ENSMMUG00000011487	ACCg	13	0	0.159698	0.000852524	0.83945
ENSMMUG00000053276	DG	8	0	0.159662	0.0136989	0.826639
ENSMMUG00000006613	VMH	11	0.083059	0.159659	0.0644735	0.692808
ENSMMUG00000006531	DG	11	0.0537091	0.159629	0.00312358	0.783538
ENSMMUG00000014792	vmPFC	14	0	0.159618	0.0934632	0.746919
ENSMMUG00000013866	ACCg	1	0	0.159585	9.46557e-05	0.84032
ENSMMUG00000017478	vmPFC	11	0	0.159485	0.0651835	0.775331
ENSMMUG00000015512	AMY	16	0	0.159483	0.081508	0.759009
ENSMMUG00000000935	AMY	15	0	0.159471	0.184797	0.655732
ENSMMUG00000064033	CN	9	0	0.159417	0.00327718	0.837305
ENSMMUG00000014789	V1	19	0.0496557	0.159326	0.0141208	0.776897
ENSMMUG00000057976	DG	4	0	0.159326	0.000906082	0.839768
ENSMMUG00000011903	V1	5	0.23938	0.159184	0.0287281	0.572707
ENSMMUG00000021360	vmPFC	19	0.0191423	0.159166	0.0141243	0.807568
ENSMMUG00000040973	vmPFC	8	0	0.159054	0.0733909	0.767555
ENSMMUG00000059632	vlPFC	1	0	0.158998	0.0114457	0.829556
ENSMMUG00000001898	ACCg	15	0.00916768	0.158784	0.0168686	0.815179
ENSMMUG00000014102	V1	12	0.178187	0.158783	0.00120403	0.661827
ENSMMUG00000008169	AMY	7	0	0.158753	0.0118748	0.829372
ENSMMUG00000023648	vmPFC	9	0.0472113	0.158744	0.090581	0.703464
ENSMMUG00000023795	STS	15	0	0.158742	0.184682	0.656576
ENSMMUG00000022930	vmPFC	19	4.02697e-10	0.1587	0.0344913	0.806809
ENSMMUG00000017931	DG	10	0.0139726	0.158638	0.00936051	0.818029
ENSMMUG00000042961	vmPFC	20	0	0.158616	0.0164747	0.824909
ENSMMUG00000044556	vmPFC	11	0	0.15859	0.0159603	0.82545
ENSMMUG00000009805	CN	20	0.106863	0.158413	0.00281994	0.731905
ENSMMUG00000003934	Pu	X	0	0.15839	0.0584216	0.783189
ENSMMUG00000021373	DG	10	0.0283349	0.158294	0.0215902	0.791781
ENSMMUG00000039612	vmPFC	6	0	0.158259	0.0579169	0.783824
ENSMMUG00000002021	CN	2	0.0143343	0.158183	0.0544161	0.773067
ENSMMUG00000061421	V1	11	0.0511239	0.158168	0.00324705	0.787461
ENSMMUG00000013470	CN	17	0.0645601	0.158134	0.0125613	0.764744
ENSMMUG00000020520	vmPFC	19	0.00131601	0.158065	0.0520148	0.788605
ENSMMUG00000011580	ACCg	2	0	0.158042	0.00573609	0.836222
ENSMMUG00000023194	AMY	3	0	0.158003	0.00896193	0.833035
ENSMMUG00000013070	DG	19	0.173605	0.15798	0.0128987	0.655516
ENSMMUG00000010229	ACCg	14	0.0110201	0.157962	0.00953098	0.821487
ENSMMUG00000002331	Pu	5	0	0.157836	0.00262492	0.839539
ENSMMUG00000022329	DG	3	0	0.15783	0.00238528	0.839784
ENSMMUG00000015563	DG	13	0.14718	0.157723	0.0227928	0.672305
ENSMMUG00000053175	AMY	19	0	0.157677	0.00125153	0.841072
ENSMMUG00000019649	ACCg	11	0	0.157643	7.01106e-07	0.842356
ENSMMUG00000047046	vmPFC	10	0	0.157495	0.0601372	0.782367
ENSMMUG00000004633	M1	X	0	0.157476	0.146157	0.696367
ENSMMUG00000023470	ACCg	3	0	0.157468	0.0108585	0.831673
ENSMMUG00000009393	DG	7	0	0.15746	0.000551413	0.841988
ENSMMUG00000001224	ACCg	6	0.0181657	0.157408	0.000962201	0.823464
ENSMMUG00000005618	LGN	2	0.14257	0.157395	0.003478	0.696557
ENSMMUG00000014521	VMH	16	0.0783311	0.1573	0.0315525	0.732816
ENSMMUG00000005226	ACCg	7	0.00847751	0.157276	0.0034771	0.830769
ENSMMUG00000020923	Pu	6	0.299455	0.15727	0.00384244	0.539432
ENSMMUG00000056688	DG	6	0	0.157259	0.00868378	0.834057
ENSMMUG00000019154	LGN	1	0.0701997	0.157243	0.000273675	0.772283
ENSMMUG00000021051	vmPFC	6	0.00720236	0.157229	0.000205907	0.835363
ENSMMUG00000008098	CN	13	0.0459594	0.15722	0.0173137	0.779507
ENSMMUG00000002624	Pu	1	0	0.157175	0.0299288	0.812896
ENSMMUG00000023364	Pu	1	0.0498367	0.157111	0.000725372	0.792327
ENSMMUG00000023140	ACCg	10	0.0471524	0.157108	0.0250236	0.770716
ENSMMUG00000049889	ACCg	X	0.135756	0.157103	0.000405873	0.706735
ENSMMUG00000012667	AMY	15	0.102546	0.157062	0.00389801	0.736494
ENSMMUG00000056493	vmPFC	10	0.0730623	0.157045	0.0013457	0.768547
ENSMMUG00000001121	vmPFC	20	0.0785091	0.156991	0.0563603	0.708139
ENSMMUG00000016652	vlPFC	9	0.153519	0.156792	0.00408651	0.685603
ENSMMUG00000053433	DG	14	0.135654	0.156673	0.00250543	0.705168
ENSMMUG00000048091	Pu	19	0.0292981	0.156653	0.00173609	0.812313
ENSMMUG00000020086	AMY	3	0.0502073	0.156616	0.000307247	0.79287
ENSMMUG00000039015	CA3	4	0	0.156571	0.0398927	0.803536
ENSMMUG00000021917	LGN	1	0	0.156561	0.00885937	0.83458
ENSMMUG00000000980	CA3	20	0.0404947	0.156508	1.97863e-06	0.802995
ENSMMUG00000017101	ACCg	1	0	0.156491	0.0132545	0.830255
ENSMMUG00000008209	VMH	X	0.0846548	0.156331	9.80601e-05	0.758916
ENSMMUG00000044175	AMY	1	0.108138	0.156322	0.130683	0.604857
ENSMMUG00000004383	Pu	13	0.183423	0.156216	0.0845949	0.575766
ENSMMUG00000053200	AMY	15	0.0234768	0.156188	0.132564	0.687771
ENSMMUG00000007227	CN	4	0	0.156122	0.0137573	0.830121
ENSMMUG00000002389	M1	19	0.063517	0.156103	0.0042928	0.776088
ENSMMUG00000050030	ACCg	10	0.0504339	0.156069	0.00322274	0.790274
ENSMMUG00000005681	vmPFC	1	0.062754	0.155935	0.00114139	0.78017
ENSMMUG00000019519	vmPFC	1	0	0.155895	0.128502	0.715603
ENSMMUG00000052330	VMH	15	1.83301e-10	0.155863	0.00671354	0.837423
ENSMMUG00000015092	AMY	6	0	0.155847	0.15531	0.688843
ENSMMUG00000012663	DG	17	0.230121	0.155846	0.000878934	0.613154
ENSMMUG00000016755	vmPFC	16	0	0.155801	0.00658135	0.837617
ENSMMUG00000007169	DG	17	2.03831e-10	0.155796	0.0148331	0.829371
ENSMMUG00000002003	CN	1	0.135926	0.155705	0.00632184	0.702048
ENSMMUG00000000632	AMY	1	2.728e-10	0.15554	0.0378662	0.806594
ENSMMUG00000020527	DG	16	0	0.155417	0.00790391	0.836679
ENSMMUG00000058131	dmPFC	X	2.23231e-10	0.155381	0.00272975	0.841889
ENSMMUG00000042021	DG	1	0.161529	0.155353	0.0141127	0.669005
ENSMMUG00000016293	vmPFC	17	0	0.155303	0.00115648	0.843541
ENSMMUG00000050877	CA3	13	0.00564858	0.155289	0.00304142	0.836021
ENSMMUG00000012981	ACCg	8	0	0.155283	0.00788918	0.836827
ENSMMUG00000023297	DG	14	0	0.155278	0.0341072	0.810615
ENSMMUG00000018476	vmPFC	9	0	0.155238	0.0262893	0.818472
ENSMMUG00000029799	STS	4	0	0.155237	5.0037e-05	0.844713
ENSMMUG00000013181	DG	11	0	0.155223	0.0401587	0.804619
ENSMMUG00000012684	vmPFC	7	0.0501202	0.155164	0.0425648	0.752151
ENSMMUG00000000081	VMH	2	0.0375961	0.155141	0.00189755	0.805365
ENSMMUG00000023515	vmPFC	10	0	0.155128	2.38943e-05	0.844848
ENSMMUG00000014426	LGN	2	0	0.155038	0.0424513	0.802511
ENSMMUG00000010119	V1	14	0	0.15501	0.0136065	0.831384
ENSMMUG00000015925	vmPFC	14	0	0.154995	0.119889	0.725117
ENSMMUG00000014102	LGN	12	0	0.154909	0.00378457	0.841307
ENSMMUG00000059289	vlPFC	18	0.0137648	0.154829	0.00247281	0.828933
ENSMMUG00000052609	DG	5	0	0.154756	0.0564397	0.788804
ENSMMUG00000063180	ACCg	16	0.0352902	0.154749	7.49078e-05	0.809886
ENSMMUG00000001137	V1	15	0	0.15471	0.109896	0.735394
ENSMMUG00000007154	AMY	5	0.0427833	0.154708	0.128891	0.673618
ENSMMUG00000019023	LGN	3	0.0643152	0.154687	0.00159342	0.779404
ENSMMUG00000006180	VMH	12	0.00768019	0.154603	0.0176271	0.82009
ENSMMUG00000062357	LGN	3	0.115361	0.154587	0.00305601	0.726996
ENSMMUG00000004642	STS	15	0.162826	0.154566	0.028941	0.653667
ENSMMUG00000012314	VMH	10	0.111821	0.154531	0.0224124	0.711236
ENSMMUG00000001748	V1	15	0	0.154477	0.0186518	0.826871
ENSMMUG00000015175	ACCg	6	0.15965	0.15444	0.00518264	0.680727
ENSMMUG00000012241	VMH	4	0	0.15443	0.0318042	0.813766
ENSMMUG00000008091	LGN	16	0	0.154415	0.0119136	0.833671
ENSMMUG00000009677	DG	19	0	0.154347	0.000110061	0.845543
ENSMMUG00000000899	LGN	20	0.00088973	0.154301	0.0331469	0.811662
ENSMMUG00000007709	ACCg	10	0	0.154255	0.0111132	0.834632
ENSMMUG00000000124	V1	9	0	0.154231	9.87005e-06	0.845759
ENSMMUG00000021364	ACCg	7	0.125979	0.154197	0.0166234	0.7032
ENSMMUG00000018399	vmPFC	11	0	0.154118	0.0034618	0.84242
ENSMMUG00000049590	CA3	1	0.100289	0.154049	1.97211e-05	0.745642
ENSMMUG00000016327	CA3	15	0	0.154002	0.0407816	0.805217
ENSMMUG00000021382	vmPFC	19	0	0.153997	0.103644	0.742359
ENSMMUG00000000152	DG	11	0	0.15394	0.000276206	0.845783
ENSMMUG00000019763	vlPFC	4	0.0570367	0.153928	0.0106648	0.77837
ENSMMUG00000016948	Pu	X	0.036561	0.153927	0.14487	0.664643
ENSMMUG00000011408	V1	18	0.174669	0.153809	0.0171927	0.65433
ENSMMUG00000021419	ACCg	7	0.0362469	0.153757	0.000986066	0.80901
ENSMMUG00000006937	CA3	19	0	0.153738	0.0132659	0.832996
ENSMMUG00000018087	DG	16	0	0.153704	0.0220476	0.824248
ENSMMUG00000013507	V1	1	0.124583	0.153656	0.0232914	0.69847
ENSMMUG00000058560	CA3	7	0.0115986	0.153493	0.0203519	0.814557
ENSMMUG00000023194	DG	3	0	0.153488	3.22639e-07	0.846512
ENSMMUG00000022282	AMY	17	0.0680141	0.153463	0.00455842	0.773965
ENSMMUG00000021162	AMY	5	0.187013	0.153415	0.000488545	0.659083
ENSMMUG00000013558	vmPFC	8	0	0.153393	0.0833317	0.763275
ENSMMUG00000060244	vmPFC	5	0.162415	0.153392	0.00444742	0.679746
ENSMMUG00000044486	V1	16	0.239648	0.153267	0.0253383	0.581747
ENSMMUG00000023034	DG	9	0	0.153265	0.00679835	0.839937
ENSMMUG00000007514	V1	X	1.6312e-10	0.153258	0.00121924	0.845522
ENSMMUG00000040307	ACCg	11	0.0567069	0.153212	1.12628e-05	0.79007
ENSMMUG00000062995	ACCg	19	3.10572e-08	0.153185	0.102544	0.74427
ENSMMUG00000015276	V1	3	0.127424	0.153157	0.0260162	0.693403
ENSMMUG00000058753	ACCg	2	0	0.153074	0.0218033	0.825123
ENSMMUG00000002986	CN	X	0	0.152997	0.00979178	0.837211
ENSMMUG00000018911	vmPFC	1	0	0.152989	0.215674	0.631337
ENSMMUG00000015279	ACCg	15	0	0.152951	0.100961	0.746088
ENSMMUG00000003934	AMY	X	0	0.152928	0.0126674	0.834405
ENSMMUG00000020100	AMY	10	0	0.152906	0.02678	0.820314
ENSMMUG00000017204	CA3	9	0	0.152899	0.0103913	0.836709
ENSMMUG00000060137	DG	11	0	0.152897	0.00209973	0.845003
ENSMMUG00000017635	ACCg	X	0.0040159	0.152884	0.0239528	0.819148
ENSMMUG00000060774	VMH	7	0.116132	0.152824	0.122609	0.608435
ENSMMUG00000057466	VMH	1	0	0.152808	0.000123794	0.847068
ENSMMUG00000016401	AMY	17	0.0190414	0.152666	0.00928291	0.81901
ENSMMUG00000019647	CA3	14	0	0.152617	0.00746324	0.83992
ENSMMUG00000005402	ACCg	7	0.0044307	0.152609	0.0245441	0.818416
ENSMMUG00000013892	V1	11	0	0.152535	0.00699182	0.840473
ENSMMUG00000000828	vmPFC	5	0	0.152492	0.0502982	0.79721
ENSMMUG00000008065	vmPFC	14	0	0.152399	0.0368337	0.810768
ENSMMUG00000001575	CN	13	0.0578004	0.152382	0.0173107	0.772507
ENSMMUG00000017497	ACCg	4	0.0954231	0.152284	0.0564984	0.695794
ENSMMUG00000040628	vmPFC	10	0	0.152276	0.128896	0.718828
ENSMMUG00000053025	vmPFC	8	0	0.152227	0.0585789	0.789194
ENSMMUG00000050324	vmPFC	10	0	0.152226	0.0280297	0.819744
ENSMMUG00000051588	ACCg	11	0	0.151971	0.00376949	0.844259
ENSMMUG00000008865	CA3	2	0	0.151894	0.01996	0.828146
ENSMMUG00000019703	vmPFC	9	0.0605578	0.151878	0.0319026	0.755661
ENSMMUG00000020147	DG	2	9.68579e-08	0.151701	0.000210849	0.848088
ENSMMUG00000006422	V1	4	0.140424	0.15164	0.00157871	0.706358
ENSMMUG00000013695	Pu	9	0	0.151619	0.0957499	0.752631
ENSMMUG00000037727	CN	20	0.100089	0.151497	0.0277107	0.720702
ENSMMUG00000020202	AMY	X	0.229434	0.151483	0.0543015	0.564782
ENSMMUG00000038615	VMH	13	0	0.151393	0.0205433	0.828063
ENSMMUG00000010959	ACCg	15	0	0.151339	0.0325625	0.816099
ENSMMUG00000048526	vmPFC	3	0	0.151296	0.0516778	0.797026
ENSMMUG00000017843	Pu	11	0	0.151246	0.0937679	0.754986
ENSMMUG00000003279	V1	6	0.03483	0.151237	0.0321893	0.781743
ENSMMUG00000060191	M1	19	0.0826202	0.151118	0.023252	0.74301
ENSMMUG00000022248	AMY	8	0	0.151096	0.341906	0.506998
ENSMMUG00000007590	CA3	13	0.0115333	0.150993	0.0012448	0.836229
ENSMMUG00000012591	M1	6	0.0655907	0.150978	0.00452813	0.778903
ENSMMUG00000061242	STS	14	0.000848608	0.150968	0.185351	0.662832
ENSMMUG00000049147	vmPFC	11	0	0.150961	0.0765957	0.772443
ENSMMUG00000011482	STS	13	0.0710519	0.150908	0.00993869	0.768101
ENSMMUG00000006729	ACCg	8	0	0.150897	0.00627812	0.842825
ENSMMUG00000032010	DG	5	0.136692	0.150854	0.00208624	0.710367
ENSMMUG00000000172	ACCg	15	0	0.150845	0.046702	0.802453
ENSMMUG00000022872	vmPFC	19	0	0.150761	0.044899	0.80434
ENSMMUG00000037684	vmPFC	10	7.60283e-10	0.150506	0.0370295	0.812465
ENSMMUG00000044406	Pu	1	0.0270057	0.150482	0.00667643	0.815836
ENSMMUG00000049968	vmPFC	19	0	0.150433	0.00330895	0.846258
ENSMMUG00000008125	DG	20	0	0.150388	0.00268856	0.846923
ENSMMUG00000019742	ACCg	13	0	0.150369	0.0236112	0.82602
ENSMMUG00000005482	CN	14	0.0349999	0.150319	0.0238932	0.790788
ENSMMUG00000008365	VMH	20	0.06528	0.150283	0.00244736	0.781989
ENSMMUG00000049708	V1	20	0.0532205	0.150058	0.0306582	0.766063
ENSMMUG00000030280	ACCg	5	0	0.149945	0.0079419	0.842113
ENSMMUG00000013764	M1	3	0.110582	0.149827	0.00140308	0.738188
ENSMMUG00000009058	vmPFC	6	0	0.149815	0.129314	0.720871
ENSMMUG00000009976	vmPFC	15	0.0268406	0.149809	0.0316792	0.791671
ENSMMUG00000051905	ACCg	10	0	0.149783	0.0295081	0.820709
ENSMMUG00000013179	V1	X	0.136463	0.149693	0.0646187	0.649225
ENSMMUG00000022035	DG	20	0	0.149689	0.00310299	0.847208
ENSMMUG00000013429	DG	19	2.49204e-19	0.149542	0.00261003	0.847848
ENSMMUG00000010049	DG	7	0	0.149434	0.0222019	0.828364
ENSMMUG00000064464	LGN	1	0	0.149408	0.0227853	0.827807
ENSMMUG00000014409	DG	16	0.124648	0.149212	0.00387533	0.722265
ENSMMUG00000045490	ACCg	20	0	0.149199	0.00471686	0.846084
ENSMMUG00000022171	ACCg	1	0.186445	0.149157	0.0196397	0.644758
ENSMMUG00000031811	vmPFC	2	0.0444786	0.149038	0.0369949	0.769489
ENSMMUG00000001949	V1	2	0.252614	0.149008	0.017525	0.580854
ENSMMUG00000064373	CA3	19	0.0160034	0.148978	1.7313e-05	0.835001
ENSMMUG00000016352	Pu	4	0.0800675	0.148973	0.0273758	0.743584
ENSMMUG00000015093	ACCg	15	0	0.148957	0.0885385	0.762505
ENSMMUG00000061600	ACCg	14	0	0.148902	0.00372746	0.847371
ENSMMUG00000058230	LGN	16	0.0599539	0.148824	0.0567284	0.734494
ENSMMUG00000019410	CA3	X	0	0.148795	0.0933906	0.757814
ENSMMUG00000004942	vmPFC	15	0	0.148793	0.0575111	0.793695
ENSMMUG00000007288	LGN	12	0.0184972	0.148559	0.171923	0.661021
ENSMMUG00000003106	CA3	15	0.264043	0.148537	0.000776846	0.586643
ENSMMUG00000003934	CN	X	0.00176136	0.148506	0.0119076	0.837825
ENSMMUG00000021792	V1	18	0.0336302	0.148499	0.00221272	0.815658
ENSMMUG00000055747	CA3	19	0	0.148472	0.00136905	0.850159
ENSMMUG00000053322	Pu	X	0	0.14844	0.0413617	0.810198
ENSMMUG00000006696	DG	3	0.0210141	0.148418	0.00308714	0.827481
ENSMMUG00000020515	AMY	X	0.218809	0.14841	0.0164296	0.616351
ENSMMUG00000004644	VMH	5	0	0.148342	0.0521482	0.79951
ENSMMUG00000017654	CN	16	0.0714796	0.148295	0.000256427	0.779969
ENSMMUG00000015193	DG	4	0	0.148293	0.000317644	0.851389
ENSMMUG00000003247	AMY	16	0	0.148277	0.000432087	0.851291
ENSMMUG00000007109	vmPFC	1	0	0.148274	0.00678505	0.844941
ENSMMUG00000051305	AMY	19	0	0.148264	0.0774083	0.774327
ENSMMUG00000012252	ACCg	1	0.0259567	0.148249	0.000183365	0.825611
ENSMMUG00000000134	ACCg	1	0.0537518	0.148175	0.0190063	0.779067
ENSMMUG00000001991	DG	19	0	0.148169	0.000633624	0.851197
ENSMMUG00000007525	V1	2	0.0200702	0.148165	0.000148222	0.831617
ENSMMUG00000004449	ACCg	7	0	0.148148	0.00141046	0.850441
ENSMMUG00000007465	CA3	7	1.84287e-10	0.148073	0.0230882	0.828839
ENSMMUG00000018194	CN	X	0	0.148006	0.0158386	0.836156
ENSMMUG00000054817	ACCg	X	0.0334628	0.147955	0.0909938	0.727588
ENSMMUG00000006362	DG	X	1.93474e-10	0.147913	0.000396128	0.851691
ENSMMUG00000001991	M1	19	0.108967	0.147862	0.0114803	0.731691
ENSMMUG00000064124	ACCg	13	0	0.14779	0.000663801	0.851547
ENSMMUG00000010244	ACCg	8	0.0623255	0.147735	0.018613	0.771326
ENSMMUG00000055640	ACCg	9	1.84186e-10	0.147707	0.0155861	0.836707
ENSMMUG00000062373	dmPFC	19	1.07689e-10	0.147634	0.00298376	0.849383
ENSMMUG00000007678	Pu	11	0.0406602	0.147568	0.053788	0.757984
ENSMMUG00000007067	DG	9	0.0895023	0.147534	0.0153613	0.747603
ENSMMUG00000050939	ACCg	20	0	0.147512	0.0188575	0.83363
ENSMMUG00000061421	DG	11	0	0.147395	0.000690713	0.851914
ENSMMUG00000042475	CA3	1	0	0.147379	0.0457427	0.806878
ENSMMUG00000042330	VMH	7	0.129863	0.147349	0.000498634	0.722289
ENSMMUG00000058322	vmPFC	2	0	0.147275	0.00308618	0.849639
ENSMMUG00000019090	Pu	11	0.0610719	0.147242	0.0640442	0.727642
ENSMMUG00000017064	vmPFC	3	0	0.147154	0.077076	0.77577
ENSMMUG00000052019	V1	3	0	0.147105	0.015831	0.837064
ENSMMUG00000064856	CN	19	0.0571871	0.14708	0.0293529	0.76638
ENSMMUG00000005557	LGN	8	0	0.147043	0.0529212	0.800036
ENSMMUG00000008994	V1	9	0	0.146988	0.0554278	0.797584
ENSMMUG00000047625	Pu	10	0.13916	0.14694	0.000915682	0.712984
ENSMMUG00000008039	ACCg	17	0	0.146932	0.0394285	0.813639
ENSMMUG00000050988	DG	8	0.174042	0.146877	3.13004e-05	0.67905
ENSMMUG00000059632	CN	1	0.0116129	0.14686	0.0268699	0.814657
ENSMMUG00000021253	M1	2	0.0264786	0.146771	8.19097e-06	0.826742
ENSMMUG00000022129	CN	19	0	0.146741	0.000921111	0.852338
ENSMMUG00000058896	ACCg	19	0	0.146658	0.0532352	0.800107
ENSMMUG00000023601	ACCg	11	0	0.146551	0.053533	0.799916
ENSMMUG00000005365	Pu	4	1.86066e-10	0.146482	0.000985028	0.852533
ENSMMUG00000004417	ACCg	6	1.14535e-10	0.14643	0.0103577	0.843212
ENSMMUG00000001126	vmPFC	13	0	0.146395	0.061528	0.792077
ENSMMUG00000050899	CA3	4	0	0.146332	0.000226736	0.853441
ENSMMUG00000004534	CN	14	0.115992	0.146328	0.0350864	0.702594
ENSMMUG00000019747	VMH	13	0	0.146311	0.055152	0.798537
ENSMMUG00000053179	vmPFC	1	0	0.146308	0.0804665	0.773226
ENSMMUG00000059482	M1	5	4.66912e-08	0.146295	0.00774581	0.845959
ENSMMUG00000015334	CA3	9	0.294724	0.146249	0.00348737	0.55554
ENSMMUG00000012496	vmPFC	7	0	0.146234	0.139096	0.71467
ENSMMUG00000021037	AMY	13	0	0.146133	0.0275971	0.82627
ENSMMUG00000010163	ACCg	2	0	0.146114	0.0255808	0.828305
ENSMMUG00000011645	vmPFC	1	0	0.146102	0.087977	0.765921
ENSMMUG00000057946	CA3	16	0	0.146098	0.00108133	0.852821
ENSMMUG00000010949	Pu	7	0	0.146086	0.0506434	0.803271
ENSMMUG00000016243	AMY	11	0	0.146044	0.0472574	0.806699
ENSMMUG00000008214	vlPFC	7	0	0.146031	0.0046734	0.849295
ENSMMUG00000014169	vmPFC	14	0	0.146015	0.131063	0.722922
ENSMMUG00000009981	LGN	1	0	0.14594	0.0440089	0.810051
ENSMMUG00000000803	VMH	11	1.15418e-10	0.145901	0.000322829	0.853776
ENSMMUG00000047879	AMY	10	0	0.145881	0.0730873	0.781032
ENSMMUG00000018299	Pu	10	0.034853	0.14585	0.0285561	0.790741
ENSMMUG00000058224	AMY	3	0	0.145793	0.0320907	0.822116
ENSMMUG00000056967	V1	QNVO02002155.1	0	0.145638	1.28659e-06	0.854361
ENSMMUG00000007863	V1	16	9.1889e-10	0.145613	0.0940863	0.7603
ENSMMUG00000063335	vmPFC	3	0	0.145612	0.00354258	0.850846
ENSMMUG00000007331	CA3	20	0.0804311	0.145586	0.0755845	0.698398
ENSMMUG00000018506	DG	15	0	0.145578	0.0446399	0.809782
ENSMMUG00000013068	CN	19	0.0181019	0.1455	0.0426191	0.793779
ENSMMUG00000060950	V1	4	0	0.145459	0.00016431	0.854376
ENSMMUG00000037727	ACCg	20	1.07931e-10	0.145445	0.000551109	0.854004
ENSMMUG00000063266	LGN	5	0	0.145432	0.0129362	0.841632
ENSMMUG00000000863	Pu	7	0.11532	0.14541	0.0095325	0.729738
ENSMMUG00000011614	LGN	19	0.0597431	0.145343	0.0249166	0.769997
ENSMMUG00000005637	ACCg	16	0.0849327	0.145265	0.025671	0.744131
ENSMMUG00000018548	vmPFC	12	0	0.145243	0.011925	0.842832
ENSMMUG00000000935	vmPFC	15	9.20129e-19	0.145238	0.125447	0.729315
ENSMMUG00000006652	LGN	14	0	0.145219	0.000567627	0.854213
ENSMMUG00000021899	vlPFC	2	0.151912	0.145197	0.00428021	0.698612
ENSMMUG00000013681	DG	1	0	0.145113	0.00933575	0.845551
ENSMMUG00000020894	CA3	3	0.0432011	0.145103	0.011519	0.800177
ENSMMUG00000020138	ACCg	2	9.37775e-10	0.14505	0.000183322	0.854767
ENSMMUG00000052760	LGN	X	0.10056	0.144995	0.0173844	0.73706
ENSMMUG00000010379	ACCg	6	0	0.144941	0.0010484	0.854011
ENSMMUG00000022550	vmPFC	7	0.071669	0.144838	0.00196915	0.781524
ENSMMUG00000009873	DG	13	0	0.14482	0.0239742	0.831206
ENSMMUG00000008985	ACCg	9	0	0.144813	0.0315152	0.823672
ENSMMUG00000030785	DG	13	0.0582192	0.144639	0.00387501	0.793266
ENSMMUG00000008199	ACCg	16	0.0809149	0.144618	0.00690681	0.76756
ENSMMUG00000009808	vmPFC	20	0	0.144601	0.0956048	0.759794
ENSMMUG00000048207	Pu	20	0.000343443	0.144599	0.00232618	0.852731
ENSMMUG00000047658	dmPFC	9	0	0.144545	0.00700084	0.848454
ENSMMUG00000008414	CA3	15	0	0.144521	0.000184429	0.855294
ENSMMUG00000015377	vmPFC	11	1.23507e-08	0.14446	0.125967	0.729573
ENSMMUG00000003775	AMY	1	0	0.144417	0.0559127	0.79967
ENSMMUG00000011716	ACCg	19	0.0777718	0.144382	0.0224906	0.755356
ENSMMUG00000005293	CN	4	1.13039e-15	0.144353	0.0952364	0.76041
ENSMMUG00000018687	LGN	X	0.100536	0.144345	0.0705498	0.684569
ENSMMUG00000008384	ACCg	12	4.30604e-09	0.144326	0.00598172	0.849692
ENSMMUG00000040183	AMY	5	0	0.144261	0.00163417	0.854105
ENSMMUG00000031051	AMY	10	0.116162	0.144235	0.0173332	0.722269
ENSMMUG00000003783	STS	7	0.0549367	0.144173	0.0844055	0.716485
ENSMMUG00000004742	LGN	2	0	0.14415	0.0504534	0.805397
ENSMMUG00000013106	VMH	5	0	0.144066	0.000112082	0.855822
ENSMMUG00000023244	ACCg	5	0	0.144065	0.026804	0.829131
ENSMMUG00000021291	vlPFC	11	0	0.144056	0.0103338	0.84561
ENSMMUG00000020471	M1	1	0	0.144009	0.210888	0.645103
ENSMMUG00000013923	AMY	19	0	0.143976	0.0130266	0.842998
ENSMMUG00000011335	vmPFC	1	0.0305532	0.14395	7.5208e-05	0.825422
ENSMMUG00000004056	M1	9	0	0.143946	0.0813743	0.77468
ENSMMUG00000045077	ACCg	3	0.0591972	0.143939	0.0410403	0.755824
ENSMMUG00000050420	LGN	X	0.0186398	0.143893	0.00711847	0.830349
ENSMMUG00000005011	CN	10	0.108258	0.143892	0.0325892	0.715261
ENSMMUG00000000104	AMY	3	4.79733e-10	0.143829	0.0279575	0.828213
ENSMMUG00000004785	AMY	5	0.060201	0.143823	0.0191955	0.776781
ENSMMUG00000015569	ACCg	4	0.0406665	0.143779	0.0163768	0.799177
ENSMMUG00000000628	CN	7	0	0.143777	0.0417987	0.814424
ENSMMUG00000010257	STS	13	0	0.143675	0.00552092	0.850804
ENSMMUG00000047476	ACCg	2	0	0.143666	0.00314347	0.85319
ENSMMUG00000063960	ACCg	14	0	0.143619	0.00665497	0.849726
ENSMMUG00000007938	DG	14	0	0.143568	0.0510459	0.805386
ENSMMUG00000014677	STS	19	0	0.143553	0.00220372	0.854243
ENSMMUG00000052840	DG	18	0.241751	0.143527	0.000137904	0.614584
ENSMMUG00000000525	AMY	20	0	0.143527	5.73284e-05	0.856415
ENSMMUG00000002916	AMY	10	0.0648599	0.143475	0.0985897	0.693075
ENSMMUG00000003907	CA3	19	0.0979715	0.143407	0.0181902	0.740431
ENSMMUG00000008670	V1	15	0	0.1434	8.25845e-05	0.856518
ENSMMUG00000012479	DG	1	4.87499e-17	0.143391	0.00272544	0.853884
ENSMMUG00000056205	V1	17	0.0864606	0.143385	7.15708e-05	0.770083
ENSMMUG00000015889	AMY	6	0	0.14334	0.183587	0.673073
ENSMMUG00000005909	vlPFC	6	0.124064	0.143334	0.0441936	0.688408
ENSMMUG00000019656	vmPFC	2	0.0530322	0.143235	0.0548448	0.748888
ENSMMUG00000042330	CA3	7	0.0663659	0.143189	0.000147885	0.790297
ENSMMUG00000002376	V1	16	0.088532	0.143175	0.00743207	0.760861
ENSMMUG00000012021	vmPFC	3	0	0.143143	0.0321442	0.824712
ENSMMUG00000062077	DG	20	0	0.143116	0.00288165	0.854003
ENSMMUG00000020046	vmPFC	1	0	0.143103	0.0316522	0.825244
ENSMMUG00000001727	DG	15	0.0272574	0.143049	0.00156573	0.828128
ENSMMUG00000001561	DG	20	0	0.143049	0.043677	0.813274
ENSMMUG00000012769	Pu	11	0.0315283	0.143035	0.00681059	0.818626
ENSMMUG00000001043	DG	15	0	0.143027	0.00849155	0.848481
ENSMMUG00000011834	ACCg	3	0	0.143015	0.00200233	0.854983
ENSMMUG00000006057	vmPFC	15	0	0.142998	0.0120192	0.844983
ENSMMUG00000011817	vmPFC	14	0.0778656	0.142978	0.0947521	0.684404
ENSMMUG00000021965	vmPFC	19	9.64337e-11	0.142973	0.0175825	0.839444
ENSMMUG00000013740	CN	10	0.0813786	0.142944	0.0515225	0.724155
ENSMMUG00000020289	M1	4	0	0.142933	0.153238	0.703829
ENSMMUG00000046195	DG	16	0	0.142912	0.00229788	0.85479
ENSMMUG00000001533	V1	16	0	0.142875	0.0243635	0.832761
ENSMMUG00000023650	ACCg	5	0.178453	0.142866	0.00953524	0.669147
ENSMMUG00000058280	ACCg	14	0	0.142852	0.00291865	0.854229
ENSMMUG00000019672	ACCg	14	0	0.14282	0.0260325	0.831147
ENSMMUG00000043152	CA3	4	0	0.14282	0.0320728	0.825107
ENSMMUG00000000914	ACCg	5	0	0.14282	0.0633467	0.793834
ENSMMUG00000008742	DG	19	0.0256773	0.142817	0.00494814	0.826557
ENSMMUG00000022218	V1	5	0	0.142751	0.0153164	0.841933
ENSMMUG00000055108	vmPFC	16	0	0.142721	0.0344116	0.822868
ENSMMUG00000000264	ACCg	10	0	0.142652	0.019079	0.838269
ENSMMUG00000014711	AMY	9	0	0.142635	0.0365831	0.820782
ENSMMUG00000008485	vmPFC	4	0	0.142584	0.0350191	0.822397
ENSMMUG00000008839	vmPFC	4	0.146182	0.142535	0.000102113	0.711181
ENSMMUG00000056510	vmPFC	QNVO02000512.1	0	0.142491	0.0393572	0.818152
ENSMMUG00000008684	ACCg	4	0	0.14248	0.0173961	0.840124
ENSMMUG00000020100	CA3	10	0	0.142474	0.00628808	0.851238
ENSMMUG00000002848	DG	6	0.0693424	0.142329	0.0308815	0.757447
ENSMMUG00000015800	vmPFC	1	0.0160522	0.142321	0.0989344	0.742693
ENSMMUG00000010496	vlPFC	11	0.227604	0.142251	0.0277416	0.602402
ENSMMUG00000011903	vmPFC	5	0	0.142227	0.00495926	0.852814
ENSMMUG00000064068	V1	3	0	0.142176	0.0827773	0.775047
ENSMMUG00000008398	LGN	5	0.256856	0.142175	0.0556904	0.545279
ENSMMUG00000019763	DG	4	0	0.142074	0.0188007	0.839125
ENSMMUG00000018385	Pu	11	0.259088	0.141953	0.0188389	0.58012
ENSMMUG00000022713	DG	20	0.104888	0.141885	0.0484866	0.70474
ENSMMUG00000011788	DG	3	0	0.141864	0.00218951	0.855946
ENSMMUG00000015718	DG	11	0	0.141785	0.00341904	0.854796
ENSMMUG00000014841	DG	17	0.098839	0.141744	0.00193415	0.757483
ENSMMUG00000047381	Pu	15	0.0551853	0.141743	0.0157733	0.787298
ENSMMUG00000045482	CA3	1	2.86643e-09	0.14174	0.017643	0.840617
ENSMMUG00000063148	vmPFC	19	0	0.141539	0.163147	0.695314
ENSMMUG00000000962	Pu	3	0	0.141413	0.000811211	0.857776
ENSMMUG00000019813	CN	2	0.0575543	0.14121	0.0277694	0.773466
ENSMMUG00000041714	ACCg	7	0.0120863	0.141157	0.0151381	0.831619
ENSMMUG00000019022	STS	3	1.59866e-10	0.141127	0.0620511	0.796822
ENSMMUG00000004871	CA3	4	9.76019e-10	0.141116	0.000444294	0.85844
ENSMMUG00000005113	V1	X	0	0.141053	0.0386054	0.820342
ENSMMUG00000013685	AMY	7	0.00789789	0.141053	0.0678816	0.783168
ENSMMUG00000015095	ACCg	X	0.114097	0.141005	0.00411506	0.740782
ENSMMUG00000002899	vmPFC	1	0	0.140896	0.00253495	0.856569
ENSMMUG00000008191	DG	1	0.177055	0.140884	6.86732e-05	0.681992
ENSMMUG00000013500	vmPFC	1	0	0.140872	0.0470695	0.812059
ENSMMUG00000049708	ACCg	20	0	0.140864	0.0139015	0.845234
ENSMMUG00000019696	AMY	2	0	0.140859	0.166631	0.69251
ENSMMUG00000003919	Pu	6	0.140118	0.14085	0.00931961	0.709712
ENSMMUG00000016646	Pu	9	0	0.140822	0.000155992	0.859022
ENSMMUG00000012318	ACCg	12	0	0.140817	0.0120775	0.847105
ENSMMUG00000031754	Pu	2	0.0693253	0.140805	0.0301226	0.759747
ENSMMUG00000044782	ACCg	10	0.0125796	0.140763	3.90616e-06	0.846654
ENSMMUG00000063410	M1	12	0	0.140752	0.00210091	0.857148
ENSMMUG00000022198	vmPFC	19	0	0.140741	0.0377129	0.821546
ENSMMUG00000001219	ACCg	19	0	0.140726	0.0119025	0.847372
ENSMMUG00000047704	LGN	19	0	0.140722	0.0296785	0.829599
ENSMMUG00000031981	LGN	2	4.19299e-10	0.140717	0.00141551	0.857868
ENSMMUG00000020436	vmPFC	3	0	0.140658	0.0271001	0.832242
ENSMMUG00000005228	V1	1	0	0.140599	0.0476116	0.811789
ENSMMUG00000014627	ACCg	2	0	0.140594	0.0471389	0.812267
ENSMMUG00000056325	M1	1	9.4814e-09	0.140536	0.0644055	0.795058
ENSMMUG00000018544	CN	3	0.0338434	0.140393	0.0390417	0.786722
ENSMMUG00000020856	V1	5	0	0.140352	0.0804297	0.779218
ENSMMUG00000052876	CN	4	0.0259054	0.140337	0.0114023	0.822356
ENSMMUG00000009981	V1	1	0	0.140274	0.147686	0.712041
ENSMMUG00000057747	STS	20	0	0.140191	0.126744	0.733064
ENSMMUG00000040063	AMY	1	0.0229087	0.140148	5.11551e-05	0.836892
ENSMMUG00000057768	Pu	2	0	0.140094	0.00181713	0.858089
ENSMMUG00000003919	VMH	6	0.0581845	0.140087	0.0696672	0.732062
ENSMMUG00000014213	DG	20	6.38509e-09	0.140082	0.000474367	0.859443
ENSMMUG00000020786	Pu	15	0.0257147	0.140037	0.08754	0.746709
ENSMMUG00000052674	CN	16	0.0833257	0.139981	0.00161412	0.77508
ENSMMUG00000005042	vmPFC	15	0	0.139941	0.00412138	0.855938
ENSMMUG00000002986	vlPFC	X	1.67887e-10	0.139743	0.0483099	0.811947
ENSMMUG00000050284	vmPFC	7	0.119022	0.139687	0.167418	0.573874
ENSMMUG00000017134	vmPFC	10	0	0.13968	0.194817	0.665503
ENSMMUG00000000800	V1	2	0.0732234	0.139676	0.0645713	0.722529
ENSMMUG00000021839	DG	3	0.298169	0.139675	0.00493533	0.55722
ENSMMUG00000022824	vmPFC	4	0.00440767	0.139672	0.0399855	0.815934
ENSMMUG00000003799	vmPFC	15	0.0402012	0.139645	0.270922	0.549233
ENSMMUG00000039983	V1	19	0	0.139611	0.0175326	0.842856
ENSMMUG00000022938	VMH	19	0.140122	0.139565	0.0208193	0.699493
ENSMMUG00000015583	ACCg	11	0	0.139484	0.00660224	0.853914
ENSMMUG00000018908	CA3	12	0	0.139403	4.60477e-06	0.860593
ENSMMUG00000007445	ACCg	9	0	0.13934	0.0738742	0.786785
ENSMMUG00000020801	CA3	10	0.101212	0.139203	0.0027316	0.756854
ENSMMUG00000040100	DG	7	0	0.13905	0.00137952	0.85957
ENSMMUG00000008209	CA3	X	0.19119	0.139048	0.00203653	0.667726
ENSMMUG00000040183	V1	5	0.0454487	0.139027	0.0348561	0.780669
ENSMMUG00000022895	CA3	15	0	0.139014	0.0500808	0.810905
ENSMMUG00000010505	DG	13	0.0300212	0.13901	0.0690545	0.761914
ENSMMUG00000019887	AMY	6	4.37339e-18	0.138984	0.0146583	0.846358
ENSMMUG00000015991	vmPFC	14	0	0.138947	0.0108031	0.85025
ENSMMUG00000012899	vmPFC	X	0	0.13889	0.0698352	0.791275
ENSMMUG00000001561	CA3	20	0.185641	0.138875	2.95708e-06	0.675481
ENSMMUG00000012893	Pu	16	0.165517	0.138837	0.0745855	0.621061
ENSMMUG00000004964	ACCg	4	0.00972917	0.13878	0.0218359	0.829655
ENSMMUG00000016831	AMY	3	1.52102e-10	0.138748	0.118424	0.742827
ENSMMUG00000015152	DG	9	0	0.138731	0.000521722	0.860748
ENSMMUG00000001580	VMH	10	0	0.138718	0.00285952	0.858422
ENSMMUG00000013511	DG	16	3.18571e-19	0.138663	0.00503372	0.856304
ENSMMUG00000015391	Pu	10	0.160585	0.138612	0.0875786	0.613224
ENSMMUG00000019884	DG	1	1.68406e-17	0.138544	0.0225752	0.838881
ENSMMUG00000003902	AMY	1	0	0.138541	0.226344	0.635115
ENSMMUG00000005113	STS	X	0	0.13852	0.000841462	0.860638
ENSMMUG00000005031	AMY	14	0	0.138502	0.0709817	0.790516
ENSMMUG00000001913	ACCg	16	0.00722077	0.138461	0.000232264	0.854086
ENSMMUG00000004356	vlPFC	4	2.4122e-10	0.138431	0.00362712	0.857942
ENSMMUG00000049558	DG	3	0	0.138371	0.00769557	0.853934
ENSMMUG00000019324	vmPFC	2	0	0.138316	0.0639011	0.797783
ENSMMUG00000017706	V1	19	0	0.138308	0.0604703	0.801222
ENSMMUG00000007791	AMY	14	0.0287426	0.138245	0.0372772	0.795735
ENSMMUG00000005073	ACCg	1	0	0.13813	8.35598e-05	0.861787
ENSMMUG00000000055	CA3	2	0.022041	0.138121	9.76291e-05	0.839741
ENSMMUG00000021083	LGN	10	0	0.138102	0.069204	0.792694
ENSMMUG00000038138	STS	14	0.145244	0.138075	0.17034	0.546341
ENSMMUG00000000113	AMY	11	0.131803	0.137835	0.0363427	0.694019
ENSMMUG00000005365	vmPFC	4	0	0.137833	0.0182774	0.843889
ENSMMUG00000000454	V1	9	0.0274508	0.137812	0.0305411	0.804196
ENSMMUG00000041713	VMH	15	0	0.137753	0.017032	0.845215
ENSMMUG00000062581	vlPFC	7	2.84158e-16	0.137724	0.00133976	0.860936
ENSMMUG00000014313	DG	20	0.0710353	0.137703	0.00187309	0.789389
ENSMMUG00000019672	DG	14	0	0.137688	0.0216672	0.840645
ENSMMUG00000030801	ACCg	17	9.13224e-20	0.137684	0.0376296	0.824686
ENSMMUG00000052091	ACCg	16	0.0629758	0.137671	0.00118331	0.798169
ENSMMUG00000007898	ACCg	1	0	0.137667	0.0130404	0.849293
ENSMMUG00000004758	DG	1	0.119754	0.137605	0.00397118	0.738669
ENSMMUG00000000616	M1	20	0	0.137603	0.0443636	0.818033
ENSMMUG00000021403	ACCg	12	0.0652846	0.137603	0.019332	0.777781
ENSMMUG00000060557	vmPFC	4	0.0467108	0.13758	0.0376849	0.778024
ENSMMUG00000018482	vmPFC	12	0	0.137496	0.144252	0.718252
ENSMMUG00000007069	M1	6	0	0.137475	0.00066998	0.861855
ENSMMUG00000062265	ACCg	14	0	0.137457	0.0364968	0.826046
ENSMMUG00000015177	V1	6	0	0.137441	0.177855	0.684703
ENSMMUG00000000165	CA3	8	0.0944667	0.137428	0.00403797	0.764067
ENSMMUG00000007603	CN	14	0.00262459	0.13739	0.000786635	0.859199
ENSMMUG00000017377	DG	X	2.86946e-10	0.137378	0.0868718	0.77575
ENSMMUG00000065227	Pu	8	0	0.137355	0.0251934	0.837451
ENSMMUG00000021253	ACCg	2	0	0.137354	0.0268473	0.835799
ENSMMUG00000055796	AMY	20	0.0356078	0.13734	0.0539138	0.773138
ENSMMUG00000001793	AMY	19	1.13512e-10	0.137331	0.0599909	0.802678
ENSMMUG00000012103	CA3	10	0	0.137297	0.0148065	0.847897
ENSMMUG00000059632	dmPFC	1	0	0.137198	0.00157149	0.861231
ENSMMUG00000031594	Pu	11	0.0479995	0.137134	0.0364753	0.778391
ENSMMUG00000053017	M1	9	0	0.137103	0.0298486	0.833049
ENSMMUG00000064790	vmPFC	17	0.0396932	0.13707	0.0292784	0.793959
ENSMMUG00000017426	vmPFC	19	0	0.136999	0.0651774	0.797824
ENSMMUG00000007310	ACCg	12	0.0413438	0.136987	4.17107e-05	0.821628
ENSMMUG00000006828	vmPFC	4	0.0227492	0.136976	0.00407141	0.836203
ENSMMUG00000009341	vmPFC	9	1.14489e-10	0.136969	0.000469432	0.862562
ENSMMUG00000017377	ACCg	X	0.00142152	0.136927	0.0456192	0.816033
ENSMMUG00000003578	DG	6	9.36423e-10	0.136894	0.0564195	0.806687
ENSMMUG00000014601	DG	8	0.0777486	0.136885	0.0138794	0.771487
ENSMMUG00000014326	DG	20	0	0.136782	0.011595	0.851623
ENSMMUG00000043068	ACCg	12	2.07215e-10	0.13676	0.0175271	0.845713
ENSMMUG00000054441	DG	3	0.0357381	0.136723	0.00631193	0.821227
ENSMMUG00000056744	DG	3	0.0297215	0.136705	0.00127717	0.832296
ENSMMUG00000015390	V1	10	0	0.136681	0.0526949	0.810624
ENSMMUG00000005667	AMY	1	0.0310496	0.136651	0.0132031	0.819096
ENSMMUG00000003762	ACCg	11	0	0.136589	0.0197773	0.843634
ENSMMUG00000009948	ACCg	1	0.0900761	0.136567	0.0166069	0.75675
ENSMMUG00000002058	DG	14	0	0.136518	0.000951224	0.862531
ENSMMUG00000007070	DG	17	0	0.136435	0.00898051	0.854584
ENSMMUG00000018465	AMY	14	0	0.136357	0.00696138	0.856682
ENSMMUG00000021366	AMY	X	0.132553	0.136328	0.0358242	0.695295
ENSMMUG00000000208	LGN	8	0	0.136312	0.00434529	0.859343
ENSMMUG00000020402	LGN	9	0.0912886	0.136307	0.0368548	0.73555
ENSMMUG00000056103	Pu	1	0.0863783	0.136283	0.0304371	0.746901
ENSMMUG00000003174	Pu	20	4.73915e-10	0.13626	0.00663507	0.857105
ENSMMUG00000004362	DG	1	0.0107536	0.136239	0.00454284	0.848465
ENSMMUG00000022472	AMY	18	0.0261199	0.136194	0.091701	0.745985
ENSMMUG00000021296	vmPFC	13	0.116974	0.136177	0.0416819	0.705167
ENSMMUG00000023415	AMY	9	0	0.136162	0.0812142	0.782623
ENSMMUG00000009373	ACCg	1	0.0200209	0.136113	0.0471625	0.796704
ENSMMUG00000013182	ACCg	9	0.0690105	0.13611	0.00475602	0.790124
ENSMMUG00000018318	Pu	1	0	0.13611	0.0722912	0.791599
ENSMMUG00000013768	AMY	X	0	0.136108	0.0663905	0.797501
ENSMMUG00000020990	DG	15	0.096481	0.136106	0.00298484	0.764429
ENSMMUG00000030385	M1	3	0	0.136074	0.0145418	0.849385
ENSMMUG00000063312	VMH	16	1.80227e-10	0.136065	7.72072e-06	0.863928
ENSMMUG00000003907	ACCg	19	0.0386623	0.136052	1.37421e-08	0.825285
ENSMMUG00000005226	DG	7	0	0.136025	0.0363478	0.827627
ENSMMUG00000041459	DG	15	0.222945	0.136015	0.00537724	0.635663
ENSMMUG00000017975	M1	20	0	0.135997	0.00933043	0.854673
ENSMMUG00000038166	Pu	1	0	0.135945	0.169546	0.694509
ENSMMUG00000021774	AMY	9	0	0.135937	0.0189746	0.845088
ENSMMUG00000011956	AMY	9	0.0598378	0.135911	0.0399805	0.764271
ENSMMUG00000021432	LGN	15	0	0.135906	0.0648591	0.799235
ENSMMUG00000004767	M1	1	0	0.135839	0.0459917	0.81817
ENSMMUG00000022645	Pu	1	0.132174	0.135779	0.000460345	0.731587
ENSMMUG00000023312	VMH	20	0	0.135755	0.0523915	0.811853
ENSMMUG00000062758	CN	3	0.0830113	0.135737	0.0176416	0.76361
ENSMMUG00000018191	LGN	X	0	0.135715	0.0841789	0.780107
ENSMMUG00000015544	ACCg	11	0.0474896	0.135653	0.000291055	0.816566
ENSMMUG00000005204	CN	10	3.30074e-09	0.135604	0.00504488	0.859352
ENSMMUG00000000615	ACCg	20	0.0192045	0.135588	0.0396707	0.805537
ENSMMUG00000005511	ACCg	3	0	0.13556	0.00180911	0.862631
ENSMMUG00000007395	LGN	11	0	0.135552	0.0258939	0.838554
ENSMMUG00000010158	ACCg	1	0	0.135546	0.0100304	0.854424
ENSMMUG00000008463	DG	13	2.86317e-09	0.135542	0.000341279	0.864116
ENSMMUG00000014002	ACCg	X	0	0.135525	0.186809	0.677666
ENSMMUG00000002203	CN	11	0.172049	0.135504	0.000986738	0.691461
ENSMMUG00000000398	vmPFC	20	0	0.135494	0.00470105	0.859805
ENSMMUG00000060633	vlPFC	2	0.107298	0.13546	0.0137128	0.743529
ENSMMUG00000013981	DG	X	0	0.135376	8.84132e-05	0.864536
ENSMMUG00000016430	vlPFC	13	1.4039e-10	0.135367	0.000862151	0.863771
ENSMMUG00000020097	ACCg	4	0	0.135343	0.00121626	0.86344
ENSMMUG00000022844	M1	13	0.0442918	0.135334	0.00603564	0.814339
ENSMMUG00000022570	LGN	11	4.97298e-10	0.135332	0.000690276	0.863978
ENSMMUG00000005597	CN	19	0.248409	0.135304	0.00746745	0.60882
ENSMMUG00000001522	DG	15	0.0538393	0.135301	0.000241418	0.810618
ENSMMUG00000005527	vlPFC	10	0	0.135274	0.0108384	0.853887
ENSMMUG00000013338	CA3	20	0.0058745	0.135266	0.0685755	0.790284
ENSMMUG00000023738	DG	4	0	0.135248	0.000482814	0.86427
ENSMMUG00000023303	vmPFC	19	0	0.13517	0.0208678	0.843963
ENSMMUG00000007227	vmPFC	4	0	0.135125	0.0327968	0.832079
ENSMMUG00000017780	ACCg	2	0	0.135072	0.0117882	0.85314
ENSMMUG00000007533	vmPFC	19	0	0.135068	0.0618622	0.80307
ENSMMUG00000002953	ACCg	2	0.061355	0.13504	0.0392	0.764405
ENSMMUG00000021848	STS	15	0	0.135024	0.00661066	0.858366
ENSMMUG00000004648	vmPFC	1	0	0.135012	0.101955	0.763032
ENSMMUG00000059019	M1	3	0.0360262	0.135008	0.0251344	0.803831
ENSMMUG00000011487	V1	13	0	0.135004	0.0375877	0.827408
ENSMMUG00000013722	AMY	10	0	0.134966	0.123004	0.74203
ENSMMUG00000050293	M1	QNVO02002354.1	0	0.134957	0.000384083	0.864659
ENSMMUG00000018842	vmPFC	3	0	0.134948	0.000842704	0.864209
ENSMMUG00000002751	AMY	10	0.103947	0.134948	0.00919884	0.751906
ENSMMUG00000000459	AMY	8	0	0.134942	0.177535	0.687524
ENSMMUG00000011208	vmPFC	2	0	0.134941	0.0219533	0.843106
ENSMMUG00000054579	DG	19	0.0114914	0.134925	0.00144708	0.852136
ENSMMUG00000002217	vmPFC	1	0	0.134914	0.107861	0.757226
ENSMMUG00000016387	dmPFC	14	0.0662686	0.134885	0.00182444	0.797022
ENSMMUG00000060763	vmPFC	16	0.151049	0.134815	0.0538305	0.660305
ENSMMUG00000045285	M1	12	0.179185	0.134734	0.0149214	0.671159
ENSMMUG00000021784	AMY	11	0	0.134719	0.00362568	0.861655
ENSMMUG00000063849	DG	X	0	0.134662	0.00227705	0.863061
ENSMMUG00000023141	ACCg	1	0.107833	0.134642	0.0123505	0.745174
ENSMMUG00000022272	LGN	17	1.403e-10	0.134633	0.0128028	0.852564
ENSMMUG00000019806	DG	1	4.41091e-18	0.134542	0.0141288	0.851329
ENSMMUG00000012003	vmPFC	12	0	0.134508	0.0472249	0.818267
ENSMMUG00000009339	CN	9	0.0393365	0.134483	0.00561745	0.820563
ENSMMUG00000005158	DG	2	8.21878e-10	0.134455	0.0214079	0.844137
ENSMMUG00000022682	AMY	14	0	0.134395	2.052e-05	0.865585
ENSMMUG00000010729	ACCg	1	0	0.134389	0.0090557	0.856556
ENSMMUG00000022785	AMY	13	0	0.13432	0.00746582	0.858214
ENSMMUG00000000758	STS	4	0.0375446	0.134306	0.0361888	0.791961
ENSMMUG00000032248	Pu	1	0	0.134292	0.000598877	0.865109
ENSMMUG00000063520	AMY	10	0.0989387	0.13429	0.0102144	0.756557
ENSMMUG00000057571	CN	12	0.228306	0.134277	0.0249889	0.612428
ENSMMUG00000031238	LGN	10	0	0.134272	0.0356336	0.830094
ENSMMUG00000065247	ACCg	8	0	0.134262	0.133078	0.73266
ENSMMUG00000020442	Pu	3	0.237761	0.13425	0.0239731	0.604016
ENSMMUG00000001763	ACCg	10	0.132864	0.134248	0.00133829	0.731549
ENSMMUG00000007569	Pu	20	0.24281	0.134215	0.192109	0.430867
ENSMMUG00000020642	CN	12	0.0734569	0.134213	0.0322635	0.760067
ENSMMUG00000015955	LGN	2	0.252958	0.134201	0.105303	0.507538
ENSMMUG00000062565	ACCg	19	0	0.134189	0.00200015	0.863811
ENSMMUG00000049334	DG	7	0	0.134188	0.00306814	0.862744
ENSMMUG00000060044	CA3	12	0.0798696	0.134186	0.00495947	0.780985
ENSMMUG00000056205	ACCg	17	0	0.134151	0.00124276	0.864606
ENSMMUG00000009815	dmPFC	10	2.04908e-10	0.134141	0.0864359	0.779423
ENSMMUG00000020294	ACCg	2	0	0.134121	0.000574655	0.865305
ENSMMUG00000057690	CN	QNVO02000238.1	0.0142406	0.134115	0.0420486	0.809595
ENSMMUG00000015160	Pu	16	0	0.134106	0.00301855	0.862875
ENSMMUG00000021197	CN	17	0	0.13409	0.00446125	0.861449
ENSMMUG00000023527	CN	20	0	0.134078	0.000139981	0.865782
ENSMMUG00000060427	VMH	1	0.172459	0.13407	0.0129973	0.680473
ENSMMUG00000058602	vmPFC	1	0	0.133983	0.0595047	0.806513
ENSMMUG00000017005	ACCg	7	0.0151395	0.133958	0.0110579	0.839845
ENSMMUG00000017527	ACCg	11	0.140967	0.133947	0.102124	0.622962
ENSMMUG00000014841	ACCg	17	0	0.133935	0.0472895	0.818776
ENSMMUG00000007803	vmPFC	20	0.229939	0.133922	0.0550977	0.581042
ENSMMUG00000009227	DG	10	1.582e-10	0.133903	0.0398743	0.826222
ENSMMUG00000002456	vmPFC	14	0	0.133887	0.116555	0.749558
ENSMMUG00000003456	AMY	X	0	0.133887	0.00299351	0.86312
ENSMMUG00000011310	vlPFC	X	0	0.133861	0.00563519	0.860504
ENSMMUG00000001485	VMH	5	0.0965476	0.133855	0.00397857	0.765619
ENSMMUG00000020980	AMY	2	0	0.133817	0.142066	0.724117
ENSMMUG00000006979	vmPFC	X	0	0.133726	0.0267787	0.839495
ENSMMUG00000014333	Pu	1	0.0804368	0.133697	0.000598136	0.785268
ENSMMUG00000010547	CA3	16	0	0.133684	0.00215239	0.864164
ENSMMUG00000062927	DG	7	2.57393e-10	0.13353	0.00931141	0.857158
ENSMMUG00000004362	CN	1	0.0294908	0.133447	0.0540297	0.783032
ENSMMUG00000058568	CN	3	0.0554894	0.133442	0.0506043	0.760465
ENSMMUG00000009198	DG	2	0	0.1334	0.00651476	0.860085
ENSMMUG00000064335	AMY	QNVO02000040.1	0	0.133389	0.0127548	0.853857
ENSMMUG00000016539	vmPFC	19	0	0.133383	0.0342952	0.832322
ENSMMUG00000007970	vlPFC	3	3.51281e-09	0.133362	0.00537034	0.861268
ENSMMUG00000013665	V1	7	0.106999	0.133333	0.0324441	0.727224
ENSMMUG00000050749	V1	10	0	0.133319	0.00308916	0.863592
ENSMMUG00000053799	V1	10	0.0508714	0.133297	0.0129979	0.802834
ENSMMUG00000030531	vlPFC	9	0.0269652	0.133249	0.00327239	0.836514
ENSMMUG00000012156	CN	1	0	0.133199	0.025823	0.840978
ENSMMUG00000008833	vmPFC	16	0	0.133176	0.0149625	0.851862
ENSMMUG00000016008	ACCg	6	0	0.133143	0.0282516	0.838605
ENSMMUG00000013370	ACCg	17	0.0136119	0.13313	0.00192429	0.851334
ENSMMUG00000004013	ACCg	6	0.0276506	0.133097	0.0557006	0.783552
ENSMMUG00000056093	DG	10	0	0.133072	0.050824	0.816104
ENSMMUG00000004180	ACCg	12	0.0694192	0.13305	0.0368802	0.760651
ENSMMUG00000056548	V1	1	0.0961912	0.133001	0.0142837	0.756524
ENSMMUG00000003464	vmPFC	4	0.0292093	0.132955	0.0624718	0.775364
ENSMMUG00000008780	DG	9	0.0716816	0.132936	0.057379	0.738004
ENSMMUG00000019697	AMY	2	3.7832e-18	0.132926	0.0624052	0.804669
ENSMMUG00000005870	AMY	8	0	0.132923	0.0286566	0.838421
ENSMMUG00000005046	vmPFC	15	0	0.132913	0.0107089	0.856378
ENSMMUG00000016879	vmPFC	20	0	0.132906	0.0293977	0.837696
ENSMMUG00000021120	DG	X	0.10459	0.132902	0.0273224	0.735185
ENSMMUG00000010507	Pu	13	0.15678	0.132891	0.0182288	0.6921
ENSMMUG00000059776	AMY	19	0.0718989	0.132862	0.0326417	0.762598
ENSMMUG00000013867	ACCg	11	0	0.132851	0.000521489	0.866628
ENSMMUG00000007943	DG	20	0	0.132834	0.0184382	0.848728
ENSMMUG00000002422	DG	3	0.0241659	0.132801	0.000323145	0.84271
ENSMMUG00000005228	AMY	1	0.0119391	0.132792	0.143911	0.711357
ENSMMUG00000012019	CA3	3	0	0.132781	6.42244e-06	0.867213
ENSMMUG00000010785	CA3	3	0	0.132773	0.0131038	0.854123
ENSMMUG00000014682	V1	1	0	0.132698	0.115301	0.752001
ENSMMUG00000057840	dmPFC	16	0.000676192	0.132686	0.00665903	0.859979
ENSMMUG00000056917	vlPFC	16	0	0.132677	0.00523717	0.862086
ENSMMUG00000016328	vmPFC	15	0	0.132669	0.126005	0.741326
ENSMMUG00000016360	LGN	5	0.286679	0.132608	0.0013191	0.579394
ENSMMUG00000013538	vmPFC	19	0.116467	0.132596	0.056011	0.694926
ENSMMUG00000016614	vmPFC	19	0	0.132559	0.0369068	0.830534
ENSMMUG00000020289	V1	4	0	0.132553	0.0149473	0.852499
ENSMMUG00000047391	Pu	10	0.0367377	0.132548	0.0592532	0.771461
ENSMMUG00000055851	DG	4	0	0.132525	0.00179195	0.865683
ENSMMUG00000007400	LGN	20	0	0.132501	0.0216296	0.845869
ENSMMUG00000017977	ACCg	5	0	0.132435	0.00131087	0.866254
ENSMMUG00000018523	Pu	15	0.082606	0.132407	0.0145513	0.770436
ENSMMUG00000057986	dmPFC	13	0	0.132349	0.00242817	0.865223
ENSMMUG00000015087	AMY	5	0	0.132317	0.0494368	0.818246
ENSMMUG00000060429	vmPFC	19	0	0.132302	0.0371026	0.830595
ENSMMUG00000008791	DG	2	4.34348e-19	0.132297	0.0088322	0.858871
ENSMMUG00000065227	LGN	8	0.022704	0.132269	0.115864	0.729163
ENSMMUG00000022086	CA3	1	0	0.132267	0.0475077	0.820225
ENSMMUG00000002824	Pu	4	0.108053	0.132265	0.0140193	0.745663
ENSMMUG00000021771	DG	2	0	0.132227	0.000930822	0.866842
ENSMMUG00000043506	CN	8	1.55853e-10	0.132192	0.0112137	0.856594
ENSMMUG00000021098	ACCg	1	0	0.132188	0.0749592	0.792853
ENSMMUG00000043078	V1	13	0.155361	0.132174	0.0185577	0.693907
ENSMMUG00000014334	dmPFC	14	0	0.132141	0.115003	0.752856
ENSMMUG00000002515	vmPFC	15	1.0398e-10	0.132124	0.119227	0.748649
ENSMMUG00000017039	vmPFC	4	0	0.132119	0.0364715	0.83141
ENSMMUG00000007246	STS	1	0	0.132108	0.0341281	0.833764
ENSMMUG00000001267	vmPFC	15	0.0282304	0.132089	0.000659688	0.83902
ENSMMUG00000007834	Pu	1	0.0552272	0.131987	0.0315141	0.781271
ENSMMUG00000009207	ACCg	9	0.0718859	0.131947	0.000471914	0.795695
ENSMMUG00000014535	STS	14	0	0.131944	0.109404	0.758652
ENSMMUG00000039501	VMH	3	0	0.131922	0.00749082	0.860587
ENSMMUG00000018285	vmPFC	2	0	0.131914	0.029672	0.838414
ENSMMUG00000013804	ACCg	11	9.73539e-11	0.131881	0.045339	0.82278
ENSMMUG00000000323	ACCg	X	0	0.131876	0.00158027	0.866544
ENSMMUG00000062373	LGN	19	0.0362202	0.131841	0.00357443	0.828365
ENSMMUG00000007326	LGN	14	8.51194e-16	0.131737	0.0645539	0.803709
ENSMMUG00000056954	ACCg	6	0	0.131713	0.0275965	0.840691
ENSMMUG00000019151	LGN	16	0	0.131631	0.00830277	0.860066
ENSMMUG00000016894	DG	14	0	0.131608	0.0612899	0.807102
ENSMMUG00000053116	ACCg	3	0	0.131604	1.97337e-05	0.868377
ENSMMUG00000047259	V1	X	0.0518891	0.131535	0.0170169	0.799559
ENSMMUG00000020276	vmPFC	20	0	0.131515	0.097125	0.77136
ENSMMUG00000014335	CN	5	0.208792	0.131504	0.000142118	0.659562
ENSMMUG00000013853	ACCg	1	0	0.131497	0.000760311	0.867742
ENSMMUG00000007465	VMH	7	0	0.131491	0.110461	0.758048
ENSMMUG00000022908	CN	1	3.42794e-10	0.131486	0.12643	0.742084
ENSMMUG00000013018	vmPFC	2	1.21111e-10	0.131481	0.00554201	0.862977
ENSMMUG00000038935	LGN	10	0	0.131473	0.181849	0.686678
ENSMMUG00000003119	VMH	20	0	0.13145	0.0200266	0.848523
ENSMMUG00000008285	M1	7	0	0.131428	0.00888956	0.859683
ENSMMUG00000051354	Pu	1	0.0994102	0.131411	0.00245142	0.766728
ENSMMUG00000016838	AMY	1	0	0.131386	5.35538e-05	0.86856
ENSMMUG00000016618	vmPFC	18	0	0.131353	0.103987	0.76466
ENSMMUG00000017356	vmPFC	13	0.132897	0.131323	0.0247293	0.711051
ENSMMUG00000006116	CN	2	0	0.131291	0.132376	0.736333
ENSMMUG00000023442	AMY	10	0.0972362	0.131268	0.010052	0.761444
ENSMMUG00000059809	ACCg	4	1.40328e-10	0.131259	0.0146615	0.854079
ENSMMUG00000046639	DG	11	0.0345373	0.131149	0.014043	0.82027
ENSMMUG00000003432	ACCg	3	0	0.131148	0.0715683	0.797284
ENSMMUG00000020134	V1	13	0.0244361	0.131025	0.048015	0.796524
ENSMMUG00000038422	vlPFC	20	0.0403031	0.131018	0.0703427	0.758336
ENSMMUG00000009273	DG	5	0	0.130998	0.00991339	0.859088
ENSMMUG00000009940	LGN	1	0	0.130981	0.0399071	0.829112
ENSMMUG00000012921	vmPFC	13	8.89994e-15	0.130959	0.0897809	0.77926
ENSMMUG00000013070	LGN	19	0	0.130947	0.011004	0.858049
ENSMMUG00000011547	vmPFC	10	0.0455118	0.130932	0.0954979	0.728059
ENSMMUG00000015054	AMY	14	0.0387984	0.130911	0.0552151	0.775075
ENSMMUG00000021232	V1	11	0.230568	0.130906	0.000265267	0.638261
ENSMMUG00000004430	ACCg	19	0.162281	0.130845	0.047833	0.659041
ENSMMUG00000019468	vmPFC	13	0	0.130776	0.0671119	0.802112
ENSMMUG00000047388	ACCg	20	3.48367e-17	0.13066	0.0209292	0.848411
ENSMMUG00000013194	vmPFC	16	0.276094	0.130631	0.0151147	0.578161
ENSMMUG00000007568	Pu	20	0	0.130626	5.09407e-06	0.869369
ENSMMUG00000002127	CA3	13	0	0.130548	0.0160523	0.8534
ENSMMUG00000056472	ACCg	1	0	0.130548	0.0505705	0.818882
ENSMMUG00000020592	AMY	20	0	0.130535	0.0257226	0.843742
ENSMMUG00000009600	VMH	13	0.0849992	0.130532	0.00417277	0.780296
ENSMMUG00000055723	CN	X	0.314407	0.130527	0.00328707	0.551778
ENSMMUG00000021226	STS	5	0	0.130514	0.00641396	0.863072
ENSMMUG00000028923	M1	8	0	0.130502	0.16407	0.705429
ENSMMUG00000001921	DG	1	0	0.130497	0.0521547	0.817349
ENSMMUG00000051062	AMY	6	0.065861	0.130479	0.000899431	0.80276
ENSMMUG00000065304	AMY	11	0	0.130336	0.00388797	0.865776
ENSMMUG00000006527	vmPFC	3	0.155413	0.130316	0.0193767	0.694895
ENSMMUG00000003683	Pu	10	0.160627	0.130304	0.0107094	0.69836
ENSMMUG00000060502	vmPFC	16	0.40153	0.130292	0.0118135	0.456364
ENSMMUG00000022500	vmPFC	1	0	0.130288	0.0553672	0.814345
ENSMMUG00000004750	DG	16	0.188226	0.130261	0.00316536	0.678347
ENSMMUG00000017338	vmPFC	1	0	0.130211	0.0624867	0.807302
ENSMMUG00000063261	DG	1	0.148684	0.130187	0.00588848	0.715241
ENSMMUG00000007660	Pu	9	0	0.13014	0.000161885	0.869698
ENSMMUG00000001645	vmPFC	8	0	0.130129	0.0431759	0.826695
ENSMMUG00000017472	vmPFC	14	0.169883	0.130089	0.0865766	0.613451
ENSMMUG00000017371	VMH	10	0.0288374	0.130018	0.00137123	0.839773
ENSMMUG00000012564	ACCg	11	0.00779909	0.130012	0.000632667	0.861556
ENSMMUG00000055477	V1	11	0	0.129991	0.00622028	0.863788
ENSMMUG00000005649	DG	2	0.0160399	0.129978	0.00178322	0.852199
ENSMMUG00000065284	DG	2	0	0.12997	0.000951242	0.869079
ENSMMUG00000013180	vmPFC	9	1.65146e-17	0.129961	0.0294122	0.840627
ENSMMUG00000003558	V1	17	0	0.129941	0.00440649	0.865652
ENSMMUG00000011676	DG	7	0.265746	0.129883	0.0180963	0.586275
ENSMMUG00000001061	ACCg	15	0	0.129863	0.0644316	0.805706
ENSMMUG00000007653	AMY	19	0.0788591	0.129823	0.030172	0.761146
ENSMMUG00000063566	vmPFC	17	0.0212259	0.129799	0.114257	0.734718
ENSMMUG00000003518	ACCg	5	0	0.129787	0.00715235	0.86306
ENSMMUG00000003840	V1	3	0.0912429	0.129761	0.0127396	0.766257
ENSMMUG00000058175	CA3	4	1.45698e-08	0.12968	0.0452914	0.825029
ENSMMUG00000006812	AMY	2	0	0.129625	0.154029	0.716346
ENSMMUG00000053762	M1	10	0	0.129614	0.00714331	0.863242
ENSMMUG00000050110	LGN	6	0	0.129604	0.0299328	0.840463
ENSMMUG00000015569	V1	4	0.0607448	0.129589	0.0333122	0.776354
ENSMMUG00000020992	Pu	10	0.0784016	0.129558	0.000141242	0.791899
ENSMMUG00000017364	DG	12	0	0.129549	2.91419e-05	0.870422
ENSMMUG00000020498	AMY	19	0.149682	0.129549	0.036549	0.68422
ENSMMUG00000020131	AMY	10	0	0.129505	0.0146993	0.855796
ENSMMUG00000010290	CA3	1	0	0.129486	0.0189891	0.851525
ENSMMUG00000022617	ACCg	9	0.0425071	0.12946	0.0141415	0.813891
ENSMMUG00000019410	dmPFC	X	0.0552052	0.129449	0.044803	0.770543
ENSMMUG00000012474	Pu	7	0.0348239	0.129444	0.0204941	0.815238
ENSMMUG00000013545	V1	2	0	0.12943	0.00613833	0.864432
ENSMMUG00000064873	LGN	14	0	0.12941	0.00740787	0.863182
ENSMMUG00000008955	ACCg	10	0.00679412	0.1294	0.01288	0.850926
ENSMMUG00000018306	vlPFC	15	3.91023e-10	0.129383	0.00965672	0.860961
ENSMMUG00000059669	ACCg	1	0	0.129363	0.00032065	0.870317
ENSMMUG00000014715	vlPFC	9	0.0339229	0.129359	0.0204498	0.816268
ENSMMUG00000014630	ACCg	12	0	0.129348	0.00201094	0.868641
ENSMMUG00000007878	DG	10	0	0.129314	1.56204e-06	0.870685
ENSMMUG00000018226	vmPFC	15	3.95069e-17	0.12931	0.0104086	0.860281
ENSMMUG00000001095	AMY	7	0	0.129307	0.00114001	0.869553
ENSMMUG00000009688	ACCg	20	4.08527e-10	0.129246	0.0172975	0.853457
ENSMMUG00000057491	V1	3	0	0.129238	0.0958315	0.774931
ENSMMUG00000022110	ACCg	4	0	0.129215	0.00225036	0.868535
ENSMMUG00000057144	ACCg	7	0	0.129211	0.00141797	0.869371
ENSMMUG00000005136	ACCg	3	0.0493483	0.129203	2.14944e-05	0.821427
ENSMMUG00000043440	ACCg	20	0.0902228	0.129195	0.0179775	0.762605
ENSMMUG00000056939	LGN	15	0	0.129144	0.0254089	0.845447
ENSMMUG00000013968	ACCg	10	0	0.129063	0.0349857	0.835952
ENSMMUG00000031780	DG	2	0	0.129021	0.12877	0.742209
ENSMMUG00000016308	DG	15	0	0.129019	0.0138901	0.857091
ENSMMUG00000043096	CN	15	1.03081e-16	0.128968	0.161323	0.709709
ENSMMUG00000007910	STS	4	0	0.128941	0.0491511	0.821908
ENSMMUG00000063116	Pu	6	1.1093e-10	0.128917	0.00751921	0.863564
ENSMMUG00000047361	vmPFC	11	0	0.128887	0.0162289	0.854884
ENSMMUG00000020295	AMY	1	2.86044e-17	0.128859	0.321291	0.54985
ENSMMUG00000013018	ACCg	2	0	0.128793	0.000157073	0.87105
ENSMMUG00000008060	STS	4	0	0.128777	0.142003	0.72922
ENSMMUG00000014599	vmPFC	19	0	0.128773	0.147523	0.723703
ENSMMUG00000018355	DG	16	0	0.128764	0.00407292	0.867163
ENSMMUG00000056199	CN	1	0.0280206	0.128761	0.096619	0.746599
ENSMMUG00000002561	VMH	6	0	0.128747	0.00942274	0.861831
ENSMMUG00000006979	dmPFC	X	2.16517e-09	0.128744	0.0882195	0.783037
ENSMMUG00000065347	ACCg	12	1.17773e-10	0.128742	0.000674486	0.870583
ENSMMUG00000009004	VMH	3	0	0.128742	0.0897964	0.781462
ENSMMUG00000040854	ACCg	12	0.10135	0.128659	2.20758e-05	0.769969
ENSMMUG00000016351	V1	7	0	0.128645	0.0725187	0.798837
ENSMMUG00000054755	ACCg	8	0	0.128636	0.107176	0.764188
ENSMMUG00000049742	vmPFC	3	0	0.128624	0.00177693	0.869599
ENSMMUG00000020629	AMY	11	4.53051e-08	0.128605	0.140662	0.730734
ENSMMUG00000051300	DG	20	0	0.128571	0.0090827	0.862346
ENSMMUG00000051787	CN	16	0.0124239	0.128541	0.00289205	0.856143
ENSMMUG00000015648	DG	16	0	0.128537	0.00605427	0.865408
ENSMMUG00000002615	V1	7	7.13683e-09	0.128504	0.057319	0.814177
ENSMMUG00000019897	V1	2	0.139032	0.128498	0.0246623	0.707808
ENSMMUG00000009203	DG	16	0	0.128469	0.00037152	0.871159
ENSMMUG00000004011	ACCg	8	0	0.128388	0.00645619	0.865156
ENSMMUG00000039929	AMY	X	0	0.128382	0.043162	0.828456
ENSMMUG00000010066	vmPFC	13	0.0238744	0.128368	0.000446472	0.847311
ENSMMUG00000021391	CA3	1	0.0205058	0.128311	0.000330255	0.850853
ENSMMUG00000023147	vmPFC	20	0.0328707	0.128208	0.125	0.71392
ENSMMUG00000019672	VMH	14	0.139845	0.128205	0.0333076	0.698642
ENSMMUG00000001062	ACCg	11	0	0.128178	0.0216264	0.850195
ENSMMUG00000018966	DG	19	0.106719	0.12814	0.00899279	0.756149
ENSMMUG00000052420	vmPFC	14	0	0.128139	0.072606	0.799255
ENSMMUG00000008664	AMY	2	0.0656668	0.128134	0.0644885	0.74171
ENSMMUG00000007374	vmPFC	8	0	0.128131	0.0296127	0.842257
ENSMMUG00000010207	vmPFC	11	0	0.127986	0.0198027	0.852212
ENSMMUG00000007006	ACCg	2	0	0.127903	0.0121598	0.859937
ENSMMUG00000011271	ACCg	X	0.012315	0.12782	0.0210494	0.838816
ENSMMUG00000006001	Pu	20	0	0.127801	1.74846e-07	0.872199
ENSMMUG00000032427	Pu	X	0.378554	0.127727	0.0168024	0.476916
ENSMMUG00000005113	CA3	X	0	0.127713	0.0437536	0.828534
ENSMMUG00000004868	LGN	10	0.0371346	0.127697	0.0202515	0.814917
ENSMMUG00000014891	AMY	8	0.106315	0.127632	0.0911591	0.674893
ENSMMUG00000001347	CN	16	0.0027343	0.127572	0.00139024	0.868303
ENSMMUG00000022282	CN	17	0	0.127523	6.24925e-05	0.872414
ENSMMUG00000022282	ACCg	17	0	0.127521	0.000353032	0.872126
ENSMMUG00000015902	ACCg	11	0.0204717	0.127518	0.00848381	0.843527
ENSMMUG00000007706	AMY	1	0.0150708	0.127515	6.92697e-05	0.857345
ENSMMUG00000039301	DG	14	0	0.127508	0.00837913	0.864113
ENSMMUG00000010269	ACCg	13	0.229438	0.127506	0.00151303	0.641543
ENSMMUG00000022038	Pu	1	0.0569918	0.127497	0.000247616	0.815264
ENSMMUG00000052882	CA3	5	0	0.127494	0.000834591	0.871672
ENSMMUG00000002399	V1	5	0	0.127479	0.0841898	0.788331
ENSMMUG00000006784	ACCg	3	0	0.127477	0.00560754	0.866915
ENSMMUG00000000421	ACCg	6	0.0145855	0.127416	8.41204e-06	0.85799
ENSMMUG00000012875	V1	X	0.238416	0.127408	0.0558307	0.578345
ENSMMUG00000056751	AMY	14	0.195106	0.127346	0.000407266	0.67714
ENSMMUG00000049975	CN	3	0.0660496	0.127339	0.00872456	0.797887
ENSMMUG00000020655	DG	6	0	0.127332	0.010521	0.862147
ENSMMUG00000000186	ACCg	7	0	0.127317	0.024643	0.84804
ENSMMUG00000023299	VMH	18	0.038767	0.127228	0.0035226	0.830482
ENSMMUG00000012064	LGN	7	0	0.12721	0.00370319	0.869087
ENSMMUG00000023526	DG	20	0.0571049	0.127208	0.00254033	0.813147
ENSMMUG00000044139	DG	1	0	0.127172	0.00390302	0.868925
ENSMMUG00000021073	vmPFC	1	0	0.127161	4.15356e-05	0.872797
ENSMMUG00000021182	vmPFC	19	0	0.127122	0.0906936	0.782185
ENSMMUG00000053013	LGN	11	9.07103e-10	0.127106	0.0666336	0.80626
ENSMMUG00000015282	vmPFC	3	0	0.127105	0.0743581	0.798536
ENSMMUG00000005646	DG	12	0.024236	0.127071	0.00949048	0.839203
ENSMMUG00000016180	AMY	6	0.0464358	0.12705	0.0394136	0.787101
ENSMMUG00000002300	M1	13	0.142236	0.127009	0.0712518	0.659503
ENSMMUG00000009365	V1	6	0.0528706	0.126924	0.0331158	0.78709
ENSMMUG00000051034	DG	13	0	0.126898	0.00908048	0.864021
ENSMMUG00000023242	AMY	5	0	0.126875	0.000445782	0.87268
ENSMMUG00000020979	DG	2	0	0.126873	0.0556226	0.817505
ENSMMUG00000017276	ACCg	18	0.0258756	0.126869	0.0540609	0.793195
ENSMMUG00000001587	VMH	7	0.144559	0.126853	0.0355426	0.693046
ENSMMUG00000015918	vlPFC	10	0	0.126766	0.0418837	0.83135
ENSMMUG00000056158	ACCg	2	0	0.126754	0.0809591	0.792287
ENSMMUG00000009288	CN	3	0	0.12671	0.00506835	0.868222
ENSMMUG00000009006	vlPFC	3	0.132574	0.126691	0.0284425	0.712292
ENSMMUG00000013983	vmPFC	16	0	0.126673	0.0942228	0.779105
ENSMMUG00000055960	ACCg	1	0	0.126644	0.00133406	0.872022
ENSMMUG00000043675	AMY	1	0	0.126644	0.00153361	0.871823
ENSMMUG00000040914	vmPFC	15	1.39503e-09	0.12657	0.0280763	0.845354
ENSMMUG00000023203	vlPFC	1	0	0.12657	0.000128445	0.873302
ENSMMUG00000003915	CN	19	0.25528	0.126561	0.00607629	0.612083
ENSMMUG00000050048	ACCg	18	2.77296e-09	0.126559	0.0309883	0.842453
ENSMMUG00000001118	vmPFC	9	0	0.126546	0.0112783	0.862175
ENSMMUG00000022230	M1	16	0.0860483	0.126528	0.00285554	0.784568
ENSMMUG00000016655	AMY	8	0.130091	0.126527	0.0125879	0.730794
ENSMMUG00000009683	LGN	20	1.29799e-18	0.126527	0.000162948	0.87331
ENSMMUG00000057303	ACCg	10	0	0.126492	0.0126868	0.860821
ENSMMUG00000023378	AMY	11	0	0.126473	0.126181	0.747345
ENSMMUG00000002824	AMY	4	0.0636549	0.126466	0.0670545	0.742825
ENSMMUG00000019226	vmPFC	20	1.81612e-10	0.126431	0.00136965	0.872199
ENSMMUG00000013372	dmPFC	2	0.045839	0.126385	0.0485538	0.779222
ENSMMUG00000055586	ACCg	9	0.0686152	0.126327	0.00188352	0.803174
ENSMMUG00000008804	Pu	8	0	0.126261	0.0126928	0.861046
ENSMMUG00000021854	CA3	1	0	0.126256	0.0236484	0.850095
ENSMMUG00000000268	CN	19	0	0.126236	0.0511571	0.822607
ENSMMUG00000016919	DG	5	0	0.126225	0.031277	0.842498
ENSMMUG00000019039	ACCg	16	0	0.126176	0.0121603	0.861663
ENSMMUG00000013668	Pu	X	9.17519e-09	0.12612	0.184367	0.689513
ENSMMUG00000023194	V1	3	0	0.126117	0.00192325	0.87196
ENSMMUG00000021278	AMY	15	0	0.126105	0.0162738	0.857621
ENSMMUG00000012345	dmPFC	1	0	0.126059	0.00689803	0.867042
ENSMMUG00000000136	AMY	15	0.0126877	0.126001	0.00892601	0.852385
ENSMMUG00000017432	ACCg	7	0	0.125976	0.00405305	0.869971
ENSMMUG00000012318	CN	12	0	0.125959	0.0270948	0.846946
ENSMMUG00000008254	V1	20	0.0365832	0.125957	0.100256	0.737203
ENSMMUG00000010138	ACCg	5	0.0647231	0.125955	0.0329108	0.776411
[truncated: 188,082 more rows]
