# Supplementary material for: Evolutionary and biomedical implications of sex differences in the primate brain transcriptome
Source: Cell Genom. 2024 Jun 27;4(7):100589. doi: 10.1016/j.xgen.2024.100589 (PMC11293591; doi:10.1016/j.xgen.2024.100589)
Supplement: Table S5. Interregional correlations of sex effects in the macaque brain — Pairwise ρ (top) and p values (bottom) are shown, related to Figure 2A [file mmc6.xlsx]

## Sheet: Table S5
Supplementary Table 5 | Inter-regional correlations of sex effects in the macaque brain
Spearman's rank order correlations
	dmPFC	dlPFC	vmPFC	vlPFC	ACCg	M1	STS	V1	AMY	CA3	DG	CN	Pu	LGN	VMH
dmPFC	1	0.285376	0.374113	-0.112546	0.412093	-0.318068	0.22831	-0.148077	0.104783	0.299866	0.204208	0.48317	0.127577	0.110506	0.039083
dlPFC	0.285376	1	0.437757	-0.493166	0.43245	-0.258048	0.334338	-0.137763	0.101107	0.207713	0.163391	0.477459	0.139849	-0.00474438	0.00178455
vmPFC	0.374113	0.437757	1	-0.26497	0.253909	-0.0519	0.168635	-0.0616961	0.409894	0.293363	0.130356	0.373868	0.314373	-0.00764652	0.210319
vlPFC	-0.112546	-0.493166	-0.26497	1	-0.353283	0.280576	-0.318089	0.213562	0.0674741	-0.024501	0.0549555	-0.381121	0.201809	0.0423085	0.132994
ACCg	0.412093	0.43245	0.253909	-0.353283	1	-0.269701	0.593658	0.0343347	-0.132896	0.292022	0.440291	0.596801	0.0368402	0.258925	0.07624
M1	-0.318068	-0.258048	-0.0519	0.280576	-0.269701	1	-0.11366	0.468857	0.234068	-0.144823	-0.181611	-0.203638	0.103413	0.137979	0.153765
STS	0.22831	0.334338	0.168635	-0.318089	0.593658	-0.11366	1	0.142755	-0.143917	0.117857	0.382236	0.445018	0.0393459	0.318363	0.0826231
V1	-0.148077	-0.137763	-0.0616961	0.213562	0.0343347	0.468857	0.142755	1	0.117402	-0.0247511	0.0122103	0.0492346	0.137274	0.170075	0.17443
AMY	0.104783	0.101107	0.409894	0.0674741	-0.132896	0.234068	-0.143917	0.117402	1	0.107154	-0.178079	0.113604	0.241953	-0.0941509	0.169899
CA3	0.299866	0.207713	0.293363	-0.024501	0.292022	-0.144823	0.117857	-0.0247511	0.107154	1	0.446765	0.308109	0.248965	0.0416826	0.169777
DG	0.204208	0.163391	0.130356	0.0549555	0.440291	-0.181611	0.382236	0.0122103	-0.178079	0.446765	1	0.264277	0.220043	0.191462	0.218093
CN	0.48317	0.477459	0.373868	-0.381121	0.596801	-0.203638	0.445018	0.0492346	0.113604	0.308109	0.264277	1	0.148154	0.162489	0.0477729
Pu	0.127577	0.139849	0.314373	0.201809	0.0368402	0.103413	0.0393459	0.137274	0.241953	0.248965	0.220043	0.148154	1	-0.00299672	0.289742
LGN	0.110506	-0.00474438	-0.00764652	0.0423085	0.258925	0.137979	0.318363	0.170075	-0.0941509	0.0416826	0.191462	0.162489	-0.00299672	1	0.0241982
VMH	0.039083	0.00178455	0.210319	0.132994	0.07624	0.153765	0.0826231	0.17443	0.169899	0.169777	0.218093	0.0477729	0.289742	0.0241982	1
Associated p-values
	dmPFC	dlPFC	vmPFC	vlPFC	ACCg	M1	STS	V1	AMY	CA3	DG	CN	Pu	LGN	VMH
dmPFC	NA	0	0	0	0	0	0	0	0	0	0	0	0	0	0.000125113
dlPFC	0	NA	0	0	0	0	0	0	0	0	0	0	0	0.654315	0.861653
vmPFC	0	0	NA	0	0	3.9701e-07	0	8.61276e-10	0	0	0	0	0	0.472137	0
vlPFC	0	0	0	NA	0	0	0	0	5.43343e-11	0.0174117	7.44782e-08	0	0	6.18619e-05	0
ACCg	0	0	0	0	NA	0	0	0.00056096	0	0	0	0	0.000377166	0	4.57412e-14
M1	0	0	3.9701e-07	0	0	NA	0	0	0	0	0	0	0	0	0
STS	0	0	0	0	0	0	NA	0	0	0	0	0	0.00014817	0	4.44089e-16
V1	0	0	8.61276e-10	0	0.00056096	0	0	NA	0	0.0161058	0.229738	2.21383e-06	0	0	0
AMY	0	0	0	5.43343e-11	0	0	0	0	NA	0	0	0	0	0	0
CA3	0	0	0	0.0174117	0	0	0	0.0161058	0	NA	0	0	0	9.36728e-05	0
DG	0	0	0	7.44782e-08	0	0	0	0.229738	0	0	NA	0	0	0	0
CN	0	0	0	0	0	0	0	2.21383e-06	0	0	0	NA	0	0	4.88354e-06
Pu	0	0	0	0	0.000377166	0	0.00014817	0	0	0	0	0	NA	0.78004	0
LGN	0	0.654315	0.472137	6.18619e-05	0	0	0	0	0	9.36728e-05	0	0	0.78004	NA	0.020048
VMH	0.000125113	0.861653	0	0	4.57412e-14	0	4.44089e-16	0	0	0	0	4.88354e-06	0	0.020048	NA
