# Supplementary material for: Evolutionary and biomedical implications of sex differences in the primate brain transcriptome
Source: Cell Genom. 2024 Jun 27;4(7):100589. doi: 10.1016/j.xgen.2024.100589 (PMC11293591; doi:10.1016/j.xgen.2024.100589)
Supplement: Table S6. Results for mashr analyses of macaque and human expression data, related to Figures 2B-D — β represents sex effect estimates (>0 = male-biased; <0 = female-biased) and LFSRs represent our confidence in the direction of the effect estimates. Genes with LFSR < 0.05 are considered significantly sex biased. Gene names and chromosomes are provided for human gene IDs that possess one-to-one orthologs with macaques. [file mmc7.xlsx]

## Sheet: Table S6
Supplementary Table 6 | Results for MASHR analyses of macaque and human expression data
Macaques								Humans
Gene	Gene name	Chromosome	Region	Beta	LFSR	Human associated gene name		Gene	Gene name	Chromosome	Region	Beta	LFSR
ENSMMUG00000000001	CCNF	20	dmPFC	0.0262227	0.527471	CCNF		ENSG00000225972	-	-	Brain - Amygdala	0.135362	0.354042
ENSMMUG00000000007	BET1	3	dmPFC	-0.000990828	0.917522	BET1		ENSG00000225630	-	-	Brain - Amygdala	-0.155328	0.309197
ENSMMUG00000000010	EMC7	7	dmPFC	0.0125126	0.625043	EMC7		ENSG00000237973	-	-	Brain - Amygdala	-0.00577824	0.945663
ENSMMUG00000000013	KATNBL1	7	dmPFC	0.0230785	0.526014	KATNBL1		ENSG00000229344	-	-	Brain - Amygdala	-0.00704646	0.940823
ENSMMUG00000000016	ADSS2	1	dmPFC	0.0114575	0.721027	ADSS2		ENSG00000240409	-	-	Brain - Amygdala	-0.0004014	0.986732
ENSMMUG00000000025	ZNRF3	10	dmPFC	0.00233192	0.882159	ZNRF3		ENSG00000248527	-	-	Brain - Amygdala	0.0119797	0.914113
ENSMMUG00000000029	TK2	20	dmPFC	0.000265028	0.961013	TK2		ENSG00000198744	-	-	Brain - Amygdala	0.00409521	0.943147
ENSMMUG00000000033	SRF	4	dmPFC	0.00265581	0.885425	SRF		ENSG00000188976	NOC2L	1	Brain - Amygdala	0.00162345	0.978001
ENSMMUG00000000037	ISG20L2	1	dmPFC	0.000673792	0.911492	ISG20L2		ENSG00000188290	HES4	1	Brain - Amygdala	0.00205452	0.975142
ENSMMUG00000000038	METTL25B	1	dmPFC	-0.00157411	0.913044	METTL25B		ENSG00000187608	ISG15	1	Brain - Amygdala	-0.000400346	0.987056
ENSMMUG00000000039	MRPL24	1	dmPFC	-0.00502468	0.84017	MRPL24		ENSG00000188157	AGRN	1	Brain - Amygdala	0.00135033	0.980064
ENSMMUG00000000040	EGLN3	7	dmPFC	-0.000648402	0.924611	EGLN3		ENSG00000078808	SDF4	1	Brain - Amygdala	-0.000169836	0.988564
ENSMMUG00000000042	ACVR2A	12	dmPFC	0.0140617	0.726123	ACVR2A		ENSG00000176022	B3GALT6	1	Brain - Amygdala	0.0144695	0.902493
ENSMMUG00000000043	ORC4	12	dmPFC	0.00695529	0.811755	ORC4		ENSG00000160087	UBE2J2	1	Brain - Amygdala	7.10956e-05	0.989137
ENSMMUG00000000044	IFT140	20	dmPFC	-0.0384655	0.311416	IFT140		ENSG00000131584	ACAP3	1	Brain - Amygdala	0.00643588	0.9453
ENSMMUG00000000049	SLAIN1	17	dmPFC	0.0798993	0.0983666	SLAIN1		ENSG00000127054	INTS11	1	Brain - Amygdala	-0.000470174	0.986619
ENSMMUG00000000054	ALKBH7	19	dmPFC	-0.00389641	0.891838	ALKBH7		ENSG00000224051	CPTP	1	Brain - Amygdala	0.00100292	0.982733
ENSMMUG00000000055	CMC1	2	dmPFC	-0.0187716	0.610753			ENSG00000107404	DVL1	1	Brain - Amygdala	0.00318076	0.966777
ENSMMUG00000000056	AZI2	2	dmPFC	0.0126138	0.737296	AZI2		ENSG00000162576	MXRA8	1	Brain - Amygdala	1.3259e-05	0.988703
ENSMMUG00000000058	CDV3	2	dmPFC	0.000778824	0.920604	CDV3		ENSG00000175756	AURKAIP1	1	Brain - Amygdala	0.00160383	0.978199
ENSMMUG00000000059	TOPBP1	2	dmPFC	0.00613802	0.838883	TOPBP1		ENSG00000221978	-	-	Brain - Amygdala	-0.00249738	0.971643
ENSMMUG00000000063	PPFIA4	1	dmPFC	0.000553857	0.886209	PPFIA4		ENSG00000224870	-	-	Brain - Amygdala	0.00125374	0.980874
ENSMMUG00000000065	CCDC181	1	dmPFC	-0.00101174	0.864066	CCDC181		ENSG00000242485	-	-	Brain - Amygdala	0.001771	0.976927
ENSMMUG00000000067	THRB	2	dmPFC	0.0106457	0.776949	THRB		ENSG00000235098	ANKRD65	1	Brain - Amygdala	0.000781014	0.984387
ENSMMUG00000000072	CSTF1	10	dmPFC	0.00161535	0.934817	CSTF1		ENSG00000205116	TMEM88B	1	Brain - Amygdala	0.00341764	0.968632
ENSMMUG00000000074	RTF2	10	dmPFC	0.00618512	0.768092	RTF2		ENSG00000179403	VWA1	1	Brain - Amygdala	-0.00492435	0.956308
ENSMMUG00000000081	PRKAR2A	2	dmPFC	-0.00805023	0.75523	PRKAR2A		ENSG00000205090	TMEM240	1	Brain - Amygdala	0.0219888	0.859808
ENSMMUG00000000085	PAQR6	1	dmPFC	-0.00041728	0.91796	PAQR6		ENSG00000160075	-	-	Brain - Amygdala	0.00293298	0.968494
ENSMMUG00000000090	SMG5	1	dmPFC	0.00228994	0.873823	SMG5		ENSG00000228594	FNDC10	1	Brain - Amygdala	0.0223949	0.860846
ENSMMUG00000000098	HHIPL1	7	dmPFC	0.00330611	0.867991	HHIPL1		ENSG00000272106	-	-	Brain - Amygdala	0.00209122	0.974596
ENSMMUG00000000100	CYP46A1	7	dmPFC	0.00224916	0.892615	CYP46A1		ENSG00000197530	MIB2	1	Brain - Amygdala	0.00148227	0.979122
ENSMMUG00000000104	RRP1B	3	dmPFC	0.0683977	0.0220767	RRP1B		ENSG00000248333	-	-	Brain - Amygdala	-0.000575437	0.985879
ENSMMUG00000000110	TAF6L	14	dmPFC	-0.108599	0.0102291	TAF6L		ENSG00000189339	SLC35E2B	1	Brain - Amygdala	-0.00110027	0.981937
ENSMMUG00000000111	PDE1B	11	dmPFC	-0.00261636	0.900288	PDE1B		ENSG00000078369	GNB1	1	Brain - Amygdala	0.0059021	0.948637
ENSMMUG00000000113	PPP1R1A	11	dmPFC	-0.00767515	0.823563	PPP1R1A		ENSG00000187730	GABRD	1	Brain - Amygdala	0.221159	0.16004
ENSMMUG00000000124	CYP2C76	9	dmPFC	0.153949	0.00346892			ENSG00000067606	PRKCZ	1	Brain - Amygdala	0.169364	0.270341
ENSMMUG00000000125	RAB22A	10	dmPFC	0.00396465	0.871335	RAB22A		ENSG00000157933	SKI	1	Brain - Amygdala	0.000658817	0.985224
ENSMMUG00000000130	CSGALNACT1	8	dmPFC	0.00166485	0.890482	CSGALNACT1		ENSG00000157916	RER1	1	Brain - Amygdala	-0.000399415	0.987105
ENSMMUG00000000134	SRP9	1	dmPFC	0.00150089	0.868002	SRP9		ENSG00000157911	PEX10	1	Brain - Amygdala	0.000782831	0.98404
ENSMMUG00000000135	SLC1A1	15	dmPFC	0.00225116	0.904809	SLC1A1		ENSG00000149527	PLCH2	1	Brain - Amygdala	0.0108048	0.924324
ENSMMUG00000000137	SNCB	6	dmPFC	0.000201454	0.91829	SNCB		ENSG00000157873	TNFRSF14	1	Brain - Amygdala	0.000360824	0.984583
ENSMMUG00000000138	B9D1	16	dmPFC	-0.000996133	0.915928			ENSG00000157870	PRXL2B	1	Brain - Amygdala	0.010883	0.918622
ENSMMUG00000000140	EPN2	16	dmPFC	0.00137629	0.934282	EPN2		ENSG00000177133	-	-	Brain - Amygdala	0.000439909	0.984936
ENSMMUG00000000141	CDC37L1	15	dmPFC	0.00149044	0.929305	CDC37L1		ENSG00000158109	TPRG1L	1	Brain - Amygdala	0.0652399	0.656381
ENSMMUG00000000143	AK3	15	dmPFC	-0.0114065	0.680246	AK3		ENSG00000130764	LRRC47	1	Brain - Amygdala	0.00223754	0.973476
ENSMMUG00000000144	TSPAN17	6	dmPFC	-0.00137692	0.878479	TSPAN17		ENSG00000069424	KCNAB2	1	Brain - Amygdala	0.112296	0.467811
ENSMMUG00000000149	KCTD17	10	dmPFC	-0.0226597	0.621108	KCTD17		ENSG00000116254	CHD5	1	Brain - Amygdala	0.0278169	0.849692
ENSMMUG00000000152	TFCP2	11	dmPFC	0.00830718	0.730552	TFCP2		ENSG00000116251	RPL22	1	Brain - Amygdala	0.000496319	0.986416
ENSMMUG00000000153	ITGA3	16	dmPFC	-0.000202422	0.936154	ITGA3		ENSG00000116237	ICMT	1	Brain - Amygdala	0.00301667	0.967895
ENSMMUG00000000156	PHB1	16	dmPFC	-0.00401031	0.850562	PHB1		ENSG00000158292	GPR153	1	Brain - Amygdala	0.00144491	0.968205
ENSMMUG00000000164	PODXL2	2	dmPFC	0.00159386	0.906568	PODXL2		ENSG00000097021	ACOT7	1	Brain - Amygdala	0.152737	0.323211
ENSMMUG00000000165	COX6C	8	dmPFC	-0.0128333	0.68124	COX6C		ENSG00000215788	TNFRSF25	1	Brain - Amygdala	-5.49813e-06	0.988675
ENSMMUG00000000166	ABTB1	2	dmPFC	0.000733448	0.897443	ABTB1		ENSG00000162413	KLHL21	1	Brain - Amygdala	-0.000439871	0.986842
ENSMMUG00000000167	RTEL1	10	dmPFC	-0.0020287	0.910788	RTEL1		ENSG00000171735	CAMTA1	1	Brain - Amygdala	0.00943077	0.927014
ENSMMUG00000000168	MGLL	2	dmPFC	0.00105573	0.917411	MGLL		ENSG00000049245	VAMP3	1	Brain - Amygdala	-0.00250792	0.971528
ENSMMUG00000000169	ARFRP1	10	dmPFC	-0.0247387	0.485767	ARFRP1		ENSG00000049246	PER3	1	Brain - Amygdala	0.0002713	0.987925
ENSMMUG00000000171	ZGPAT	10	dmPFC	-0.00051652	0.910765	ZGPAT		ENSG00000116288	PARK7	1	Brain - Amygdala	0.00253079	0.971346
ENSMMUG00000000172	SLC31A2	15	dmPFC	-0.000227876	0.961337	SLC31A2		ENSG00000142599	RERE	1	Brain - Amygdala	0.000558443	0.985976
ENSMMUG00000000173	FKBP15	15	dmPFC	-0.000645786	0.945531	FKBP15		ENSG00000074800	ENO1	1	Brain - Amygdala	0.00108529	0.982104
ENSMMUG00000000181	LRRTM4	13	dmPFC	0.0116301	0.791072	LRRTM4		ENSG00000171603	CLSTN1	1	Brain - Amygdala	0.0055827	0.950702
ENSMMUG00000000182	RNF216	3	dmPFC	-0.000854873	0.945583	RNF216		ENSG00000178585	-	-	Brain - Amygdala	0.00420341	0.959884
ENSMMUG00000000183	MLEC	11	dmPFC	0.00097748	0.940736	MLEC		ENSG00000162441	LZIC	1	Brain - Amygdala	0.000708871	0.984641
ENSMMUG00000000184	LRCH3	2	dmPFC	0.0168381	0.59309	LRCH3		ENSG00000162444	RBP7	1	Brain - Amygdala	0.00110081	0.980412
ENSMMUG00000000185	DGAT2	14	dmPFC	-0.0110051	0.764172	DGAT2		ENSG00000130939	-	-	Brain - Amygdala	0.000637404	0.985414
ENSMMUG00000000186	PPP2R5C	7	dmPFC	0.01135	0.73584	PPP2R5C		ENSG00000054523	KIF1B	1	Brain - Amygdala	0.00238224	0.972453
ENSMMUG00000000187	UVRAG	14	dmPFC	0.000211227	0.955888	UVRAG		ENSG00000142657	PGD	1	Brain - Amygdala	-0.000130225	0.988782
ENSMMUG00000000188	NXF1	14	dmPFC	-0.00341886	0.87446	NXF1		ENSG00000241563	-	-	Brain - Amygdala	0.0638561	0.711835
ENSMMUG00000000190	KLF7	12	dmPFC	-0.010051	0.71098	KLF7		ENSG00000160049	DFFA	1	Brain - Amygdala	-0.000421817	0.986583
ENSMMUG00000000192	MAP7D2	X	dmPFC	0.0012882	0.899442	MAP7D2		ENSG00000142655	PEX14	1	Brain - Amygdala	0.00728805	0.939966
ENSMMUG00000000194	SLC27A1	19	dmPFC	-0.0163716	0.67166	SLC27A1		ENSG00000120948	TARDBP	1	Brain - Amygdala	-0.000341322	0.987486
ENSMMUG00000000195	PGLS	19	dmPFC	-0.000510699	0.922895	PGLS		ENSG00000271895	-	-	Brain - Amygdala	5.56931e-06	0.989504
ENSMMUG00000000198	COLGALT1	19	dmPFC	-0.00436129	0.832131	COLGALT1		ENSG00000116649	SRM	1	Brain - Amygdala	0.00348181	0.964701
ENSMMUG00000000217	PPP5C	19	dmPFC	-0.000368891	0.953191	PPP5C		ENSG00000171824	EXOSC10	1	Brain - Amygdala	-0.00045147	0.986719
ENSMMUG00000000220	MRPL3	2	dmPFC	0.00542072	0.850402	MRPL3		ENSG00000116661	FBXO2	1	Brain - Amygdala	0.0194646	0.871344
ENSMMUG00000000224	REPS1	4	dmPFC	0.0634877	0.057738	REPS1		ENSG00000132879	FBXO44	1	Brain - Amygdala	0.0326822	0.804629
ENSMMUG00000000226	GLG1	20	dmPFC	0.00134979	0.928629	GLG1		ENSG00000116670	MAD2L2	1	Brain - Amygdala	1.16768e-05	0.989375
ENSMMUG00000000227	MYH7B	10	dmPFC	-0.0137149	0.740765	MYH7B		ENSG00000011021	CLCN6	1	Brain - Amygdala	0.00138801	0.979812
ENSMMUG00000000229	TRPC4AP	10	dmPFC	0.0111791	0.601897	TRPC4AP		ENSG00000116685	KIAA2013	1	Brain - Amygdala	7.91458e-05	0.989069
ENSMMUG00000000232	PGM2	5	dmPFC	0.000851403	0.914222	PGM2		ENSG00000083444	PLOD1	1	Brain - Amygdala	-0.00467974	0.956714
ENSMMUG00000000238	HECTD2	9	dmPFC	0.00726581	0.832623	HECTD2		ENSG00000116688	MFN2	1	Brain - Amygdala	0.00177722	0.976909
ENSMMUG00000000242	PPP1R3C	9	dmPFC	-0.00432401	0.850016	PPP1R3C		ENSG00000116691	MIIP	1	Brain - Amygdala	-0.00045105	0.986751
ENSMMUG00000000246	COBL	3	dmPFC	-0.00977466	0.761599	COBL		ENSG00000028137	TNFRSF1B	1	Brain - Amygdala	-0.0388792	0.838991
ENSMMUG00000000249	CAPNS1	19	dmPFC	0.0414399	0.303908			ENSG00000162496	DHRS3	1	Brain - Amygdala	-0.00239843	0.972828
ENSMMUG00000000250	COX7A1	19	dmPFC	-0.00921207	0.800007	COX7A1		ENSG00000189337	KAZN	1	Brain - Amygdala	0.0039651	0.962113
ENSMMUG00000000252	RAE1	10	dmPFC	-0.000582368	0.951293	RAE1		ENSG00000142634	EFHD2	1	Brain - Amygdala	0.000255098	0.988053
ENSMMUG00000000263	GUCD1	10	dmPFC	0.00149075	0.921382	GUCD1		ENSG00000116786	PLEKHM2	1	Brain - Amygdala	0.000838044	0.983959
ENSMMUG00000000264	SNRPD3	10	dmPFC	0.000401819	0.974865	SNRPD3		ENSG00000116809	ZBTB17	1	Brain - Amygdala	0.00038849	0.98715
ENSMMUG00000000268	FSD1	19	dmPFC	-0.00320953	0.873647	FSD1		ENSG00000055070	SZRD1	1	Brain - Amygdala	-0.00144699	0.979385
ENSMMUG00000000273	SH3GL1	19	dmPFC	0.00142713	0.88492	SH3GL1		ENSG00000157191	NECAP2	1	Brain - Amygdala	-0.00214985	0.97417
ENSMMUG00000000275	OGDHL	9	dmPFC	-0.0106276	0.826557	OGDHL		ENSG00000159363	ATP13A2	1	Brain - Amygdala	0.00831546	0.933801
ENSMMUG00000000276	NACC2	15	dmPFC	0.00213628	0.891606	NACC2		ENSG00000117118	-	-	Brain - Amygdala	0.00138874	0.979774
ENSMMUG00000000277	TM2D3	7	dmPFC	-0.00110004	0.916187	TM2D3		ENSG00000117115	PADI2	1	Brain - Amygdala	-0.0021961	0.973773
ENSMMUG00000000278	TARS3	7	dmPFC	0.0470063	0.169596	TARS3		ENSG00000179051	RCC2	1	Brain - Amygdala	0.000560749	0.985943
ENSMMUG00000000284	DCTD	5	dmPFC	0.00172705	0.893633	DCTD		ENSG00000117154	IGSF21	1	Brain - Amygdala	0.00404715	0.962833
ENSMMUG00000000289	CACNB1	16	dmPFC	0.00371616	0.839294	CACNB1		ENSG00000159423	ALDH4A1	1	Brain - Amygdala	-0.00186792	0.97619
ENSMMUG00000000290	RBP1	2	dmPFC	0.0376204	0.42677	NMNAT3		ENSG00000053372	-	-	Brain - Amygdala	0.013608	0.903145
ENSMMUG00000000291	LRRTM1	13	dmPFC	0.00225173	0.901309	LRRTM1		ENSG00000053371	AKR7A2	1	Brain - Amygdala	0.000460326	0.986661
ENSMMUG00000000292	CACNG6	19	dmPFC	-0.0502712	0.486043	CACNG6		ENSG00000077549	CAPZB	1	Brain - Amygdala	0.000917141	0.983345
ENSMMUG00000000293	CTNNA2	13	dmPFC	0.0127693	0.741889	CTNNA2		ENSG00000173436	-	-	Brain - Amygdala	0.00275853	0.969787
ENSMMUG00000000296	STAC2	16	dmPFC	-0.0343935	0.506601	STAC2		ENSG00000158747	NBL1	1	Brain - Amygdala	0.00439105	0.958541
ENSMMUG00000000306	RMDN3	7	dmPFC	-0.0120426	0.600695	RMDN3		ENSG00000162545	CAMK2N1	1	Brain - Amygdala	0.00607171	0.947545
ENSMMUG00000000307	RIOK2	6	dmPFC	0.00153723	0.933485	RIOK2		ENSG00000090432	MUL1	1	Brain - Amygdala	0.000761979	0.984498
ENSMMUG00000000312	ABI2	12	dmPFC	0.00865254	0.73859	ABI2		ENSG00000158828	PINK1	1	Brain - Amygdala	0.000563064	0.985943
ENSMMUG00000000314	RAPH1	12	dmPFC	0.0344948	0.562034	RAPH1		ENSG00000244038	-	-	Brain - Amygdala	0.000582474	0.985757
ENSMMUG00000000315	RIOX1	7	dmPFC	0.00270546	0.880856	RIOX1		ENSG00000127483	HP1BP3	1	Brain - Amygdala	-0.00030693	0.987712
ENSMMUG00000000316	BBOX1	14	dmPFC	-0.00401588	0.857946	BBOX1		ENSG00000075151	EIF4G3	1	Brain - Amygdala	0.00271323	0.970074
ENSMMUG00000000318	TNS2	11	dmPFC	0.00522735	0.818355	TNS2		ENSG00000117298	ECE1	1	Brain - Amygdala	-0.0563671	0.709397
ENSMMUG00000000319	HCFC1	X	dmPFC	-0.00633739	0.780775	HCFC1		ENSG00000162551	ALPL	1	Brain - Amygdala	-0.0914506	0.589472
ENSMMUG00000000321	TTC7B	7	dmPFC	0.0310655	0.386987	TTC7B		ENSG00000076864	RAP1GAP	1	Brain - Amygdala	0.0872033	0.565781
ENSMMUG00000000322	NAA10	X	dmPFC	-0.0118686	0.687658	NAA10		ENSG00000070831	CDC42	1	Brain - Amygdala	0.00101973	0.982567
ENSMMUG00000000323	ARHGAP4	X	dmPFC	-0.0589847	0.275309	ARHGAP4		ENSG00000173372	-	-	Brain - Amygdala	-0.0191015	0.876433
ENSMMUG00000000327	FADS2	14	dmPFC	0.0381844	0.4421	FADS2		ENSG00000159189	C1QC	1	Brain - Amygdala	-0.038782	0.783259
ENSMMUG00000000328	FADS3	14	dmPFC	-9.05867e-06	0.894696	FADS3		ENSG00000173369	C1QB	1	Brain - Amygdala	-0.0358581	0.798716
ENSMMUG00000000329	SPRYD3	11	dmPFC	-0.000783764	0.92298	SPRYD3		ENSG00000004487	KDM1A	1	Brain - Amygdala	0.000955592	0.983069
ENSMMUG00000000330	APC	6	dmPFC	0.00146261	0.910527	APC		ENSG00000125944	HNRNPR	1	Brain - Amygdala	0.000490809	0.986444
ENSMMUG00000000336	UEVLD	14	dmPFC	-0.00189627	0.888278	UEVLD		ENSG00000088280	ASAP3	1	Brain - Amygdala	-0.0118738	0.921738
ENSMMUG00000000338	TRIM22	14	dmPFC	0.00107076	0.909661	TRIM22		ENSG00000117318	ID3	1	Brain - Amygdala	-0.291332	0.0346759
ENSMMUG00000000340	SMAD5	6	dmPFC	-0.00165344	0.898753	SMAD5		ENSG00000142676	RPL11	1	Brain - Amygdala	-0.000335965	0.987502
ENSMMUG00000000343	SCN3B	14	dmPFC	-0.00507952	0.835023	SCN3B		ENSG00000057757	PITHD1	1	Brain - Amygdala	0.0077409	0.937151
ENSMMUG00000000345	TEX30	17	dmPFC	-0.001982	0.913651	TEX30		ENSG00000011009	LYPLA2	1	Brain - Amygdala	0.00209737	0.974525
ENSMMUG00000000346	n/a	8	dmPFC	-0.000468562	0.880201			ENSG00000189266	PNRC2	1	Brain - Amygdala	-0.000536614	0.986175
ENSMMUG00000000350	n/a	17	dmPFC	0.0022845	0.917655	BIVM		ENSG00000188529	SRSF10	1	Brain - Amygdala	-7.53816e-05	0.988613
ENSMMUG00000000357	FXN	15	dmPFC	-0.00032472	0.920468	FXN		ENSG00000001461	NIPAL3	1	Brain - Amygdala	0.0040749	0.960715
ENSMMUG00000000358	JADE2	6	dmPFC	-0.00185798	0.904501	JADE2		ENSG00000133226	SRRM1	1	Brain - Amygdala	-0.000775173	0.984431
ENSMMUG00000000364	TOMM22	10	dmPFC	-0.00217527	0.878636	TOMM22		ENSG00000169504	CLIC4	1	Brain - Amygdala	-0.114856	0.45767
ENSMMUG00000000373	SLC2A1	1	dmPFC	-0.000850286	0.915851	SLC2A1		ENSG00000117614	SYF2	1	Brain - Amygdala	0.00025017	0.988051
ENSMMUG00000000376	BIN1	12	dmPFC	0.00328891	0.835539	BIN1		ENSG00000117616	RSRP1	1	Brain - Amygdala	-0.000634372	0.985467
ENSMMUG00000000377	TNFRSF1A	11	dmPFC	-0.0717662	0.12712	TNFRSF1A		ENSG00000183726	TMEM50A	1	Brain - Amygdala	4.20137e-05	0.989284
ENSMMUG00000000379	FAM133A	X	dmPFC	0.00120177	0.903203	FAM133A		ENSG00000162430	-	-	Brain - Amygdala	-0.0044176	0.958346
ENSMMUG00000000380	GRSF1	5	dmPFC	0.000550939	0.953209	GRSF1		ENSG00000117640	MTFR1L	1	Brain - Amygdala	0.00121759	0.981118
ENSMMUG00000000383	ATXN7L1	3	dmPFC	0.00454602	0.841643	ATXN7L1		ENSG00000117632	STMN1	1	Brain - Amygdala	0.00147433	0.979177
ENSMMUG00000000386	ATG4C	1	dmPFC	0.000191224	0.959256	ATG4C		ENSG00000158008	EXTL1	1	Brain - Amygdala	0.0713965	0.723968
ENSMMUG00000000388	PLEC	8	dmPFC	0.00160669	0.849548	PLEC		ENSG00000142669	-	-	Brain - Amygdala	0.000346	0.987438
ENSMMUG00000000389	NOL6	15	dmPFC	0.0392748	0.1644	NOL6		ENSG00000158062	UBXN11	1	Brain - Amygdala	0.0041962	0.96014
ENSMMUG00000000390	CLCC1	1	dmPFC	0.000701353	0.952093	CLCC1		ENSG00000198830	-	-	Brain - Amygdala	0.000373806	0.987249
ENSMMUG00000000391	DEF8	20	dmPFC	-0.0115822	0.715851	DEF8		ENSG00000090273	NUDC	1	Brain - Amygdala	0.000332144	0.987454
ENSMMUG00000000396	IFT52	10	dmPFC	-0.00101834	0.922145	IFT52		ENSG00000253368	TRNP1	1	Brain - Amygdala	0.164009	0.287844
ENSMMUG00000000397	n/a	20	dmPFC	0.000395524	0.926953			ENSG00000142784	WDTC1	1	Brain - Amygdala	0.00125895	0.980778
ENSMMUG00000000398	DBNDD1	20	dmPFC	-0.00044888	0.913518	DBNDD1		ENSG00000186501	TMEM222	1	Brain - Amygdala	0.00229653	0.973121
ENSMMUG00000000399	KIF2A	6	dmPFC	0.037943	0.416073	KIF2A		ENSG00000142765	SYTL1	1	Brain - Amygdala	0.00158013	0.97465
ENSMMUG00000000400	DIMT1	6	dmPFC	-0.000719411	0.942797	DIMT1		ENSG00000158195	WASF2	1	Brain - Amygdala	-0.0219073	0.858546
ENSMMUG00000000401	GAS8	20	dmPFC	0.0632123	0.048868	GAS8		ENSG00000126709	IFI6	1	Brain - Amygdala	-0.000276847	0.987851
ENSMMUG00000000411	OXA1L	7	dmPFC	0.047343	0.0999813	OXA1L		ENSG00000117758	-	-	Brain - Amygdala	0.000285436	0.987824
ENSMMUG00000000415	SCN8A	11	dmPFC	0.00599226	0.841884	SCN8A		ENSG00000117751	PPP1R8	1	Brain - Amygdala	0.00123671	0.980931
ENSMMUG00000000419	ARHGAP26	6	dmPFC	0.00595076	0.835372	ARHGAP26		ENSG00000117748	RPA2	1	Brain - Amygdala	0.00213167	0.974267
ENSMMUG00000000421	NR3C1	6	dmPFC	0.00726271	0.80931	NR3C1		ENSG00000126698	-	-	Brain - Amygdala	0.00175433	0.97706
ENSMMUG00000000422	RPL12	15	dmPFC	0.00919382	0.780311			ENSG00000130770	ATP5IF1	1	Brain - Amygdala	0.00688188	0.942448
ENSMMUG00000000424	ARID5B	9	dmPFC	-0.00210285	0.885902	ARID5B		ENSG00000198492	YTHDF2	1	Brain - Amygdala	0.00172129	0.977292
ENSMMUG00000000425	VPS8	2	dmPFC	-0.00103046	0.894848	VPS8		ENSG00000116350	SRSF4	1	Brain - Amygdala	-0.000658934	0.985291
ENSMMUG00000000427	BUD31	3	dmPFC	-0.0495396	0.180442	BUD31		ENSG00000116353	MECR	1	Brain - Amygdala	0.00948587	0.937487
ENSMMUG00000000428	QKI	4	dmPFC	0.00700125	0.829344	QKI		ENSG00000162511	LAPTM5	1	Brain - Amygdala	-0.00922437	0.932382
ENSMMUG00000000433	SORCS1	9	dmPFC	0.00245125	0.882188	SORCS1		ENSG00000162512	SDC3	1	Brain - Amygdala	-0.000183753	0.988464
ENSMMUG00000000434	CDK2AP1	11	dmPFC	-0.00707978	0.804284	CDK2AP1		ENSG00000134644	PUM1	1	Brain - Amygdala	0.00130022	0.980485
ENSMMUG00000000446	DNAJC21	6	dmPFC	0.0097092	0.76011	DNAJC21		ENSG00000121766	ZCCHC17	1	Brain - Amygdala	0.00359397	0.963945
ENSMMUG00000000451	n/a	8	dmPFC	0.0256572	0.390713			ENSG00000121769	FABP3	1	Brain - Amygdala	0.16611	0.286615
ENSMMUG00000000452	LSM7	19	dmPFC	-0.0288323	0.553683	LSM7		ENSG00000162517	-	-	Brain - Amygdala	0.00284573	0.969108
ENSMMUG00000000453	n/a	QNVO02000250.1	dmPFC	0.000193651	0.876503			ENSG00000084636	COL16A1	1	Brain - Amygdala	0.00151003	0.978987
ENSMMUG00000000454	PDLIM1	9	dmPFC	0.00626552	0.827015	PDLIM1		ENSG00000121753	ADGRB2	1	Brain - Amygdala	0.032537	0.805359
ENSMMUG00000000455	KDM3B	6	dmPFC	0.0272373	0.317425	KDM3B		ENSG00000184007	PTP4A2	1	Brain - Amygdala	-0.000381528	0.98713
ENSMMUG00000000456	REEP2	6	dmPFC	-0.000958552	0.958578	REEP2		ENSG00000121774	KHDRBS1	1	Brain - Amygdala	0.00173932	0.977145
ENSMMUG00000000457	GALNT1	18	dmPFC	-0.000664709	0.930504	GALNT1		ENSG00000025800	KPNA6	1	Brain - Amygdala	0.00032925	0.98751
ENSMMUG00000000459	GTF2E2	8	dmPFC	-0.0397002	0.264533	GTF2E2		ENSG00000084652	TXLNA	1	Brain - Amygdala	-0.00128463	0.980638
ENSMMUG00000000465	ARAP3	6	dmPFC	-0.0649379	0.225019	ARAP3		ENSG00000084623	EIF3I	1	Brain - Amygdala	0.000247949	0.988042
ENSMMUG00000000477	RAPGEF3	11	dmPFC	-0.00103842	0.91555	RAPGEF3		ENSG00000116478	-	-	Brain - Amygdala	-0.00715975	0.942875
ENSMMUG00000000478	n/a	14	dmPFC	0.00569774	0.811439			ENSG00000175130	MARCKSL1	1	Brain - Amygdala	0.000861395	0.983806
ENSMMUG00000000481	TMTC4	17	dmPFC	0.00106029	0.907008	TMTC4		ENSG00000160058	BSDC1	1	Brain - Amygdala	0.000932455	0.98325
ENSMMUG00000000482	FLRT1	14	dmPFC	-0.0117874	0.735215	FLRT1		ENSG00000162521	RBBP4	1	Brain - Amygdala	0.000322385	0.98758
ENSMMUG00000000485	n/a	19	dmPFC	-0.00906446	0.792525			ENSG00000162522	KIAA1522	1	Brain - Amygdala	0.000574994	0.981431
ENSMMUG00000000507	STMN2	8	dmPFC	0.00102327	0.918808	STMN2		ENSG00000134684	YARS1	1	Brain - Amygdala	0.00458955	0.95698
ENSMMUG00000000511	CARS1	14	dmPFC	-0.0186109	0.618124	CARS1		ENSG00000160097	FNDC5	1	Brain - Amygdala	0.0579853	0.688057
ENSMMUG00000000512	CORO1C	11	dmPFC	0.00297307	0.878949	CORO1C		ENSG00000121905	HPCA	1	Brain - Amygdala	0.277001	0.0305639
ENSMMUG00000000513	OSBPL5	14	dmPFC	-0.0185696	0.64132	OSBPL5		ENSG00000121900	TMEM54	1	Brain - Amygdala	0.000534157	0.986156
ENSMMUG00000000515	SBK1	20	dmPFC	-0.0225964	0.625704	SBK1		ENSG00000004455	AK2	1	Brain - Amygdala	-0.00252043	0.971479
ENSMMUG00000000521	NTN4	11	dmPFC	0.0525116	0.340193	NTN4		ENSG00000160094	ZNF362	1	Brain - Amygdala	0.00178556	0.976857
ENSMMUG00000000522	POLR2I	19	dmPFC	-0.0197536	0.626115	POLR2I		ENSG00000134686	PHC2	1	Brain - Amygdala	-0.00100699	0.982701
ENSMMUG00000000523	TBCB	19	dmPFC	0.000635479	0.931422	TBCB		ENSG00000116544	DLGAP3	1	Brain - Amygdala	0.243953	0.0793686
ENSMMUG00000000525	COG7	20	dmPFC	0.0663158	0.0256016	COG7		ENSG00000116560	SFPQ	1	Brain - Amygdala	4.06233e-05	0.989288
ENSMMUG00000000527	ARHGAP20	14	dmPFC	0.023398	0.658336	ARHGAP20		ENSG00000142687	KIAA0319L	1	Brain - Amygdala	0.000807809	0.984168
ENSMMUG00000000535	AMD1	4	dmPFC	0.000322176	0.942622	AMD1		ENSG00000020129	NCDN	1	Brain - Amygdala	0.1857	0.221041
ENSMMUG00000000541	ARNT	1	dmPFC	-0.000923133	0.924689	ARNT		ENSG00000126067	PSMB2	1	Brain - Amygdala	0.00214627	0.974157
ENSMMUG00000000544	COL6A1	3	dmPFC	-0.000227937	0.898163	COL6A1		ENSG00000142686	C1orf216	1	Brain - Amygdala	0.0466131	0.738791
ENSMMUG00000000553	BRD1	10	dmPFC	0.00394985	0.771443	BRD1		ENSG00000116863	ADPRS	1	Brain - Amygdala	0.000600333	0.985678
ENSMMUG00000000560	DGCR6L	10	dmPFC	0.00191627	0.900232			ENSG00000054116	TRAPPC3	1	Brain - Amygdala	0.000798545	0.984218
ENSMMUG00000000572	MITD1	13	dmPFC	0.0162644	0.687377	MITD1		ENSG00000116871	MAP7D1	1	Brain - Amygdala	0.00171209	0.977375
ENSMMUG00000000573	PTDSS1	8	dmPFC	0.00147981	0.927197	PTDSS1		ENSG00000054118	THRAP3	1	Brain - Amygdala	0.000298723	0.987745
ENSMMUG00000000577	AKAP7	4	dmPFC	8.23936e-05	0.944277	AKAP7		ENSG00000116883	-	-	Brain - Amygdala	0.0104135	0.92438
ENSMMUG00000000582	NOP58	12	dmPFC	-0.000365967	0.930241	NOP58		ENSG00000196182	STK40	1	Brain - Amygdala	-0.00110816	0.981408
ENSMMUG00000000583	CADM2	2	dmPFC	-0.000170359	0.916175	CADM2		ENSG00000181817	LSM10	1	Brain - Amygdala	0.00344073	0.964954
ENSMMUG00000000586	POLR3K	20	dmPFC	-0.0033836	0.86789	POLR3K		ENSG00000116898	MRPS15	1	Brain - Amygdala	0.00128714	0.980581
ENSMMUG00000000588	RHBDF1	20	dmPFC	0.0404006	0.523395	RHBDF1		ENSG00000163875	MEAF6	1	Brain - Amygdala	0.00873582	0.931111
ENSMMUG00000000589	MPG	20	dmPFC	-0.00369368	0.873247	MPG		ENSG00000197982	C1orf122	1	Brain - Amygdala	0.00151854	0.978886
ENSMMUG00000000590	NPRL3	20	dmPFC	0.0025123	0.864833	NPRL3		ENSG00000183431	SF3A3	1	Brain - Amygdala	0.000454141	0.986682
ENSMMUG00000000596	LUC7L	20	dmPFC	5.48709e-06	0.940356	LUC7L		ENSG00000116954	RRAGC	1	Brain - Amygdala	0.0001377	0.988702
ENSMMUG00000000599	FAM234A	20	dmPFC	0.0244826	0.450653	FAM234A		ENSG00000174574	AKIRIN1	1	Brain - Amygdala	0.000318125	0.987604
ENSMMUG00000000602	RGS11	20	dmPFC	0.0280252	0.521065	RGS11		ENSG00000168653	-	-	Brain - Amygdala	0.0250239	0.842572
ENSMMUG00000000603	ARHGDIG	20	dmPFC	-0.00156239	0.924177	ARHGDIG		ENSG00000127603	MACF1	1	Brain - Amygdala	-0.00324043	0.966385
ENSMMUG00000000604	PDIA2	20	dmPFC	-0.00716713	0.836744	PDIA2		ENSG00000090621	PABPC4	1	Brain - Amygdala	-0.000108694	0.98893
ENSMMUG00000000605	AXIN1	20	dmPFC	0.00061581	0.897581	AXIN1		ENSG00000116983	HPCAL4	1	Brain - Amygdala	0.297991	0.0138013
ENSMMUG00000000609	MRPL28	20	dmPFC	-0.00608791	0.833421	MRPL28		ENSG00000168389	MFSD2A	1	Brain - Amygdala	-0.14694	0.420685
ENSMMUG00000000610	PGAP6	20	dmPFC	0.000763792	0.944608	PGAP6		ENSG00000131236	CAP1	1	Brain - Amygdala	0.000814218	0.984089
ENSMMUG00000000613	RAB11FIP3	20	dmPFC	0.00174318	0.89438	RAB11FIP3		ENSG00000131238	PPT1	1	Brain - Amygdala	0.00282765	0.969229
ENSMMUG00000000615	CAPN15	20	dmPFC	-0.0452717	0.292948	CAPN15		ENSG00000259943	-	-	Brain - Amygdala	0.00322369	0.96648
ENSMMUG00000000617	AP3B2	7	dmPFC	-0.0261514	0.464177	AP3B2		ENSG00000084073	ZMPSTE24	1	Brain - Amygdala	-4.03092e-05	0.989311
ENSMMUG00000000618	GGNBP2	16	dmPFC	0.000129411	0.943902	GGNBP2		ENSG00000049089	COL9A2	1	Brain - Amygdala	0.00197792	0.975501
ENSMMUG00000000620	DHRS11	16	dmPFC	0.000440491	0.945702	MRM1		ENSG00000084070	SMAP2	1	Brain - Amygdala	0.0227533	0.854073
ENSMMUG00000000628	UBE3A	7	dmPFC	0.0273966	0.411812	UBE3A		ENSG00000117016	RIMS3	1	Brain - Amygdala	0.092535	0.54405
ENSMMUG00000000632	SH3BP5L	1	dmPFC	-0.000700285	0.930269	SH3BP5L		ENSG00000066136	NFYC	1	Brain - Amygdala	0.00119279	0.981248
ENSMMUG00000000634	ZNF692	1	dmPFC	-0.00764031	0.813183	ZNF692		ENSG00000010803	SCMH1	1	Brain - Amygdala	0.000588642	0.984157
ENSMMUG00000000635	RASGEF1C	6	dmPFC	-0.000481658	0.921853	RASGEF1C		ENSG00000198815	FOXJ3	1	Brain - Amygdala	0.00109913	0.981941
ENSMMUG00000000637	SGIP1	1	dmPFC	0.00607658	0.845908	SGIP1		ENSG00000127125	PPCS	1	Brain - Amygdala	0.00214244	0.974213
ENSMMUG00000000639	NEFM	8	dmPFC	0.0230444	0.546739	NEFM		ENSG00000171960	PPIH	1	Brain - Amygdala	0.00217193	0.9745
ENSMMUG00000000643	MIER1	1	dmPFC	0.00339186	0.884389	MIER1		ENSG00000065978	YBX1	1	Brain - Amygdala	-0.00401563	0.961047
ENSMMUG00000000644	CEP85	1	dmPFC	0.000527825	0.93574	CEP85		ENSG00000164008	C1orf50	1	Brain - Amygdala	0.00176763	0.976971
ENSMMUG00000000649	UBXN11	1	dmPFC	0.00399021	0.857863	UBXN11		ENSG00000177868	SVBP	1	Brain - Amygdala	0.00297847	0.968201
ENSMMUG00000000652	SERBP1	1	dmPFC	8.63479e-05	0.961989	SERBP1		ENSG00000117394	SLC2A1	1	Brain - Amygdala	-0.244757	0.077759
ENSMMUG00000000653	STMN1	1	dmPFC	-0.000551096	0.929577	STMN1		ENSG00000117395	EBNA1BP2	1	Brain - Amygdala	0.00599879	0.947941
ENSMMUG00000000667	ZMYM3	X	dmPFC	0.00635954	0.735781	ZMYM3		ENSG00000179178	TMEM125	1	Brain - Amygdala	0.029718	0.848025
ENSMMUG00000000669	GJB1	X	dmPFC	-0.000741204	0.904168	GJB1		ENSG00000066322	-	-	Brain - Amygdala	-0.00113609	0.981716
ENSMMUG00000000670	RABGAP1	15	dmPFC	0.0151542	0.547949	RABGAP1		ENSG00000159479	MED8	1	Brain - Amygdala	0.0011346	0.981701
ENSMMUG00000000671	IDS	X	dmPFC	0.00226037	0.90596	IDS		ENSG00000142949	PTPRF	1	Brain - Amygdala	0.000272341	0.987904
ENSMMUG00000000676	FBXO28	1	dmPFC	0.0305583	0.484613	FBXO28		ENSG00000117408	IPO13	1	Brain - Amygdala	0.000602803	0.98566
ENSMMUG00000000677	DHX38	20	dmPFC	0.000617897	0.907136	DHX38		ENSG00000117410	-	-	Brain - Amygdala	0.0046584	0.956696
ENSMMUG00000000683	KCNG1	10	dmPFC	-0.010115	0.782419	KCNG1		ENSG00000117411	B4GALT2	1	Brain - Amygdala	0.00320928	0.966612
ENSMMUG00000000684	ACADSB	9	dmPFC	0.0367085	0.369554	ACADSB		ENSG00000178028	DMAP1	1	Brain - Amygdala	0.00172794	0.977282
ENSMMUG00000000690	CTNNAL1	15	dmPFC	-0.00115264	0.918387	CTNNAL1		ENSG00000117419	ERI3	1	Brain - Amygdala	0.00275282	0.969825
ENSMMUG00000000695	TMEM245	15	dmPFC	0.00392946	0.896238	TMEM245		ENSG00000187147	RNF220	1	Brain - Amygdala	0.00233452	0.972789
ENSMMUG00000000697	TAGLN3	2	dmPFC	-0.00227591	0.891514	TAGLN3		ENSG00000142937	RPS8	1	Brain - Amygdala	-0.000505594	0.986356
ENSMMUG00000000700	CLN3	20	dmPFC	-0.000568553	0.946738	CLN3		ENSG00000126107	HECTD3	1	Brain - Amygdala	0.00025894	0.987538
ENSMMUG00000000706	FLNB	2	dmPFC	0.0055643	0.819977	FLNB		ENSG00000126088	UROD	1	Brain - Amygdala	0.00337991	0.9654
ENSMMUG00000000713	HEXIM2	16	dmPFC	-0.00228989	0.926546	HEXIM2		ENSG00000117450	PRDX1	1	Brain - Amygdala	0.000656418	0.98524
ENSMMUG00000000717	POLR1G	19	dmPFC	-0.00207226	0.9013	POLR1G		ENSG00000117448	AKR1A1	1	Brain - Amygdala	0.00132053	0.980294
ENSMMUG00000000718	ERCC1	19	dmPFC	-0.00211441	0.904554	ERCC1		ENSG00000132780	NASP	1	Brain - Amygdala	-0.00120632	0.981189
ENSMMUG00000000735	NELFE	4	dmPFC	0.00251658	0.897499	NELFE		ENSG00000159592	-	-	Brain - Amygdala	-0.000197008	0.988401
ENSMMUG00000000736	SKIC2	4	dmPFC	0.00527424	0.792364	SKIC2		ENSG00000086015	MAST2	1	Brain - Amygdala	-0.000432401	0.984458
ENSMMUG00000000737	HAGH	20	dmPFC	-0.00100002	0.929426	HAGH		ENSG00000085998	POMGNT1	1	Brain - Amygdala	0.000396161	0.98711
ENSMMUG00000000738	FAHD1	20	dmPFC	0.000838119	0.912851	FAHD1		ENSG00000173660	-	-	Brain - Amygdala	0.0346567	0.794985
ENSMMUG00000000740	SPATA2	10	dmPFC	0.0107826	0.74194	SPATA2		ENSG00000117480	FAAH	1	Brain - Amygdala	0.00126774	0.980757
ENSMMUG00000000741	DXO	4	dmPFC	-0.0169752	0.654353	DXO		ENSG00000079277	MKNK1	1	Brain - Amygdala	-0.00105273	0.982286
ENSMMUG00000000747	STK19	4	dmPFC	0.00535541	0.777126	STK19		ENSG00000123472	ATPAF1	1	Brain - Amygdala	0.00256222	0.971165
ENSMMUG00000000750	RFFL	16	dmPFC	-0.000688318	0.925746	RFFL		ENSG00000159658	-	-	Brain - Amygdala	-0.000511596	0.986314
ENSMMUG00000000751	NLE1	16	dmPFC	0.00151309	0.902248	NLE1		ENSG00000162368	-	-	Brain - Amygdala	0.000276403	0.987891
ENSMMUG00000000752	AHRR	6	dmPFC	-0.00202271	0.925555	AHRR		ENSG00000123091	-	-	Brain - Amygdala	0.00497526	0.954658
ENSMMUG00000000754	DMXL2	7	dmPFC	0.0039359	0.870314	DMXL2		ENSG00000085832	EPS15	1	Brain - Amygdala	0.00102209	0.982585
ENSMMUG00000000756	TPRA1	2	dmPFC	-7.70152e-05	0.953672	TPRA1		ENSG00000117859	OSBPL9	1	Brain - Amygdala	-0.000510831	0.986323
ENSMMUG00000000757	RNF114	10	dmPFC	-0.0039675	0.822705	RNF114		ENSG00000078618	NRDC	1	Brain - Amygdala	-0.000207374	0.988337
ENSMMUG00000000763	CNR1	4	dmPFC	0.00216126	0.889164	CNR1		ENSG00000117862	TXNDC12	1	Brain - Amygdala	-0.000263479	0.987996
ENSMMUG00000000766	KLHDC3	4	dmPFC	0.00359121	0.836041	KLHDC3		ENSG00000134717	BTF3L4	1	Brain - Amygdala	0.00301206	0.96842
ENSMMUG00000000767	ZNF398	3	dmPFC	0.00178459	0.892393	ZNF398		ENSG00000134748	PRPF38A	1	Brain - Amygdala	-0.000515297	0.986301
ENSMMUG00000000768	PTPRM	18	dmPFC	-0.015145	0.684909	PTPRM		ENSG00000121310	ECHDC2	1	Brain - Amygdala	-0.00245761	0.972324
ENSMMUG00000000776	ZMAT4	8	dmPFC	0.00604832	0.820973	ZMAT4		ENSG00000116171	SCP2	1	Brain - Amygdala	-0.000166129	0.988586
ENSMMUG00000000777	DST	4	dmPFC	0.0340757	0.430205	DST		ENSG00000162384	CZIB	1	Brain - Amygdala	0.000411955	0.987
ENSMMUG00000000789	COX18	5	dmPFC	0.0027579	0.877745	COX18		ENSG00000162385	-	-	Brain - Amygdala	0.000940497	0.983165
ENSMMUG00000000790	ANKRD17	5	dmPFC	0.00657565	0.760677	ANKRD17		ENSG00000058799	-	-	Brain - Amygdala	-0.000751185	0.984647
ENSMMUG00000000791	CNPPD1	12	dmPFC	0.0017859	0.902869	CNPPD1		ENSG00000116209	TMEM59	1	Brain - Amygdala	4.40156e-05	0.989263
ENSMMUG00000000792	RETREG2	12	dmPFC	-0.000941395	0.93071			ENSG00000116221	MRPL37	1	Brain - Amygdala	0.000952295	0.983063
ENSMMUG00000000795	BEND6	4	dmPFC	0.00206993	0.897216	BEND6		ENSG00000157216	SSBP3	1	Brain - Amygdala	0.00456575	0.957461
ENSMMUG00000000800	PSMD2	2	dmPFC	0.0516176	0.0204467	PSMD2		ENSG00000243725	TTC4	1	Brain - Amygdala	0.000184846	0.98846
ENSMMUG00000000801	TMEM183A	1	dmPFC	-0.00100136	0.927911	TMEM183A		ENSG00000116133	DHCR24	1	Brain - Amygdala	0.014929	0.894962
ENSMMUG00000000803	STAT2	11	dmPFC	0.0617866	0.0547874	STAT2		ENSG00000162407	PLPP3	1	Brain - Amygdala	-0.00186819	0.976173
ENSMMUG00000000807	TRMU	10	dmPFC	-0.00446494	0.836546	TRMU		ENSG00000177606	JUN	1	Brain - Amygdala	-0.00520835	0.953402
ENSMMUG00000000809	PLP1	X	dmPFC	-8.32006e-05	0.905228	PLP1		ENSG00000134716	CYP2J2	1	Brain - Amygdala	-0.00397166	0.963105
ENSMMUG00000000812	LRIF1	1	dmPFC	-0.00218605	0.855384	LRIF1		ENSG00000162599	NFIA	1	Brain - Amygdala	-0.00076145	0.982937
ENSMMUG00000000822	USP4	2	dmPFC	0.0634985	0.0417294	USP4		ENSG00000125703	ATG4C	1	Brain - Amygdala	0.000270426	0.987061
ENSMMUG00000000825	DGAT1	8	dmPFC	0.000532497	0.918674	DGAT1		ENSG00000079739	PGM1	1	Brain - Amygdala	-0.000101683	0.988956
ENSMMUG00000000828	GAB1	5	dmPFC	0.0254081	0.625794	GAB1		ENSG00000158966	CACHD1	1	Brain - Amygdala	-0.000122722	0.984193
ENSMMUG00000000829	SMARCA5	5	dmPFC	-0.00034044	0.956055	SMARCA5		ENSG00000162434	JAK1	1	Brain - Amygdala	-0.000734895	0.984755
ENSMMUG00000000830	DAD1	7	dmPFC	-0.0107487	0.733626	DAD1		ENSG00000162433	AK4	1	Brain - Amygdala	0.00279178	0.969738
ENSMMUG00000000833	AP2S1	19	dmPFC	-0.000272286	0.951708	AP2S1		ENSG00000116675	DNAJC6	1	Brain - Amygdala	0.0412115	0.763603
ENSMMUG00000000837	GAPDHS	19	dmPFC	0.00505316	0.843631	GAPDHS		ENSG00000213625	LEPROT	1	Brain - Amygdala	-0.001998	0.97527
ENSMMUG00000000838	AGRN	1	dmPFC	-0.0020724	0.894694	AGRN		ENSG00000184588	PDE4B	1	Brain - Amygdala	-0.000923626	0.983329
ENSMMUG00000000841	TMEM147	19	dmPFC	-0.00789511	0.778317	TMEM147		ENSG00000142864	SERBP1	1	Brain - Amygdala	-2.39724e-05	0.989391
ENSMMUG00000000842	RPUSD1	20	dmPFC	0.00243387	0.860221	RPUSD1		ENSG00000116717	GADD45A	1	Brain - Amygdala	-0.16852	0.312709
ENSMMUG00000000844	TTC17	14	dmPFC	0.0188091	0.565942	TTC17		ENSG00000172380	-	-	Brain - Amygdala	6.7947e-05	0.98648
ENSMMUG00000000845	ATP4A	19	dmPFC	-0.00156077	0.891038	ATP4A		ENSG00000162595	DIRAS3	1	Brain - Amygdala	0.413405	0.015185
ENSMMUG00000000846	GNG13	20	dmPFC	0.0167501	0.744295	GNG13		ENSG00000116729	WLS	1	Brain - Amygdala	-0.000985765	0.982633
ENSMMUG00000000850	SST	2	dmPFC	-0.0012498	0.897752	SST		ENSG00000116754	SRSF11	1	Brain - Amygdala	0.000142499	0.988707
ENSMMUG00000000854	RPA3	3	dmPFC	0.000697189	0.918913	RPA3		ENSG00000197568	-	-	Brain - Amygdala	-0.000380063	0.987234
ENSMMUG00000000857	ANXA4	13	dmPFC	-0.00187157	0.901062	ANXA4		ENSG00000132485	-	-	Brain - Amygdala	0.000815087	0.984114
ENSMMUG00000000860	GLS2	11	dmPFC	0.00144112	0.890188	GLS2		ENSG00000117054	ACADM	1	Brain - Amygdala	0.000292455	0.987795
ENSMMUG00000000868	n/a	1	dmPFC	-0.00352986	0.863567			ENSG00000137955	RABGGTB	1	Brain - Amygdala	-4.99993e-05	0.989256
ENSMMUG00000000869	SNRPC	4	dmPFC	-0.00290327	0.885626			ENSG00000154027	AK5	1	Brain - Amygdala	0.0629454	0.681427
ENSMMUG00000000871	MVB12B	15	dmPFC	0.00348899	0.855181	MVB12B		ENSG00000077254	USP33	1	Brain - Amygdala	0.00146472	0.979253
ENSMMUG00000000873	RABGGTB	1	dmPFC	0.0038046	0.794807	RABGGTB		ENSG00000162613	FUBP1	1	Brain - Amygdala	-0.000162508	0.988625
ENSMMUG00000000874	CHST1	14	dmPFC	0.00199867	0.915344	CHST1		ENSG00000162616	DNAJB4	1	Brain - Amygdala	-0.0020188	0.975477
ENSMMUG00000000881	COMMD3	9	dmPFC	-0.0202609	0.534831	BMI1		ENSG00000137965	IFI44	1	Brain - Amygdala	-0.0105336	0.923445
ENSMMUG00000000885	AKAP17A	X	dmPFC	0.00200784	0.893955	AKAP17A		ENSG00000137941	TTLL7	1	Brain - Amygdala	0.000643623	0.985376
ENSMMUG00000000886	RRS1	8	dmPFC	-0.0451964	0.255251	RRS1		ENSG00000142875	PRKACB	1	Brain - Amygdala	0.0207089	0.864637
ENSMMUG00000000892	KCNQ3	8	dmPFC	0.00104355	0.906434	KCNQ3		ENSG00000117133	-	-	Brain - Amygdala	0.000868757	0.983652
ENSMMUG00000000893	EP300	10	dmPFC	0.00332757	0.853068	EP300		ENSG00000174021	GNG5	1	Brain - Amygdala	-0.00687361	0.94261
ENSMMUG00000000895	ARMC5	20	dmPFC	-0.0148052	0.722857	ARMC5		ENSG00000162642	-	-	Brain - Amygdala	0.00302146	0.96789
ENSMMUG00000000898	DZIP3	2	dmPFC	0.0130245	0.728192	DZIP3		ENSG00000153904	DDAH1	1	Brain - Amygdala	0.000947852	0.983146
ENSMMUG00000000899	RUSF1	20	dmPFC	0.077107	0.0153167	RUSF1		ENSG00000142871	CCN1	1	Brain - Amygdala	-0.0174384	0.899397
ENSMMUG00000000906	COX17	2	dmPFC	-0.0250318	0.584274	COX17		ENSG00000097033	SH3GLB1	1	Brain - Amygdala	-0.00134692	0.980145
ENSMMUG00000000908	SUCLG1	13	dmPFC	-0.00802888	0.709898	SUCLG1		ENSG00000183291	SELENOF	1	Brain - Amygdala	-0.000144761	0.988718
ENSMMUG00000000914	CCNG2	5	dmPFC	0.0765042	0.0642369	CCNG2		ENSG00000143013	LMO4	1	Brain - Amygdala	0.0258016	0.839567
ENSMMUG00000000916	SLC35B4	3	dmPFC	-2.8669e-05	0.911706	SLC35B4		ENSG00000137947	GTF2B	1	Brain - Amygdala	0.00106321	0.982076
ENSMMUG00000000917	AKR1B1	3	dmPFC	-0.00954522	0.768306	AKR1B1		ENSG00000137944	KYAT3	1	Brain - Amygdala	0.0132026	0.905351
ENSMMUG00000000918	ATP9A	10	dmPFC	0.0105983	0.785783	ATP9A		ENSG00000171492	LRRC8D	1	Brain - Amygdala	0.00303884	0.96811
ENSMMUG00000000931	SLC35A3	1	dmPFC	0.009741	0.748151	MFSD14A		ENSG00000233593	-	-	Brain - Amygdala	0.000975554	0.980594
ENSMMUG00000000935	REXO4	15	dmPFC	-0.0547587	0.223877	REXO4		ENSG00000122406	RPL5	1	Brain - Amygdala	-8.01347e-05	0.989084
ENSMMUG00000000937	ADAMTS13	15	dmPFC	0.00495618	0.808814	ADAMTS13		ENSG00000154511	DIPK1A	1	Brain - Amygdala	0.00242795	0.972118
ENSMMUG00000000943	ERLIN2	8	dmPFC	0.0203351	0.547352	ERLIN2		ENSG00000117525	F3	1	Brain - Amygdala	-0.0605464	0.690739
ENSMMUG00000000949	FGF12	2	dmPFC	0.00582985	0.853513	FGF12		ENSG00000117519	CNN3	1	Brain - Amygdala	-0.0215024	0.860706
ENSMMUG00000000953	SLX9	3	dmPFC	0.00807595	0.701703	SLX9		ENSG00000235501	-	-	Brain - Amygdala	-0.00568017	0.955606
ENSMMUG00000000955	USP15	11	dmPFC	0.0898454	0.00645634	USP15		ENSG00000122481	RWDD3	1	Brain - Amygdala	0.000510572	0.986017
ENSMMUG00000000956	MON2	11	dmPFC	0.030907	0.551916	MON2		ENSG00000117600	PLPPR4	1	Brain - Amygdala	0.343565	0.0108665
ENSMMUG00000000960	WDR1	5	dmPFC	0.00130716	0.915715	WDR1		ENSG00000156875	MFSD14A	1	Brain - Amygdala	0.000816047	0.984095
ENSMMUG00000000962	H2AZ2	3	dmPFC	-0.0386077	0.197651	H2AZ2		ENSG00000137996	RTCA	1	Brain - Amygdala	0.00152429	0.97879
ENSMMUG00000000963	SDC2	8	dmPFC	-0.0415873	0.305405	SDC2		ENSG00000170989	S1PR1	1	Brain - Amygdala	-0.0129683	0.906747
ENSMMUG00000000965	TNKS	8	dmPFC	0.00329201	0.881544	TNKS		ENSG00000134186	PRPF38B	1	Brain - Amygdala	-0.00110377	0.981974
ENSMMUG00000000970	DUSP15	10	dmPFC	-0.0108665	0.784527	DUSP15		ENSG00000116266	STXBP3	1	Brain - Amygdala	-0.00031876	0.987612
ENSMMUG00000000972	TNK2	2	dmPFC	-0.0054641	0.843512	TNK2		ENSG00000121940	CLCC1	1	Brain - Amygdala	0.0010848	0.982109
ENSMMUG00000000974	MSH2	13	dmPFC	0.00089272	0.929492	MSH2		ENSG00000085433	WDR47	1	Brain - Amygdala	0.0171328	0.883638
ENSMMUG00000000978	CRAMP1	20	dmPFC	0.0121917	0.624191	CRAMP1		ENSG00000197780	TAF13	1	Brain - Amygdala	0.00114525	0.981644
ENSMMUG00000000980	YPEL3	20	dmPFC	-0.0637203	0.143968	YPEL3		ENSG00000215717	-	-	Brain - Amygdala	0.000384131	0.987178
ENSMMUG00000000982	PPP4C	20	dmPFC	-0.00897834	0.752376	PPP4C		ENSG00000179902	CFAP276	1	Brain - Amygdala	0.000885548	0.980635
ENSMMUG00000000983	ALDOA	20	dmPFC	-0.00162403	0.92148	ALDOA		ENSG00000031698	SARS1	1	Brain - Amygdala	0.00352084	0.964309
ENSMMUG00000000985	PLCD1	2	dmPFC	-0.0344772	0.494503	PLCD1		ENSG00000143126	CELSR2	1	Brain - Amygdala	0.00494111	0.954821
ENSMMUG00000000990	ACAA1	2	dmPFC	0.00843453	0.747579	ACAA1		ENSG00000134222	PSRC1	1	Brain - Amygdala	-0.00546254	0.951503
ENSMMUG00000000994	EPS15L1	19	dmPFC	0.0319143	0.218849	EPS15L1		ENSG00000134243	SORT1	1	Brain - Amygdala	-0.000588381	0.985777
ENSMMUG00000000996	OXSR1	2	dmPFC	-0.00337243	0.859379	OXSR1		ENSG00000143106	PSMA5	1	Brain - Amygdala	0.00266068	0.970385
ENSMMUG00000001003	RCC1L	3	dmPFC	0.00130423	0.912106	RCC1L		ENSG00000181754	AMIGO1	1	Brain - Amygdala	0.0312603	0.813865
ENSMMUG00000001006	DDX50	9	dmPFC	0.0037014	0.843439	DDX50		ENSG00000116337	AMPD2	1	Brain - Amygdala	0.056183	0.696103
ENSMMUG00000001018	MRS2	4	dmPFC	0.00126394	0.9115	MRS2		ENSG00000134184	-	-	Brain - Amygdala	-1.26821	2.41181e-06
ENSMMUG00000001021	MIA3	1	dmPFC	0.00522	0.832258	MIA3		ENSG00000134201	-	-	Brain - Amygdala	0.310432	0.0198177
ENSMMUG00000001026	BLMH	16	dmPFC	0.00265613	0.871166	BLMH		ENSG00000134202	GSTM3	1	Brain - Amygdala	0.00179219	0.976791
ENSMMUG00000001027	ATP5F1B	11	dmPFC	0.000496749	0.938586			ENSG00000168710	AHCYL1	1	Brain - Amygdala	-0.00772592	0.937326
ENSMMUG00000001028	SNRK	2	dmPFC	0.000196396	0.942041	SNRK		ENSG00000143093	STRIP1	1	Brain - Amygdala	0.00345022	0.965466
ENSMMUG00000001029	ANO10	2	dmPFC	0.00562869	0.784806	ANO10		ENSG00000197106	SLC6A17	1	Brain - Amygdala	0.0750371	0.614644
ENSMMUG00000001035	PRMT5	7	dmPFC	0.00935164	0.702911	PRMT5		ENSG00000134248	LAMTOR5	1	Brain - Amygdala	0.00148995	0.979032
ENSMMUG00000001038	F10	17	dmPFC	0.0222159	0.590317	F10		ENSG00000143119	CD53	1	Brain - Amygdala	-0.00788935	0.950886
ENSMMUG00000001039	PROZ	17	dmPFC	0.00263339	0.873941	PROZ		ENSG00000116455	-	-	Brain - Amygdala	0.00107267	0.982188
ENSMMUG00000001041	PCID2	17	dmPFC	-0.0110887	0.702673	PCID2		ENSG00000116459	-	-	Brain - Amygdala	0.00160199	0.978201
ENSMMUG00000001043	PRUNE2	15	dmPFC	0.0054342	0.852536	PRUNE2		ENSG00000116473	RAP1A	1	Brain - Amygdala	-0.000463151	0.986647
ENSMMUG00000001044	AKT1	7	dmPFC	0.000274838	0.955933	AKT1		ENSG00000171385	KCND3	1	Brain - Amygdala	0.00269041	0.97063
ENSMMUG00000001049	SLC15A2	2	dmPFC	0.0559363	0.328655	SLC15A2		ENSG00000116489	CAPZA1	1	Brain - Amygdala	-0.00113614	0.981758
ENSMMUG00000001054	EEF1B2	12	dmPFC	-0.000367199	0.927539			ENSG00000155366	-	-	Brain - Amygdala	-0.0252472	0.841354
ENSMMUG00000001060	RYR2	1	dmPFC	0.00194991	0.903743	RYR2		ENSG00000155380	SLC16A1	1	Brain - Amygdala	-0.295242	0.0163615
ENSMMUG00000001061	BICD2	15	dmPFC	0.0041413	0.871231	BICD2		ENSG00000163349	HIPK1	1	Brain - Amygdala	0.000137232	0.988728
ENSMMUG00000001062	EIF4B	11	dmPFC	0.0143335	0.666537			ENSG00000116752	BCAS2	1	Brain - Amygdala	0.00330984	0.965851
ENSMMUG00000001063	ICE1	6	dmPFC	0.00855904	0.787175	ICE1		ENSG00000009307	CSDE1	1	Brain - Amygdala	8.24655e-05	0.989044
ENSMMUG00000001075	TRAK1	2	dmPFC	0.00294003	0.87331	TRAK1		ENSG00000163399	ATP1A1	1	Brain - Amygdala	0.0148304	0.89522
ENSMMUG00000001077	CCK	2	dmPFC	-0.00178168	0.909092	CCK		ENSG00000092621	PHGDH	1	Brain - Amygdala	0.000499466	0.98641
ENSMMUG00000001091	NSD3	8	dmPFC	0.00826535	0.802979	NSD3		ENSG00000131788	-	-	Brain - Amygdala	-0.000998696	0.982687
ENSMMUG00000001092	TMEM63C	7	dmPFC	0.0166165	0.657891	TMEM63C		ENSG00000131779	PEX11B	1	Brain - Amygdala	0.00822202	0.934222
ENSMMUG00000001095	POMT2	7	dmPFC	-0.0905923	0.0188125	POMT2		ENSG00000265241	RBM8A	1	Brain - Amygdala	0.000616274	0.985558
ENSMMUG00000001096	TCAIM	2	dmPFC	0.00216873	0.907041	TCAIM		ENSG00000271601	LIX1L	1	Brain - Amygdala	-0.000725436	0.984788
ENSMMUG00000001097	GSTZ1	7	dmPFC	-0.0264904	0.585978	GSTZ1		ENSG00000121851	POLR3GL	1	Brain - Amygdala	0.000240884	0.988112
ENSMMUG00000001100	UBXN2B	8	dmPFC	0.0061371	0.838044	UBXN2B		ENSG00000265972	TXNIP	1	Brain - Amygdala	-0.235914	0.0939248
ENSMMUG00000001105	P2RY12	2	dmPFC	0.0063002	0.844163	P2RY12		ENSG00000131778	CHD1L	1	Brain - Amygdala	0.000453048	0.986735
ENSMMUG00000001106	ZNF160	19	dmPFC	0.0224188	0.484723	ZNF160		ENSG00000215861	-	-	Brain - Amygdala	0.278777	0.0295233
ENSMMUG00000001108	PTPRT	10	dmPFC	0.00406969	0.857348	PTPRT		ENSG00000184678	-	-	Brain - Amygdala	0.00053533	0.986085
ENSMMUG00000001110	B3GNTL1	16	dmPFC	0.00517143	0.831659			ENSG00000178096	BOLA1	1	Brain - Amygdala	0.00222701	0.973589
ENSMMUG00000001111	METRNL	16	dmPFC	-0.089516	0.0823864	METRNL		ENSG00000159164	SV2A	1	Brain - Amygdala	0.150306	0.332581
ENSMMUG00000001118	WDR11	9	dmPFC	0.0616143	0.0303609	WDR11		ENSG00000143368	SF3B4	1	Brain - Amygdala	0.000524777	0.986191
ENSMMUG00000001120	SYN2	2	dmPFC	0.0125319	0.760276	SYN2		ENSG00000136631	VPS45	1	Brain - Amygdala	0.000927761	0.983273
ENSMMUG00000001121	ZNF689	20	dmPFC	-0.0175707	0.588459	ZNF689		ENSG00000023902	PLEKHO1	1	Brain - Amygdala	0.00190922	0.975928
ENSMMUG00000001125	SETD4	3	dmPFC	-0.00215008	0.900364	SETD4		ENSG00000143401	ANP32E	1	Brain - Amygdala	0.000137565	0.988738
ENSMMUG00000001126	TIA1	13	dmPFC	0.000215828	0.964085	TIA1		ENSG00000117362	APH1A	1	Brain - Amygdala	-0.000641923	0.985394
ENSMMUG00000001130	ANKRD33B	6	dmPFC	0.000513635	0.889679	ANKRD33B		ENSG00000118292	C1orf54	1	Brain - Amygdala	-0.00206281	0.974849
ENSMMUG00000001131	DAP	6	dmPFC	0.0547855	0.231519			ENSG00000266472	MRPS21	1	Brain - Amygdala	0.00483434	0.955566
ENSMMUG00000001138	USP27X	X	dmPFC	-0.000448171	0.940415	USP27X		ENSG00000117360	PRPF3	1	Brain - Amygdala	-0.00208271	0.974689
ENSMMUG00000001147	CNOT11	13	dmPFC	0.000697576	0.927638	CNOT11		ENSG00000143374	TARS2	1	Brain - Amygdala	0.000455542	0.986703
ENSMMUG00000001151	MTUS1	8	dmPFC	0.00166154	0.9064	MTUS1		ENSG00000143384	MCL1	1	Brain - Amygdala	-0.0511987	0.718779
ENSMMUG00000001154	NUDT16	2	dmPFC	0.00392753	0.834417			ENSG00000143420	ENSA	1	Brain - Amygdala	0.00764432	0.937786
ENSMMUG00000001157	ZDHHC6	9	dmPFC	0.00167588	0.916361	ZDHHC6		ENSG00000143418	CERS2	1	Brain - Amygdala	-0.00197755	0.975441
ENSMMUG00000001163	PDE1A	12	dmPFC	0.00220435	0.896336	PDE1A		ENSG00000197622	CDC42SE1	1	Brain - Amygdala	-0.00292396	0.968647
ENSMMUG00000001167	TRMT1	19	dmPFC	-0.00499363	0.889629	TRMT1		ENSG00000213190	-	-	Brain - Amygdala	0.24237	0.0818183
ENSMMUG00000001169	ZNF148	2	dmPFC	0.000677241	0.951923	ZNF148		ENSG00000163159	VPS72	1	Brain - Amygdala	0.000816415	0.984104
ENSMMUG00000001176	SPART	17	dmPFC	0.0075506	0.787302	SPART		ENSG00000159352	PSMD4	1	Brain - Amygdala	0.00206784	0.974754
ENSMMUG00000001179	PIP4K2C	11	dmPFC	0.000661036	0.929771	PIP4K2C		ENSG00000143393	PI4KB	1	Brain - Amygdala	0.00036577	0.98729
ENSMMUG00000001180	DTX3	11	dmPFC	-0.00737968	0.74804	DTX3		ENSG00000143416	SELENBP1	1	Brain - Amygdala	0.000861427	0.983518
ENSMMUG00000001181	SLC26A10	11	dmPFC	0.00256947	0.873055			ENSG00000159377	PSMB4	1	Brain - Amygdala	0.001327	0.980272
ENSMMUG00000001182	B4GALNT1	11	dmPFC	0.00473802	0.830413	B4GALNT1		ENSG00000143442	POGZ	1	Brain - Amygdala	-0.000290018	0.987819
ENSMMUG00000001183	NOLC1	9	dmPFC	0.000320964	0.951639	NOLC1		ENSG00000143376	SNX27	1	Brain - Amygdala	0.00107913	0.982154
ENSMMUG00000001185	TRA2B	2	dmPFC	-0.000741948	0.933205	TRA2B		ENSG00000159409	CELF3	1	Brain - Amygdala	0.198728	0.185193
ENSMMUG00000001186	PPRC1	9	dmPFC	0.0543736	0.171577	PPRC1		ENSG00000143436	MRPL9	1	Brain - Amygdala	0.00106907	0.982165
ENSMMUG00000001187	MAPK15	8	dmPFC	0.0232451	0.681919	MAPK15		ENSG00000197747	S100A10	1	Brain - Amygdala	-0.148888	0.369523
ENSMMUG00000001190	TMPRSS9	19	dmPFC	0.000220897	0.924992			ENSG00000163191	-	-	Brain - Amygdala	-0.365293	0.000596447
ENSMMUG00000001192	LMNB2	19	dmPFC	0.0126417	0.557551	LMNB2		ENSG00000163220	S100A9	1	Brain - Amygdala	-0.588601	0.000387531
ENSMMUG00000001194	DYNLL1	11	dmPFC	-0.00231091	0.906024	DYNLL1		ENSG00000143546	S100A8	1	Brain - Amygdala	-0.695535	0.000415195
ENSMMUG00000001197	EGLN2	19	dmPFC	-0.00831119	0.843058	EGLN2		ENSG00000197956	S100A6	1	Brain - Amygdala	-0.00285937	0.969138
ENSMMUG00000001199	SETD3	7	dmPFC	0.000364658	0.955266	SETD3		ENSG00000188643	S100A16	1	Brain - Amygdala	-0.00357031	0.964051
ENSMMUG00000001201	CCNK	7	dmPFC	-7.93506e-05	0.948641	CCNK		ENSG00000189171	S100A13	1	Brain - Amygdala	0.00419567	0.959979
ENSMMUG00000001205	SKIC3	6	dmPFC	-0.0028604	0.839528	SKIC3		ENSG00000160678	S100A1	1	Brain - Amygdala	0.00393938	0.963505
ENSMMUG00000001211	GPR150	6	dmPFC	0.000638842	0.876318	GPR150		ENSG00000160679	CHTOP	1	Brain - Amygdala	5.73558e-05	0.989195
ENSMMUG00000001219	MRPL4	19	dmPFC	-0.00624312	0.830505	MRPL4		ENSG00000143553	SNAPIN	1	Brain - Amygdala	-0.000161147	0.98861
ENSMMUG00000001224	NIM1K	6	dmPFC	0.000548338	0.913772	NIM1K		ENSG00000143621	ILF2	1	Brain - Amygdala	0.000302929	0.9877
ENSMMUG00000001225	CALN1	3	dmPFC	-0.00470642	0.844384	CALN1		ENSG00000143624	INTS3	1	Brain - Amygdala	-0.000396539	0.987168
ENSMMUG00000001226	HMGCS1	6	dmPFC	0.0892187	0.120409	HMGCS1		ENSG00000198837	DENND4B	1	Brain - Amygdala	0.00258711	0.970945
ENSMMUG00000001233	IPO11	6	dmPFC	0.0152356	0.766373	IPO11		ENSG00000160741	CRTC2	1	Brain - Amygdala	-0.000699056	0.984999
ENSMMUG00000001238	RNFT2	11	dmPFC	-0.000216732	0.924575	RNFT2		ENSG00000143570	SLC39A1	1	Brain - Amygdala	-0.0177637	0.880458
ENSMMUG00000001245	ZNF532	18	dmPFC	0.0198392	0.538891	ZNF532		ENSG00000143543	JTB	1	Brain - Amygdala	0.00101858	0.982587
ENSMMUG00000001247	ZNF609	7	dmPFC	0.00592714	0.810105	ZNF609		ENSG00000143545	RAB13	1	Brain - Amygdala	-0.0607342	0.675795
ENSMMUG00000001250	PTPN3	15	dmPFC	0.00804532	0.80693	PTPN3		ENSG00000177954	RPS27	1	Brain - Amygdala	0.000501551	0.986383
ENSMMUG00000001258	ZNF182	X	dmPFC	-0.0173043	0.690873	ZNF182		ENSG00000143549	TPM3	1	Brain - Amygdala	0.00115738	0.981527
ENSMMUG00000001264	BSDC1	1	dmPFC	0.0013032	0.926372	BSDC1		ENSG00000143612	C1orf43	1	Brain - Amygdala	0.00158283	0.978318
ENSMMUG00000001266	COG1	16	dmPFC	0.0138575	0.697399	COG1		ENSG00000143569	UBAP2L	1	Brain - Amygdala	0.00104966	0.982351
ENSMMUG00000001267	GTF3C5	15	dmPFC	-0.000396434	0.95783	GTF3C5		ENSG00000143575	HAX1	1	Brain - Amygdala	0.00146504	0.979216
ENSMMUG00000001268	FAM104A	16	dmPFC	0.00346264	0.863836	FAM104A		ENSG00000160714	UBE2Q1	1	Brain - Amygdala	0.00257697	0.971005
ENSMMUG00000001269	C16H17orf80	16	dmPFC	-0.000258327	0.982305	C17orf80		ENSG00000160710	ADAR	1	Brain - Amygdala	0.000867887	0.983705
ENSMMUG00000001273	CLBA1	7	dmPFC	-0.00685228	0.800471	CLBA1		ENSG00000163344	PMVK	1	Brain - Amygdala	0.000721821	0.984802
ENSMMUG00000001276	JAG2	7	dmPFC	-0.0046146	0.847468	JAG2		ENSG00000163346	PBXIP1	1	Brain - Amygdala	-0.000599607	0.985665
ENSMMUG00000001282	SF3B6	13	dmPFC	-0.000797908	0.91291	SF3B6		ENSG00000163348	PYGO2	1	Brain - Amygdala	0.000289488	0.987776
ENSMMUG00000001283	TP53I3	13	dmPFC	-0.0174637	0.704502	TP53I3		ENSG00000160691	SHC1	1	Brain - Amygdala	-0.0266225	0.840798
ENSMMUG00000001286	NPTX1	16	dmPFC	-0.0396822	0.4453	NPTX1		ENSG00000143537	ADAM15	1	Brain - Amygdala	-0.00454974	0.957538
ENSMMUG00000001293	ATG16L2	14	dmPFC	-0.00852503	0.777402	ATG16L2		ENSG00000143590	EFNA3	1	Brain - Amygdala	0.0845646	0.60205
ENSMMUG00000001294	FCHSD2	14	dmPFC	0.000806131	0.908766	FCHSD2		ENSG00000169242	EFNA1	1	Brain - Amygdala	-0.0209116	0.86421
ENSMMUG00000001297	CADM3	1	dmPFC	0.0163329	0.660946	CADM3		ENSG00000179085	-	-	Brain - Amygdala	0.00071425	0.984872
ENSMMUG00000001305	TBCC	4	dmPFC	-0.000177034	0.958916	TBCC		ENSG00000163463	KRTCAP2	1	Brain - Amygdala	-0.000513676	0.986308
ENSMMUG00000001306	ORAI1	11	dmPFC	-0.0517227	0.356967	ORAI1		ENSG00000160767	ENTREP3	1	Brain - Amygdala	0.0058301	0.949071
ENSMMUG00000001308	VSTM2A	3	dmPFC	0.00989436	0.788734	VSTM2A		ENSG00000116521	SCAMP3	1	Brain - Amygdala	-0.000132258	0.98879
ENSMMUG00000001312	LMO7	17	dmPFC	0.00730531	0.817326	LMO7		ENSG00000176444	CLK2	1	Brain - Amygdala	-0.00100014	0.982769
ENSMMUG00000001313	FARP2	12	dmPFC	-0.00243525	0.884574	FARP2		ENSG00000160752	-	-	Brain - Amygdala	0.0013691	0.979893
ENSMMUG00000001314	STK25	12	dmPFC	-0.000268189	0.880843	STK25		ENSG00000160753	RUSC1	1	Brain - Amygdala	0.00980986	0.924661
ENSMMUG00000001317	ZFR	6	dmPFC	-0.00145573	0.907391	ZFR		ENSG00000163374	-	-	Brain - Amygdala	-0.000379416	0.987243
ENSMMUG00000001319	MTHFD1	7	dmPFC	0.00382197	0.864849	MTHFD1		ENSG00000132676	DAP3	1	Brain - Amygdala	0.000761911	0.984503
ENSMMUG00000001321	SEPTIN9	16	dmPFC	0.00125218	0.923874	SEPTIN9		ENSG00000132718	SYT11	1	Brain - Amygdala	0.00606524	0.947607
ENSMMUG00000001332	UBE2L6	14	dmPFC	-0.0346757	0.407578	UBE2L6		ENSG00000132680	KHDC4	1	Brain - Amygdala	-0.000760608	0.984561
ENSMMUG00000001338	AZIN1	8	dmPFC	0.013745	0.721532	AZIN1		ENSG00000116584	ARHGEF2	1	Brain - Amygdala	0.00379036	0.962563
ENSMMUG00000001339	CAND2	2	dmPFC	0.0052749	0.825804	CAND2		ENSG00000163479	SSR2	1	Brain - Amygdala	0.000384139	0.987163
ENSMMUG00000001340	RPL32	2	dmPFC	-0.0109792	0.765391			ENSG00000160803	UBQLN4	1	Brain - Amygdala	0.00345281	0.964864
ENSMMUG00000001341	HS3ST1	5	dmPFC	0.00466021	0.85256	HS3ST1		ENSG00000116586	LAMTOR2	1	Brain - Amygdala	0.00162395	0.978039
ENSMMUG00000001342	IQSEC1	2	dmPFC	0.00266733	0.880443	IQSEC1		ENSG00000160789	LMNA	1	Brain - Amygdala	-0.0195086	0.871197
ENSMMUG00000001343	STARD3	16	dmPFC	0.000485514	0.892465	STARD3		ENSG00000196189	SEMA4A	1	Brain - Amygdala	0.00571995	0.953207
ENSMMUG00000001344	SPOCK1	6	dmPFC	0.0142125	0.753367	SPOCK1		ENSG00000160783	-	-	Brain - Amygdala	0.000538628	0.986133
ENSMMUG00000001347	PGAP3	16	dmPFC	6.2194e-06	0.916854	PGAP3		ENSG00000160781	PAQR6	1	Brain - Amygdala	0.000882372	0.983687
ENSMMUG00000001349	CHL1	2	dmPFC	0.050016	0.413118	CHL1		ENSG00000198952	SMG5	1	Brain - Amygdala	0.000328343	0.987543
ENSMMUG00000001350	HERPUD2	3	dmPFC	0.00120854	0.902175	HERPUD2		ENSG00000163468	CCT3	1	Brain - Amygdala	0.000739886	0.98456
ENSMMUG00000001357	TSPAN11	11	dmPFC	0.000735933	0.897038	TSPAN11		ENSG00000125462	-	-	Brain - Amygdala	0.00107103	0.982249
ENSMMUG00000001359	CAPRIN2	11	dmPFC	1.02525e-05	0.944477	CAPRIN2		ENSG00000116604	MEF2D	1	Brain - Amygdala	0.00477971	0.95587
ENSMMUG00000001361	IPO8	11	dmPFC	0.000808183	0.935403	IPO8		ENSG00000163382	NAXE	1	Brain - Amygdala	0.00324378	0.966362
ENSMMUG00000001369	HDAC11	2	dmPFC	0.00115576	0.926392	HDAC11		ENSG00000160818	GPATCH4	1	Brain - Amygdala	0.00132253	0.980266
ENSMMUG00000001371	SLC22A23	4	dmPFC	0.000630777	0.910257	SLC22A23		ENSG00000132702	HAPLN2	1	Brain - Amygdala	-0.000306055	0.98765
ENSMMUG00000001375	RETREG1	6	dmPFC	0.00377345	0.833108	RETREG1		ENSG00000132692	BCAN	1	Brain - Amygdala	0.000271544	0.987936
ENSMMUG00000001376	YTHDC2	6	dmPFC	0.0150645	0.655491	YTHDC2		ENSG00000132688	NES	1	Brain - Amygdala	-0.0079137	0.936313
ENSMMUG00000001380	ODF2L	1	dmPFC	-2.67361e-05	0.930728	ODF2L		ENSG00000143314	MRPL24	1	Brain - Amygdala	0.000710032	0.984885
ENSMMUG00000001384	CPEB2	5	dmPFC	0.00605608	0.837116	CPEB2		ENSG00000143321	HDGF	1	Brain - Amygdala	-0.000353137	0.987415
ENSMMUG00000001386	NTRK3	7	dmPFC	-0.000591175	0.942432	NTRK3		ENSG00000143294	PRCC	1	Brain - Amygdala	0.00183127	0.976476
ENSMMUG00000001387	PAK1	14	dmPFC	-0.000901064	0.897431	PAK1		ENSG00000163565	IFI16	1	Brain - Amygdala	-0.0175572	0.910239
ENSMMUG00000001388	TNFAIP8L3	7	dmPFC	-0.000654667	0.912431	TNFAIP8L3		ENSG00000162706	CADM3	1	Brain - Amygdala	0.0557201	0.697959
ENSMMUG00000001390	NCK2	13	dmPFC	-0.00373296	0.870997	NCK2		ENSG00000213088	ACKR1	1	Brain - Amygdala	-0.00134703	0.980436
ENSMMUG00000001394	PEX6	4	dmPFC	-0.0142125	0.681088	PEX6		ENSG00000158716	DUSP23	1	Brain - Amygdala	-0.000358759	0.987376
ENSMMUG00000001397	MCTP1	6	dmPFC	0.00419919	0.870911	MCTP1		ENSG00000158710	TAGLN2	1	Brain - Amygdala	-0.316921	0.0053969
ENSMMUG00000001403	YIF1A	14	dmPFC	0.00670369	0.809939	YIF1A		ENSG00000177807	KCNJ10	1	Brain - Amygdala	0.000734384	0.984729
ENSMMUG00000001404	NEUROD2	16	dmPFC	-0.0246311	0.619409	NEUROD2		ENSG00000162728	KCNJ9	1	Brain - Amygdala	0.00418354	0.959936
ENSMMUG00000001405	PPP1R1B	16	dmPFC	-0.0102577	0.756182	PPP1R1B		ENSG00000162729	IGSF8	1	Brain - Amygdala	0.0036715	0.963351
ENSMMUG00000001414	KCMF1	13	dmPFC	-0.00143585	0.885261	KCMF1		ENSG00000018625	-	-	Brain - Amygdala	-0.00271503	0.970008
ENSMMUG00000001426	KCNC3	19	dmPFC	0.00374843	0.864773	KCNC3		ENSG00000162734	PEA15	1	Brain - Amygdala	-1.63031e-05	0.98944
ENSMMUG00000001427	MYH14	19	dmPFC	0.000185163	0.920784	MYH14		ENSG00000132716	DCAF8	1	Brain - Amygdala	0.000748362	0.984621
ENSMMUG00000001432	TSNARE1	8	dmPFC	0.00455838	0.806008	TSNARE1		ENSG00000162735	-	-	Brain - Amygdala	0.0019258	0.975803
ENSMMUG00000001434	ZYG11B	1	dmPFC	0.00170952	0.914038	ZYG11B		ENSG00000122218	COPA	1	Brain - Amygdala	0.00045989	0.98665
ENSMMUG00000001454	ACO2	10	dmPFC	-5.52037e-05	0.950799	ACO2		ENSG00000162736	NCSTN	1	Brain - Amygdala	-0.000264073	0.987982
ENSMMUG00000001456	MCF2L2	2	dmPFC	0.000777032	0.922127	MCF2L2		ENSG00000215845	TSTD1	1	Brain - Amygdala	0.213062	0.156639
ENSMMUG00000001457	ZNF605	11	dmPFC	0.0947998	0.00370273	ZNF605		ENSG00000158773	USF1	1	Brain - Amygdala	0.001431	0.97949
ENSMMUG00000001458	ARPC1A	3	dmPFC	-0.0020847	0.903478	ARPC1A		ENSG00000162755	KLHDC9	1	Brain - Amygdala	0.00501309	0.954382
ENSMMUG00000001459	POLR3H	10	dmPFC	0.00227365	0.891791	POLR3H		ENSG00000143256	PFDN2	1	Brain - Amygdala	0.00234208	0.972767
ENSMMUG00000001460	PDAP1	3	dmPFC	-0.0010801	0.930341			ENSG00000158796	DEDD	1	Brain - Amygdala	0.000527702	0.986182
ENSMMUG00000001462	n/a	9	dmPFC	0.00116524	0.926035			ENSG00000143222	UFC1	1	Brain - Amygdala	0.00201552	0.975118
ENSMMUG00000001471	DLGAP1	18	dmPFC	0.00570232	0.84662	DLGAP1		ENSG00000143258	USP21	1	Brain - Amygdala	0.000382832	0.987177
ENSMMUG00000001472	TIAL1	9	dmPFC	-0.00393582	0.835847	TIAL1		ENSG00000143224	PPOX	1	Brain - Amygdala	0.000554479	0.985699
ENSMMUG00000001475	TMEFF2	12	dmPFC	0.0105292	0.689425	TMEFF2		ENSG00000158850	B4GALT3	1	Brain - Amygdala	0.000719278	0.984785
ENSMMUG00000001476	ELOF1	19	dmPFC	-0.00438177	0.875715	ELOF1		ENSG00000158864	-	-	Brain - Amygdala	0.00071329	0.984838
ENSMMUG00000001481	NMNAT2	1	dmPFC	0.0217825	0.644311	NMNAT2		ENSG00000158869	FCER1G	1	Brain - Amygdala	-0.217354	0.213933
ENSMMUG00000001482	CCDC32	7	dmPFC	-0.00583235	0.830519	CCDC32		ENSG00000248485	-	-	Brain - Amygdala	0.399293	0.00277553
ENSMMUG00000001484	LAMP2	X	dmPFC	-0.0147435	0.678884	LAMP2		ENSG00000143252	-	-	Brain - Amygdala	0.000806709	0.984002
ENSMMUG00000001485	TMEM150C	5	dmPFC	0.00718593	0.751443	TMEM150C		ENSG00000173110	-	-	Brain - Amygdala	-1.51222	5.51715e-09
ENSMMUG00000001500	KRT10	16	dmPFC	-0.0931191	0.120473	KRT10		ENSG00000203747	-	-	Brain - Amygdala	-0.405179	0.104432
ENSMMUG00000001507	BRD8	6	dmPFC	-0.0292853	0.406546	BRD8		ENSG00000225217	-	-	Brain - Amygdala	-0.843215	5.34882e-05
ENSMMUG00000001508	ATXN7	2	dmPFC	0.00569571	0.843139	ATXN7		ENSG00000152332	UHMK1	1	Brain - Amygdala	0.00193197	0.975775
ENSMMUG00000001509	PSMD6	2	dmPFC	-0.000384264	0.918866	PSMD6		ENSG00000117143	UAP1	1	Brain - Amygdala	0.000181596	0.987845
ENSMMUG00000001513	PRICKLE2	2	dmPFC	0.0285586	0.671881	PRICKLE2		ENSG00000117152	RGS4	1	Brain - Amygdala	0.362075	0.00346806
ENSMMUG00000001515	CDC23	6	dmPFC	-0.000391153	0.940097	CDC23		ENSG00000143248	RGS5	1	Brain - Amygdala	-0.00261003	0.970735
ENSMMUG00000001516	TRAM1	8	dmPFC	-0.000638242	0.935438	TRAM1		ENSG00000185630	PBX1	1	Brain - Amygdala	0.00218178	0.97447
ENSMMUG00000001518	ZNF518A	9	dmPFC	0.00213185	0.88241	ZNF518A		ENSG00000143198	MGST3	1	Brain - Amygdala	0.00286619	0.96902
ENSMMUG00000001522	n/a	15	dmPFC	0.00391876	0.876977			ENSG00000143149	-	-	Brain - Amygdala	-0.000275007	0.987915
ENSMMUG00000001529	SLC25A26	2	dmPFC	-0.00158863	0.90365	SLC25A26		ENSG00000143183	TMCO1	1	Brain - Amygdala	-0.000241713	0.988124
ENSMMUG00000001530	TAF1B	13	dmPFC	-0.0114633	0.749467	TAF1B		ENSG00000143157	POGK	1	Brain - Amygdala	8.544e-05	0.989057
ENSMMUG00000001531	LRIG1	2	dmPFC	0.00156135	0.89997	LRIG1		ENSG00000143162	CREG1	1	Brain - Amygdala	-0.000239365	0.988151
ENSMMUG00000001533	C16H17orf97	16	dmPFC	-0.0370717	0.490641			ENSG00000197965	MPZL1	1	Brain - Amygdala	-0.00168502	0.977708
ENSMMUG00000001534	CAPN3	7	dmPFC	-0.0166159	0.738695	CAPN3		ENSG00000143158	MPC2	1	Brain - Amygdala	0.00610622	0.947322
ENSMMUG00000001537	APOL2	10	dmPFC	-0.0836854	0.0801337	APOL2		ENSG00000143164	DCAF6	1	Brain - Amygdala	0.0148554	0.897109
ENSMMUG00000001538	GRAMD1A	19	dmPFC	-0.000536473	0.939573	GRAMD1A		ENSG00000143155	-	-	Brain - Amygdala	0.00450742	0.957683
ENSMMUG00000001540	GABRA3	X	dmPFC	0.0169638	0.700869	GABRA3		ENSG00000143153	ATP1B1	1	Brain - Amygdala	0.224249	0.11902
ENSMMUG00000001544	LRRC57	7	dmPFC	0.00215737	0.908179	LRRC57		ENSG00000075945	KIFAP3	1	Brain - Amygdala	0.00877749	0.930939
ENSMMUG00000001547	ZNF106	7	dmPFC	-0.00360873	0.863947	ZNF106		ENSG00000117523	PRRC2C	1	Brain - Amygdala	-0.000572154	0.985894
ENSMMUG00000001548	HAUS2	7	dmPFC	0.0280239	0.362292	HAUS2		ENSG00000117533	VAMP4	1	Brain - Amygdala	0.0020921	0.974585
ENSMMUG00000001551	SSU72	1	dmPFC	-0.0186036	0.560093			ENSG00000197959	DNM3	1	Brain - Amygdala	0.0234773	0.850329
ENSMMUG00000001553	NDUFV3	3	dmPFC	0.000436805	0.917898	NDUFV3		ENSG00000117592	PRDX6	1	Brain - Amygdala	-0.00144886	0.979395
ENSMMUG00000001561	CFDP1	20	dmPFC	-0.0120486	0.666017	CFDP1		ENSG00000234741	-	-	Brain - Amygdala	0.000453071	0.986735
ENSMMUG00000001562	KLHL7	3	dmPFC	0.00305339	0.88137	KLHL7		ENSG00000116161	-	-	Brain - Amygdala	0.00192005	0.975487
ENSMMUG00000001563	CHST6	20	dmPFC	-0.0302765	0.509417	CHST6		ENSG00000120333	MRPS14	1	Brain - Amygdala	0.000458673	0.986691
ENSMMUG00000001564	TMEM231	20	dmPFC	-0.00155043	0.922708	TMEM231		ENSG00000116147	TNR	1	Brain - Amygdala	-0.000269916	0.98779
ENSMMUG00000001565	RABGAP1L	1	dmPFC	0.000780216	0.943135	RABGAP1L		ENSG00000152092	ASTN1	1	Brain - Amygdala	0.00925835	0.928079
ENSMMUG00000001570	TTC32	13	dmPFC	-0.00301528	0.879673	TTC32		ENSG00000198797	BRINP2	1	Brain - Amygdala	0.00782999	0.941412
ENSMMUG00000001571	CACYBP	1	dmPFC	-0.00744409	0.801439			ENSG00000116199	FAM20B	1	Brain - Amygdala	0.00992187	0.924107
ENSMMUG00000001572	PTRH2	16	dmPFC	-0.0101625	0.728542	PTRH2		ENSG00000135823	STX6	1	Brain - Amygdala	0.00201288	0.97523
ENSMMUG00000001582	LAPTM4A	13	dmPFC	-0.00320008	0.863016	LAPTM4A		ENSG00000135821	GLUL	1	Brain - Amygdala	-0.00316976	0.966829
ENSMMUG00000001585	FAAP100	16	dmPFC	0.00119476	0.894929	FAAP100		ENSG00000135829	DHX9	1	Brain - Amygdala	0.000488694	0.986431
ENSMMUG00000001586	NPLOC4	16	dmPFC	0.0105327	0.634626	NPLOC4		ENSG00000157064	NMNAT2	1	Brain - Amygdala	0.308623	0.0107398
ENSMMUG00000001587	TPM1	7	dmPFC	0.0535045	0.182751	TPM1		ENSG00000116698	SMG7	1	Brain - Amygdala	0.000730641	0.984701
ENSMMUG00000001592	NDUFB4	2	dmPFC	-0.0095661	0.750594	NDUFB4		ENSG00000162704	ARPC5	1	Brain - Amygdala	0.000658968	0.985247
ENSMMUG00000001594	RABL3	2	dmPFC	0.0245906	0.546845	RABL3		ENSG00000143344	RGL1	1	Brain - Amygdala	0.000560485	0.985922
ENSMMUG00000001596	GTF2E1	2	dmPFC	0.0434255	0.279654	GTF2E1		ENSG00000198860	TSEN15	1	Brain - Amygdala	0.00137476	0.979917
ENSMMUG00000001610	ATP13A2	1	dmPFC	0.00151797	0.897781	ATP13A2		ENSG00000116667	C1orf21	1	Brain - Amygdala	0.00883303	0.938017
ENSMMUG00000001612	SLC66A2	18	dmPFC	0.00211398	0.864653	SLC66A2		ENSG00000116679	IVNS1ABP	1	Brain - Amygdala	-0.000184656	0.988484
ENSMMUG00000001613	TXNL4A	18	dmPFC	-0.0411348	0.30876	TXNL4A		ENSG00000090104	RGS1	1	Brain - Amygdala	-0.605951	0.0114108
ENSMMUG00000001614	SDHB	1	dmPFC	-0.00378648	0.859079			ENSG00000116741	RGS2	1	Brain - Amygdala	0.0031877	0.960227
ENSMMUG00000001616	PADI2	1	dmPFC	-0.110782	0.0626593	PADI2		ENSG00000272579	-	-	Brain - Amygdala	-0.00189005	0.976047
ENSMMUG00000001623	VPS37D	3	dmPFC	-0.000739002	0.926694	VPS37D		ENSG00000151414	NEK7	1	Brain - Amygdala	-0.000837348	0.983508
ENSMMUG00000001632	ZFAND3	4	dmPFC	0.00385523	0.858335	ZFAND3		ENSG00000118200	CAMSAP2	1	Brain - Amygdala	0.0032276	0.966452
ENSMMUG00000001634	BTBD9	4	dmPFC	0.00209077	0.880791	BTBD9		ENSG00000116852	KIF21B	1	Brain - Amygdala	0.0413401	0.797739
ENSMMUG00000001635	ZNF703	8	dmPFC	-0.00146273	0.904092	ZNF703		ENSG00000116857	TMEM9	1	Brain - Amygdala	0.00236241	0.972634
ENSMMUG00000001642	MNAT1	7	dmPFC	-0.00367631	0.827588	MNAT1		ENSG00000174307	PHLDA3	1	Brain - Amygdala	-0.00022728	0.9882
ENSMMUG00000001645	EEF1D	8	dmPFC	-0.00345334	0.886349	EEF1D		ENSG00000159176	CSRP1	1	Brain - Amygdala	-0.000682832	0.985073
ENSMMUG00000001646	FBXW2	15	dmPFC	0.0262673	0.480395	FBXW2		ENSG00000198892	SHISA4	1	Brain - Amygdala	0.000903299	0.983492
ENSMMUG00000001653	ZC2HC1A	8	dmPFC	0.00297066	0.893091	ZC2HC1A		ENSG00000134375	TIMM17A	1	Brain - Amygdala	0.00398829	0.961201
ENSMMUG00000001658	POU3F2	4	dmPFC	-0.0479795	0.370975	POU3F2		ENSG00000170075	GPR37L1	1	Brain - Amygdala	-1.64914e-05	0.989398
ENSMMUG00000001661	GRIN1	15	dmPFC	0.00626289	0.746489	GRIN1		ENSG00000143862	ARL8A	1	Brain - Amygdala	0.00156868	0.97846
ENSMMUG00000001669	ANAPC2	15	dmPFC	0.0013099	0.841004	ANAPC2		ENSG00000117153	KLHL12	1	Brain - Amygdala	0.000953638	0.983064
ENSMMUG00000001671	CHCHD3	3	dmPFC	0.0040058	0.880264	CHCHD3		ENSG00000159346	ADIPOR1	1	Brain - Amygdala	0.000435675	0.986823
ENSMMUG00000001675	ASCC2	10	dmPFC	-0.00077532	0.930703	ASCC2		ENSG00000159348	CYB5R1	1	Brain - Amygdala	-9.84382e-06	0.989484
ENSMMUG00000001677	TPRN	15	dmPFC	0.00058644	0.927723	TPRN		ENSG00000163444	TMEM183A	1	Brain - Amygdala	0.00674038	0.943286
ENSMMUG00000001680	TANK	12	dmPFC	0.00180703	0.924106	TANK		ENSG00000143847	PPFIA4	1	Brain - Amygdala	0.0526521	0.715226
ENSMMUG00000001682	PDIA3	7	dmPFC	0.00222144	0.892753			ENSG00000163485	ADORA1	1	Brain - Amygdala	0.0107023	0.91962
ENSMMUG00000001689	SH3BGRL	X	dmPFC	-0.00193535	0.875191	SH3BGRL		ENSG00000133048	CHI3L1	1	Brain - Amygdala	-0.38327	0.0241742
ENSMMUG00000001690	CNN3	1	dmPFC	-0.00422214	0.832118	CNN3		ENSG00000159388	BTG2	1	Brain - Amygdala	-0.015769	0.891383
ENSMMUG00000001693	UXS1	13	dmPFC	0.0204794	0.440096	UXS1		ENSG00000188783	PRELP	1	Brain - Amygdala	-0.00191513	0.976371
ENSMMUG00000001694	FZD8	9	dmPFC	-0.0223284	0.660107	FZD8		ENSG00000058668	ATP2B4	1	Brain - Amygdala	0.00028193	0.987854
ENSMMUG00000001697	ECRG4	13	dmPFC	0.00134791	0.901325	ECRG4		ENSG00000182004	SNRPE	1	Brain - Amygdala	0.000723868	0.984774
ENSMMUG00000001700	STAM	9	dmPFC	0.0176605	0.642457	STAM		ENSG00000143850	PLEKHA6	1	Brain - Amygdala	0.00221446	0.97369
ENSMMUG00000001707	APBB3	6	dmPFC	0.00101158	0.919236	APBB3		ENSG00000163531	NFASC	1	Brain - Amygdala	0.000533977	0.986141
ENSMMUG00000001711	SOD1	3	dmPFC	-0.00370056	0.867066	SOD1		ENSG00000184144	CNTN2	1	Brain - Amygdala	1.73847e-05	0.989414
ENSMMUG00000001712	SCAF4	3	dmPFC	-0.000187454	0.94193	SCAF4		ENSG00000133069	TMCC2	1	Brain - Amygdala	0.00304114	0.967743
ENSMMUG00000001713	CDH20	18	dmPFC	0.0120174	0.724056	CDH20		ENSG00000117266	CDK18	1	Brain - Amygdala	-0.000759004	0.984488
ENSMMUG00000001722	FAM172A	6	dmPFC	0.000838346	0.946382	FAM172A		ENSG00000174514	MFSD4A	1	Brain - Amygdala	0.0260173	0.858365
ENSMMUG00000001723	ZFYVE19	7	dmPFC	-0.0826071	0.0278168	ZFYVE19		ENSG00000069275	NUCKS1	1	Brain - Amygdala	0.000672249	0.985177
ENSMMUG00000001725	SLC35A4	6	dmPFC	0.00107726	0.922545	SLC35A4		ENSG00000117280	-	-	Brain - Amygdala	-0.00319915	0.968653
ENSMMUG00000001727	MED27	15	dmPFC	0.0322323	0.244695	MED27		ENSG00000133065	SLC41A1	1	Brain - Amygdala	-0.000469744	0.986635
ENSMMUG00000001728	MAPK9	6	dmPFC	0.0065715	0.828752	MAPK9		ENSG00000143486	EIF2D	1	Brain - Amygdala	-0.00035858	0.987369
ENSMMUG00000001731	GFPT2	6	dmPFC	-0.0115094	0.732774	GFPT2		ENSG00000162889	MAPKAPK2	1	Brain - Amygdala	-0.00547933	0.951447
ENSMMUG00000001735	SLC1A6	19	dmPFC	0.00423836	0.851168	SLC1A6		ENSG00000224114	-	-	Brain - Amygdala	-1.43332	1.08925e-07
ENSMMUG00000001739	ATP2A2	11	dmPFC	0.00365611	0.872029	ATP2A2		ENSG00000117335	CD46	1	Brain - Amygdala	-0.0108841	0.918602
ENSMMUG00000001740	SLCO3A1	7	dmPFC	0.00136608	0.895939	SLCO3A1		ENSG00000008118	CAMK1G	1	Brain - Amygdala	0.302315	0.0435215
ENSMMUG00000001744	TPST1	3	dmPFC	0.00363013	0.870559	TPST1		ENSG00000123684	LPGAT1	1	Brain - Amygdala	0.00513562	0.953605
ENSMMUG00000001745	OSBP	14	dmPFC	0.00125908	0.926902	OSBP		ENSG00000066027	PPP2R5A	1	Brain - Amygdala	-0.000110691	0.98892
ENSMMUG00000001747	TAPT1	5	dmPFC	0.00237608	0.904661	TAPT1		ENSG00000065600	PACC1	1	Brain - Amygdala	0.00666838	0.951845
ENSMMUG00000001752	TMEM155	5	dmPFC	0.0156233	0.679234			ENSG00000117691	NENF	1	Brain - Amygdala	0.00163091	0.978027
ENSMMUG00000001758	CSNK1A1	6	dmPFC	0.00183114	0.909647	CSNK1A1		ENSG00000162772	ATF3	1	Brain - Amygdala	-0.19378	0.281923
ENSMMUG00000001760	DYM	18	dmPFC	0.00858908	0.788165	DYM		ENSG00000143499	SMYD2	1	Brain - Amygdala	0.00579499	0.954717
ENSMMUG00000001763	NCAPH2	10	dmPFC	-0.018096	0.634306	NCAPH2		ENSG00000136636	-	-	Brain - Amygdala	-0.00111469	0.98185
ENSMMUG00000001776	GNAZ	10	dmPFC	0.00181712	0.915452	GNAZ		ENSG00000143353	LYPLAL1	1	Brain - Amygdala	0.000325232	0.983328
ENSMMUG00000001780	CPT1A	14	dmPFC	-0.00079029	0.919528	CPT1A		ENSG00000136628	EPRS1	1	Brain - Amygdala	0.00029891	0.987706
ENSMMUG00000001782	LINGO1	7	dmPFC	0.00109978	0.913308	LINGO1		ENSG00000067704	IARS2	1	Brain - Amygdala	0.00103651	0.982458
ENSMMUG00000001789	HTR1A	6	dmPFC	0.000100414	0.870604	HTR1A		ENSG00000218283	-	-	Brain - Amygdala	0.00304154	0.96761
ENSMMUG00000001791	GRWD1	19	dmPFC	0.0489922	0.18723	GRWD1		ENSG00000162817	C1orf115	1	Brain - Amygdala	0.0968419	0.53233
ENSMMUG00000001793	CYTH2	19	dmPFC	0.00204776	0.699599	CYTH2		ENSG00000162819	BROX	1	Brain - Amygdala	7.09512e-06	0.989485
ENSMMUG00000001795	SRP68	16	dmPFC	-0.000294357	0.94749	SRP68		ENSG00000143502	SUSD4	1	Brain - Amygdala	0.177685	0.254256
ENSMMUG00000001798	RAB7A	2	dmPFC	0.00915022	0.692301	RAB7A		ENSG00000162909	CAPN2	1	Brain - Amygdala	-0.00426036	0.959413
ENSMMUG00000001799	CCM2	3	dmPFC	-0.0424528	0.282102	CCM2		ENSG00000143514	TP53BP2	1	Brain - Amygdala	-0.00111437	0.981883
ENSMMUG00000001800	CUL5	14	dmPFC	0.00165526	0.925791	CUL5		ENSG00000143753	DEGS1	1	Brain - Amygdala	6.81026e-05	0.989138
ENSMMUG00000001801	MAGI2	3	dmPFC	0.0103917	0.776729	MAGI2		ENSG00000162923	WDR26	1	Brain - Amygdala	0.000320491	0.987604
ENSMMUG00000001806	ZUP1	4	dmPFC	-0.00662403	0.69243	ZUP1		ENSG00000154380	ENAH	1	Brain - Amygdala	-0.000589401	0.982333
ENSMMUG00000001809	GPCPD1	10	dmPFC	0.0310271	0.424121	GPCPD1		ENSG00000143742	SRP9	1	Brain - Amygdala	0.000138792	0.988733
ENSMMUG00000001817	HES4	1	dmPFC	-0.0332193	0.578074	HES4		ENSG00000143819	EPHX1	1	Brain - Amygdala	-0.00120649	0.981221
ENSMMUG00000001820	RGS6	7	dmPFC	0.00294728	0.873236	RGS6		ENSG00000242861	-	-	Brain - Amygdala	-0.00306278	0.968746
ENSMMUG00000001821	USP54	9	dmPFC	-0.000757272	0.915377	USP54		ENSG00000196187	TMEM63A	1	Brain - Amygdala	0.00145176	0.97885
ENSMMUG00000001824	FRG1	5	dmPFC	0.00655166	0.822883	FRG1		ENSG00000143811	PYCR2	1	Brain - Amygdala	0.0001386	0.988726
ENSMMUG00000001825	LGI1	9	dmPFC	0.00589664	0.813673	LGI1		ENSG00000163041	H3-3A	1	Brain - Amygdala	0.000141245	0.988702
ENSMMUG00000001827	PLPPR1	15	dmPFC	0.00102253	0.922695	PLPPR1		ENSG00000182827	ACBD3	1	Brain - Amygdala	-3.92047e-05	0.988794
ENSMMUG00000001833	STX16	10	dmPFC	0.000606624	0.945146	STX16		ENSG00000143799	PARP1	1	Brain - Amygdala	-0.000259502	0.98801
ENSMMUG00000001835	ISLR2	7	dmPFC	-0.0747386	0.0860383	ISLR2		ENSG00000203685	STUM	1	Brain - Amygdala	0.0300374	0.826056
ENSMMUG00000001836	ISLR	7	dmPFC	-0.00769422	0.823064	ISLR		ENSG00000143772	ITPKB	1	Brain - Amygdala	-0.086023	0.569848
ENSMMUG00000001841	SETD7	5	dmPFC	0.00279825	0.881759	SETD7		ENSG00000143776	CDC42BPA	1	Brain - Amygdala	0.000525278	0.98622
ENSMMUG00000001845	POLE4	13	dmPFC	-0.0319263	0.479827	POLE4		ENSG00000143740	SNAP47	1	Brain - Amygdala	0.0175609	0.882852
ENSMMUG00000001847	CNTN4	2	dmPFC	0.00197693	0.884667	CNTN4		ENSG00000143761	ARF1	1	Brain - Amygdala	0.00259178	0.970937
ENSMMUG00000001853	PMM1	10	dmPFC	-0.00224586	0.846331	PMM1		ENSG00000162910	-	-	Brain - Amygdala	0.00433919	0.958882
ENSMMUG00000001856	XRCC6	10	dmPFC	0.00494026	0.830444	XRCC6		ENSG00000143774	GUK1	1	Brain - Amygdala	0.00294215	0.968494
ENSMMUG00000001858	HNRNPA3	12	dmPFC	0.000166831	0.933452	HNRNPA3		ENSG00000181218	H2AC25	1	Brain - Amygdala	0.00500877	0.954701
ENSMMUG00000001861	NFE2L2	12	dmPFC	-5.82317e-05	0.936819	NFE2L2		ENSG00000168159	RNF187	1	Brain - Amygdala	0.0289488	0.822719
ENSMMUG00000001869	SNAP47	1	dmPFC	-0.030608	0.43795	SNAP47		ENSG00000116574	RHOU	1	Brain - Amygdala	-0.000119904	0.988011
ENSMMUG00000001873	CNOT7	8	dmPFC	0.0171389	0.646142	CNOT7		ENSG00000168118	RAB4A	1	Brain - Amygdala	0.000292243	0.987765
ENSMMUG00000001874	TM9SF3	9	dmPFC	0.00441583	0.86735	TM9SF3		ENSG00000154429	CCSAP	1	Brain - Amygdala	0.00592574	0.948937
ENSMMUG00000001878	MTMR7	8	dmPFC	0.0382006	0.469652	MTMR7		ENSG00000177614	PGBD5	1	Brain - Amygdala	0.00991467	0.934377
ENSMMUG00000001884	DAZAP2	11	dmPFC	0.00255937	0.886947	DAZAP2		ENSG00000135744	AGT	1	Brain - Amygdala	0.000412192	0.986965
ENSMMUG00000001886	ABCF1	4	dmPFC	-0.00667815	0.748882	ABCF1		ENSG00000119280	C1orf198	1	Brain - Amygdala	-0.0048004	0.955791
ENSMMUG00000001888	MGRN1	20	dmPFC	0.00340647	0.802943	MGRN1		ENSG00000173409	ARV1	1	Brain - Amygdala	0.00164923	0.977867
ENSMMUG00000001893	IL6ST	6	dmPFC	0.00120377	0.915839	IL6ST		ENSG00000116906	GNPAT	1	Brain - Amygdala	-0.000113961	0.988894
ENSMMUG00000001894	n/a	1	dmPFC	-0.0211113	0.542151			ENSG00000135766	EGLN1	1	Brain - Amygdala	0.000620947	0.985536
ENSMMUG00000001896	GNB1	1	dmPFC	5.99528e-05	0.932621	GNB1		ENSG00000116918	TSNAX	1	Brain - Amygdala	0.00403722	0.960881
ENSMMUG00000001898	NAA35	15	dmPFC	0.0669596	0.104531	NAA35		ENSG00000135750	KCNK1	1	Brain - Amygdala	0.0115031	0.917822
ENSMMUG00000001899	MRPS31	17	dmPFC	-0.00506454	0.663291	MRPS31		ENSG00000168275	COA6	1	Brain - Amygdala	0.00221007	0.973692
ENSMMUG00000001900	GOLM1	15	dmPFC	0.00555597	0.861499	GOLM1		ENSG00000168264	IRF2BP2	1	Brain - Amygdala	-0.000220736	0.988261
ENSMMUG00000001901	TMX1	7	dmPFC	0.000306696	0.926417	TMX1		ENSG00000173726	TOMM20	1	Brain - Amygdala	0.00886101	0.930412
ENSMMUG00000001902	TRUB1	9	dmPFC	0.0143878	0.754528	TRUB1		ENSG00000152904	GGPS1	1	Brain - Amygdala	0.0010501	0.982204
ENSMMUG00000001905	ATRNL1	9	dmPFC	0.00480344	0.858893	ATRNL1		ENSG00000168243	GNG4	1	Brain - Amygdala	0.280364	0.0325306
ENSMMUG00000001906	MED13L	11	dmPFC	0.00473399	0.838125	MED13L		ENSG00000077585	GPR137B	1	Brain - Amygdala	-0.000365792	0.987298
ENSMMUG00000001907	DYNLRB2	20	dmPFC	-0.006469	0.819937	DYNLRB2		ENSG00000077522	ACTN2	1	Brain - Amygdala	0.0140305	0.904602
ENSMMUG00000001908	NAV1	1	dmPFC	0.0112626	0.749157	NAV1		ENSG00000155816	FMN2	1	Brain - Amygdala	0.000202133	0.987059
ENSMMUG00000001909	CUX2	11	dmPFC	-0.000484409	0.902108	CUX2		ENSG00000182901	RGS7	1	Brain - Amygdala	0.242521	0.0898368
ENSMMUG00000001913	MRPS23	16	dmPFC	0.0024562	0.900349	MRPS23		ENSG00000091483	FH	1	Brain - Amygdala	0.00148323	0.979073
ENSMMUG00000001916	IPO9	1	dmPFC	0.00934851	0.75354	IPO9		ENSG00000117020	AKT3	1	Brain - Amygdala	0.00176523	0.976981
ENSMMUG00000001917	MATK	19	dmPFC	-0.00873219	0.798624	MATK		ENSG00000179456	ZBTB18	1	Brain - Amygdala	0.0182966	0.877589
ENSMMUG00000001918	TMEM165	5	dmPFC	-0.000472694	0.923763	TMEM165		ENSG00000035687	ADSS2	1	Brain - Amygdala	0.00200841	0.97518
ENSMMUG00000001921	SHISA4	1	dmPFC	0.0165617	0.631342	SHISA4		ENSG00000153187	HNRNPU	1	Brain - Amygdala	-0.000804565	0.984226
ENSMMUG00000001924	TIMM17A	1	dmPFC	-0.000444935	0.935498	TIMM17A		ENSG00000143653	SCCPDH	1	Brain - Amygdala	0.000437587	0.986798
ENSMMUG00000001926	RNPEP	1	dmPFC	-0.0695323	0.0442629	RNPEP		ENSG00000171161	ZNF672	1	Brain - Amygdala	7.97611e-06	0.989457
ENSMMUG00000001927	XRCC5	12	dmPFC	-0.00318114	0.814656	XRCC5		ENSG00000171163	ZNF692	1	Brain - Amygdala	-0.000528001	0.986205
ENSMMUG00000001936	MAL	13	dmPFC	0.00232136	0.884512	MAL		ENSG00000143727	-	-	Brain - Amygdala	0.00486602	0.955309
ENSMMUG00000001938	CTC1	16	dmPFC	-0.0082259	0.78456	CTC1		ENSG00000182551	ADI1	2	Brain - Amygdala	0.00196272	0.975566
ENSMMUG00000001939	SIL1	6	dmPFC	-5.68566e-05	0.930214	SIL1		ENSG00000171863	RPS7	2	Brain - Amygdala	0.00028671	0.98781
ENSMMUG00000001940	NME1	16	dmPFC	-0.0258092	0.507115			ENSG00000151692	RNF144A	2	Brain - Amygdala	0.000124966	0.988818
ENSMMUG00000001941	CXXC5	6	dmPFC	-0.00493597	0.828015	CXXC5		ENSG00000115738	ID2	2	Brain - Amygdala	0.000894217	0.983551
ENSMMUG00000001944	HAPSTR1	20	dmPFC	0.00202747	0.906046	HAPSTR1		ENSG00000134313	KIDINS220	2	Brain - Amygdala	0.00106546	0.982239
ENSMMUG00000001946	ZDHHC23	2	dmPFC	0.00663912	0.834904	ZDHHC23		ENSG00000143797	MBOAT2	2	Brain - Amygdala	-0.00174097	0.977181
ENSMMUG00000001951	SLC25A48	6	dmPFC	-0.0158219	0.725119	SLC25A48		ENSG00000119185	-	-	Brain - Amygdala	0.00555745	0.950818
ENSMMUG00000001960	GPBP1L1	1	dmPFC	0.000170628	0.959303	CCDC17		ENSG00000134330	IAH1	2	Brain - Amygdala	0.00225907	0.97334
ENSMMUG00000001974	CSDE1	1	dmPFC	0.0015703	0.924483	CSDE1		ENSG00000134308	YWHAQ	2	Brain - Amygdala	0.00182507	0.97652
ENSMMUG00000001980	GSK3B	2	dmPFC	0.00668847	0.835649	GSK3B		ENSG00000115756	HPCAL1	2	Brain - Amygdala	0.000864502	0.983134
ENSMMUG00000001982	RHBDL1	20	dmPFC	0.000866698	0.919024	RHBDL1		ENSG00000115758	-	-	Brain - Amygdala	-0.00172107	0.97738
ENSMMUG00000001984	JMJD8	20	dmPFC	-0.0138114	0.693356	JMJD8		ENSG00000143870	PDIA6	2	Brain - Amygdala	-0.000456794	0.986816
ENSMMUG00000001986	WDR24	20	dmPFC	0.000752068	0.819665	WDR24		ENSG00000162975	-	-	Brain - Amygdala	0.175026	0.296706
ENSMMUG00000001989	POLR2D	12	dmPFC	-0.00203362	0.917184	POLR2D		ENSG00000169006	NTSR2	2	Brain - Amygdala	0.00055436	0.986026
ENSMMUG00000001990	CAP2	4	dmPFC	-0.000143293	0.922839	CAP2		ENSG00000134324	LPIN1	2	Brain - Amygdala	8.02269e-05	0.989063
ENSMMUG00000001992	FAM8A1	4	dmPFC	0.00168949	0.917534	FAM8A1		ENSG00000071575	TRIB2	2	Brain - Amygdala	-0.000967102	0.982966
ENSMMUG00000001993	NUP153	4	dmPFC	0.0075109	0.783229	NUP153		ENSG00000079785	DDX1	2	Brain - Amygdala	0.00575432	0.949571
ENSMMUG00000001994	AKIP1	14	dmPFC	-0.128061	0.00184482	AKIP1		ENSG00000197872	CYRIA	2	Brain - Amygdala	0.0281213	0.826954
ENSMMUG00000002001	TSTD1	1	dmPFC	0.0412722	0.490415	TSTD1		ENSG00000163032	VSNL1	2	Brain - Amygdala	0.304492	0.0143248
ENSMMUG00000002003	USF1	1	dmPFC	-0.00176088	0.885122	USF1		ENSG00000068697	LAPTM4A	2	Brain - Amygdala	-0.00262602	0.970759
ENSMMUG00000002007	KLHDC9	1	dmPFC	0.0545628	0.312281	KLHDC9		ENSG00000055917	PUM2	2	Brain - Amygdala	0.00138559	0.979842
ENSMMUG00000002009	NIT1	1	dmPFC	-0.0268015	0.416388	NIT1		ENSG00000143878	-	-	Brain - Amygdala	-0.00284116	0.969206
ENSMMUG00000002010	DEDD	1	dmPFC	0.00140264	0.935585	DEDD		ENSG00000119782	FKBP1B	2	Brain - Amygdala	0.0860441	0.571857
ENSMMUG00000002013	RBM45	12	dmPFC	0.00689675	0.846348	RBM45		ENSG00000115128	SF3B6	2	Brain - Amygdala	0.000184527	0.988462
ENSMMUG00000002015	VAMP7	X	dmPFC	0.0312138	0.448622	VAMP7		ENSG00000084676	NCOA1	2	Brain - Amygdala	0.00076474	0.984483
ENSMMUG00000002021	BDH1	2	dmPFC	-0.000954165	0.855114	BDH1		ENSG00000184924	PTRHD1	2	Brain - Amygdala	0.0024956	0.972173
ENSMMUG00000002026	FANCL	13	dmPFC	-0.00338803	0.866587	FANCL		ENSG00000084710	EFR3B	2	Brain - Amygdala	0.0110371	0.917564
ENSMMUG00000002030	KAT8	20	dmPFC	0.000607858	0.932682	KAT8		ENSG00000138101	DTNB	2	Brain - Amygdala	0.0108906	0.918525
ENSMMUG00000002032	XPO7	8	dmPFC	-0.000425025	0.934507	XPO7		ENSG00000084731	KIF3C	2	Brain - Amygdala	0.0879167	0.561687
ENSMMUG00000002043	CD81	14	dmPFC	-0.00336923	0.872479	CD81		ENSG00000084733	RAB10	2	Brain - Amygdala	-0.000489038	0.986482
ENSMMUG00000002045	PFKM	11	dmPFC	0.000318068	0.948004	PFKM		ENSG00000157833	GAREM2	2	Brain - Amygdala	0.000272916	0.986706
ENSMMUG00000002047	THAP3	1	dmPFC	0.000193506	0.938525	THAP3		ENSG00000084754	HADHA	2	Brain - Amygdala	-0.00216359	0.974069
ENSMMUG00000002048	ASB8	11	dmPFC	-0.00101087	0.928558	ASB8		ENSG00000138029	HADHB	2	Brain - Amygdala	-0.00227796	0.97324
ENSMMUG00000002050	PAFAH1B2	14	dmPFC	0.000262341	0.952889	PAFAH1B2		ENSG00000157851	DPYSL5	2	Brain - Amygdala	0.00382212	0.962371
ENSMMUG00000002053	SIDT2	14	dmPFC	0.00432463	0.778482	SIDT2		ENSG00000084764	MAPRE3	2	Brain - Amygdala	0.0182318	0.877869
ENSMMUG00000002058	TAGLN	14	dmPFC	-0.022938	0.655156	TAGLN		ENSG00000119777	TMEM214	2	Brain - Amygdala	-0.00101173	0.982679
ENSMMUG00000002060	KIZ	10	dmPFC	-0.000592187	0.935809	KIZ		ENSG00000228474	OST4	2	Brain - Amygdala	0.0003214	0.987591
ENSMMUG00000002061	PCSK7	14	dmPFC	0.0122596	0.474549	PCSK7		ENSG00000138028	CGREF1	2	Brain - Amygdala	0.119222	0.449018
ENSMMUG00000002062	CAST	6	dmPFC	-0.00270722	0.902272	CAST		ENSG00000138073	PREB	2	Brain - Amygdala	0.000208787	0.988297
ENSMMUG00000002066	PRMT7	20	dmPFC	-0.00463765	0.848155	PRMT7		ENSG00000138074	SLC5A6	2	Brain - Amygdala	-0.00747711	0.938865
ENSMMUG00000002067	RNF214	14	dmPFC	-0.00198261	0.89745	RNF214		ENSG00000138085	ATRAID	2	Brain - Amygdala	-2.72553e-05	0.989374
ENSMMUG00000002069	MSI2	16	dmPFC	0.000458849	0.912925	MSI2		ENSG00000115194	SLC30A3	2	Brain - Amygdala	0.0259758	0.87294
ENSMMUG00000002080	DIP2C	9	dmPFC	0.00161821	0.94167	DIP2C		ENSG00000115204	MPV17	2	Brain - Amygdala	0.000913281	0.983383
ENSMMUG00000002088	SMU1	15	dmPFC	-0.00164492	0.876905	SMU1		ENSG00000115211	EIF2B4	2	Brain - Amygdala	-0.000275612	0.987911
ENSMMUG00000002091	SAMHD1	10	dmPFC	-0.00457823	0.836595	SAMHD1		ENSG00000115234	SNX17	2	Brain - Amygdala	0.00223317	0.973507
ENSMMUG00000002093	TEX261	13	dmPFC	0.00132547	0.903131	TEX261		ENSG00000163795	ZNF513	2	Brain - Amygdala	0.000715272	0.984842
ENSMMUG00000002096	NAGK	13	dmPFC	0.00211296	0.871014	NAGK		ENSG00000115241	PPM1G	2	Brain - Amygdala	0.000504819	0.986322
ENSMMUG00000002103	DNER	12	dmPFC	0.00809231	0.799587	DNER		ENSG00000115216	NRBP1	2	Brain - Amygdala	0.00106979	0.982177
ENSMMUG00000002113	NHLRC3	17	dmPFC	0.000148653	0.955581	NHLRC3		ENSG00000115226	FNDC4	2	Brain - Amygdala	0.00291071	0.968729
ENSMMUG00000002114	TFRC	2	dmPFC	0.000553982	0.903889	TFRC		ENSG00000243943	ZNF512	2	Brain - Amygdala	-9.94914e-05	0.988984
ENSMMUG00000002116	BTG3	3	dmPFC	0.00643591	0.83595	BTG3		ENSG00000198522	GPN1	2	Brain - Amygdala	0.000386657	0.987117
ENSMMUG00000002122	SPOCK2	9	dmPFC	0.0018426	0.914509	SPOCK2		ENSG00000119760	SUPT7L	2	Brain - Amygdala	0.000328815	0.987526
ENSMMUG00000002123	TTC31	13	dmPFC	-0.00538848	0.835994	TTC31		ENSG00000163798	SLC4A1AP	2	Brain - Amygdala	0.00736584	0.939427
ENSMMUG00000002124	B4GALT5	10	dmPFC	-0.000998477	0.915324	B4GALT5		ENSG00000243147	-	-	Brain - Amygdala	0.00123221	0.980936
ENSMMUG00000002127	PCGF1	13	dmPFC	-0.0121941	0.726467	PCGF1		ENSG00000158019	BABAM2	2	Brain - Amygdala	0.000978884	0.982889
ENSMMUG00000002130	SACM1L	2	dmPFC	0.00173858	0.910632	SACM1L		ENSG00000075426	FOSL2	2	Brain - Amygdala	-0.207915	0.246993
ENSMMUG00000002131	AUP1	13	dmPFC	-0.0566556	0.0908656	AUP1		ENSG00000213639	PPP1CB	2	Brain - Amygdala	0.000243002	0.988067
ENSMMUG00000002132	PSMD12	16	dmPFC	0.00298072	0.876559	PSMD12		ENSG00000115295	CLIP4	2	Brain - Amygdala	0.000863177	0.983737
ENSMMUG00000002133	PITPNC1	16	dmPFC	0.0149811	0.720509			ENSG00000119801	YPEL5	2	Brain - Amygdala	0.00499032	0.954504
ENSMMUG00000002134	RPS6KA3	X	dmPFC	-0.00346886	0.819463	RPS6KA3		ENSG00000013016	EHD3	2	Brain - Amygdala	0.0118381	0.913131
ENSMMUG00000002136	HTRA2	13	dmPFC	-0.000204869	0.964803	HTRA2		ENSG00000162961	DPY30	2	Brain - Amygdala	0.00124748	0.980875
ENSMMUG00000002141	PACC1	1	dmPFC	0.00387354	0.859053	PACC1		ENSG00000119812	FAM98A	2	Brain - Amygdala	0.00112773	0.981768
ENSMMUG00000002142	NENF	1	dmPFC	-0.00404651	0.862086	NENF		ENSG00000260025	-	-	Brain - Amygdala	0.00733318	0.939733
ENSMMUG00000002145	JADE1	5	dmPFC	-0.00532875	0.817156	JADE1		ENSG00000150938	CRIM1	2	Brain - Amygdala	-0.00274314	0.969949
ENSMMUG00000002146	SCLT1	5	dmPFC	0.00781268	0.767759	SCLT1		ENSG00000171055	FEZ2	2	Brain - Amygdala	0.000331045	0.987531
ENSMMUG00000002147	SSR1	4	dmPFC	-0.00298283	0.855408	SSR1		ENSG00000218739	CEBPZOS	2	Brain - Amygdala	0.00434123	0.958837
ENSMMUG00000002149	VPS25	16	dmPFC	0.000896129	0.918773	VPS25		ENSG00000115875	SRSF7	2	Brain - Amygdala	-0.000333115	0.987561
ENSMMUG00000002150	RAMP2	16	dmPFC	-0.00527045	0.850393	RAMP2		ENSG00000188010	MORN2	2	Brain - Amygdala	0.00330642	0.965873
ENSMMUG00000002151	ZMAT1	X	dmPFC	0.0876007	0.0965917	ZMAT1		ENSG00000152154	TMEM178A	2	Brain - Amygdala	0.00707828	0.941382
ENSMMUG00000002152	ACYP2	13	dmPFC	-0.00834046	0.780958	ACYP2		ENSG00000115944	-	-	Brain - Amygdala	0.0130345	0.906233
ENSMMUG00000002153	G3BP2	5	dmPFC	0.000473793	0.936089	G3BP2		ENSG00000057935	MTA3	2	Brain - Amygdala	0.00620935	0.947211
ENSMMUG00000002158	SPINT2	19	dmPFC	0.0135996	0.706568	SPINT2		ENSG00000152518	ZFP36L2	2	Brain - Amygdala	-0.00361296	0.963797
ENSMMUG00000002166	TLK2	16	dmPFC	0.00175053	0.920956	TLK2		ENSG00000138095	LRPPRC	2	Brain - Amygdala	0.00175401	0.977046
ENSMMUG00000002171	KIF1B	1	dmPFC	0.00884445	0.775962	KIF1B		ENSG00000138032	PPM1B	2	Brain - Amygdala	-4.64459e-05	0.989265
ENSMMUG00000002173	BEX1	X	dmPFC	-0.012168	0.72029	BEX1		ENSG00000138078	PREPL	2	Brain - Amygdala	0.0674628	0.646745
ENSMMUG00000002176	UHRF2	15	dmPFC	-0.000411532	0.928354	UHRF2		ENSG00000116016	EPAS1	2	Brain - Amygdala	-0.0952976	0.533114
ENSMMUG00000002182	PISD	10	dmPFC	0.00497009	0.832066	PISD		ENSG00000119729	RHOQ	2	Brain - Amygdala	-0.000239067	0.988129
ENSMMUG00000002183	OSBPL6	12	dmPFC	0.00127019	0.921471	OSBPL6		ENSG00000119878	CRIPT	2	Brain - Amygdala	0.000794304	0.984259
ENSMMUG00000002185	PRKRA	12	dmPFC	0.0119507	0.640983			ENSG00000180398	MCFD2	2	Brain - Amygdala	0.00131957	0.980308
ENSMMUG00000002189	PLEKHA3	12	dmPFC	-0.004799	0.814689	PLEKHA3		ENSG00000143933	-	-	Brain - Amygdala	0.0125586	0.908957
ENSMMUG00000002194	PRKAR1A	16	dmPFC	0.0101437	0.762756	PRKAR1A		ENSG00000236824	-	-	Brain - Amygdala	0.00046706	0.9871
ENSMMUG00000002197	GABARAPL1	11	dmPFC	0.000932627	0.925975	GABARAPL1		ENSG00000162869	PPP1R21	2	Brain - Amygdala	0.000502478	0.986358
ENSMMUG00000002200	PLPP3	1	dmPFC	0.0220663	0.638805	PLPP3		ENSG00000068912	ERLEC1	2	Brain - Amygdala	0.00355384	0.964165
ENSMMUG00000002206	PMP22	16	dmPFC	0.01714	0.653048	PMP22		ENSG00000170634	ACYP2	2	Brain - Amygdala	0.00194413	0.975672
ENSMMUG00000002209	RELCH	18	dmPFC	0.00767817	0.791967	RELCH		ENSG00000115306	SPTBN1	2	Brain - Amygdala	-0.000144394	0.988714
ENSMMUG00000002211	DCLK2	5	dmPFC	0.00725971	0.762812	DCLK2		ENSG00000115310	RTN4	2	Brain - Amygdala	0.00736298	0.939426
ENSMMUG00000002213	PSMD5	15	dmPFC	0.00380024	0.872769	PSMD5		ENSG00000143947	RPS27A	2	Brain - Amygdala	0.000696235	0.985006
ENSMMUG00000002217	ALPL	1	dmPFC	-0.123391	0.0139106	ALPL		ENSG00000115355	CCDC88A	2	Brain - Amygdala	0.000259817	0.988009
ENSMMUG00000002218	RAP1GAP	1	dmPFC	-0.00130544	0.908936	RAP1GAP		ENSG00000163001	CFAP36	2	Brain - Amygdala	0.00488965	0.955176
ENSMMUG00000002219	RBP7	1	dmPFC	0.00789996	0.814431	RBP7		ENSG00000275052	PPP4R3B	2	Brain - Amygdala	0.00051607	0.986275
ENSMMUG00000002224	PSIP1	15	dmPFC	0.0024388	0.901168	PSIP1		ENSG00000115380	EFEMP1	2	Brain - Amygdala	-0.0044568	0.958224
ENSMMUG00000002226	ATXN2	11	dmPFC	0.000377854	0.964851	ATXN2		ENSG00000237651	C2orf74	2	Brain - Amygdala	0.00835335	0.933471
ENSMMUG00000002227	ENAH	1	dmPFC	0.00151346	0.895479	ENAH		ENSG00000173209	-	-	Brain - Amygdala	-0.00333226	0.965853
ENSMMUG00000002229	ARFGAP3	10	dmPFC	-8.42545e-05	0.961746	ARFGAP3		ENSG00000082898	XPO1	2	Brain - Amygdala	-0.00138477	0.979915
ENSMMUG00000002230	ADCY5	2	dmPFC	0.00577773	0.825675	ADCY5		ENSG00000115484	CCT4	2	Brain - Amygdala	0.00011429	0.988678
ENSMMUG00000002231	TMEM87B	13	dmPFC	0.0954322	0.0574952			ENSG00000173163	COMMD1	2	Brain - Amygdala	0.00158919	0.978317
ENSMMUG00000002232	HACD2	2	dmPFC	0.00423378	0.869952	HACD2		ENSG00000115504	EHBP1	2	Brain - Amygdala	0.00138737	0.979788
ENSMMUG00000002241	RDX	14	dmPFC	0.049373	0.225533	RDX		ENSG00000014641	MDH1	2	Brain - Amygdala	0.117289	0.447723
ENSMMUG00000002244	EEA1	11	dmPFC	0.0163394	0.6457	EEA1		ENSG00000169764	UGP2	2	Brain - Amygdala	0.00337753	0.965369
ENSMMUG00000002247	DNAJA2	20	dmPFC	0.00134169	0.90316	DNAJA2		ENSG00000197329	PELI1	2	Brain - Amygdala	6.47628e-05	0.988139
ENSMMUG00000002248	ENG	15	dmPFC	-0.0786526	0.112343	ENG		ENSG00000119844	AFTPH	2	Brain - Amygdala	0.00149287	0.978986
ENSMMUG00000002250	B3GAT1	14	dmPFC	-0.00590244	0.801485	B3GAT1		ENSG00000115902	SLC1A4	2	Brain - Amygdala	0.00901365	0.929485
ENSMMUG00000002257	POLR3E	20	dmPFC	0.0420305	0.217947	POLR3E		ENSG00000138069	RAB1A	2	Brain - Amygdala	0.00101275	0.982597
ENSMMUG00000002259	SENP5	2	dmPFC	0.00810447	0.767862	SENP5		ENSG00000138071	ACTR2	2	Brain - Amygdala	0.00298848	0.968054
ENSMMUG00000002261	FBXO2	1	dmPFC	-0.014476	0.714578	FBXO2		ENSG00000198369	SPRED2	2	Brain - Amygdala	0.00175884	0.976304
ENSMMUG00000002263	ACTR2	13	dmPFC	-0.000339548	0.929181	ACTR2		ENSG00000221823	PPP3R1	2	Brain - Amygdala	0.166027	0.281297
ENSMMUG00000002265	YTHDC1	5	dmPFC	-0.00293434	0.777173	YTHDC1		ENSG00000119865	CNRIP1	2	Brain - Amygdala	0.00601418	0.947965
ENSMMUG00000002269	SCPEP1	16	dmPFC	-8.55303e-05	0.938051	SCPEP1		ENSG00000169604	ANTXR1	2	Brain - Amygdala	-0.00823158	0.936502
ENSMMUG00000002270	ARID1B	4	dmPFC	0.00685962	0.785285	ARID1B		ENSG00000169599	NFU1	2	Brain - Amygdala	0.00109994	0.981955
ENSMMUG00000002272	CLINT1	6	dmPFC	0.0153808	0.604088	CLINT1		ENSG00000124380	SNRNP27	2	Brain - Amygdala	0.000572256	0.985857
ENSMMUG00000002273	n/a	3	dmPFC	0.0420629	0.221189			ENSG00000169564	PCBP1	2	Brain - Amygdala	0.000786457	0.984176
ENSMMUG00000002285	GALNT2	1	dmPFC	0.0588778	0.0651504	GALNT2		ENSG00000116001	TIA1	2	Brain - Amygdala	-0.000350592	0.987411
ENSMMUG00000002286	CREBBP	20	dmPFC	0.00350551	0.847536	CREBBP		ENSG00000116005	PCYOX1	2	Brain - Amygdala	0.0018379	0.976413
ENSMMUG00000002287	PGBD5	1	dmPFC	0.00534793	0.840294	PGBD5		ENSG00000143977	-	-	Brain - Amygdala	-0.000389567	0.987165
ENSMMUG00000002300	SFXN5	13	dmPFC	0.0914618	0.0109255	SFXN5		ENSG00000035141	-	-	Brain - Amygdala	0.00485297	0.9554
ENSMMUG00000002301	RAB11FIP5	13	dmPFC	0.000453416	0.929568	RAB11FIP5		ENSG00000075340	ADD2	2	Brain - Amygdala	0.241291	0.116388
ENSMMUG00000002302	STAU1	10	dmPFC	0.00108535	0.935938	STAU1		ENSG00000144043	TEX261	2	Brain - Amygdala	-0.000704676	0.984953
ENSMMUG00000002310	ZNF577	19	dmPFC	-0.0027621	0.866465	ZNF577		ENSG00000124357	NAGK	2	Brain - Amygdala	6.40706e-05	0.989162
ENSMMUG00000002316	PCMTD2	10	dmPFC	0.000179809	0.95449	PCMTD2		ENSG00000124383	MPHOSPH10	2	Brain - Amygdala	0.000657169	0.985271
ENSMMUG00000002317	WDR91	3	dmPFC	-0.00444104	0.844954	WDR91		ENSG00000124374	PAIP2B	2	Brain - Amygdala	-0.000624469	0.985282
ENSMMUG00000002320	n/a	11	dmPFC	0.00110829	0.897644			ENSG00000075292	ZNF638	2	Brain - Amygdala	-0.000172506	0.98855
ENSMMUG00000002321	SLC24A3	10	dmPFC	0.0273359	0.58443	SLC24A3		ENSG00000003137	CYP26B1	2	Brain - Amygdala	-0.000234948	0.972477
ENSMMUG00000002324	n/a	16	dmPFC	-0.0145188	0.720245	RPL28		ENSG00000144040	SFXN5	2	Brain - Amygdala	0.000235304	0.988165
ENSMMUG00000002327	ROBO1	2	dmPFC	0.00176146	0.88881	ROBO1		ENSG00000135631	RAB11FIP5	2	Brain - Amygdala	0.00552167	0.951942
ENSMMUG00000002328	PRKCSH	19	dmPFC	0.00702184	0.688617	PRKCSH		ENSG00000135632	SMYD5	2	Brain - Amygdala	0.00239798	0.972335
ENSMMUG00000002330	ENOX1	17	dmPFC	0.00213176	0.886515	ENOX1		ENSG00000135617	PRADC1	2	Brain - Amygdala	0.00104988	0.982363
ENSMMUG00000002331	FBXO8	5	dmPFC	-0.00447943	0.705092	FBXO8		ENSG00000135624	CCT7	2	Brain - Amygdala	0.00104203	0.982253
ENSMMUG00000002332	RBM25	7	dmPFC	0.00778737	0.773045	RBM25		ENSG00000163013	FBXO41	2	Brain - Amygdala	0.236405	0.103148
ENSMMUG00000002336	PTK2	8	dmPFC	0.0150344	0.555607	PTK2		ENSG00000144034	TPRKB	2	Brain - Amygdala	-0.000373414	0.986871
ENSMMUG00000002338	HNRNPLL	13	dmPFC	0.00014515	0.963197	HNRNPLL		ENSG00000114956	DGUOK	2	Brain - Amygdala	0.00222408	0.973614
ENSMMUG00000002339	USP1	1	dmPFC	0.00143764	0.94587	USP1		ENSG00000163170	BOLA3	2	Brain - Amygdala	0.00396507	0.961365
ENSMMUG00000002340	DOCK7	1	dmPFC	-0.000341853	0.912876	DOCK7		ENSG00000114978	MOB1A	2	Brain - Amygdala	-0.004391	0.959468
ENSMMUG00000002345	TMOD3	7	dmPFC	-0.0186611	0.543651	TMOD3		ENSG00000204843	DCTN1	2	Brain - Amygdala	0.0049503	0.954796
ENSMMUG00000002346	LEO1	7	dmPFC	-0.00085621	0.934053	LEO1		ENSG00000005448	WDR54	2	Brain - Amygdala	0.0209215	0.865212
ENSMMUG00000002357	CEMIP2	15	dmPFC	0.00970911	0.782597	CEMIP2		ENSG00000114993	RTKN	2	Brain - Amygdala	-0.00554643	0.952357
ENSMMUG00000002361	PALM2AKAP2	15	dmPFC	0.000371084	0.932826	PALM2AKAP2		ENSG00000115274	INO80B	2	Brain - Amygdala	0.00629935	0.946132
ENSMMUG00000002364	AKAP9	3	dmPFC	-5.79351e-05	0.811344	AKAP9		ENSG00000239779	WBP1	2	Brain - Amygdala	0.000897723	0.983524
ENSMMUG00000002365	TMEM216	14	dmPFC	0.000290517	0.914874	TMEM216		ENSG00000115275	MOGS	2	Brain - Amygdala	-0.00042522	0.986938
ENSMMUG00000002368	CCND1	14	dmPFC	-0.00652108	0.797799	CCND1		ENSG00000115307	AUP1	2	Brain - Amygdala	-0.00138217	0.979891
ENSMMUG00000002369	LTO1	14	dmPFC	0.00168742	0.736782	LTO1		ENSG00000115317	HTRA2	2	Brain - Amygdala	0.00101558	0.982613
ENSMMUG00000002370	ITGA6	12	dmPFC	0.000792385	0.919774	ITGA6		ENSG00000115350	POLE4	2	Brain - Amygdala	0.00149369	0.979112
ENSMMUG00000002371	MYO1C	16	dmPFC	0.00420345	0.873949	MYO1C		ENSG00000066032	CTNNA2	2	Brain - Amygdala	0.00436216	0.958752
ENSMMUG00000002373	INPP5K	16	dmPFC	-0.00105878	0.925094	INPP5K		ENSG00000163541	SUCLG1	2	Brain - Amygdala	0.000872751	0.983679
ENSMMUG00000002380	WDR81	16	dmPFC	-0.0253613	0.455883	WDR81		ENSG00000034510	TMSB10	2	Brain - Amygdala	0.000755863	0.984535
ENSMMUG00000002381	KMT2B	19	dmPFC	0.0041578	0.811556	KMT2B		ENSG00000176407	KCMF1	2	Brain - Amygdala	0.00304355	0.969393
ENSMMUG00000002386	LIN37	19	dmPFC	-0.00115439	0.930133	LIN37		ENSG00000152291	TGOLN2	2	Brain - Amygdala	0.000112566	0.988858
ENSMMUG00000002387	FGGY	1	dmPFC	0.00351195	0.868364	FGGY		ENSG00000042445	RETSAT	2	Brain - Amygdala	-0.000482347	0.986535
ENSMMUG00000002389	HSPB6	19	dmPFC	0.148764	0.0121646	HSPB6		ENSG00000042493	CAPG	2	Brain - Amygdala	-0.00284112	0.96984
ENSMMUG00000002390	PREB	13	dmPFC	0.00164458	0.909328	PREB		ENSG00000168906	MAT2A	2	Brain - Amygdala	-0.00163042	0.978073
ENSMMUG00000002394	ARHGAP33	19	dmPFC	0.00367863	0.820027	ARHGAP33		ENSG00000118640	VAMP8	2	Brain - Amygdala	-0.00411501	0.965673
ENSMMUG00000002397	GINS1	10	dmPFC	-0.00516811	0.82902	GINS1		ENSG00000168899	VAMP5	2	Brain - Amygdala	-0.010797	0.918973
ENSMMUG00000002399	SCRG1	5	dmPFC	0.161702	0.0171638	SCRG1		ENSG00000168894	RNF181	2	Brain - Amygdala	0.000362884	0.987317
ENSMMUG00000002400	DEGS1	1	dmPFC	0.000652804	0.944125	DEGS1		ENSG00000168883	USP39	2	Brain - Amygdala	-0.000209684	0.988331
ENSMMUG00000002401	SAP30	5	dmPFC	0.00799566	0.822581	SAP30		ENSG00000132300	PTCD3	2	Brain - Amygdala	-0.000395242	0.987128
ENSMMUG00000002404	MINK1	16	dmPFC	0.00899174	0.654305	MINK1		ENSG00000132305	IMMT	2	Brain - Amygdala	0.00191049	0.975865
ENSMMUG00000002407	CLEC11A	19	dmPFC	0.00237732	0.885444	CLEC11A		ENSG00000132313	MRPL35	2	Brain - Amygdala	0.00390081	0.961795
ENSMMUG00000002408	URGCP	3	dmPFC	-0.000934846	0.938003	URGCP		ENSG00000068615	REEP1	2	Brain - Amygdala	0.164188	0.287356
ENSMMUG00000002409	CHRNE	16	dmPFC	0.0031348	0.89346	CHRNE		ENSG00000115561	-	-	Brain - Amygdala	0.00847961	0.93267
ENSMMUG00000002411	DBNL	3	dmPFC	0.0451854	0.0624744	DBNL		ENSG00000239305	RNF103	2	Brain - Amygdala	0.000485674	0.986502
ENSMMUG00000002414	NOL11	16	dmPFC	0.043417	0.241694	NOL11		ENSG00000153561	RMND5A	2	Brain - Amygdala	0.000971054	0.982945
ENSMMUG00000002416	CLIC4	1	dmPFC	-0.00343868	0.864954	CLIC4		ENSG00000172086	KRCC1	2	Brain - Amygdala	-0.00180573	0.976698
ENSMMUG00000002422	AEBP1	3	dmPFC	-0.0230775	0.659287			ENSG00000211592	IGKC	2	Brain - Amygdala	-0.00131692	0.978765
ENSMMUG00000002423	POLD2	3	dmPFC	-0.0139872	0.685119	POLD2		ENSG00000211594	-	-	Brain - Amygdala	-0.0192229	0.921937
ENSMMUG00000002424	FBLN1	10	dmPFC	-0.00426473	0.856848	FBLN1		ENSG00000172005	MAL	2	Brain - Amygdala	0.000344474	0.987477
ENSMMUG00000002429	CAT	14	dmPFC	-0.00964902	0.797269	CAT		ENSG00000144029	MRPS5	2	Brain - Amygdala	0.000127184	0.988789
ENSMMUG00000002430	YKT6	3	dmPFC	0.000838513	0.947351	YKT6		ENSG00000115041	KCNIP3	2	Brain - Amygdala	0.00726487	0.944078
ENSMMUG00000002433	CAMK2B	3	dmPFC	-0.00052732	0.96652	CAMK2B		ENSG00000232931	-	-	Brain - Amygdala	-0.000448598	0.98673
ENSMMUG00000002434	ING3	3	dmPFC	0.00434519	0.851733	ING3		ENSG00000231584	-	-	Brain - Amygdala	-6.06864e-05	0.988382
ENSMMUG00000002440	FAM3C	3	dmPFC	0.00110343	0.923735	FAM3C		ENSG00000084090	STARD7	2	Brain - Amygdala	0.000850675	0.98384
ENSMMUG00000002451	CUL7	4	dmPFC	0.000406018	0.916714	CUL7		ENSG00000135956	TMEM127	2	Brain - Amygdala	0.00156408	0.978493
ENSMMUG00000002452	SLC35C1	14	dmPFC	0.0116037	0.726667	SLC35C1		ENSG00000144021	CIAO1	2	Brain - Amygdala	0.00156391	0.978468
ENSMMUG00000002453	CRY2	14	dmPFC	0.0328897	0.410475	CRY2		ENSG00000144028	SNRNP200	2	Brain - Amygdala	-0.000319602	0.98763
ENSMMUG00000002456	MAPK8IP1	14	dmPFC	-0.00154473	0.911604	MAPK8IP1		ENSG00000196843	ARID5A	2	Brain - Amygdala	-0.136517	0.508863
ENSMMUG00000002458	MMUT	4	dmPFC	0.0931657	0.00768512	MMUT		ENSG00000114982	KANSL3	2	Brain - Amygdala	-0.000226307	0.988211
ENSMMUG00000002461	CEPT1	1	dmPFC	-0.00503716	0.768814	CEPT1		ENSG00000168758	SEMA4C	2	Brain - Amygdala	-0.000721346	0.984847
ENSMMUG00000002469	CUL2	9	dmPFC	0.011698	0.702933	CUL2		ENSG00000144199	-	-	Brain - Amygdala	0.00183825	0.976475
ENSMMUG00000002470	FAM120AOS	15	dmPFC	-0.00114748	0.909943	FAM120AOS		ENSG00000135940	COX5B	2	Brain - Amygdala	0.00452463	0.957652
ENSMMUG00000002472	CLPTM1	19	dmPFC	0.00656978	0.723517	CLPTM1		ENSG00000115073	ACTR1B	2	Brain - Amygdala	0.00369184	0.963257
ENSMMUG00000002473	AKR1E2	9	dmPFC	0.00389896	0.858579	AKR1E2		ENSG00000183513	COA5	2	Brain - Amygdala	0.000667167	0.985212
ENSMMUG00000002481	HIPK2	3	dmPFC	-0.00290492	0.875047	HIPK2		ENSG00000115446	UNC50	2	Brain - Amygdala	5.06538e-05	0.989235
ENSMMUG00000002483	CS	11	dmPFC	0.000437436	0.943004	CS		ENSG00000196872	CRACDL	2	Brain - Amygdala	0.0517542	0.74079
ENSMMUG00000002485	ZNF354C	6	dmPFC	0.0353763	0.320389	ZNF354C		ENSG00000185414	MRPL30	2	Brain - Amygdala	0.00188218	0.976253
ENSMMUG00000002496	CTSF	14	dmPFC	-0.00371078	0.860097	CTSF		ENSG00000158417	EIF5B	2	Brain - Amygdala	-0.00114615	0.981622
ENSMMUG00000002497	ZNF777	3	dmPFC	0.00348352	0.864839	ZNF777		ENSG00000170500	LONRF2	2	Brain - Amygdala	0.181429	0.243095
ENSMMUG00000002501	RNF182	4	dmPFC	0.000898973	0.922191	RNF182		ENSG00000115526	CHST10	2	Brain - Amygdala	0.00182348	0.976647
ENSMMUG00000002503	CDK10	20	dmPFC	-0.0164731	0.656015	CDK10		ENSG00000170485	NPAS2	2	Brain - Amygdala	0.0144288	0.902412
ENSMMUG00000002504	SPATA2L	20	dmPFC	0.00301952	0.868236	SPATA2L		ENSG00000071082	-	-	Brain - Amygdala	0.00160334	0.978223
ENSMMUG00000002505	VPS9D1	20	dmPFC	-0.000889352	0.927206	VPS9D1		ENSG00000158435	CNOT11	2	Brain - Amygdala	-0.000526766	0.9859
ENSMMUG00000002506	ZNF276	20	dmPFC	0.000756248	0.914694	ZNF276		ENSG00000175874	CREG2	2	Brain - Amygdala	0.0334946	0.846603
ENSMMUG00000002515	PTPA	15	dmPFC	0.000382474	0.961362	PTPA		ENSG00000071054	MAP4K4	2	Brain - Amygdala	-0.000552521	0.98594
ENSMMUG00000002516	ADGRL2	1	dmPFC	0.00119432	0.914576	ADGRL2		ENSG00000233639	-	-	Brain - Amygdala	0.000197317	0.988395
ENSMMUG00000002519	STK11IP	12	dmPFC	0.000658314	0.908189	STK11IP		ENSG00000198914	-	-	Brain - Amygdala	0.00076591	0.984502
ENSMMUG00000002520	SLC4A3	12	dmPFC	0.00127236	0.918079			ENSG00000135972	MRPS9	2	Brain - Amygdala	0.00233252	0.97283
ENSMMUG00000002523	NCOR1	16	dmPFC	-0.000848674	0.934602	NCOR1		ENSG00000071051	NCK2	2	Brain - Amygdala	0.000378906	0.987155
ENSMMUG00000002528	EIF2D	1	dmPFC	-0.000489933	0.937752	EIF2D		ENSG00000175701	-	-	Brain - Amygdala	0.0465808	0.747719
ENSMMUG00000002532	ZSWIM6	6	dmPFC	0.00381203	0.865929	ZSWIM6		ENSG00000144136	SLC20A1	2	Brain - Amygdala	0.000960678	0.982994
ENSMMUG00000002533	PIBF1	17	dmPFC	0.00272855	0.886796	PIBF1		ENSG00000115091	ACTR3	2	Brain - Amygdala	0.00049339	0.986396
ENSMMUG00000002536	CABP1	11	dmPFC	-0.00770383	0.836144	CABP1		ENSG00000088205	DDX18	2	Brain - Amygdala	4.26264e-05	0.989273
ENSMMUG00000002539	TCP11L1	14	dmPFC	-0.0011365	0.897222	TCP11L1		ENSG00000144119	C1QL2	2	Brain - Amygdala	0.031811	0.836725
ENSMMUG00000002540	DHRS7	7	dmPFC	-0.00139906	0.927946	DHRS7		ENSG00000155368	-	-	Brain - Amygdala	-0.00104027	0.982405
ENSMMUG00000002542	CSTF3	14	dmPFC	-0.000162575	0.932829	CSTF3		ENSG00000144118	RALB	2	Brain - Amygdala	0.00169431	0.977454
ENSMMUG00000002543	ARCN1	14	dmPFC	0.0136795	0.684069	ARCN1		ENSG00000074054	CLASP1	2	Brain - Amygdala	0.000961321	0.983024
ENSMMUG00000002554	TOB2	10	dmPFC	-0.000508546	0.92668	TOB2		ENSG00000155438	NIFK	2	Brain - Amygdala	5.28822e-05	0.989217
ENSMMUG00000002561	NSUN2	6	dmPFC	0.0575879	0.0151179	NSUN2		ENSG00000211460	TSN	2	Brain - Amygdala	0.000909583	0.983413
ENSMMUG00000002562	MED19	14	dmPFC	-0.00107024	0.917726	MED19		ENSG00000136717	BIN1	2	Brain - Amygdala	0.00057503	0.985869
ENSMMUG00000002563	ZDHHC5	14	dmPFC	0.00639704	0.809116	ZDHHC5		ENSG00000163161	ERCC3	2	Brain - Amygdala	0.00135916	0.980027
ENSMMUG00000002566	SELENOH	14	dmPFC	-0.0373518	0.413812	SELENOH		ENSG00000163166	IWS1	2	Brain - Amygdala	-0.000101023	0.988954
ENSMMUG00000002568	STOML1	7	dmPFC	0.000108551	0.93486	STOML1		ENSG00000144230	GPR17	2	Brain - Amygdala	0.000591119	0.985706
ENSMMUG00000002569	PML	7	dmPFC	0.00995065	0.705444	PML		ENSG00000136720	HS6ST1	2	Brain - Amygdala	0.0015211	0.978773
ENSMMUG00000002573	CARMIL1	4	dmPFC	0.00926238	0.803714	CARMIL1		ENSG00000136699	SMPD4	2	Brain - Amygdala	0.00043913	0.986783
ENSMMUG00000002588	ADGRL3	5	dmPFC	0.00666862	0.836854	ADGRL3		ENSG00000152082	-	-	Brain - Amygdala	0.0019564	0.975598
ENSMMUG00000002593	TSPYL2	X	dmPFC	0.0211012	0.534451	TSPYL2		ENSG00000136710	CCDC115	2	Brain - Amygdala	0.00648218	0.945007
ENSMMUG00000002599	MRPL13	8	dmPFC	0.000420749	0.932341	MRPL13		ENSG00000136718	IMP4	2	Brain - Amygdala	0.00444004	0.958186
ENSMMUG00000002612	SOD3	5	dmPFC	-0.00516022	0.846555	SOD3		ENSG00000072135	PTPN18	2	Brain - Amygdala	0.000745077	0.984653
ENSMMUG00000002614	SLIT2	5	dmPFC	0.00453068	0.855044	SLIT2		ENSG00000136002	ARHGEF4	2	Brain - Amygdala	0.00748526	0.938896
ENSMMUG00000002615	DMAC2L	7	dmPFC	0.0875492	0.0150823	DMAC2L		ENSG00000152102	FAM168B	2	Brain - Amygdala	0.00424003	0.959509
ENSMMUG00000002616	CDKL1	7	dmPFC	0.0383466	0.546337	CDKL1		ENSG00000115762	PLEKHB2	2	Brain - Amygdala	0.00717667	0.940614
ENSMMUG00000002617	PHF21A	14	dmPFC	0.000302434	0.957808	PHF21A		ENSG00000173272	-	-	Brain - Amygdala	0.00359472	0.963944
ENSMMUG00000002623	NAXE	1	dmPFC	0.00214344	0.895292	NAXE		ENSG00000152117	-	-	Brain - Amygdala	-0.000443896	0.986784
ENSMMUG00000002624	GPATCH4	1	dmPFC	0.00887142	0.717776	GPATCH4		ENSG00000150551	LYPD1	2	Brain - Amygdala	0.00132953	0.980277
ENSMMUG00000002626	ZFAND1	8	dmPFC	0.0927646	0.0303244	ZFAND1		ENSG00000152128	TMEM163	2	Brain - Amygdala	0.0601834	0.718848
ENSMMUG00000002628	IMPA1	8	dmPFC	0.0023701	0.899336	IMPA1		ENSG00000115839	RAB3GAP1	2	Brain - Amygdala	0.0016585	0.977776
ENSMMUG00000002630	BCAR1	20	dmPFC	0.00253682	0.850107	BCAR1		ENSG00000048991	R3HDM1	2	Brain - Amygdala	0.0154925	0.892622
ENSMMUG00000002634	PTCH1	15	dmPFC	0.0142004	0.710216	PTCH1		ENSG00000144224	UBXN4	2	Brain - Amygdala	-0.000660707	0.985274
ENSMMUG00000002637	MLLT6	16	dmPFC	0.00434435	0.797228	MLLT6		ENSG00000115866	DARS1	2	Brain - Amygdala	-0.000116825	0.988871
ENSMMUG00000002638	WDR18	19	dmPFC	-0.000754735	0.933163	WDR18		ENSG00000169554	ZEB2	2	Brain - Amygdala	-0.000337777	0.986666
ENSMMUG00000002641	PDZRN4	11	dmPFC	0.0119491	0.752291	PDZRN4		ENSG00000168280	KIF5C	2	Brain - Amygdala	0.00398329	0.961303
ENSMMUG00000002645	DDX56	3	dmPFC	0.0290617	0.258876	DDX56		ENSG00000168288	MMADHC	2	Brain - Amygdala	0.000518283	0.98619
ENSMMUG00000002649	UNC5A	6	dmPFC	0.00100536	0.888738	UNC5A		ENSG00000157827	FMNL2	2	Brain - Amygdala	-0.00116843	0.981483
ENSMMUG00000002650	TMED4	3	dmPFC	0.0296776	0.36368	TMED4		ENSG00000177519	RPRM	2	Brain - Amygdala	0.0128661	0.925608
ENSMMUG00000002651	OGDH	3	dmPFC	0.000677573	0.931331	OGDH		ENSG00000115159	GPD2	2	Brain - Amygdala	0.00110878	0.981914
ENSMMUG00000002652	ZMIZ2	3	dmPFC	0.0040836	0.863944	ZMIZ2		ENSG00000136541	ERMN	2	Brain - Amygdala	0.000200575	0.988523
ENSMMUG00000002656	TCF20	10	dmPFC	0.000987879	0.918049	TCF20		ENSG00000144283	PKP4	2	Brain - Amygdala	-0.00015452	0.988569
ENSMMUG00000002659	CYHR1	8	dmPFC	-0.00547193	0.820902	ZFTRAF1		ENSG00000136536	MARCHF7	2	Brain - Amygdala	4.83335e-05	0.989255
ENSMMUG00000002660	DEAF1	14	dmPFC	0.0254695	0.527974	DEAF1		ENSG00000115233	PSMD14	2	Brain - Amygdala	0.000906158	0.983417
ENSMMUG00000002661	KIFC2	8	dmPFC	-0.0290971	0.57427	KIFC2		ENSG00000115271	GCA	2	Brain - Amygdala	-0.00171425	0.977401
ENSMMUG00000002668	HAUS4	7	dmPFC	0.00271088	0.889281	HAUS4		ENSG00000198648	STK39	2	Brain - Amygdala	0.00156496	0.978494
ENSMMUG00000002669	FKTN	15	dmPFC	0.0200206	0.52913	FKTN		ENSG00000163093	-	-	Brain - Amygdala	0.00125431	0.980779
ENSMMUG00000002673	ELMOD3	13	dmPFC	0.00226152	0.894754	ELMOD3		ENSG00000138398	PPIG	2	Brain - Amygdala	0.000735814	0.984697
ENSMMUG00000002675	CAPG	13	dmPFC	0.0102553	0.774677	CAPG		ENSG00000138385	-	-	Brain - Amygdala	0.000760848	0.984484
ENSMMUG00000002676	RPS3A	5	dmPFC	-0.0626111	0.0831328	RPS3A		ENSG00000138382	METTL5	2	Brain - Amygdala	0.000565987	0.985908
ENSMMUG00000002679	LDHB	11	dmPFC	-0.291496	1.29889e-05			ENSG00000128683	GAD1	2	Brain - Amygdala	0.28995	0.0224445
ENSMMUG00000002686	TOPORS	15	dmPFC	-0.00496238	0.842931	TOPORS		ENSG00000115806	GORASP2	2	Brain - Amygdala	0.000796964	0.984216
ENSMMUG00000002689	MSL3	X	dmPFC	-0.00136221	0.939938	MSL3		ENSG00000198586	TLK1	2	Brain - Amygdala	0.00227741	0.973533
ENSMMUG00000002691	DDB1	14	dmPFC	0.0392553	0.182751	DDB1		ENSG00000071967	CYBRD1	2	Brain - Amygdala	-0.0018178	0.976831
ENSMMUG00000002692	TKFC	14	dmPFC	0.095021	0.0255389	TKFC		ENSG00000077380	DYNC1I2	2	Brain - Amygdala	-8.39528e-05	0.989053
ENSMMUG00000002696	GATAD2B	1	dmPFC	0.00342225	0.871316	GATAD2B		ENSG00000115840	SLC25A12	2	Brain - Amygdala	0.0369006	0.784182
ENSMMUG00000002697	PICK1	10	dmPFC	-0.0135819	0.743575	PICK1		ENSG00000091409	ITGA6	2	Brain - Amygdala	-0.217312	0.170953
ENSMMUG00000002699	BAIAP2L2	10	dmPFC	0.0184406	0.66564	BAIAP2L2		ENSG00000091428	RAPGEF4	2	Brain - Amygdala	0.0315766	0.810538
ENSMMUG00000002700	SLC47A1	16	dmPFC	-0.00332406	0.880688	SLC47A1		ENSG00000138430	OLA1	2	Brain - Amygdala	0.0131834	0.905245
ENSMMUG00000002701	PLA2G6	10	dmPFC	0.00228221	0.870003	PLA2G6		ENSG00000138433	CIR1	2	Brain - Amygdala	0.000626731	0.985507
ENSMMUG00000002707	KNOP1	20	dmPFC	-0.039913	0.359113	KNOP1		ENSG00000128656	CHN1	2	Brain - Amygdala	0.0484697	0.730902
ENSMMUG00000002708	IQCK	20	dmPFC	-0.00437508	0.853629	IQCK		ENSG00000115966	ATF2	2	Brain - Amygdala	0.00206463	0.974759
ENSMMUG00000002709	GPRC5B	20	dmPFC	-0.00501855	0.823955	GPRC5B		ENSG00000154518	ATP5MC3	2	Brain - Amygdala	0.0137141	0.902385
ENSMMUG00000002712	SCN2A	12	dmPFC	0.00147337	0.902485	SCN2A		ENSG00000128654	MTX2	2	Brain - Amygdala	0.00756658	0.938229
ENSMMUG00000002714	UQCRH	1	dmPFC	-0.0390187	0.229058	FAAH		ENSG00000170144	HNRNPA3	2	Brain - Amygdala	-7.12722e-05	0.989136
ENSMMUG00000002715	SLC9A8	10	dmPFC	0.0274603	0.480219	SLC9A8		ENSG00000116044	NFE2L2	2	Brain - Amygdala	-0.00269469	0.970268
ENSMMUG00000002719	WDR54	13	dmPFC	0.00237225	0.880927	WDR54		ENSG00000180228	-	-	Brain - Amygdala	0.000844697	0.983894
ENSMMUG00000002721	RTKN	13	dmPFC	0.0145428	0.708652	RTKN		ENSG00000170035	UBE2E3	2	Brain - Amygdala	0.00351828	0.964446
ENSMMUG00000002725	CCDC142	13	dmPFC	-0.00503096	0.836541	CCDC142		ENSG00000138434	ITPRID2	2	Brain - Amygdala	-0.00263012	0.970675
ENSMMUG00000002726	MOGS	13	dmPFC	-0.00863931	0.750422	MOGS		ENSG00000061676	NCKAP1	2	Brain - Amygdala	0.00585805	0.948897
ENSMMUG00000002727	WBP1	13	dmPFC	-0.00240705	0.90433	WBP1		ENSG00000065548	ZC3H15	2	Brain - Amygdala	0.00275467	0.969698
ENSMMUG00000002728	INO80B	13	dmPFC	-0.0043665	0.885806	INO80B		ENSG00000138448	ITGAV	2	Brain - Amygdala	-0.000334377	0.987513
ENSMMUG00000002739	PDGFB	10	dmPFC	0.00193589	0.877011	PDGFB		ENSG00000144369	FAM171B	2	Brain - Amygdala	0.00261234	0.970811
ENSMMUG00000002740	HEY1	8	dmPFC	0.00082533	0.919745	HEY1		ENSG00000138381	ASNSD1	2	Brain - Amygdala	0.00104986	0.982338
ENSMMUG00000002742	ST8SIA5	18	dmPFC	-0.00074662	0.911727	ST8SIA5		ENSG00000128699	ORMDL1	2	Brain - Amygdala	2.07704e-05	0.989406
ENSMMUG00000002751	WFDC2	10	dmPFC	-0.0194578	0.715978	WFDC2		ENSG00000151689	INPP1	2	Brain - Amygdala	8.09458e-05	0.989072
ENSMMUG00000002755	KLHL5	5	dmPFC	0.0024409	0.895533	KLHL5		ENSG00000151690	MFSD6	2	Brain - Amygdala	0.01031	0.921968
ENSMMUG00000002758	MOCS3	10	dmPFC	0.0102472	0.773169	MOCS3		ENSG00000138386	NAB1	2	Brain - Amygdala	0.000570839	0.985035
ENSMMUG00000002759	DPM1	10	dmPFC	0.000466209	0.913618	DPM1		ENSG00000115419	GLS	2	Brain - Amygdala	0.0572922	0.690381
ENSMMUG00000002761	ADNP	10	dmPFC	0.0185912	0.612332	ADNP		ENSG00000115415	STAT1	2	Brain - Amygdala	-0.000934594	0.983197
ENSMMUG00000002765	SLC25A11	16	dmPFC	0.00354445	0.853953	SLC25A11		ENSG00000196950	SLC39A10	2	Brain - Amygdala	0.00289975	0.968643
ENSMMUG00000002768	NREP	6	dmPFC	-0.00330927	0.796385	NREP		ENSG00000115524	SF3B1	2	Brain - Amygdala	-0.000754849	0.984587
ENSMMUG00000002769	RNF167	16	dmPFC	-0.000508176	0.957944	RNF167		ENSG00000115520	COQ10B	2	Brain - Amygdala	0.00127882	0.980616
ENSMMUG00000002775	U2SURP	2	dmPFC	0.00128918	0.933549	U2SURP		ENSG00000144381	-	-	Brain - Amygdala	-0.00619856	0.947177
ENSMMUG00000002776	ERAL1	16	dmPFC	-0.0133302	0.63023	ERAL1		ENSG00000115541	-	-	Brain - Amygdala	-0.000977635	0.982978
ENSMMUG00000002777	PTP4A1	4	dmPFC	0.00122026	0.932257	PTP4A1		ENSG00000115540	MOB4	2	Brain - Amygdala	0.00339164	0.96605
ENSMMUG00000002779	CHST2	2	dmPFC	0.000797911	0.916638	CHST2		ENSG00000162944	RFTN2	2	Brain - Amygdala	-0.000513734	0.985288
ENSMMUG00000002783	DRD5	5	dmPFC	-0.000102528	0.881015	DRD5		ENSG00000082153	BZW1	2	Brain - Amygdala	0.000326072	0.986514
ENSMMUG00000002791	C1H1orf35	1	dmPFC	-0.01242	0.73481			ENSG00000013441	CLK1	2	Brain - Amygdala	-0.0079148	0.936226
ENSMMUG00000002794	GTF2B	1	dmPFC	0.0155766	0.632371	GTF2B		ENSG00000240344	-	-	Brain - Amygdala	0.00215836	0.974357
ENSMMUG00000002797	JDP2	7	dmPFC	-0.0155311	0.69604	JDP2		ENSG00000119013	NDUFB3	2	Brain - Amygdala	0.00417466	0.959952
ENSMMUG00000002799	IWS1	12	dmPFC	0.000128709	0.955232	IWS1		ENSG00000115993	TRAK2	2	Brain - Amygdala	-0.000352862	0.987355
ENSMMUG00000002806	NHERF2	20	dmPFC	-0.0197859	0.667853	NHERF2		ENSG00000082146	STRADB	2	Brain - Amygdala	-0.000780058	0.98438
ENSMMUG00000002807	NTHL1	20	dmPFC	0.000788335	0.916063	NTHL1		ENSG00000116030	SUMO1	2	Brain - Amygdala	0.00457465	0.957248
ENSMMUG00000002808	TSC2	20	dmPFC	0.0483659	0.116613	TSC2		ENSG00000055044	NOP58	2	Brain - Amygdala	-0.000550581	0.986077
ENSMMUG00000002809	UNC80	12	dmPFC	0.0120604	0.772671	UNC80		ENSG00000204217	BMPR2	2	Brain - Amygdala	0.00187433	0.976402
ENSMMUG00000002810	TOX2	10	dmPFC	0.0555706	0.299979	TOX2		ENSG00000138443	ABI2	2	Brain - Amygdala	0.00835902	0.933439
ENSMMUG00000002818	CCDC66	2	dmPFC	0.000139926	0.919881	CCDC66		ENSG00000023228	NDUFS1	2	Brain - Amygdala	0.00305593	0.967637
ENSMMUG00000002820	TASOR	2	dmPFC	0.0161668	0.650281	TASOR		ENSG00000114942	-	-	Brain - Amygdala	0.000978977	0.982913
ENSMMUG00000002824	AKIRIN2	4	dmPFC	0.00297526	0.885976	AKIRIN2		ENSG00000188674	C2orf80	2	Brain - Amygdala	0.314259	0.0173784
ENSMMUG00000002833	KLHDC8B	2	dmPFC	0.0537426	0.151971	KLHDC8B		ENSG00000138413	IDH1	2	Brain - Amygdala	-0.00138709	0.979796
ENSMMUG00000002836	CCDC71	2	dmPFC	0.000327581	0.940243	CCDC71		ENSG00000078018	MAP2	2	Brain - Amygdala	0.262307	0.049595
ENSMMUG00000002838	OSER1	10	dmPFC	0.0394837	0.190761	OSER1		ENSG00000197713	-	-	Brain - Amygdala	0.000598074	0.985682
ENSMMUG00000002839	GDAP1L1	10	dmPFC	-0.00303173	0.890154	GDAP1L1		ENSG00000115365	LANCL1	2	Brain - Amygdala	0.0186474	0.87561
ENSMMUG00000002841	RPP14	2	dmPFC	-0.000182137	0.96221	HTD2		ENSG00000138363	ATIC	2	Brain - Amygdala	0.0016095	0.97814
ENSMMUG00000002843	RAB26	20	dmPFC	0.00239351	0.881341	RAB26		ENSG00000115414	FN1	2	Brain - Amygdala	-0.225296	0.118334
ENSMMUG00000002847	REXO1	19	dmPFC	-0.00127714	0.876781	REXO1		ENSG00000079246	XRCC5	2	Brain - Amygdala	7.05582e-05	0.989107
ENSMMUG00000002848	RPS14	6	dmPFC	-0.0342556	0.445547			ENSG00000260804	-	-	Brain - Amygdala	0.00766081	0.937704
ENSMMUG00000002849	SGSH	16	dmPFC	0.00330244	0.880866	SGSH		ENSG00000197756	-	-	Brain - Amygdala	0.000833913	0.983998
ENSMMUG00000002850	SLC26A11	16	dmPFC	-0.00441458	0.861347	SLC26A11		ENSG00000115461	IGFBP5	2	Brain - Amygdala	-0.000133065	0.988678
ENSMMUG00000002853	CORO2A	15	dmPFC	-0.00245793	0.876115	CORO2A		ENSG00000079308	TNS1	2	Brain - Amygdala	-0.0109847	0.92107
ENSMMUG00000002854	SLITRK5	17	dmPFC	-0.00228839	0.901776	SLITRK5		ENSG00000163466	ARPC2	2	Brain - Amygdala	0.00175708	0.977015
ENSMMUG00000002863	TFG	2	dmPFC	0.000355949	0.952543	TFG		ENSG00000127837	AAMP	2	Brain - Amygdala	0.00106411	0.982224
ENSMMUG00000002868	CDC42EP1	10	dmPFC	-0.015164	0.707863	CDC42EP1		ENSG00000127838	PNKD	2	Brain - Amygdala	0.00719714	0.940544
ENSMMUG00000002875	FGF14	17	dmPFC	0.00409337	0.856648	FGF14		ENSG00000135926	TMBIM1	2	Brain - Amygdala	-0.239263	0.0879456
ENSMMUG00000002884	RP9	3	dmPFC	-0.0030302	0.860434	RP9		ENSG00000144579	-	-	Brain - Amygdala	-0.00477301	0.955965
ENSMMUG00000002887	n/a	X	dmPFC	0.00361765	0.867175			ENSG00000074582	BCS1L	2	Brain - Amygdala	0.00101349	0.982634
ENSMMUG00000002889	FOXP1	2	dmPFC	0.00212325	0.891682	FOXP1		ENSG00000163481	RNF25	2	Brain - Amygdala	0.00301575	0.967945
ENSMMUG00000002894	DOCK4	3	dmPFC	0.0150286	0.703958	DOCK4		ENSG00000135929	CYP27A1	2	Brain - Amygdala	-0.0142196	0.899682
ENSMMUG00000002897	RYR1	19	dmPFC	0.00948864	0.788957	RYR1		ENSG00000171450	CDK5R2	2	Brain - Amygdala	0.363431	0.00180374
ENSMMUG00000002899	FUBP1	1	dmPFC	0.04951	0.224146	FUBP1		ENSG00000115649	CNPPD1	2	Brain - Amygdala	-0.00115629	0.981603
ENSMMUG00000002907	CTDSPL	2	dmPFC	-0.00239857	0.889415	CTDSPL		ENSG00000144567	-	-	Brain - Amygdala	0.00633593	0.94581
ENSMMUG00000002910	EIF2B2	7	dmPFC	-0.00592005	0.793458	EIF2B2		ENSG00000158552	ZFAND2B	2	Brain - Amygdala	0.000329537	0.987544
ENSMMUG00000002913	TLE2	19	dmPFC	-0.0267941	0.4283	TLE2		ENSG00000115657	ABCB6	2	Brain - Amygdala	0.00187918	0.97617
ENSMMUG00000002916	FLRT3	10	dmPFC	0.000450293	0.901529	FLRT3		ENSG00000198925	-	-	Brain - Amygdala	0.00142282	0.979542
ENSMMUG00000002921	CPSF6	11	dmPFC	0.00485174	0.859741	CPSF6		ENSG00000163516	ANKZF1	2	Brain - Amygdala	-0.00125474	0.98085
ENSMMUG00000002925	FSTL1	2	dmPFC	0.00616271	0.830155	FSTL1		ENSG00000115661	STK16	2	Brain - Amygdala	0.00164596	0.977878
ENSMMUG00000002926	n/a	16	dmPFC	0.000106904	0.93311			ENSG00000127824	TUBA4A	2	Brain - Amygdala	0.110513	0.472984
ENSMMUG00000002930	GPR158	9	dmPFC	0.00962305	0.802053	GPR158		ENSG00000135924	DNAJB2	2	Brain - Amygdala	6.56019e-05	0.989138
ENSMMUG00000002931	THRA	16	dmPFC	-0.000888083	0.89289	THRA		ENSG00000054356	PTPRN	2	Brain - Amygdala	0.226943	0.114806
ENSMMUG00000002933	NR1D1	16	dmPFC	-0.00376116	0.863345	NR1D1		ENSG00000123992	DNPEP	2	Brain - Amygdala	0.000125343	0.988812
ENSMMUG00000002939	CMSS1	2	dmPFC	-0.00374271	0.874273	CMSS1		ENSG00000123989	CHPF	2	Brain - Amygdala	0.000288319	0.987825
ENSMMUG00000002940	ATXN1	4	dmPFC	0.016431	0.698179	ATXN1		ENSG00000124006	OBSL1	2	Brain - Amygdala	0.000894035	0.983534
ENSMMUG00000002943	QARS1	2	dmPFC	-0.000344495	0.917554	QARS1		ENSG00000114923	-	-	Brain - Amygdala	0.113902	0.461633
ENSMMUG00000002944	CWC25	16	dmPFC	-0.00125468	0.923055	CWC25		ENSG00000116120	FARSB	2	Brain - Amygdala	0.00563095	0.950377
ENSMMUG00000002948	USP19	2	dmPFC	0.00266488	0.807543	USP19		ENSG00000123983	ACSL3	2	Brain - Amygdala	0.0010179	0.982569
ENSMMUG00000002949	MOSPD3	3	dmPFC	-0.00596353	0.815243	MOSPD3		ENSG00000171951	SCG2	2	Brain - Amygdala	0.27531	0.0396044
ENSMMUG00000002950	TFR2	3	dmPFC	0.0018908	0.895802	TFR2		ENSG00000135900	MRPL44	2	Brain - Amygdala	0.001606	0.978157
ENSMMUG00000002952	LAMB2	2	dmPFC	-0.00374526	0.869134	LAMB2		ENSG00000135919	SERPINE2	2	Brain - Amygdala	-0.000163884	0.988566
ENSMMUG00000002953	MAGEF1	2	dmPFC	0.0680328	0.0520435	MAGEF1		ENSG00000135905	DOCK10	2	Brain - Amygdala	0.00309348	0.969673
ENSMMUG00000002961	GNA11	19	dmPFC	2.3641e-05	0.917391	GNA11		ENSG00000168958	MFF	2	Brain - Amygdala	0.00182566	0.976539
ENSMMUG00000002963	ARHGAP32	14	dmPFC	0.00035746	0.924956	ARHGAP32		ENSG00000153823	PID1	2	Brain - Amygdala	0.00509528	0.956408
ENSMMUG00000002964	HSPBP1	19	dmPFC	0.00310273	0.874323	HSPBP1		ENSG00000187957	DNER	2	Brain - Amygdala	0.000567764	0.985915
ENSMMUG00000002965	BRSK1	19	dmPFC	-0.000284871	0.945271	BRSK1		ENSG00000153827	TRIP12	2	Brain - Amygdala	-0.000242273	0.988121
ENSMMUG00000002967	MOG	4	dmPFC	0.00333474	0.869828	MOG		ENSG00000135932	CAB39	2	Brain - Amygdala	0.00207051	0.97469
ENSMMUG00000002968	SYF2	1	dmPFC	-0.00975832	0.725825	SYF2		ENSG00000135916	ITM2C	2	Brain - Amygdala	-0.000214412	0.988309
ENSMMUG00000002970	RSRP1	1	dmPFC	0.000515779	0.916821	RSRP1		ENSG00000204128	C2orf72	2	Brain - Amygdala	0.00331953	0.965884
ENSMMUG00000002975	DUSP14	16	dmPFC	0.00163062	0.89666	DUSP14		ENSG00000173692	PSMD1	2	Brain - Amygdala	0.00192838	0.975751
ENSMMUG00000002976	SYNRG	16	dmPFC	-0.00033506	0.940811	SYNRG		ENSG00000115053	NCL	2	Brain - Amygdala	0.000661431	0.985231
ENSMMUG00000002980	DDX52	16	dmPFC	0.0413654	0.310509	DDX52		ENSG00000187514	PTMA	2	Brain - Amygdala	-0.000691907	0.985029
ENSMMUG00000002984	PDXDC1	20	dmPFC	0.00152088	0.901447	PDXDC1		ENSG00000156973	PDE6D	2	Brain - Amygdala	0.00122007	0.981087
ENSMMUG00000002985	GBF1	9	dmPFC	0.0219227	0.366367	GBF1		ENSG00000144524	COPS7B	2	Brain - Amygdala	0.000847204	0.983885
ENSMMUG00000002986	KRBOX4	X	dmPFC	-0.0074357	0.743386	KRBOX4		ENSG00000135930	EIF4E2	2	Brain - Amygdala	0.0026873	0.970229
ENSMMUG00000002987	RAPGEF5	3	dmPFC	0.00686503	0.830044	RAPGEF5		ENSG00000115468	EFHD1	2	Brain - Amygdala	-0.0180657	0.878727
ENSMMUG00000002989	NTAN1	20	dmPFC	0.000622528	0.928945	NTAN1		ENSG00000066248	NGEF	2	Brain - Amygdala	0.25386	0.10072
ENSMMUG00000002991	RRN3	20	dmPFC	0.0546397	0.1124	RRN3		ENSG00000188042	ARL4C	2	Brain - Amygdala	0.0258315	0.84852
ENSMMUG00000002993	PSD	QNVO02000512.1	dmPFC	-0.000855917	0.916922	PSD		ENSG00000157985	AGAP1	2	Brain - Amygdala	0.00318666	0.966722
ENSMMUG00000002999	n/a	16	dmPFC	-0.000781091	0.91925			ENSG00000132321	IQCA1	2	Brain - Amygdala	0.000316532	0.985256
ENSMMUG00000003000	n/a	9	dmPFC	0.0149011	0.690612			ENSG00000198612	COPS8	2	Brain - Amygdala	0.00261358	0.970762
ENSMMUG00000003001	MTPAP	9	dmPFC	-0.00233034	0.891417	MTPAP		ENSG00000132329	RAMP1	2	Brain - Amygdala	-0.000876885	0.983674
ENSMMUG00000003002	n/a	7	dmPFC	-0.00256115	0.879749			ENSG00000184182	-	-	Brain - Amygdala	0.00216658	0.973947
ENSMMUG00000003003	CCDC88A	13	dmPFC	-0.002062	0.858547	CCDC88A		ENSG00000132323	ILKAP	2	Brain - Amygdala	0.000629962	0.985468
ENSMMUG00000003006	SPTLC1	15	dmPFC	-0.0021638	0.888917	SPTLC1		ENSG00000144485	HES6	2	Brain - Amygdala	0.00597933	0.948262
ENSMMUG00000003013	NIPA1	7	dmPFC	0.00834488	0.812268	NIPA1		ENSG00000065802	ASB1	2	Brain - Amygdala	0.00108785	0.982097
ENSMMUG00000003014	PLAC9	9	dmPFC	-0.00719151	0.823703			ENSG00000130414	NDUFA10	2	Brain - Amygdala	0.00226847	0.973297
ENSMMUG00000003015	TMEM254	9	dmPFC	0.0155668	0.657417	TMEM254		ENSG00000172428	-	-	Brain - Amygdala	0.00384599	0.962255
ENSMMUG00000003020	USP16	3	dmPFC	0.00087546	0.972648	USP16		ENSG00000063660	GPC1	2	Brain - Amygdala	0.004263	0.959388
ENSMMUG00000003023	CCT8	3	dmPFC	0.00141563	0.899387	CCT8		ENSG00000142330	CAPN10	2	Brain - Amygdala	0.000227993	0.98753
ENSMMUG00000003029	PRMT1	19	dmPFC	0.00652933	0.792099	PRMT1		ENSG00000130294	KIF1A	2	Brain - Amygdala	0.00230457	0.973043
ENSMMUG00000003036	GMIP	19	dmPFC	-0.00118662	0.910532	GMIP		ENSG00000115685	-	-	Brain - Amygdala	0.0136722	0.902626
ENSMMUG00000003042	VPS53	16	dmPFC	0.00362309	0.870122	VPS53		ENSG00000115677	HDLBP	2	Brain - Amygdala	0.000139217	0.988717
ENSMMUG00000003043	PWWP3A	19	dmPFC	0.0719513	0.0926676	PWWP3A		ENSG00000168385	SEPTIN2	2	Brain - Amygdala	-0.000933667	0.983244
ENSMMUG00000003045	NDUFS7	19	dmPFC	-0.0264789	0.539045	NDUFS7		ENSG00000115694	STK25	2	Brain - Amygdala	0.00278237	0.969585
ENSMMUG00000003046	GAMT	19	dmPFC	0.0249351	0.568997	GAMT		ENSG00000176720	BOK	2	Brain - Amygdala	-0.000595882	0.98572
ENSMMUG00000003047	DAZAP1	19	dmPFC	0.104705	0.00510169	DAZAP1		ENSG00000176946	THAP4	2	Brain - Amygdala	0.0014797	0.979095
ENSMMUG00000003048	MRPS22	2	dmPFC	-0.00117714	0.879062	MRPS22		ENSG00000168397	ATG4B	2	Brain - Amygdala	0.000281794	0.987853
ENSMMUG00000003051	COPB2	2	dmPFC	0.00630294	0.825884	COPB2		ENSG00000188011	RTP5	2	Brain - Amygdala	0.0922909	0.570126
ENSMMUG00000003053	APC2	19	dmPFC	0.00383289	0.861585	APC2		ENSG00000134121	CHL1	3	Brain - Amygdala	0.00927374	0.929915
ENSMMUG00000003060	REEP6	19	dmPFC	-0.000493691	0.917945	REEP6		ENSG00000113851	CRBN	3	Brain - Amygdala	0.00150144	0.978968
ENSMMUG00000003062	FSTL4	6	dmPFC	-0.000448992	0.910331	FSTL4		ENSG00000134107	BHLHE40	3	Brain - Amygdala	-0.00165962	0.977966
ENSMMUG00000003067	ERGIC1	6	dmPFC	-0.000347564	0.95204	ERGIC1		ENSG00000134108	ARL8B	3	Brain - Amygdala	0.00291034	0.968642
ENSMMUG00000003073	NACA	11	dmPFC	-0.0028961	0.869184	NACA		ENSG00000168137	SETD5	3	Brain - Amygdala	-0.000288435	0.987823
ENSMMUG00000003074	PLXNB1	2	dmPFC	0.00144437	0.85798	PLXNB1		ENSG00000134072	CAMK1	3	Brain - Amygdala	0.00785651	0.936406
ENSMMUG00000003075	CCDC9	19	dmPFC	-0.0164761	0.62405	CCDC9		ENSG00000171148	TADA3	3	Brain - Amygdala	0.00374183	0.962916
ENSMMUG00000003078	NME6	2	dmPFC	-0.0408291	0.148528	NME6		ENSG00000241553	-	-	Brain - Amygdala	0.00259427	0.970944
ENSMMUG00000003081	GPSM1	15	dmPFC	-0.00384743	0.892069	GPSM1		ENSG00000214021	TTLL3	3	Brain - Amygdala	-0.00137643	0.979924
ENSMMUG00000003083	DNLZ	15	dmPFC	-0.0726132	0.195866	DNLZ		ENSG00000156990	RPUSD3	3	Brain - Amygdala	0.00538888	0.952408
ENSMMUG00000003086	SNAPC4	15	dmPFC	-0.00131188	0.918647	SNAPC4		ENSG00000171135	JAGN1	3	Brain - Amygdala	0.00109907	0.981965
ENSMMUG00000003089	ENTR1	15	dmPFC	0.000288292	0.953313	ENTR1		ENSG00000163702	IL17RC	3	Brain - Amygdala	-0.0156158	0.891831
ENSMMUG00000003092	BUB3	9	dmPFC	0.00397646	0.857617	BUB3		ENSG00000163703	CRELD1	3	Brain - Amygdala	0.000579751	0.985684
ENSMMUG00000003098	PMPCA	15	dmPFC	0.00633302	0.740467	PMPCA		ENSG00000125037	EMC3	3	Brain - Amygdala	0.0018131	0.976576
ENSMMUG00000003102	ALDH18A1	9	dmPFC	0.000581104	0.939441	ALDH18A1		ENSG00000254999	BRK1	3	Brain - Amygdala	0.00285837	0.969022
ENSMMUG00000003104	TOLLIP	14	dmPFC	0.000190877	0.934675	TOLLIP		ENSG00000157014	TATDN2	3	Brain - Amygdala	0.00494954	0.954813
ENSMMUG00000003105	INPP5E	15	dmPFC	0.00302869	0.890859	INPP5E		ENSG00000157020	SEC13	3	Brain - Amygdala	0.000112436	0.988859
ENSMMUG00000003106	SEC16A	15	dmPFC	0.033981	0.236908	SEC16A		ENSG00000157087	ATP2B2	3	Brain - Amygdala	0.16973	0.270079
ENSMMUG00000003110	TYK2	19	dmPFC	0.00840056	0.756816	TYK2		ENSG00000132164	SLC6A11	3	Brain - Amygdala	-0.00677051	0.950297
ENSMMUG00000003111	CDC37	19	dmPFC	-0.00148386	0.935499			ENSG00000157103	SLC6A1	3	Brain - Amygdala	0.00700755	0.94174
ENSMMUG00000003116	TENT4B	20	dmPFC	-0.000201922	0.968644	TENT4B		ENSG00000157152	SYN2	3	Brain - Amygdala	0.343241	0.00295649
ENSMMUG00000003119	BRD7	20	dmPFC	-0.00353627	0.856812	BRD7		ENSG00000075975	MKRN2	3	Brain - Amygdala	0.000264048	0.987943
ENSMMUG00000003120	HECTD1	7	dmPFC	0.00118995	0.922685	HECTD1		ENSG00000132155	RAF1	3	Brain - Amygdala	-0.000361142	0.987354
ENSMMUG00000003121	CPT1B	10	dmPFC	-0.000172166	0.918607	CPT1B		ENSG00000144713	-	-	Brain - Amygdala	0.0008036	0.984218
ENSMMUG00000003123	AP4S1	7	dmPFC	0.0394475	0.395326	AP4S1		ENSG00000144711	IQSEC1	3	Brain - Amygdala	0.017662	0.881012
ENSMMUG00000003124	HAUS1	18	dmPFC	-0.0401917	0.371923	HAUS1		ENSG00000163517	HDAC11	3	Brain - Amygdala	0.000816391	0.984126
ENSMMUG00000003126	n/a	4	dmPFC	-0.0170994	0.678401			ENSG00000163528	CHCHD4	3	Brain - Amygdala	0.011227	0.916473
ENSMMUG00000003128	LIMK1	3	dmPFC	0.0113105	0.697819	LIMK1		ENSG00000170876	TMEM43	3	Brain - Amygdala	-0.00175676	0.977088
ENSMMUG00000003130	RAD50	6	dmPFC	-0.00144043	0.916535	RAD50		ENSG00000170860	LSM3	3	Brain - Amygdala	0.00220597	0.973744
ENSMMUG00000003136	MBD2	18	dmPFC	0.00121409	0.924063	MBD2		ENSG00000225733	-	-	Brain - Amygdala	0.00074419	0.984658
ENSMMUG00000003139	ARHGEF17	14	dmPFC	-0.0056298	0.843838	ARHGEF17		ENSG00000131368	MRPS25	3	Brain - Amygdala	0.00144743	0.979372
ENSMMUG00000003142	FAM168A	14	dmPFC	0.0216005	0.646672	FAM168A		ENSG00000131381	RBSN	3	Brain - Amygdala	0.00143635	0.979454
ENSMMUG00000003146	PDLIM7	6	dmPFC	0.00207078	0.88659	PDLIM7		ENSG00000131386	GALNT15	3	Brain - Amygdala	-0.276875	0.0539955
ENSMMUG00000003154	SLC39A4	8	dmPFC	-0.00127004	0.906791	SLC39A4		ENSG00000154813	DPH3	3	Brain - Amygdala	0.000480625	0.98501
ENSMMUG00000003157	METTL17	7	dmPFC	-0.00472679	0.863077	METTL17		ENSG00000131374	TBC1D5	3	Brain - Amygdala	0.000660323	0.984488
ENSMMUG00000003158	RHBDL3	16	dmPFC	-0.00160682	0.90611	RHBDL3		ENSG00000144566	RAB5A	3	Brain - Amygdala	3.58799e-05	0.989324
ENSMMUG00000003161	MAST3	19	dmPFC	0.00288407	0.843055	MAST3		ENSG00000114166	KAT2B	3	Brain - Amygdala	-0.000103481	0.988935
ENSMMUG00000003162	PIK3R2	19	dmPFC	-0.00347666	0.859463	PIK3R2		ENSG00000182247	UBE2E2	3	Brain - Amygdala	0.00549733	0.952294
ENSMMUG00000003164	GATAD2A	19	dmPFC	0.000334789	0.938883	GATAD2A		ENSG00000170142	UBE2E1	3	Brain - Amygdala	0.000201829	0.988352
ENSMMUG00000003167	CYTH3	3	dmPFC	-0.000185705	0.957098	CYTH3		ENSG00000197885	NKIRAS1	3	Brain - Amygdala	0.0190426	0.873314
ENSMMUG00000003169	CLSTN2	2	dmPFC	0.00393624	0.860017	CLSTN2		ENSG00000174748	-	-	Brain - Amygdala	0.00105308	0.982327
ENSMMUG00000003171	COG4	20	dmPFC	0.0028402	0.773808	COG4		ENSG00000174738	NR1D2	3	Brain - Amygdala	0.00768668	0.937478
ENSMMUG00000003173	ELOA	1	dmPFC	-0.00102859	0.916902	ELOA		ENSG00000077097	TOP2B	3	Brain - Amygdala	0.00113201	0.98173
ENSMMUG00000003174	FCSK	20	dmPFC	-0.00655606	0.813924	FCSK		ENSG00000179796	LRRC3B	3	Brain - Amygdala	0.00431417	0.962472
ENSMMUG00000003176	DNAJB6	3	dmPFC	-0.000936612	0.924316	DNAJB6		ENSG00000163512	AZI2	3	Brain - Amygdala	0.00281238	0.970229
ENSMMUG00000003180	TBC1D30	11	dmPFC	0.0127597	0.759043	TBC1D30		ENSG00000163513	TGFBR2	3	Brain - Amygdala	-0.0319793	0.839446
ENSMMUG00000003184	SEC23A	7	dmPFC	0.00437969	0.855685	SEC23A		ENSG00000163527	STT3B	3	Brain - Amygdala	0.000347179	0.987421
ENSMMUG00000003187	HMGB2	5	dmPFC	-0.000181203	0.924562	HMGB2		ENSG00000152642	GPD1L	3	Brain - Amygdala	0.00203773	0.974966
ENSMMUG00000003189	PPIF	9	dmPFC	-0.0308759	0.484016	PPIF		ENSG00000144635	DYNC1LI1	3	Brain - Amygdala	0.00388975	0.961769
ENSMMUG00000003193	VIM	9	dmPFC	0.0479297	0.438227	VIM		ENSG00000170275	CRTAP	3	Brain - Amygdala	-0.00153054	0.978744
ENSMMUG00000003194	n/a	6	dmPFC	0.0182907	0.709793			ENSG00000153560	UBP1	3	Brain - Amygdala	0.00248313	0.971695
ENSMMUG00000003197	NIPSNAP3B	15	dmPFC	-0.00572449	0.830796	NIPSNAP3B		ENSG00000163539	CLASP2	3	Brain - Amygdala	0.00564206	0.950348
ENSMMUG00000003201	MID1IP1	X	dmPFC	-0.0171681	0.693549	MID1IP1		ENSG00000170248	PDCD6IP	3	Brain - Amygdala	-1.99092e-05	0.989424
ENSMMUG00000003212	BRF2	8	dmPFC	-0.00105475	0.940079	BRF2		ENSG00000172995	ARPP21	3	Brain - Amygdala	0.184835	0.257717
ENSMMUG00000003216	ZMAT3	2	dmPFC	0.00171264	0.910975	ZMAT3		ENSG00000093167	LRRFIP2	3	Brain - Amygdala	0.000209732	0.988307
ENSMMUG00000003217	TM7SF3	11	dmPFC	0.00364734	0.886584	TM7SF3		ENSG00000187091	PLCD1	3	Brain - Amygdala	-0.0762628	0.623632
ENSMMUG00000003218	MED21	11	dmPFC	-0.000292427	0.962323	MED21		ENSG00000060971	ACAA1	3	Brain - Amygdala	0.000269896	0.98793
ENSMMUG00000003221	DENND5B	11	dmPFC	-0.00343915	0.865501	DENND5B		ENSG00000114742	WDR48	3	Brain - Amygdala	0.00128362	0.980617
ENSMMUG00000003225	BCL7C	20	dmPFC	-0.000444241	0.911347			ENSG00000114745	GORASP1	3	Brain - Amygdala	0.000709042	0.984889
ENSMMUG00000003230	FBXL19	20	dmPFC	-0.0277426	0.519034	FBXL19		ENSG00000144655	CSRNP1	3	Brain - Amygdala	-0.236309	0.095794
ENSMMUG00000003233	n/a	20	dmPFC	-0.00387172	0.818142			ENSG00000144659	SLC25A38	3	Brain - Amygdala	0.00144492	0.979373
ENSMMUG00000003236	n/a	20	dmPFC	-0.000266463	0.954208			ENSG00000168028	-	-	Brain - Amygdala	0.000439024	0.986815
ENSMMUG00000003237	ID2	13	dmPFC	-0.0513439	0.291914	ID2		ENSG00000168314	MOBP	3	Brain - Amygdala	0.000389692	0.987545
ENSMMUG00000003238	PZP	11	dmPFC	-0.0118551	0.726354	PZP		ENSG00000170011	MYRIP	3	Brain - Amygdala	0.00259061	0.972381
ENSMMUG00000003245	RASA1	6	dmPFC	0.0380778	0.331767	RASA1		ENSG00000114784	EIF1B	3	Brain - Amygdala	0.00532544	0.952208
ENSMMUG00000003247	ASGR1	16	dmPFC	-0.00801909	0.800905	ASGR1		ENSG00000188846	RPL14	3	Brain - Amygdala	0.000519564	0.98626
ENSMMUG00000003248	CCNH	6	dmPFC	-0.00108357	0.906695	CCNH		ENSG00000168036	CTNNB1	3	Brain - Amygdala	-0.000214701	0.988284
ENSMMUG00000003256	ZNF667	19	dmPFC	0.0109517	0.766703	ZNF667		ENSG00000182606	TRAK1	3	Brain - Amygdala	0.000177832	0.987997
ENSMMUG00000003262	PCCB	2	dmPFC	0.0885084	0.0325098	PCCB		ENSG00000187094	CCK	3	Brain - Amygdala	0.133513	0.429561
ENSMMUG00000003264	LEPROT	1	dmPFC	0.00602004	0.855775	LEPROT		ENSG00000093183	SEC22C	3	Brain - Amygdala	-0.000521834	0.985922
ENSMMUG00000003267	ZNF362	1	dmPFC	0.000809392	0.939685	ZNF362		ENSG00000008324	-	-	Brain - Amygdala	0.00232786	0.972835
ENSMMUG00000003269	PHC2	1	dmPFC	0.00712457	0.734496	PHC2		ENSG00000114857	NKTR	3	Brain - Amygdala	-0.00127403	0.980709
ENSMMUG00000003273	BCAM	19	dmPFC	-0.00149563	0.917287	BCAM		ENSG00000114853	ZBTB47	3	Brain - Amygdala	0.000297096	0.987783
ENSMMUG00000003275	PAK5	10	dmPFC	0.00422425	0.884954	PAK5		ENSG00000010282	-	-	Brain - Amygdala	0.00171715	0.977372
ENSMMUG00000003276	LAMP5	10	dmPFC	0.0234128	0.618667	LAMP5		ENSG00000181061	-	-	Brain - Amygdala	0.00228555	0.973177
ENSMMUG00000003277	CPNE4	2	dmPFC	0.0202064	0.659206	CPNE4		ENSG00000144647	POMGNT2	3	Brain - Amygdala	0.00823143	0.934167
ENSMMUG00000003279	PFDN1	6	dmPFC	0.0205146	0.450876	PFDN1		ENSG00000169964	-	-	Brain - Amygdala	0.000677277	0.985151
ENSMMUG00000003283	ELFN1	3	dmPFC	0.00962046	0.781942	ELFN1		ENSG00000075914	EXOSC7	3	Brain - Amygdala	0.00108592	0.982066
ENSMMUG00000003288	GPT2	20	dmPFC	0.00370445	0.845994	GPT2		ENSG00000163815	CLEC3B	3	Brain - Amygdala	-0.0409385	0.76659
ENSMMUG00000003291	TEPSIN	16	dmPFC	-0.00011247	0.877662	TEPSIN		ENSG00000249992	TMEM158	3	Brain - Amygdala	0.234956	0.139521
ENSMMUG00000003292	SLC38A10	16	dmPFC	0.00140775	0.87864	SLC38A10		ENSG00000211456	SACM1L	3	Brain - Amygdala	0.00131117	0.980388
ENSMMUG00000003295	RPS4X	X	dmPFC	-0.387042	2.67681e-09			ENSG00000160801	PTH1R	3	Brain - Amygdala	-0.0820889	0.58536
ENSMMUG00000003296	CITED1	X	dmPFC	-0.000620214	0.95111	HDAC8		ENSG00000160799	CCDC12	3	Brain - Amygdala	0.00521221	0.953096
ENSMMUG00000003298	ATXN2L	20	dmPFC	0.00338448	0.8295	ATXN2L		ENSG00000076201	PTPN23	3	Brain - Amygdala	-1.78364e-06	0.98952
ENSMMUG00000003300	ADAMTS8	14	dmPFC	0.00765042	0.634694	ADAMTS8		ENSG00000114650	SCAP	3	Brain - Amygdala	0.000914401	0.983367
ENSMMUG00000003302	DTNA	18	dmPFC	0.00526182	0.843298	DTNA		ENSG00000114646	CSPG5	3	Brain - Amygdala	0.0510651	0.718874
ENSMMUG00000003303	TUFM	20	dmPFC	0.000563573	0.939824	TUFM		ENSG00000173473	SMARCC1	3	Brain - Amygdala	-0.000715383	0.982933
ENSMMUG00000003309	OVGP1	1	dmPFC	0.0109932	0.701983	OVGP1		ENSG00000132153	DHX30	3	Brain - Amygdala	0.0028325	0.969194
ENSMMUG00000003316	MAN2A1	6	dmPFC	-0.00236801	0.893174	MAN2A1		ENSG00000047849	MAP4	3	Brain - Amygdala	-0.000682502	0.985086
ENSMMUG00000003325	PNPO	16	dmPFC	0.00619071	0.775281	PNPO		ENSG00000164050	PLXNB1	3	Brain - Amygdala	-0.00179445	0.976791
ENSMMUG00000003339	WWP2	20	dmPFC	0.00327603	0.844936	WWP2		ENSG00000232112	TMA7	3	Brain - Amygdala	0.000568913	0.985924
ENSMMUG00000003347	PCMTD1	8	dmPFC	-0.00562633	0.80058	PCMTD1		ENSG00000213689	TREX1	3	Brain - Amygdala	-0.000264894	0.985972
ENSMMUG00000003348	NEFL	8	dmPFC	0.0349098	0.442928	NEFL		ENSG00000164054	SHISA5	3	Brain - Amygdala	-0.000266723	0.987965
ENSMMUG00000003349	TOM1L2	16	dmPFC	0.00714884	0.707385	TOM1L2		ENSG00000010256	UQCRC1	3	Brain - Amygdala	0.00573991	0.949681
ENSMMUG00000003353	MST1R	2	dmPFC	0.091339	0.0170782	MST1R		ENSG00000213672	NCKIPSD	3	Brain - Amygdala	0.00297293	0.968217
ENSMMUG00000003355	LDAH	13	dmPFC	0.0629484	0.0604624	LDAH		ENSG00000068745	IP6K2	3	Brain - Amygdala	6.19258e-05	0.989175
ENSMMUG00000003357	SREBF2	10	dmPFC	0.0103341	0.722451	SREBF2		ENSG00000178537	SLC25A20	3	Brain - Amygdala	-0.00218614	0.974529
ENSMMUG00000003360	CENPM	10	dmPFC	-0.00714338	0.807991	CENPM		ENSG00000177479	ARIH2	3	Brain - Amygdala	0.000350186	0.987378
ENSMMUG00000003363	KLF3	5	dmPFC	0.00206366	0.90585	KLF3		ENSG00000178467	P4HTM	3	Brain - Amygdala	0.00544865	0.951553
ENSMMUG00000003368	PLXNB3	X	dmPFC	-0.0142926	0.729218			ENSG00000178252	WDR6	3	Brain - Amygdala	-0.000220249	0.988261
ENSMMUG00000003369	CAMK1G	1	dmPFC	0.0101128	0.720465	CAMK1G		ENSG00000178149	DALRD3	3	Brain - Amygdala	0.00171269	0.977466
ENSMMUG00000003372	SRPK3	X	dmPFC	-0.0260679	0.573342	SRPK3		ENSG00000178057	NDUFAF3	3	Brain - Amygdala	0.00152759	0.978762
ENSMMUG00000003374	IDH3G	X	dmPFC	0.00287626	0.853579	IDH3G		ENSG00000178035	IMPDH2	3	Brain - Amygdala	-0.000501124	0.9864
ENSMMUG00000003375	SSR4	X	dmPFC	-0.00596801	0.832582	SSR4		ENSG00000198218	QRICH1	3	Brain - Amygdala	0.000689082	0.985032
ENSMMUG00000003376	SLC32A1	10	dmPFC	0.0176902	0.667693	SLC32A1		ENSG00000172053	QARS1	3	Brain - Amygdala	-0.000171234	0.988547
ENSMMUG00000003377	PDZD4	X	dmPFC	-0.000108193	0.918104	PDZD4		ENSG00000172037	LAMB2	3	Brain - Amygdala	-0.0392005	0.77364
ENSMMUG00000003378	ACTR5	10	dmPFC	0.000121629	0.950742	ACTR5		ENSG00000185909	KLHDC8B	3	Brain - Amygdala	7.22782e-05	0.988585
ENSMMUG00000003379	L1CAM	X	dmPFC	0.00485765	0.822136	L1CAM		ENSG00000114316	USP4	3	Brain - Amygdala	0.000444763	0.986761
ENSMMUG00000003383	NXPH3	16	dmPFC	-0.00498672	0.849268	NXPH3		ENSG00000233276	GPX1	3	Brain - Amygdala	-0.000863342	0.983783
ENSMMUG00000003386	LRRFIP1	12	dmPFC	-0.00577102	0.818657	LRRFIP1		ENSG00000067560	RHOA	3	Brain - Amygdala	-0.0013974	0.979778
ENSMMUG00000003387	PELI3	14	dmPFC	-0.01182	0.737524	PELI3		ENSG00000145022	TCTA	3	Brain - Amygdala	0.000467267	0.986624
ENSMMUG00000003395	GSKIP	7	dmPFC	0.00192215	0.902146	GSKIP		ENSG00000145029	NICN1	3	Brain - Amygdala	0.00667374	0.943809
ENSMMUG00000003399	ISCA1	15	dmPFC	-0.00114508	0.939998	ISCA1		ENSG00000173402	DAG1	3	Brain - Amygdala	-0.00118979	0.981326
ENSMMUG00000003400	BIRC2	14	dmPFC	0.00268601	0.89047	BIRC2		ENSG00000164061	BSN	3	Brain - Amygdala	0.0448526	0.767513
ENSMMUG00000003409	DBNDD2	10	dmPFC	0.00117311	0.934543	DBNDD2		ENSG00000164062	APEH	3	Brain - Amygdala	0.00153908	0.978703
ENSMMUG00000003410	PIGT	10	dmPFC	9.625e-05	0.98015	PIGT		ENSG00000176095	IP6K1	3	Brain - Amygdala	0.00378555	0.962601
ENSMMUG00000003411	n/a	15	dmPFC	0.0012483	0.87825			ENSG00000164076	CAMKV	3	Brain - Amygdala	0.349891	0.00651617
ENSMMUG00000003412	n/a	15	dmPFC	-0.0464115	0.266697			ENSG00000164077	MON1A	3	Brain - Amygdala	0.00180233	0.976935
ENSMMUG00000003419	GPRASP3	X	dmPFC	0.000761598	0.921973			ENSG00000004534	RBM6	3	Brain - Amygdala	-0.00173146	0.977288
ENSMMUG00000003421	ANKRD40	16	dmPFC	0.00129367	0.914476	ANKRD40		ENSG00000003756	RBM5	3	Brain - Amygdala	-0.000502445	0.986408
ENSMMUG00000003429	PMPCB	3	dmPFC	0.000409704	0.94919	PMPCB		ENSG00000188338	SLC38A3	3	Brain - Amygdala	-0.00445463	0.959162
ENSMMUG00000003430	DNAJC2	3	dmPFC	-0.0014288	0.926594	DNAJC2		ENSG00000114353	GNAI2	3	Brain - Amygdala	-0.00196518	0.97553
ENSMMUG00000003432	PSMC2	3	dmPFC	0.001295	0.907432	PSMC2		ENSG00000012171	SEMA3B	3	Brain - Amygdala	-0.00128989	0.980519
ENSMMUG00000003437	STAT5B	16	dmPFC	0.00146839	0.914309	STAT5B		ENSG00000114383	TUSC2	3	Brain - Amygdala	0.0163706	0.887893
ENSMMUG00000003439	NFIC	19	dmPFC	0.000471964	0.918311	NFIC		ENSG00000068028	RASSF1	3	Brain - Amygdala	-0.00415324	0.960812
ENSMMUG00000003442	ZNF326	1	dmPFC	0.0588768	0.123945	ZNF326		ENSG00000114388	NPRL2	3	Brain - Amygdala	0.000423206	0.986917
ENSMMUG00000003443	VRK1	7	dmPFC	0.0485373	0.178221	VRK1		ENSG00000126062	TMEM115	3	Brain - Amygdala	-2.34695e-05	0.989399
ENSMMUG00000003448	RPL26	16	dmPFC	-0.0687387	0.147663	RPL26		ENSG00000088543	-	-	Brain - Amygdala	0.00234449	0.97272
ENSMMUG00000003457	PRKACB	1	dmPFC	0.0120799	0.765631	PRKACB		ENSG00000088538	DOCK3	3	Brain - Amygdala	0.0172217	0.883208
ENSMMUG00000003458	RBFOX1	20	dmPFC	0.00310827	0.884267	RBFOX1		ENSG00000145050	MANF	3	Brain - Amygdala	-0.00134797	0.980417
ENSMMUG00000003462	ANKRD6	4	dmPFC	0.0984065	0.111521	ANKRD6		ENSG00000041880	PARP3	3	Brain - Amygdala	0.000599676	0.985237
ENSMMUG00000003464	MDN1	4	dmPFC	0.0134241	0.754628	MDN1		ENSG00000090097	PCBP4	3	Brain - Amygdala	0.00116342	0.981563
ENSMMUG00000003468	GADD45B	19	dmPFC	-0.0117573	0.750544	GADD45B		ENSG00000248487	-	-	Brain - Amygdala	0.0383166	0.777512
ENSMMUG00000003474	GALNT14	13	dmPFC	-0.00251145	0.876311	GALNT14		ENSG00000162244	-	-	Brain - Amygdala	-5.28503e-05	0.989227
ENSMMUG00000003476	EHD3	13	dmPFC	-0.000826195	0.911348	EHD3		ENSG00000023330	ALAS1	3	Brain - Amygdala	0.000715199	0.984526
ENSMMUG00000003482	GLRA2	X	dmPFC	0.0118498	0.782383	GLRA2		ENSG00000247596	TWF2	3	Brain - Amygdala	0.00922093	0.928304
ENSMMUG00000003483	CINP	7	dmPFC	0.00844175	0.743687	CINP		ENSG00000164088	PPM1M	3	Brain - Amygdala	0.0051678	0.955168
ENSMMUG00000003484	TECPR2	7	dmPFC	0.00256945	0.873058	TECPR2		ENSG00000164091	WDR82	3	Brain - Amygdala	0.0065316	0.944627
ENSMMUG00000003485	RNMT	18	dmPFC	0.00807917	0.746182	RNMT		ENSG00000163930	BAP1	3	Brain - Amygdala	0.00830725	0.93383
ENSMMUG00000003492	SIPA1L3	19	dmPFC	0.00119965	0.866393	SIPA1L3		ENSG00000010322	NISCH	3	Brain - Amygdala	0.00196636	0.975486
ENSMMUG00000003493	DPF1	19	dmPFC	-0.00145674	0.918522	DPF1		ENSG00000168268	NT5DC2	3	Brain - Amygdala	-0.00146661	0.97931
ENSMMUG00000003494	RBM6	2	dmPFC	0.000654096	0.931771	RBM6		ENSG00000163938	GNL3	3	Brain - Amygdala	0.000467747	0.986569
ENSMMUG00000003499	SLC36A1	6	dmPFC	8.30763e-05	0.895918	SLC36A1		ENSG00000016864	GLT8D1	3	Brain - Amygdala	0.000382081	0.987192
ENSMMUG00000003500	TCEAL1	X	dmPFC	0.00248739	0.868559	TCEAL1		ENSG00000114902	SPCS1	3	Brain - Amygdala	0.0011306	0.981751
ENSMMUG00000003501	n/a	X	dmPFC	-0.00315556	0.891345			ENSG00000272573	-	-	Brain - Amygdala	0.000502148	0.986448
ENSMMUG00000003502	TCEAL4	X	dmPFC	0.00590433	0.807646	TCEAL4		ENSG00000163932	PRKCD	3	Brain - Amygdala	0.0158297	0.898097
ENSMMUG00000003505	FUNDC1	X	dmPFC	-0.0121065	0.715947	FUNDC1		ENSG00000163931	TKT	3	Brain - Amygdala	0.000622954	0.985397
ENSMMUG00000003508	ACTR10	7	dmPFC	-0.000248905	0.954128	ACTR10		ENSG00000056736	-	-	Brain - Amygdala	-0.0032342	0.966422
ENSMMUG00000003509	PSMA3	7	dmPFC	-0.000614922	0.907673			ENSG00000113811	SELENOK	3	Brain - Amygdala	-0.000340107	0.987486
ENSMMUG00000003514	ARID4A	7	dmPFC	0.00106819	0.910092	ARID4A		ENSG00000168374	-	-	Brain - Amygdala	0.000491653	0.986406
ENSMMUG00000003518	SNX25	5	dmPFC	0.00889185	0.774557	SNX25		ENSG00000136068	FLNB	3	Brain - Amygdala	-0.00377486	0.963224
ENSMMUG00000003520	UFSP2	5	dmPFC	0.023117	0.579058	UFSP2		ENSG00000163686	ABHD6	3	Brain - Amygdala	0.00104878	0.98224
ENSMMUG00000003521	P2RX4	11	dmPFC	0.00143267	0.913478	P2RX4		ENSG00000168297	PXK	3	Brain - Amygdala	0.000365332	0.987308
ENSMMUG00000003523	RMND5A	13	dmPFC	0.0076395	0.825262	RMND5A		ENSG00000168291	PDHB	3	Brain - Amygdala	0.00337465	0.965438
ENSMMUG00000003530	PPP2R3C	7	dmPFC	0.00168611	0.903672	PPP2R3C		ENSG00000168309	FAM107A	3	Brain - Amygdala	-0.0630287	0.665669
ENSMMUG00000003534	RNF157	16	dmPFC	0.0138303	0.7228	RNF157		ENSG00000114405	C3orf14	3	Brain - Amygdala	0.0123295	0.912805
ENSMMUG00000003535	SQLE	8	dmPFC	0.0604592	0.214211	SQLE		ENSG00000153266	FEZF2	3	Brain - Amygdala	0.0156718	0.917148
ENSMMUG00000003538	WASHC5	8	dmPFC	0.0166219	0.657386	WASHC5		ENSG00000163618	-	-	Brain - Amygdala	0.191779	0.228557
ENSMMUG00000003540	PPM1L	2	dmPFC	-0.0012119	0.889597	PPM1L		ENSG00000163630	SYNPR	3	Brain - Amygdala	0.256421	0.0577418
ENSMMUG00000003541	B3GALNT1	2	dmPFC	0.0278447	0.553678	B3GALNT1		ENSG00000163634	THOC7	3	Brain - Amygdala	0.00473957	0.956174
ENSMMUG00000003542	NSMCE2	8	dmPFC	0.000980938	0.926037	NSMCE2		ENSG00000163636	PSMD6	3	Brain - Amygdala	0.000384804	0.987144
ENSMMUG00000003546	NDC1	1	dmPFC	-0.00361191	0.840853	NDC1		ENSG00000144749	LRIG1	3	Brain - Amygdala	-0.00499902	0.954563
ENSMMUG00000003552	ADH5	5	dmPFC	0.0032393	0.862042	ADH5		ENSG00000172340	SUCLG2	3	Brain - Amygdala	-0.0010731	0.982057
ENSMMUG00000003555	CACNA1A	19	dmPFC	0.0108603	0.682836	CACNA1A		ENSG00000144744	UBA3	3	Brain - Amygdala	0.000522613	0.986238
ENSMMUG00000003560	UCHL3	17	dmPFC	-0.000794375	0.922665	UCHL3		ENSG00000144746	ARL6IP5	3	Brain - Amygdala	0.00299296	0.968055
ENSMMUG00000003564	ITM2A	X	dmPFC	-0.00152741	0.904938	ITM2A		ENSG00000170837	GPR27	3	Brain - Amygdala	0.00741878	0.939258
ENSMMUG00000003565	LGALS3	7	dmPFC	-0.00379991	0.858906	LGALS3		ENSG00000163602	RYBP	3	Brain - Amygdala	0.000651059	0.985006
ENSMMUG00000003570	ATP5F1A	18	dmPFC	0.00187921	0.907761	ATP5F1A		ENSG00000163605	PPP4R2	3	Brain - Amygdala	-7.52744e-05	0.986947
ENSMMUG00000003572	NAMPT	3	dmPFC	0.00444296	0.84572	NAMPT		ENSG00000175161	CADM2	3	Brain - Amygdala	0.00147106	0.979182
ENSMMUG00000003577	ATG10	6	dmPFC	0.0164155	0.663702	ATG10		ENSG00000083937	CHMP2B	3	Brain - Amygdala	0.000540469	0.986098
ENSMMUG00000003578	RPS23	6	dmPFC	-0.0826213	0.0980034	RPS23		ENSG00000163320	CGGBP1	3	Brain - Amygdala	0.000518757	0.986227
ENSMMUG00000003582	MXRA8	1	dmPFC	-0.013429	0.753885	MXRA8		ENSG00000269028	-	-	Brain - Amygdala	-0.00072554	0.984446
ENSMMUG00000003585	ALG5	17	dmPFC	-0.00682533	0.797704	ALG5		ENSG00000080822	CLDND1	3	Brain - Amygdala	-0.00298521	0.968056
ENSMMUG00000003588	EXOSC8	17	dmPFC	0.000757892	0.93671	EXOSC8		ENSG00000080819	CPOX	3	Brain - Amygdala	-5.17896e-05	0.988881
ENSMMUG00000003589	ANK3	9	dmPFC	0.00847376	0.807705	ANK3		ENSG00000154174	TOMM70	3	Brain - Amygdala	0.0495209	0.725125
ENSMMUG00000003590	SUPT20H	17	dmPFC	-0.000708706	0.931891	SUPT20H		ENSG00000114354	TFG	3	Brain - Amygdala	0.000482012	0.986489
ENSMMUG00000003591	PLEKHA2	8	dmPFC	0.00187567	0.884393	PLEKHA2		ENSG00000081154	PCNP	3	Brain - Amygdala	0.000984428	0.982855
ENSMMUG00000003592	B4GALT4	2	dmPFC	0.0334132	0.442616			ENSG00000114391	RPL24	3	Brain - Amygdala	0.000495274	0.986428
ENSMMUG00000003595	PEX5L	2	dmPFC	0.00797374	0.823646	PEX5L		ENSG00000170017	ALCAM	3	Brain - Amygdala	0.00131846	0.980283
ENSMMUG00000003603	TRIM41	6	dmPFC	0.00232041	0.882102	TRIM41		ENSG00000196776	CD47	3	Brain - Amygdala	0.0013551	0.98004
ENSMMUG00000003604	RACK1	6	dmPFC	-0.0395481	0.254006	RACK1		ENSG00000144827	ABHD10	3	Brain - Amygdala	0.00343284	0.965041
ENSMMUG00000003610	SORCS3	9	dmPFC	0.0115008	0.780838	SORCS3		ENSG00000144834	TAGLN3	3	Brain - Amygdala	0.324828	0.00524822
ENSMMUG00000003611	LDLR	19	dmPFC	0.00698781	0.812875	LDLR		ENSG00000091972	CD200	3	Brain - Amygdala	0.127949	0.409364
ENSMMUG00000003614	GABRA2	5	dmPFC	0.0633308	0.266877	GABRA2		ENSG00000144848	ATG3	3	Brain - Amygdala	0.000328341	0.987548
ENSMMUG00000003618	CHID1	14	dmPFC	0.0116351	0.601438	CHID1		ENSG00000138459	SLC35A5	3	Brain - Amygdala	0.00094801	0.983135
ENSMMUG00000003619	HNRNPA2B1	3	dmPFC	-0.00127567	0.894322	HNRNPA2B1		ENSG00000121579	NAA50	3	Brain - Amygdala	0.000302288	0.987246
ENSMMUG00000003620	AP2A2	14	dmPFC	-0.000722976	0.933066	AP2A2		ENSG00000114573	-	-	Brain - Amygdala	0.0281067	0.826792
ENSMMUG00000003621	AKT2	19	dmPFC	-0.000431176	0.954219	AKT2		ENSG00000172020	GAP43	3	Brain - Amygdala	0.300852	0.0156339
ENSMMUG00000003624	MAP3K10	19	dmPFC	-0.050032	0.319312	MAP3K10		ENSG00000185565	LSAMP	3	Brain - Amygdala	0.00257521	0.971084
ENSMMUG00000003631	CKAP5	14	dmPFC	0.00357819	0.873426	CKAP5		ENSG00000113845	TIMMDC1	3	Brain - Amygdala	-3.15122e-05	0.989359
ENSMMUG00000003636	BTF3L4	1	dmPFC	0.0119404	0.685383	BTF3L4		ENSG00000144837	PLA1A	3	Brain - Amygdala	-0.365892	0.435251
ENSMMUG00000003641	MARK3	7	dmPFC	-8.65044e-05	0.982227	MARK3		ENSG00000138495	COX17	3	Brain - Amygdala	0.0018266	0.976478
ENSMMUG00000003644	RRP9	2	dmPFC	0.000204454	0.933301	RRP9		ENSG00000163430	FSTL1	3	Brain - Amygdala	-0.0402475	0.808686
ENSMMUG00000003646	ACY1	2	dmPFC	-0.00662582	0.801665	ACY1		ENSG00000065518	NDUFB4	3	Brain - Amygdala	0.00167418	0.977661
ENSMMUG00000003650	TMEM42	2	dmPFC	-8.50638e-05	0.937442			ENSG00000173230	GOLGB1	3	Brain - Amygdala	-0.000598672	0.985413
ENSMMUG00000003657	ATPAF2	16	dmPFC	0.00011768	0.879951	ATPAF2		ENSG00000163406	SLC15A2	3	Brain - Amygdala	0.00433756	0.963051
ENSMMUG00000003668	GAPVD1	15	dmPFC	0.00196802	0.900476	GAPVD1		ENSG00000114023	FAM162A	3	Brain - Amygdala	0.00430095	0.959144
ENSMMUG00000003671	LHX2	15	dmPFC	-0.0434827	0.29975	LHX2		ENSG00000173175	ADCY5	3	Brain - Amygdala	0.0466469	0.750287
ENSMMUG00000003676	NWD2	5	dmPFC	0.00653862	0.842255	NWD2		ENSG00000206527	HACD2	3	Brain - Amygdala	0.00214007	0.974206
ENSMMUG00000003693	DIS3L	7	dmPFC	-0.0108384	0.705442	DIS3L		ENSG00000082781	ITGB5	3	Brain - Amygdala	-0.0039222	0.961683
ENSMMUG00000003701	DONSON	3	dmPFC	-0.00083609	0.934475	DONSON		ENSG00000114520	SNX4	3	Brain - Amygdala	0.00113042	0.981762
ENSMMUG00000003702	EIF4A2	2	dmPFC	-0.00082756	0.927553	EIF4A2		ENSG00000114544	SLC41A3	3	Brain - Amygdala	0.00397359	0.961309
ENSMMUG00000003703	CRYZL1	3	dmPFC	0.00154307	0.916611	CRYZL1		ENSG00000144908	ALDH1L1	3	Brain - Amygdala	-0.0138896	0.901384
ENSMMUG00000003704	RFC4	2	dmPFC	-0.0263544	0.502003	RFC4		ENSG00000163884	KLF15	3	Brain - Amygdala	-0.0291069	0.822008
ENSMMUG00000003705	PHYHIPL	9	dmPFC	0.00568747	0.831214	PHYHIPL		ENSG00000159685	CHCHD6	3	Brain - Amygdala	0.0203388	0.872309
ENSMMUG00000003706	FAM13C	9	dmPFC	0.00466266	0.861684	FAM13C		ENSG00000114554	PLXNA1	3	Brain - Amygdala	0.00285496	0.970606
ENSMMUG00000003709	MTFR2	4	dmPFC	-0.00798434	0.792986	MTFR2		ENSG00000114631	PODXL2	3	Brain - Amygdala	0.0073659	0.939531
ENSMMUG00000003710	BCLAF1	4	dmPFC	9.16153e-05	0.947948	BCLAF1		ENSG00000114626	ABTB1	3	Brain - Amygdala	0.0064867	0.944935
ENSMMUG00000003717	PRSS23	14	dmPFC	0.000600919	0.88542	PRSS23		ENSG00000074416	MGLL	3	Brain - Amygdala	0.000232172	0.988134
ENSMMUG00000003718	TLE1	15	dmPFC	0.0263606	0.573875	TLE1		ENSG00000058262	SEC61A1	3	Brain - Amygdala	-0.00314587	0.967055
ENSMMUG00000003721	KLF15	2	dmPFC	0.00229063	0.880442	KLF15		ENSG00000163902	RPN1	3	Brain - Amygdala	-0.000105576	0.988943
ENSMMUG00000003725	MDGA1	4	dmPFC	0.00341946	0.866063	MDGA1		ENSG00000075785	RAB7A	3	Brain - Amygdala	0.000273169	0.987885
ENSMMUG00000003727	EXTL2	1	dmPFC	0.0297977	0.448578	EXTL2		ENSG00000177646	ACAD9	3	Brain - Amygdala	0.00148164	0.979124
ENSMMUG00000003735	GALNT9	11	dmPFC	-0.0103722	0.792128	GALNT9		ENSG00000169714	CNBP	3	Brain - Amygdala	-2.40377e-05	0.989401
ENSMMUG00000003739	MANBA	5	dmPFC	0.0021691	0.893927	MANBA		ENSG00000181789	COPG1	3	Brain - Amygdala	0.0015483	0.978561
ENSMMUG00000003744	SLC44A2	19	dmPFC	0.00191137	0.909703	SLC44A2		ENSG00000183624	HMCES	3	Brain - Amygdala	0.00601874	0.947878
ENSMMUG00000003745	THOC2	X	dmPFC	-0.0095611	0.682016	THOC2		ENSG00000184897	H1-10	3	Brain - Amygdala	0.00188269	0.976142
ENSMMUG00000003747	CNNM2	9	dmPFC	0.00927105	0.783235	CNNM2		ENSG00000129071	MBD4	3	Brain - Amygdala	-8.97209e-06	0.989473
ENSMMUG00000003749	NT5C2	9	dmPFC	-0.00119465	0.920627	NT5C2		ENSG00000004399	PLXND1	3	Brain - Amygdala	-0.00683097	0.946446
ENSMMUG00000003753	TSC22D1	17	dmPFC	0.00677068	0.790071	TSC22D1		ENSG00000017260	ATP2C1	3	Brain - Amygdala	0.000393969	0.987106
ENSMMUG00000003762	SPATS2	11	dmPFC	0.00246167	0.8857	SPATS2		ENSG00000198585	-	-	Brain - Amygdala	-0.000638585	0.985381
ENSMMUG00000003764	TBC1D22A	10	dmPFC	0.0819538	0.0103759	TBC1D22A		ENSG00000114686	MRPL3	3	Brain - Amygdala	0.00222319	0.973564
ENSMMUG00000003771	UBL3	17	dmPFC	0.00881409	0.783071	UBL3		ENSG00000240303	ACAD11	3	Brain - Amygdala	-0.020969	0.863389
ENSMMUG00000003773	CEP19	2	dmPFC	7.74101e-05	0.940319	CEP19		ENSG00000081307	UBA5	3	Brain - Amygdala	0.00091619	0.983343
ENSMMUG00000003774	PIGX	2	dmPFC	0.0108292	0.760101	PIGX		ENSG00000091527	CDV3	3	Brain - Amygdala	-2.6646e-06	0.989502
ENSMMUG00000003776	UBA6	5	dmPFC	-0.0146202	0.657131	UBA6		ENSG00000091513	TF	3	Brain - Amygdala	0.00190045	0.976184
ENSMMUG00000003780	TJP2	15	dmPFC	0.000794608	0.915103	TJP2		ENSG00000144867	SRPRB	3	Brain - Amygdala	0.000563613	0.985927
ENSMMUG00000003783	PTPN9	7	dmPFC	0.00434764	0.87728	PTPN9		ENSG00000154917	RAB6B	3	Brain - Amygdala	0.0932495	0.54123
ENSMMUG00000003787	EXOC3	6	dmPFC	0.0032988	0.841838	EXOC3		ENSG00000114019	AMOTL2	3	Brain - Amygdala	-2.74031e-06	0.988447
ENSMMUG00000003793	TOR1B	15	dmPFC	-0.00173259	0.908048	TOR1B		ENSG00000129055	ANAPC13	3	Brain - Amygdala	0.00165686	0.977791
ENSMMUG00000003797	USP20	15	dmPFC	0.00105349	0.789323	USP20		ENSG00000158186	MRAS	3	Brain - Amygdala	-0.00015201	0.988682
ENSMMUG00000003799	FNBP1	15	dmPFC	0.0435989	0.272133	FNBP1		ENSG00000184432	COPB2	3	Brain - Amygdala	-0.000698346	0.985
ENSMMUG00000003802	INPP5A	9	dmPFC	-0.0113544	0.721746	INPP5A		ENSG00000114115	-	-	Brain - Amygdala	0.00153397	0.978797
ENSMMUG00000003819	NOSIP	19	dmPFC	0.000560428	0.925331	NOSIP		ENSG00000114125	RNF7	3	Brain - Amygdala	0.00398476	0.961216
ENSMMUG00000003820	DHX30	2	dmPFC	0.00149647	0.882223	DHX30		ENSG00000069849	ATP1B3	3	Brain - Amygdala	0.000407014	0.986988
ENSMMUG00000003823	MAP4	2	dmPFC	0.00233917	0.887309	MAP4		ENSG00000163714	U2SURP	3	Brain - Amygdala	-0.000115563	0.988879
ENSMMUG00000003825	PCBP3	3	dmPFC	0.00189662	0.893563	PCBP3		ENSG00000175040	CHST2	3	Brain - Amygdala	0.00586399	0.948785
ENSMMUG00000003839	MAPKBP1	7	dmPFC	0.00313427	0.743693	MAPKBP1		ENSG00000152952	PLOD2	3	Brain - Amygdala	-0.00501663	0.960991
ENSMMUG00000003842	PLA2G4B	7	dmPFC	0.00327563	0.842536	PLA2G4B		ENSG00000114698	PLSCR4	3	Brain - Amygdala	-0.0214981	0.871521
ENSMMUG00000003843	RFC2	3	dmPFC	-0.0443796	0.341434	RFC2		ENSG00000163754	GYG1	3	Brain - Amygdala	-0.000715903	0.984854
ENSMMUG00000003850	COL11A2	4	dmPFC	0.00894671	0.780735	COL11A2		ENSG00000169908	TM4SF1	3	Brain - Amygdala	-0.341079	0.00154496
ENSMMUG00000003851	KALRN	2	dmPFC	0.0101682	0.763826	KALRN		ENSG00000082996	RNF13	3	Brain - Amygdala	0.000116049	0.988871
ENSMMUG00000003853	GGA1	10	dmPFC	0.000762416	0.930533	GGA1		ENSG00000070087	-	-	Brain - Amygdala	0.0263011	0.836037
ENSMMUG00000003854	SH3BP1	10	dmPFC	0.00205052	0.898138	SH3BP1		ENSG00000120742	SERP1	3	Brain - Amygdala	0.000305635	0.987689
ENSMMUG00000003855	ZNF385B	12	dmPFC	0.00108228	0.915163	ZNF385B		ENSG00000144895	EIF2A	3	Brain - Amygdala	0.000377801	0.987148
ENSMMUG00000003857	NME3	20	dmPFC	0.000858346	0.916672	NME3		ENSG00000198843	SELENOT	3	Brain - Amygdala	0.0015576	0.978532
ENSMMUG00000003858	RXRB	4	dmPFC	-0.000158677	0.942732	RXRB		ENSG00000169313	P2RY12	3	Brain - Amygdala	0.286328	0.11171
ENSMMUG00000003859	SLC39A7	4	dmPFC	-0.00049167	0.952534	SLC39A7		ENSG00000152601	MBNL1	3	Brain - Amygdala	2.87029e-06	0.989496
ENSMMUG00000003863	RING1	4	dmPFC	-0.00816283	0.791644	RING1		ENSG00000114790	ARHGEF26	3	Brain - Amygdala	-0.00150078	0.978325
ENSMMUG00000003864	VPS52	4	dmPFC	0.0867042	0.0104212	VPS52		ENSG00000114850	SSR3	3	Brain - Amygdala	-0.000848287	0.983896
ENSMMUG00000003866	TP53I13	16	dmPFC	-0.0294088	0.557281	TP53I13		ENSG00000163660	CCNL1	3	Brain - Amygdala	-0.0086436	0.931831
ENSMMUG00000003867	n/a	4	dmPFC	-0.0421619	0.435657			ENSG00000168827	GFM1	3	Brain - Amygdala	0.000944363	0.982971
ENSMMUG00000003869	WDR46	4	dmPFC	0.000257077	0.934378	WDR46		ENSG00000118855	MFSD1	3	Brain - Amygdala	-0.000205174	0.988336
ENSMMUG00000003871	PFDN6	4	dmPFC	-0.0279977	0.520978	PFDN6		ENSG00000068885	IFT80	3	Brain - Amygdala	0.00146802	0.979224
ENSMMUG00000003872	RGL2	4	dmPFC	0.00214137	0.870451	RGL2		ENSG00000186432	KPNA4	3	Brain - Amygdala	0.00111791	0.981836
ENSMMUG00000003874	CTSD	14	dmPFC	-0.00319251	0.872421	CTSD		ENSG00000169255	B3GALNT1	3	Brain - Amygdala	0.00342978	0.966202
ENSMMUG00000003875	TAPBP	4	dmPFC	-0.0121944	0.674239	TAPBP		ENSG00000114209	PDCD10	3	Brain - Amygdala	0.000162209	0.988583
ENSMMUG00000003876	ZBTB22	4	dmPFC	0.000540238	0.935014	ZBTB22		ENSG00000163536	SERPINI1	3	Brain - Amygdala	0.00862597	0.931806
ENSMMUG00000003877	KANSL2	11	dmPFC	-0.0154154	0.620248	KANSL2		ENSG00000173905	GOLIM4	3	Brain - Amygdala	-0.00168484	0.977757
ENSMMUG00000003890	CYFIP1	7	dmPFC	-0.00492515	0.829567	CYFIP1		ENSG00000008952	SEC62	3	Brain - Amygdala	0.000198753	0.988389
ENSMMUG00000003892	NIPA2	7	dmPFC	-0.0012809	0.925282	NIPA2		ENSG00000013297	CLDN11	3	Brain - Amygdala	-0.00524467	0.954189
ENSMMUG00000003896	ARHGAP6	X	dmPFC	0.0070879	0.824808	ARHGAP6		ENSG00000154310	TNIK	3	Brain - Amygdala	2.17634e-05	0.989192
ENSMMUG00000003902	THBS3	1	dmPFC	0.0961346	0.0514214	THBS3		ENSG00000177565	TBL1XR1	3	Brain - Amygdala	0.00194401	0.975669
ENSMMUG00000003904	NUCB1	19	dmPFC	0.00104468	0.929123	NUCB1		ENSG00000172667	ZMAT3	3	Brain - Amygdala	0.000761258	0.983322
ENSMMUG00000003907	BAX	19	dmPFC	-0.101286	0.00785656	BAX		ENSG00000136522	MRPL47	3	Brain - Amygdala	0.00161227	0.978118
ENSMMUG00000003908	MEMO1	13	dmPFC	0.00100971	0.929737	MEMO1		ENSG00000136521	NDUFB5	3	Brain - Amygdala	0.00478683	0.95588
ENSMMUG00000003909	FTL	19	dmPFC	0.00115012	0.920202			ENSG00000114757	PEX5L	3	Brain - Amygdala	0.00356476	0.967093
ENSMMUG00000003911	GYS1	19	dmPFC	0.0226039	0.519736	GYS1		ENSG00000114416	FXR1	3	Brain - Amygdala	-0.0010462	0.982432
ENSMMUG00000003914	KLHDC1	7	dmPFC	0.0166627	0.668045	KLHDC1		ENSG00000205981	DNAJC19	3	Brain - Amygdala	0.00342362	0.965085
ENSMMUG00000003915	RUVBL2	19	dmPFC	-0.0672694	0.0405741	RUVBL2		ENSG00000242808	-	-	Brain - Amygdala	0.00147957	0.979278
ENSMMUG00000003916	CNTNAP4	20	dmPFC	0.00526497	0.848905	CNTNAP4		ENSG00000181449	-	-	Brain - Amygdala	0.000453769	0.986717
ENSMMUG00000003919	SIMC1	6	dmPFC	0.125306	0.00076335	SIMC1		ENSG00000053524	MCF2L2	3	Brain - Amygdala	0.000662955	0.9848
ENSMMUG00000003921	KIAA1191	6	dmPFC	0.00941864	0.777397	KIAA1191		ENSG00000240024	-	-	Brain - Amygdala	0.00624558	0.94644
ENSMMUG00000003922	LAS1L	X	dmPFC	0.0160875	0.491606	LAS1L		ENSG00000180834	-	-	Brain - Amygdala	0.00263975	0.970661
ENSMMUG00000003924	WAPL	9	dmPFC	0.0132493	0.712389	WAPL		ENSG00000175193	PARL	3	Brain - Amygdala	0.00119197	0.98131
ENSMMUG00000003934	ARSD	X	dmPFC	-0.588756	2.0693e-06	ARSD		ENSG00000145191	EIF2B5	3	Brain - Amygdala	0.000434348	0.986822
ENSMMUG00000003943	SETD5	2	dmPFC	0.00130815	0.919132	SETD5		ENSG00000161202	DVL3	3	Brain - Amygdala	0.000411035	0.987001
ENSMMUG00000003947	ATF2	12	dmPFC	0.0142382	0.683115	ATF2		ENSG00000161203	AP2M1	3	Brain - Amygdala	0.0101021	0.923015
ENSMMUG00000003954	ATP5MC3	12	dmPFC	0.00111786	0.886951	ATP5MC3		ENSG00000161204	ABCF3	3	Brain - Amygdala	0.00169055	0.977518
ENSMMUG00000003955	PGAP2	14	dmPFC	0.0466877	0.232856	PGAP2		ENSG00000145198	VWA5B2	3	Brain - Amygdala	0.0515471	0.720777
ENSMMUG00000003956	IFNAR2	3	dmPFC	-0.0177487	0.675811	IFNAR2		ENSG00000163888	CAMK2N2	3	Brain - Amygdala	0.0388786	0.774778
ENSMMUG00000003957	RHOG	14	dmPFC	0.000318444	0.917363	RHOG		ENSG00000175166	PSMD2	3	Brain - Amygdala	0.00123148	0.980951
ENSMMUG00000003958	STIM1	14	dmPFC	0.00172305	0.918543	STIM1		ENSG00000114867	EIF4G1	3	Brain - Amygdala	-0.000780959	0.984401
ENSMMUG00000003961	IFNAR1	3	dmPFC	-0.00487933	0.858831	IFNAR1		ENSG00000175182	FAM131A	3	Brain - Amygdala	0.0537132	0.710893
ENSMMUG00000003962	RRM1	14	dmPFC	0.000574782	0.941429	RRM1		ENSG00000163882	POLR2H	3	Brain - Amygdala	3.52811e-05	0.989308
ENSMMUG00000003972	EHD1	14	dmPFC	-0.000862595	0.934556	EHD1		ENSG00000090539	CHRD	3	Brain - Amygdala	0.00415866	0.963574
ENSMMUG00000003973	ATG2A	14	dmPFC	0.0191285	0.396663	ATG2A		ENSG00000177383	MAGEF1	3	Brain - Amygdala	0.0076657	0.937621
ENSMMUG00000003981	TTYH2	16	dmPFC	-0.00615545	0.836759	TTYH2		ENSG00000187068	C3orf70	3	Brain - Amygdala	-0.000123574	0.987701
ENSMMUG00000003986	n/a	5	dmPFC	-0.00117465	0.920035			ENSG00000163904	SENP2	3	Brain - Amygdala	0.000558702	0.985976
ENSMMUG00000003996	HNRNPAB	6	dmPFC	-0.0656582	0.109454	HNRNPAB		ENSG00000136527	TRA2B	3	Brain - Amygdala	1.05436e-05	0.989443
ENSMMUG00000003998	PPP1R12B	1	dmPFC	0.0198627	0.705672	PPP1R12B		ENSG00000244405	ETV5	3	Brain - Amygdala	0.111677	0.495796
ENSMMUG00000003999	GUCA1B	4	dmPFC	0.000921325	0.919188			ENSG00000090520	DNAJB11	3	Brain - Amygdala	-0.00096851	0.983079
ENSMMUG00000004002	CLK4	6	dmPFC	0.0209688	0.580624	CLK4		ENSG00000156976	EIF4A2	3	Brain - Amygdala	0.00926688	0.927907
ENSMMUG00000004004	KRT222	16	dmPFC	0.00178688	0.913217	KRT222		ENSG00000200320	SNORA63	3	Brain - Amygdala	0.000162241	0.983678
ENSMMUG00000004005	SMARCE1	16	dmPFC	0.000167748	0.971454	SMARCE1		ENSG00000157005	SST	3	Brain - Amygdala	0.348752	0.0654115
ENSMMUG00000004009	OPLAH	8	dmPFC	-0.0587065	0.279548	OPLAH		ENSG00000113916	BCL6	3	Brain - Amygdala	-0.113002	0.466995
ENSMMUG00000004012	PHRF1	14	dmPFC	0.0033985	0.811905	PHRF1		ENSG00000152492	CCDC50	3	Brain - Amygdala	0.000651582	0.981101
ENSMMUG00000004013	C6H5orf24	6	dmPFC	0.0648824	0.141805	C5orf24		ENSG00000114279	FGF12	3	Brain - Amygdala	0.0894313	0.608741
ENSMMUG00000004025	UBR7	7	dmPFC	0.0413229	0.243715	UBR7		ENSG00000198836	OPA1	3	Brain - Amygdala	0.00445299	0.958076
ENSMMUG00000004032	LDLRAD4	18	dmPFC	0.00375942	0.867237	LDLRAD4		ENSG00000114315	HES1	3	Brain - Amygdala	-0.00996997	0.923815
ENSMMUG00000004041	ABCD4	7	dmPFC	0.00176573	0.887124	ABCD4		ENSG00000184203	-	-	Brain - Amygdala	0.00696777	0.941947
ENSMMUG00000004048	FZD4	14	dmPFC	0.00100971	0.907659	FZD4		ENSG00000189058	APOD	3	Brain - Amygdala	-0.00136158	0.979951
ENSMMUG00000004049	ATF6	1	dmPFC	0.000439309	0.948268	ATF6		ENSG00000061938	TNK2	3	Brain - Amygdala	0.00403563	0.960929
ENSMMUG00000004052	PDE12	2	dmPFC	0.00593056	0.825102	PDE12		ENSG00000072274	TFRC	3	Brain - Amygdala	-0.00644735	0.945241
ENSMMUG00000004060	MAPK8	9	dmPFC	0.00465193	0.857625	MAPK8		ENSG00000213123	DYNLT2B	3	Brain - Amygdala	0.0143129	0.898903
ENSMMUG00000004061	CCNC	4	dmPFC	-2.08552e-05	0.961711	CCNC		ENSG00000163964	PIGX	3	Brain - Amygdala	0.0042273	0.959615
ENSMMUG00000004063	ARHGAP22	9	dmPFC	0.00245775	0.868125	ARHGAP22		ENSG00000180370	PAK2	3	Brain - Amygdala	-0.00128423	0.980615
ENSMMUG00000004064	ATP6V1H	8	dmPFC	-0.000352794	0.947232	ATP6V1H		ENSG00000114503	NCBP2	3	Brain - Amygdala	0.000774128	0.984411
ENSMMUG00000004070	RRP15	1	dmPFC	-5.77369e-05	0.940722	RRP15		ENSG00000270170	-	-	Brain - Amygdala	0.0293941	0.820592
ENSMMUG00000004071	TGFB2	1	dmPFC	-0.00536035	0.831843	TGFB2		ENSG00000228109	-	-	Brain - Amygdala	-0.000594246	0.985573
ENSMMUG00000004074	BMP7	10	dmPFC	-0.00358585	0.852914	BMP7		ENSG00000075711	DLG1	3	Brain - Amygdala	0.00136353	0.98002
ENSMMUG00000004079	MFN1	2	dmPFC	0.00181339	0.935586	MFN1		ENSG00000182899	RPL35A	3	Brain - Amygdala	0.000707112	0.984916
ENSMMUG00000004080	GNB2	3	dmPFC	0.00127912	0.914546	GNB2		ENSG00000273238	TMEM271	4	Brain - Amygdala	0.25097	0.107209
ENSMMUG00000004082	GIGYF1	3	dmPFC	-0.0145619	0.675506	GIGYF1		ENSG00000133256	PDE6B	4	Brain - Amygdala	0.00212258	0.975121
ENSMMUG00000004085	NOVA2	19	dmPFC	-0.0282396	0.514242	NOVA2		ENSG00000169020	ATP5ME	4	Brain - Amygdala	0.00243704	0.972097
ENSMMUG00000004087	BRAT1	3	dmPFC	0.0034972	0.827167	BRAT1		ENSG00000185619	PCGF3	4	Brain - Amygdala	0.000458904	0.986663
ENSMMUG00000004091	TCF12	7	dmPFC	0.0130901	0.728573	TCF12		ENSG00000168993	CPLX1	4	Brain - Amygdala	0.231241	0.106131
ENSMMUG00000004094	ACOT7	1	dmPFC	0.013459	0.670338	ACOT7		ENSG00000178950	GAK	4	Brain - Amygdala	-0.000445311	0.986792
ENSMMUG00000004101	VPS26A	9	dmPFC	0.00287275	0.892444	VPS26A		ENSG00000127419	TMEM175	4	Brain - Amygdala	0.000104375	0.988943
ENSMMUG00000004103	COL11A1	1	dmPFC	0.0574177	0.389072	COL11A1		ENSG00000145214	DGKQ	4	Brain - Amygdala	0.00510114	0.955266
ENSMMUG00000004108	CRHR1	16	dmPFC	-0.0098232	0.759541	CRHR1		ENSG00000127418	FGFRL1	4	Brain - Amygdala	-0.00949399	0.928542
ENSMMUG00000004109	CDK18	1	dmPFC	0.000914962	0.910614	CDK18		ENSG00000159692	CTBP1	4	Brain - Amygdala	0.00302997	0.967813
ENSMMUG00000004112	MRE11	14	dmPFC	0.0144359	0.747257	MRE11		ENSG00000090316	MAEA	4	Brain - Amygdala	0.00563135	0.950366
ENSMMUG00000004113	MFSD4A	1	dmPFC	-0.000795882	0.894909	MFSD4A		ENSG00000163950	SLBP	4	Brain - Amygdala	0.00342868	0.964999
ENSMMUG00000004116	SLC45A3	1	dmPFC	-0.00399106	0.867291	SLC45A3		ENSG00000168936	TMEM129	4	Brain - Amygdala	-0.000214295	0.98827
ENSMMUG00000004122	MAPT	16	dmPFC	0.00203281	0.884444	MAPT		ENSG00000068078	FGFR3	4	Brain - Amygdala	-0.000337467	0.987346
ENSMMUG00000004127	SEM1	3	dmPFC	-0.00188377	0.898395	SEM1		ENSG00000168924	LETM1	4	Brain - Amygdala	2.69504e-05	0.98938
ENSMMUG00000004129	KANSL1	16	dmPFC	0.0342075	0.244463	KANSL1		ENSG00000243449	C4orf48	4	Brain - Amygdala	0.0107172	0.919632
ENSMMUG00000004131	KIAA0930	10	dmPFC	0.00041321	0.913551	KIAA0930		ENSG00000185818	-	-	Brain - Amygdala	0.0337392	0.799501
ENSMMUG00000004132	NUP50	10	dmPFC	0.000657693	0.931808	NUP50		ENSG00000123933	MXD4	4	Brain - Amygdala	-0.000335562	0.987516
ENSMMUG00000004139	DZANK1	10	dmPFC	0.0406108	0.388938	DZANK1		ENSG00000063978	RNF4	4	Brain - Amygdala	0.000291803	0.987754
ENSMMUG00000004140	NUP35	12	dmPFC	-0.000452633	0.801224	NUP35		ENSG00000168884	TNIP2	4	Brain - Amygdala	-0.0163738	0.914496
ENSMMUG00000004143	POLR3F	10	dmPFC	0.0151703	0.627712	POLR3F		ENSG00000087274	ADD1	4	Brain - Amygdala	0.000405353	0.987029
ENSMMUG00000004144	AP1G2	7	dmPFC	-0.00138505	0.909259	AP1G2		ENSG00000109736	-	-	Brain - Amygdala	0.000657316	0.985285
ENSMMUG00000004148	MAFB	10	dmPFC	-0.00267027	0.874509	MAFB		ENSG00000197386	HTT	4	Brain - Amygdala	0.00194644	0.975723
ENSMMUG00000004149	EIF4G3	1	dmPFC	-0.000778287	0.923547	EIF4G3		ENSG00000159788	RGS12	4	Brain - Amygdala	0.00110965	0.981759
ENSMMUG00000004150	BEX4	X	dmPFC	0.0504045	0.152479	BEX4		ENSG00000163956	LRPAP1	4	Brain - Amygdala	0.0079042	0.936061
ENSMMUG00000004153	ATM	14	dmPFC	-0.00265234	0.871273	ATM		ENSG00000132406	TMEM128	4	Brain - Amygdala	0.000133596	0.988764
ENSMMUG00000004154	TCEAL5	X	dmPFC	0.00481854	0.839764	TCEAL5		ENSG00000168824	NSG1	4	Brain - Amygdala	0.316731	0.0123961
ENSMMUG00000004168	AIRE	3	dmPFC	0.00596925	0.832984	AIRE		ENSG00000168818	STX18	4	Brain - Amygdala	0.000803708	0.984195
ENSMMUG00000004173	PFKL	3	dmPFC	0.0338928	0.407789	PFKL		ENSG00000072832	CRMP1	4	Brain - Amygdala	0.0222184	0.856876
ENSMMUG00000004175	TRPM2	3	dmPFC	-0.0316909	0.640104	TRPM2		ENSG00000152969	JAKMIP1	4	Brain - Amygdala	0.242972	0.112145
ENSMMUG00000004179	LIMS2	12	dmPFC	0.0365025	0.476368	LIMS2		ENSG00000109501	WFS1	4	Brain - Amygdala	0.000276238	0.987901
ENSMMUG00000004180	GPR17	12	dmPFC	0.0630197	0.319487	GPR17		ENSG00000074211	PPP2R2C	4	Brain - Amygdala	0.014743	0.896708
ENSMMUG00000004188	ACSL4	X	dmPFC	0.0156951	0.733774	ACSL4		ENSG00000179010	-	-	Brain - Amygdala	0.00201791	0.975104
ENSMMUG00000004198	HS6ST2	X	dmPFC	0.0232216	0.672477	HS6ST2		ENSG00000170846	0	4	Brain - Amygdala	0.0115642	0.914604
ENSMMUG00000004200	GPR107	15	dmPFC	0.00503669	0.84589	GPR107		ENSG00000178988	MRFAP1L1	4	Brain - Amygdala	0.00379723	0.962525
ENSMMUG00000004205	PLBD2	11	dmPFC	-0.000327169	0.92941	PLBD2		ENSG00000170871	KIAA0232	4	Brain - Amygdala	0.00169626	0.977524
ENSMMUG00000004208	SDS	11	dmPFC	0.0692038	0.442331	SDS		ENSG00000132405	TBC1D14	4	Brain - Amygdala	0.000895478	0.983063
ENSMMUG00000004209	ESD	17	dmPFC	0.0300037	0.443765	ESD		ENSG00000109519	GRPEL1	4	Brain - Amygdala	0.000524808	0.986155
ENSMMUG00000004210	HTR2A	17	dmPFC	0.00428697	0.856093	HTR2A		ENSG00000163995	ABLIM2	4	Brain - Amygdala	0.217866	0.169087
ENSMMUG00000004211	MACIR	6	dmPFC	-0.000149687	0.941653	MACIR		ENSG00000071127	WDR1	4	Brain - Amygdala	-0.00239968	0.972415
ENSMMUG00000004215	LRATD1	13	dmPFC	0.00348651	0.870639	LRATD1		ENSG00000157869	RAB28	4	Brain - Amygdala	0.000357385	0.987366
ENSMMUG00000004216	FUCA1	1	dmPFC	0.000558753	0.928055	FUCA1		ENSG00000137449	CPEB2	4	Brain - Amygdala	0.001055	0.982255
ENSMMUG00000004223	RNF10	11	dmPFC	-0.00156628	0.907192	RNF10		ENSG00000118564	FBXL5	4	Brain - Amygdala	0.00012194	0.988823
ENSMMUG00000004225	THUMPD1	20	dmPFC	0.00105451	0.916768	THUMPD1		ENSG00000237765	-	-	Brain - Amygdala	0.000251005	0.988042
ENSMMUG00000004227	NUMBL	19	dmPFC	0.00157106	0.889561	NUMBL		ENSG00000169762	TAPT1	4	Brain - Amygdala	2.36761e-05	0.989398
ENSMMUG00000004228	COQ8B	19	dmPFC	-0.000428141	0.910139	COQ8B		ENSG00000169744	LDB2	4	Brain - Amygdala	0.111313	0.518934
ENSMMUG00000004235	RPL19	16	dmPFC	-0.0780799	0.0620393	RPL19		ENSG00000151552	QDPR	4	Brain - Amygdala	0.000267919	0.98796
ENSMMUG00000004236	NAPEPLD	3	dmPFC	0.00995567	0.768714	NAPEPLD		ENSG00000002549	LAP3	4	Brain - Amygdala	-0.00279219	0.969644
ENSMMUG00000004242	PEX5	11	dmPFC	0.0047729	0.801373	PEX5		ENSG00000185774	KCNIP4	4	Brain - Amygdala	0.18814	0.236622
ENSMMUG00000004255	YLPM1	7	dmPFC	0.00493393	0.852184	YLPM1		ENSG00000152990	ADGRA3	4	Brain - Amygdala	-0.00090794	0.982863
ENSMMUG00000004260	DLST	7	dmPFC	0.000189008	0.955452	DLST		ENSG00000109610	SOD3	4	Brain - Amygdala	-0.00897915	0.93234
ENSMMUG00000004263	RPS6KL1	7	dmPFC	0.00195713	0.884734	RPS6KL1		ENSG00000053900	ANAPC4	4	Brain - Amygdala	0.000113041	0.988896
ENSMMUG00000004271	NOVA1	7	dmPFC	-0.000182681	0.962739	NOVA1		ENSG00000250317	-	-	Brain - Amygdala	0.0014039	0.979696
ENSMMUG00000004273	DOCK3	2	dmPFC	0.0107651	0.731396	DOCK3		ENSG00000168214	RBPJ	4	Brain - Amygdala	0.000308985	0.987689
ENSMMUG00000004282	FSCN1	3	dmPFC	-0.00082014	0.921712	FSCN1		ENSG00000109790	KLHL5	4	Brain - Amygdala	-0.000449865	0.986717
ENSMMUG00000004286	PTPMT1	14	dmPFC	-0.00349278	0.869029	PTPMT1		ENSG00000163682	RPL9	4	Brain - Amygdala	0.00220167	0.973785
ENSMMUG00000004287	DAXX	4	dmPFC	5.96868e-05	0.923299			ENSG00000163683	SMIM14	4	Brain - Amygdala	0.00270122	0.970167
ENSMMUG00000004289	KBTBD4	14	dmPFC	0.0174228	0.642743	KBTBD4		ENSG00000078140	UBE2K	4	Brain - Amygdala	0.00705672	0.941393
ENSMMUG00000004290	NCOA7	4	dmPFC	0.0174185	0.666583	NCOA7		ENSG00000163697	APBB2	4	Brain - Amygdala	0.000450732	0.983022
ENSMMUG00000004291	HINT3	4	dmPFC	0.0150587	0.703292	HINT3		ENSG00000154277	UCHL1	4	Brain - Amygdala	0.183428	0.227898
ENSMMUG00000004294	C1QTNF4	14	dmPFC	-0.0150741	0.72685	C1QTNF4		ENSG00000064042	LIMCH1	4	Brain - Amygdala	0.000673673	0.985176
ENSMMUG00000004296	MAL2	8	dmPFC	-0.00566077	0.832143	MAL2		ENSG00000014824	SLC30A9	4	Brain - Amygdala	0.00581345	0.949224
ENSMMUG00000004298	RINT1	3	dmPFC	0.000430456	0.937042	RINT1		ENSG00000124406	ATP8A1	4	Brain - Amygdala	0.00641773	0.945418
ENSMMUG00000004300	NCAM2	3	dmPFC	0.0174371	0.710863	NCAM2		ENSG00000151806	GUF1	4	Brain - Amygdala	0.00175565	0.977263
ENSMMUG00000004304	DDX17	10	dmPFC	0.0119082	0.700762	DDX17		ENSG00000163285	GABRG1	4	Brain - Amygdala	-4.56264e-05	0.988493
ENSMMUG00000004305	STK35	10	dmPFC	0.00877861	0.788663	STK35		ENSG00000260878	-	-	Brain - Amygdala	0.00878825	0.932129
ENSMMUG00000004311	TNPO3	3	dmPFC	0.00274177	0.868884	TNPO3		ENSG00000260918	-	-	Brain - Amygdala	0.00526571	0.955895
ENSMMUG00000004313	PLCB1	10	dmPFC	0.00182123	0.907064	PLCB1		ENSG00000169019	COMMD8	4	Brain - Amygdala	0.00227309	0.973547
ENSMMUG00000004314	GABRB1	5	dmPFC	0.000942705	0.94766	GABRB1		ENSG00000109180	OCIAD1	4	Brain - Amygdala	0.00560924	0.950516
ENSMMUG00000004329	SLC1A2	14	dmPFC	-0.0024402	0.869202	SLC1A2		ENSG00000145247	OCIAD2	4	Brain - Amygdala	0.0387607	0.77501
ENSMMUG00000004330	PAMR1	14	dmPFC	-0.111098	0.254164	PAMR1		ENSG00000109184	DCUN1D4	4	Brain - Amygdala	0.00130237	0.980426
ENSMMUG00000004331	FJX1	14	dmPFC	-0.00479492	0.84433	FJX1		ENSG00000163069	-	-	Brain - Amygdala	0.000487639	0.986483
ENSMMUG00000004332	TRIM44	14	dmPFC	0.000503897	0.947168	TRIM44		ENSG00000109189	USP46	4	Brain - Amygdala	0.00294464	0.968436
ENSMMUG00000004335	APOOL	X	dmPFC	-0.00149479	0.901077	APOOL		ENSG00000226950	-	-	Brain - Amygdala	0.000613652	0.985563
ENSMMUG00000004339	RAB15	7	dmPFC	0.0037784	0.843084	RAB15		ENSG00000145216	-	-	Brain - Amygdala	0.000309684	0.987651
ENSMMUG00000004340	FNTB	7	dmPFC	0.0246533	0.423143	FNTB		ENSG00000134853	PDGFRA	4	Brain - Amygdala	0.00113899	0.981555
ENSMMUG00000004341	MAX	7	dmPFC	-0.0682202	0.0137241	MAX		ENSG00000134851	TMEM165	4	Brain - Amygdala	-0.00392583	0.961666
ENSMMUG00000004350	OSBPL1A	18	dmPFC	0.00661174	0.816196	OSBPL1A		ENSG00000090989	EXOC1	4	Brain - Amygdala	9.98811e-05	0.988965
ENSMMUG00000004351	HMGN3	4	dmPFC	-0.000981203	0.919499	HMGN3		ENSG00000128050	PAICS	4	Brain - Amygdala	-0.00125389	0.980864
ENSMMUG00000004370	HERC2	7	dmPFC	0.0604543	0.049696	HERC2		ENSG00000174780	SRP72	4	Brain - Amygdala	0.000648724	0.985321
ENSMMUG00000004376	CIB1	7	dmPFC	-0.0137111	0.715013	CIB1		ENSG00000171476	HOPX	4	Brain - Amygdala	0.00207481	0.974674
ENSMMUG00000004378	GAREM2	13	dmPFC	-0.0766934	0.149608	GAREM2		ENSG00000047315	POLR2B	4	Brain - Amygdala	0.00142727	0.979457
ENSMMUG00000004380	HADHA	13	dmPFC	0.00675616	0.750408	HADHA		ENSG00000163453	IGFBP7	4	Brain - Amygdala	-0.140094	0.367814
ENSMMUG00000004381	HADHB	13	dmPFC	0.000401716	0.932647	HADHB		ENSG00000083896	YTHDC1	4	Brain - Amygdala	-0.000457228	0.986686
ENSMMUG00000004382	ABHD3	18	dmPFC	0.00148871	0.904496	ABHD3		ENSG00000132467	-	-	Brain - Amygdala	0.00116547	0.981467
ENSMMUG00000004383	ADGRF3	13	dmPFC	0.0787852	0.0248068	ADGRF3		ENSG00000018189	-	-	Brain - Amygdala	0.00250058	0.971608
ENSMMUG00000004387	RNF19A	8	dmPFC	0.00083391	0.944722	RNF19A		ENSG00000132463	GRSF1	4	Brain - Amygdala	0.00167488	0.977655
ENSMMUG00000004389	CDH18	6	dmPFC	0.00354006	0.867543	CDH18		ENSG00000156136	DCK	4	Brain - Amygdala	0.00673239	0.94339
ENSMMUG00000004390	FARSA	19	dmPFC	0.0445212	0.194474	FARSA		ENSG00000080493	SLC4A4	4	Brain - Amygdala	-0.00132418	0.980228
ENSMMUG00000004392	CALR	19	dmPFC	0.000519641	0.933827	CALR		ENSG00000138757	G3BP2	4	Brain - Amygdala	0.017388	0.882087
ENSMMUG00000004393	RAD23A	19	dmPFC	-0.000827193	0.964868	RAD23A		ENSG00000138768	USO1	4	Brain - Amygdala	0.000176111	0.98848
ENSMMUG00000004394	TRIM8	9	dmPFC	-0.0141167	0.650222	TRIM8		ENSG00000198301	SDAD1	4	Brain - Amygdala	0.00272455	0.969971
ENSMMUG00000004396	SUFU	9	dmPFC	0.0178248	0.477702	SUFU		ENSG00000169245	CXCL10	4	Brain - Amygdala	-0.32267	0.285644
ENSMMUG00000004400	YIPF2	19	dmPFC	-0.0224828	0.6305	YIPF2		ENSG00000169248	CXCL11	4	Brain - Amygdala	-0.0632579	0.829771
ENSMMUG00000004401	CARM1	19	dmPFC	-7.28073e-05	0.950869	CARM1		ENSG00000138760	SCARB2	4	Brain - Amygdala	3.73097e-05	0.989311
ENSMMUG00000004403	ID1	10	dmPFC	-0.0883682	0.208944	ID1		ENSG00000138758	SEPTIN11	4	Brain - Amygdala	0.000752119	0.984579
ENSMMUG00000004405	LSM4	19	dmPFC	-0.00445547	0.85915	LSM4		ENSG00000118816	CCNI	4	Brain - Amygdala	0.000874957	0.983629
ENSMMUG00000004406	PGPEP1	19	dmPFC	0.00158671	0.909025	PGPEP1		ENSG00000169288	-	-	Brain - Amygdala	0.00350064	0.965089
ENSMMUG00000004408	SEC11C	18	dmPFC	-0.00910416	0.748642	SEC11C		ENSG00000273156	-	-	Brain - Amygdala	0.0018341	0.976635
ENSMMUG00000004412	RSRC2	11	dmPFC	0.00735978	0.746371	RSRC2		ENSG00000138668	HNRNPD	4	Brain - Amygdala	0.000180358	0.988482
ENSMMUG00000004416	BYSL	4	dmPFC	-0.00128489	0.91853	BYSL		ENSG00000152795	HNRNPDL	4	Brain - Amygdala	0.000506254	0.986345
ENSMMUG00000004417	SAR1B	6	dmPFC	0.0134023	0.730235	SAR1B		ENSG00000145293	-	-	Brain - Amygdala	0.00203919	0.974978
ENSMMUG00000004419	CCND3	4	dmPFC	0.00497413	0.828984	CCND3		ENSG00000249242	TMEM150C	4	Brain - Amygdala	0.00316576	0.968388
ENSMMUG00000004420	INCENP	14	dmPFC	0.00187934	0.885729	INCENP		ENSG00000145284	SCD5	4	Brain - Amygdala	-0.000177005	0.988512
ENSMMUG00000004429	LARP6	7	dmPFC	0.00139215	0.92772	LARP6		ENSG00000138674	SEC31A	4	Brain - Amygdala	-0.000399464	0.98711
ENSMMUG00000004433	ABCE1	5	dmPFC	0.048756	0.129824	ABCE1		ENSG00000251022	-	-	Brain - Amygdala	-0.00147677	0.979177
ENSMMUG00000004435	TPCN1	11	dmPFC	0.034114	0.485374	TPCN1		ENSG00000138663	COPS4	4	Brain - Amygdala	0.00463119	0.956814
ENSMMUG00000004436	LHFPL3	3	dmPFC	0.000544138	0.9124	LHFPL3		ENSG00000109339	MAPK10	4	Brain - Amygdala	0.00549362	0.951282
ENSMMUG00000004437	OTUD4	5	dmPFC	0.0956647	0.0148228	OTUD4		ENSG00000198189	HSD17B11	4	Brain - Amygdala	3.97556e-05	0.988725
ENSMMUG00000004441	n/a	1	dmPFC	-0.00640924	0.831592			ENSG00000170502	NUDT9	4	Brain - Amygdala	0.000581991	0.985742
ENSMMUG00000004442	WFDC1	20	dmPFC	-0.00391387	0.857095	WFDC1		ENSG00000152583	SPARCL1	4	Brain - Amygdala	-0.00172464	0.977315
ENSMMUG00000004446	GGCX	13	dmPFC	-0.008734	0.828958	GGCX		ENSG00000118785	SPP1	4	Brain - Amygdala	-0.295353	0.023705
ENSMMUG00000004447	NDUFS6	6	dmPFC	-0.0237465	0.582684	NDUFS6		ENSG00000118777	-	-	Brain - Amygdala	-0.0248581	0.850827
ENSMMUG00000004449	BLOC1S6	7	dmPFC	0.0146309	0.667842	BLOC1S6		ENSG00000163644	PPM1K	4	Brain - Amygdala	0.000651024	0.985301
ENSMMUG00000004450	MAT2A	13	dmPFC	-0.000480707	0.927489	MAT2A		ENSG00000177432	NAP1L5	4	Brain - Amygdala	0.118592	0.443714
ENSMMUG00000004451	MRPL36	6	dmPFC	-0.00175326	0.90059	MRPL36		ENSG00000145335	SNCA	4	Brain - Amygdala	0.0167209	0.885719
ENSMMUG00000004457	SLC25A10	16	dmPFC	-0.00441557	0.872924	SLC25A10		ENSG00000163110	PDLIM5	4	Brain - Amygdala	-2.32474e-05	0.98519
ENSMMUG00000004458	ANAPC4	5	dmPFC	-0.00113287	0.924567	ANAPC4		ENSG00000138698	RAP1GDS1	4	Brain - Amygdala	0.0052934	0.95257
ENSMMUG00000004461	TBC1D20	10	dmPFC	-0.0326529	0.269088	TBC1D20		ENSG00000168785	TSPAN5	4	Brain - Amygdala	0.00324374	0.966303
ENSMMUG00000004465	RUFY3	5	dmPFC	0.00997367	0.794987	ENAM		ENSG00000197894	ADH5	4	Brain - Amygdala	0.000481434	0.986524
ENSMMUG00000004466	NIPAL3	1	dmPFC	0.000119148	0.935494	NIPAL3		ENSG00000109270	LAMTOR3	4	Brain - Amygdala	0.00758229	0.938125
ENSMMUG00000004467	XRCC1	19	dmPFC	0.00032255	0.927091	XRCC1		ENSG00000164032	-	-	Brain - Amygdala	0.00164139	0.977828
ENSMMUG00000004468	IRGQ	19	dmPFC	-0.0104015	0.7817	IRGQ		ENSG00000138814	PPP3CA	4	Brain - Amygdala	0.06652	0.650793
ENSMMUG00000004470	CD9	11	dmPFC	0.0131366	0.736903	CD9		ENSG00000254531	-	-	Brain - Amygdala	0.062327	0.673099
ENSMMUG00000004479	CDH22	10	dmPFC	-0.0108692	0.75175	CDH22		ENSG00000109332	UBE2D3	4	Brain - Amygdala	-9.09012e-05	0.989037
ENSMMUG00000004481	HARS1	6	dmPFC	-0.00115875	0.928515	HARS1		ENSG00000145354	CISD2	4	Brain - Amygdala	0.00171349	0.977335
ENSMMUG00000004483	HARS2	6	dmPFC	0.00185946	0.883433	HARS2		ENSG00000164039	BDH2	4	Brain - Amygdala	-0.00236799	0.973015
ENSMMUG00000004484	ZMAT2	6	dmPFC	-0.000844815	0.921548	ZMAT2		ENSG00000138777	PPA2	4	Brain - Amygdala	0.000489457	0.986116
ENSMMUG00000004485	LHFPL6	17	dmPFC	0.0144233	0.660095	LHFPL6		ENSG00000164022	AIMP1	4	Brain - Amygdala	-0.000452764	0.986727
ENSMMUG00000004486	COG6	17	dmPFC	0.00145972	0.936163	COG6		ENSG00000138801	PAPSS1	4	Brain - Amygdala	0.00311787	0.967236
ENSMMUG00000004490	IFI16	1	dmPFC	-0.0091781	0.770767	IFI16		ENSG00000109475	RPL34	4	Brain - Amygdala	0.000365477	0.987321
ENSMMUG00000004491	SENP6	4	dmPFC	0.0326533	0.323588	SENP6		ENSG00000198856	-	-	Brain - Amygdala	-0.000626854	0.985534
ENSMMUG00000004493	PCCA	17	dmPFC	0.00256907	0.886064	PCCA		ENSG00000164089	ETNPPL	4	Brain - Amygdala	0.000754213	0.984648
ENSMMUG00000004494	GGACT	17	dmPFC	0.0180209	0.674568	GGACT		ENSG00000123739	-	-	Brain - Amygdala	0.000515612	0.986293
ENSMMUG00000004496	MIEF1	10	dmPFC	0.00826732	0.775944	MIEF1		ENSG00000138660	AP1AR	4	Brain - Amygdala	0.0131408	0.905641
ENSMMUG00000004498	PIAS2	18	dmPFC	0.0524454	0.202061	PIAS2		ENSG00000174720	LARP7	4	Brain - Amygdala	-0.000646555	0.985345
ENSMMUG00000004503	PANX1	14	dmPFC	0.00755461	0.830937	PANX1		ENSG00000145362	ANK2	4	Brain - Amygdala	0.00781867	0.93672
ENSMMUG00000004512	FCER1G	1	dmPFC	-0.00915381	0.795336	FCER1G		ENSG00000145349	-	-	Brain - Amygdala	0.00595711	0.950907
ENSMMUG00000004520	NDUFS2	1	dmPFC	0.0131508	0.624172			ENSG00000174607	UGT8	4	Brain - Amygdala	0.00157434	0.978579
ENSMMUG00000004523	POLD4	14	dmPFC	0.0120967	0.73392	POLD4		ENSG00000269893	-	-	Brain - Amygdala	0.00632122	0.946029
ENSMMUG00000004529	C14H11orf80	14	dmPFC	0.00264505	0.871172	C11orf80		ENSG00000164096	-	-	Brain - Amygdala	-8.84508e-05	0.989028
ENSMMUG00000004533	PC	14	dmPFC	-0.000290918	0.947539	PC		ENSG00000164111	ANXA5	4	Brain - Amygdala	-0.00636234	0.945783
ENSMMUG00000004534	LRFN4	14	dmPFC	-0.0418132	0.383884	LRFN4		ENSG00000138688	BLTP1	4	Brain - Amygdala	0.00082093	0.984036
ENSMMUG00000004539	TTLL3	2	dmPFC	-0.000961976	0.946393	TTLL3		ENSG00000138685	FGF2	4	Brain - Amygdala	-0.00930706	0.935875
ENSMMUG00000004544	MRPL17	14	dmPFC	-0.001467	0.918595	MRPL17		ENSG00000164040	PGRMC2	4	Brain - Amygdala	0.00070684	0.98489
ENSMMUG00000004545	n/a	9	dmPFC	-0.0310543	0.493381			ENSG00000138650	PCDH10	4	Brain - Amygdala	0.0121996	0.914498
ENSMMUG00000004547	TIMM17B	X	dmPFC	-0.0110694	0.74181	TIMM17B		ENSG00000151012	SLC7A11	4	Brain - Amygdala	0.0024137	0.973082
ENSMMUG00000004548	PQBP1	X	dmPFC	-0.014051	0.688681	PQBP1		ENSG00000109390	-	-	Brain - Amygdala	0.00229682	0.97307
ENSMMUG00000004552	DDT	10	dmPFC	-0.00147887	0.940127			ENSG00000153130	SCOC	4	Brain - Amygdala	0.0114317	0.915363
ENSMMUG00000004553	SLC35A2	X	dmPFC	0.0154692	0.668274	SLC35A2		ENSG00000109445	ZNF330	4	Brain - Amygdala	-0.000196457	0.988399
ENSMMUG00000004558	OTUD5	X	dmPFC	0.00061743	0.944602	OTUD5		ENSG00000153147	SMARCA5	4	Brain - Amygdala	-0.0006035	0.985677
ENSMMUG00000004560	CRYL1	17	dmPFC	0.107633	0.00133326	CRYL1		ENSG00000164163	ABCE1	4	Brain - Amygdala	0.000443481	0.986771
ENSMMUG00000004561	PPM1K	5	dmPFC	-8.99561e-05	0.947579	PPM1K		ENSG00000170390	DCLK2	4	Brain - Amygdala	0.000788501	0.984324
ENSMMUG00000004563	PLXNA2	1	dmPFC	0.00386239	0.862855	PLXNA2		ENSG00000145425	RPS3A	4	Brain - Amygdala	0.0003126	0.987634
ENSMMUG00000004568	PDP1	8	dmPFC	0.00464501	0.855865	PDP1		ENSG00000059691	GATB	4	Brain - Amygdala	0.00136128	0.979975
ENSMMUG00000004571	KIAA1109	5	dmPFC	0.0636641	0.189855	BLTP1		ENSG00000109670	FBXW7	4	Brain - Amygdala	0.0109015	0.92771
ENSMMUG00000004573	C8H8orf34	8	dmPFC	0.0143779	0.776148	C8orf34		ENSG00000109654	-	-	Brain - Amygdala	0.0036355	0.963652
ENSMMUG00000004574	SLC20A1	13	dmPFC	-0.0028119	0.875293	SLC20A1		ENSG00000171566	PLRG1	4	Brain - Amygdala	6.96364e-05	0.98914
ENSMMUG00000004577	VEGFA	4	dmPFC	-0.0791237	0.180545	VEGFA		ENSG00000260244	-	-	Brain - Amygdala	0.0193943	0.882235
ENSMMUG00000004586	ORMDL3	16	dmPFC	-0.000225059	0.937464	ORMDL3		ENSG00000061918	GUCY1B1	4	Brain - Amygdala	0.109881	0.475816
ENSMMUG00000004591	LANCL2	3	dmPFC	0.051504	0.227646	LANCL2		ENSG00000256043	CTSO	4	Brain - Amygdala	-0.000164501	0.987802
ENSMMUG00000004592	GTF2H3	11	dmPFC	0.0971323	0.00708861	GTF2H3		ENSG00000109738	GLRB	4	Brain - Amygdala	0.139396	0.369455
ENSMMUG00000004594	CGRRF1	7	dmPFC	0.048259	0.12064	CGRRF1		ENSG00000120251	GRIA2	4	Brain - Amygdala	0.0251427	0.841885
ENSMMUG00000004595	KCTD1	18	dmPFC	0.00214947	0.892691	KCTD1		ENSG00000164125	GASK1B	4	Brain - Amygdala	0.00106541	0.981877
ENSMMUG00000004596	GRK5	9	dmPFC	-0.00716798	0.794997	GRK5		ENSG00000164124	TMEM144	4	Brain - Amygdala	0.0007869	0.983915
ENSMMUG00000004598	BPGM	3	dmPFC	0.00104691	0.900824	BPGM		ENSG00000171497	-	-	Brain - Amygdala	-2.97332e-05	0.989393
ENSMMUG00000004599	PPP3CA	5	dmPFC	-0.000297208	0.961852	PPP3CA		ENSG00000109756	RAPGEF2	4	Brain - Amygdala	0.00114243	0.981574
ENSMMUG00000004600	RCAN1	3	dmPFC	-0.00106696	0.930734	RCAN1		ENSG00000109466	KLHL2	4	Brain - Amygdala	0.00149728	0.97902
ENSMMUG00000004603	ZC3H14	7	dmPFC	0.00373267	0.863301	ZC3H14		ENSG00000052802	MSMO1	4	Brain - Amygdala	-0.000338497	0.987486
ENSMMUG00000004604	ZSWIM8	9	dmPFC	-0.000622298	0.906103	ZSWIM8		ENSG00000109472	CPE	4	Brain - Amygdala	0.00122979	0.981017
ENSMMUG00000004612	TTC8	7	dmPFC	0.0480355	0.284321	TTC8		ENSG00000196104	SPOCK3	4	Brain - Amygdala	0.00105209	0.982384
ENSMMUG00000004614	KCNC4	1	dmPFC	0.0364548	0.460423	KCNC4		ENSG00000129116	PALLD	4	Brain - Amygdala	-0.0150072	0.899518
ENSMMUG00000004615	CADM4	19	dmPFC	0.000490957	0.947451	CADM4		ENSG00000109572	CLCN3	4	Brain - Amygdala	0.00119744	0.981258
ENSMMUG00000004616	PLAUR	19	dmPFC	0.00300317	0.869265	PLAUR		ENSG00000056050	HPF1	4	Brain - Amygdala	0.00238074	0.972464
ENSMMUG00000004624	SYNJ1	3	dmPFC	0.0579542	0.247995	SYNJ1		ENSG00000198948	MFAP3L	4	Brain - Amygdala	-0.00252517	0.97277
ENSMMUG00000004625	PGGHG	14	dmPFC	0.0371522	0.489421	PGGHG		ENSG00000164104	HMGB2	4	Brain - Amygdala	-0.00368646	0.963337
ENSMMUG00000004628	IARS1	15	dmPFC	-0.00741339	0.791708	IARS1		ENSG00000164105	SAP30	4	Brain - Amygdala	-0.00124257	0.980934
ENSMMUG00000004629	NOL8	15	dmPFC	0.0445669	0.130736	NOL8		ENSG00000164106	SCRG1	4	Brain - Amygdala	-0.000644858	0.984923
ENSMMUG00000004639	DAB2IP	15	dmPFC	0.00419134	0.853123	DAB2IP		ENSG00000150625	GPM6A	4	Brain - Amygdala	0.00722288	0.940433
ENSMMUG00000004642	IPPK	15	dmPFC	-0.010968	0.659556	IPPK		ENSG00000129128	SPCS3	4	Brain - Amygdala	0.000398771	0.987053
ENSMMUG00000004644	ETFDH	5	dmPFC	-0.0260427	0.429792	ETFDH		ENSG00000129187	DCTD	4	Brain - Amygdala	0.00141761	0.979592
ENSMMUG00000004647	RXFP1	5	dmPFC	0.00187825	0.879004	RXFP1		ENSG00000151726	ACSL1	4	Brain - Amygdala	-0.00256032	0.971169
ENSMMUG00000004648	KHDC4	1	dmPFC	0.0183324	0.54405	KHDC4		ENSG00000151729	SLC25A4	4	Brain - Amygdala	0.0223118	0.856192
ENSMMUG00000004649	NARS2	14	dmPFC	0.000794696	0.921367	NARS2		ENSG00000109775	UFSP2	4	Brain - Amygdala	7.25048e-06	0.989478
ENSMMUG00000004657	FURIN	7	dmPFC	0.00122135	0.918992	FURIN		ENSG00000109794	FAM149A	4	Brain - Amygdala	0.00264207	0.97209
ENSMMUG00000004660	USP14	18	dmPFC	0.00609107	0.837652	USP14		ENSG00000145476	CYP4V2	4	Brain - Amygdala	0.000131317	0.98774
ENSMMUG00000004662	THOC1	18	dmPFC	0.000781346	0.934744	THOC1		ENSG00000109536	FRG1	4	Brain - Amygdala	0.00152384	0.97876
ENSMMUG00000004664	IMPACT	18	dmPFC	0.015431	0.659773			ENSG00000073578	SDHA	5	Brain - Amygdala	0.00144196	0.97939
ENSMMUG00000004666	IL4R	20	dmPFC	0.000817825	0.89126	IL4R		ENSG00000249915	-	-	Brain - Amygdala	0.00181933	0.97658
ENSMMUG00000004671	NLGN1	2	dmPFC	0.0135472	0.744651	NLGN1		ENSG00000180104	EXOC3	5	Brain - Amygdala	0.00117605	0.981398
ENSMMUG00000004674	PRPS1	X	dmPFC	0.00607204	0.834174			ENSG00000225138	-	-	Brain - Amygdala	0.00131345	0.980389
ENSMMUG00000004675	SMTN	10	dmPFC	-0.0101701	0.789177	SMTN		ENSG00000171368	TPPP	5	Brain - Amygdala	0.0182063	0.877948
ENSMMUG00000004677	AGTRAP	1	dmPFC	0.00541877	0.836615	AGTRAP		ENSG00000206077	-	-	Brain - Amygdala	-0.000468369	0.986576
ENSMMUG00000004679	NIPSNAP2	3	dmPFC	0.00322959	0.863115	NIPSNAP2		ENSG00000028310	BRD9	5	Brain - Amygdala	0.000583325	0.985809
ENSMMUG00000004682	ZNF593	1	dmPFC	-0.0206942	0.671021			ENSG00000049656	CLPTM1L	5	Brain - Amygdala	0.000665506	0.985178
ENSMMUG00000004683	DAG1	2	dmPFC	0.000775089	0.9241	DAG1		ENSG00000153395	LPCAT1	5	Brain - Amygdala	-9.31235e-05	0.98882
ENSMMUG00000004686	DNAJC11	1	dmPFC	-0.000808575	0.926695	DNAJC11		ENSG00000171421	MRPL36	5	Brain - Amygdala	0.00262674	0.970673
ENSMMUG00000004688	NCAM1	14	dmPFC	0.0161622	0.675219	NCAM1		ENSG00000145494	NDUFS6	5	Brain - Amygdala	0.00423147	0.959555
ENSMMUG00000004696	HSPA8	14	dmPFC	-0.00289979	0.884667	HSPA8		ENSG00000133398	MED10	5	Brain - Amygdala	0.00195864	0.975546
ENSMMUG00000004703	RNF24	10	dmPFC	-0.000836551	0.904618	RNF24		ENSG00000215218	UBE2QL1	5	Brain - Amygdala	0.135268	0.432917
ENSMMUG00000004708	SUPT6H	16	dmPFC	0.0191496	0.459924	SUPT6H		ENSG00000037474	NSUN2	5	Brain - Amygdala	-0.00187429	0.976219
ENSMMUG00000004709	PSMF1	10	dmPFC	0.0708893	0.00578785	PSMF1		ENSG00000078295	ADCY2	5	Brain - Amygdala	-0.000893092	0.983298
ENSMMUG00000004711	TMEM74B	10	dmPFC	-0.00445349	0.894741	TMEM74B		ENSG00000215217	CFAP90	5	Brain - Amygdala	0.00125433	0.98025
ENSMMUG00000004712	LPL	8	dmPFC	0.000369833	0.911676	LPL		ENSG00000150753	CCT5	5	Brain - Amygdala	0.00122266	0.980592
ENSMMUG00000004717	ITFG1	20	dmPFC	0.0282978	0.507996	ITFG1		ENSG00000164237	CMBL	5	Brain - Amygdala	0.000985157	0.982851
ENSMMUG00000004718	PHKB	20	dmPFC	0.0882247	0.00347037	PHKB		ENSG00000145495	MARCHF6	5	Brain - Amygdala	0.0009061	0.983429
ENSMMUG00000004719	GARS1	3	dmPFC	0.00104573	0.912071	GARS1		ENSG00000112977	-	-	Brain - Amygdala	-0.000108605	0.988927
ENSMMUG00000004723	VEZF1	16	dmPFC	0.000527704	0.93253	VEZF1		ENSG00000169862	CTNND2	5	Brain - Amygdala	0.00134344	0.980168
ENSMMUG00000004730	HDLBP	12	dmPFC	0.000997242	0.91951	HDLBP		ENSG00000154122	ANKH	5	Brain - Amygdala	0.00216021	0.974049
ENSMMUG00000004734	SUMF1	2	dmPFC	0.0171773	0.627092	SUMF1		ENSG00000183580	FBXL7	5	Brain - Amygdala	-0.00147263	0.977023
ENSMMUG00000004735	OSBPL9	1	dmPFC	-0.00134951	0.860782	OSBPL9		ENSG00000173545	ZNF622	5	Brain - Amygdala	0.0016284	0.977961
ENSMMUG00000004736	SEPTIN2	12	dmPFC	0.0116615	0.724749	SEPTIN2		ENSG00000154153	RETREG1	5	Brain - Amygdala	0.0015182	0.978859
ENSMMUG00000004738	NRDC	1	dmPFC	0.0207178	0.50115	NRDC		ENSG00000145555	MYO10	5	Brain - Amygdala	-0.00141985	0.979592
ENSMMUG00000004740	MCAT	10	dmPFC	-0.00187034	0.920667	MCAT		ENSG00000176788	BASP1	5	Brain - Amygdala	0.192253	0.202116
ENSMMUG00000004744	SH3KBP1	X	dmPFC	0.00272068	0.899537	SH3KBP1		ENSG00000133401	PDZD2	5	Brain - Amygdala	0.0032791	0.968306
ENSMMUG00000004748	ZBTB1	7	dmPFC	-0.0315685	0.437007	ZBTB1		ENSG00000113384	GOLPH3	5	Brain - Amygdala	-4.18976e-05	0.989302
ENSMMUG00000004750	WIPF2	16	dmPFC	0.0456269	0.0612967	WIPF2		ENSG00000056097	ZFR	5	Brain - Amygdala	0.000609286	0.985625
ENSMMUG00000004751	ALDH4A1	1	dmPFC	0.00280157	0.878804	ALDH4A1		ENSG00000113387	SUB1	5	Brain - Amygdala	0.0160319	0.889625
ENSMMUG00000004754	IFFO2	1	dmPFC	0.0426031	0.428037	IFFO2		ENSG00000113460	BRIX1	5	Brain - Amygdala	-0.000129771	0.98881
ENSMMUG00000004756	GRB2	16	dmPFC	0.000177514	0.954811	GRB2		ENSG00000152620	NADK2	5	Brain - Amygdala	-0.000227165	0.988202
ENSMMUG00000004758	TLCD4	1	dmPFC	-0.00157966	0.922147	RWDD3		ENSG00000164188	RANBP3L	5	Brain - Amygdala	0.00125962	0.980592
ENSMMUG00000004760	CDK5RAP3	16	dmPFC	0.0124947	0.682079	CDK5RAP3		ENSG00000079215	SLC1A3	5	Brain - Amygdala	-0.0103799	0.921391
ENSMMUG00000004762	WDTC1	1	dmPFC	0.000260354	0.936979	WDTC1		ENSG00000113594	LIFR	5	Brain - Amygdala	-0.00597052	0.950802
ENSMMUG00000004764	MCAM	14	dmPFC	-0.0522112	0.367629	MCAM		ENSG00000145592	-	-	Brain - Amygdala	0.000132567	0.988785
ENSMMUG00000004765	SP2	16	dmPFC	0.000124803	0.934086	SP2		ENSG00000083720	OXCT1	5	Brain - Amygdala	0.0173012	0.882792
ENSMMUG00000004767	TMEM222	1	dmPFC	0.0397691	0.181143	TMEM222		ENSG00000250722	SELENOP	5	Brain - Amygdala	-0.00395655	0.961399
ENSMMUG00000004771	CXCL14	6	dmPFC	-0.00320679	0.862579	CXCL14		ENSG00000112972	HMGCS1	5	Brain - Amygdala	0.00405585	0.960662
ENSMMUG00000004777	GALNT18	14	dmPFC	-0.0010498	0.908366	GALNT18		ENSG00000172239	PAIP1	5	Brain - Amygdala	0.00117134	0.981428
ENSMMUG00000004778	ARHGAP12	9	dmPFC	0.00293299	0.89027	ARHGAP12		ENSG00000112992	NNT	5	Brain - Amygdala	0.00167579	0.977791
ENSMMUG00000004784	SNUPN	7	dmPFC	0.00273044	0.901615	SNUPN		ENSG00000164172	MOCS2	5	Brain - Amygdala	0.00433033	0.958902
ENSMMUG00000004785	CCDC149	5	dmPFC	-0.0146862	0.635416	CCDC149		ENSG00000164258	NDUFS4	5	Brain - Amygdala	0.0017258	0.977258
ENSMMUG00000004788	MAN1C1	1	dmPFC	0.0032282	0.868501	MAN1C1		ENSG00000067113	PLPP1	5	Brain - Amygdala	-0.00610999	0.947401
ENSMMUG00000004791	PLEKHB1	14	dmPFC	0.00132369	0.906112	PLEKHB1		ENSG00000134352	IL6ST	5	Brain - Amygdala	-0.00211475	0.974422
ENSMMUG00000004793	NAP1L2	X	dmPFC	0.0031021	0.874976	NAP1L2		ENSG00000062194	GPBP1	5	Brain - Amygdala	0.00030773	0.987663
ENSMMUG00000004799	KBTBD7	17	dmPFC	0.019782	0.689844	KBTBD7		ENSG00000145632	PLK2	5	Brain - Amygdala	0.201919	0.219173
ENSMMUG00000004800	SLMAP	2	dmPFC	-7.36072e-05	0.940914	SLMAP		ENSG00000152932	RAB3C	5	Brain - Amygdala	0.324254	0.00668359
ENSMMUG00000004801	COPG2	3	dmPFC	0.00273838	0.900395	COPG2		ENSG00000164181	ELOVL7	5	Brain - Amygdala	-0.291094	0.0767178
ENSMMUG00000004802	HBS1L	4	dmPFC	0.00166833	0.914908	HBS1L		ENSG00000164182	NDUFAF2	5	Brain - Amygdala	0.00316741	0.966831
ENSMMUG00000004805	ZNF581	19	dmPFC	0.00129917	0.881163	ZNF581		ENSG00000188725	SMIM15	5	Brain - Amygdala	0.000228544	0.98819
ENSMMUG00000004808	CCDC106	19	dmPFC	-0.0011059	0.956219	CCDC106		ENSG00000068796	KIF2A	5	Brain - Amygdala	0.00222204	0.973908
ENSMMUG00000004810	U2AF2	19	dmPFC	-0.00906856	0.640217	U2AF2		ENSG00000086189	DIMT1	5	Brain - Amygdala	0.000612078	0.985614
ENSMMUG00000004811	EPN1	19	dmPFC	0.0010604	0.930131	EPN1		ENSG00000113593	PPWD1	5	Brain - Amygdala	-0.000347246	0.987445
ENSMMUG00000004813	n/a	19	dmPFC	-0.00958509	0.783264			ENSG00000113597	TRAPPC13	5	Brain - Amygdala	0.00311516	0.967245
ENSMMUG00000004816	MARCHF5	9	dmPFC	0.00285287	0.895741	MARCHF5		ENSG00000197860	SGTB	5	Brain - Amygdala	0.0311779	0.817603
ENSMMUG00000004818	SORBS1	9	dmPFC	0.00958134	0.766513	SORBS1		ENSG00000112851	ERBIN	5	Brain - Amygdala	-0.00221113	0.974009
ENSMMUG00000004820	PRPF8	16	dmPFC	0.0050861	0.833655	PRPF8		ENSG00000145675	PIK3R1	5	Brain - Amygdala	0.00109782	0.982035
ENSMMUG00000004829	BCKDHB	4	dmPFC	-0.000200018	0.943052	BCKDHB		ENSG00000134056	-	-	Brain - Amygdala	0.00253267	0.971372
ENSMMUG00000004843	SCN1B	19	dmPFC	-0.00376642	0.863656	SCN1B		ENSG00000085231	-	-	Brain - Amygdala	0.00164045	0.977909
ENSMMUG00000004846	SAMD12	8	dmPFC	0.0164374	0.718377	SAMD12		ENSG00000273841	-	-	Brain - Amygdala	0.00313942	0.967044
ENSMMUG00000004852	EEF1A1	4	dmPFC	0.00502014	0.844545			ENSG00000164326	CARTPT	5	Brain - Amygdala	0.368137	0.0410904
ENSMMUG00000004856	MBIP	7	dmPFC	-0.000575802	0.936922	MBIP		ENSG00000131711	MAP1B	5	Brain - Amygdala	0.00387301	0.962009
ENSMMUG00000004861	NDUFS4	6	dmPFC	-0.0163736	0.6362	NDUFS4		ENSG00000113048	MRPS27	5	Brain - Amygdala	0.000997498	0.982735
ENSMMUG00000004863	ATPAF1	1	dmPFC	0.00648298	0.83855	ATPAF1		ENSG00000145741	BTF3	5	Brain - Amygdala	0.00024604	0.988059
ENSMMUG00000004865	n/a	15	dmPFC	-0.000296924	0.942211			ENSG00000171617	ENC1	5	Brain - Amygdala	0.379336	0.00605226
ENSMMUG00000004868	DNAL4	10	dmPFC	0.0516102	0.209814	DNAL4		ENSG00000049860	HEXB	5	Brain - Amygdala	-0.00016313	0.988629
ENSMMUG00000004869	NPTXR	10	dmPFC	0.00181815	0.888793	NPTXR		ENSG00000164346	NSA2	5	Brain - Amygdala	0.000140573	0.988711
ENSMMUG00000004871	MEA1	4	dmPFC	-0.0285657	0.46558	MEA1		ENSG00000113161	HMGCR	5	Brain - Amygdala	0.00742546	0.939079
ENSMMUG00000004873	PPP2R5D	4	dmPFC	0.00697438	0.775882	PPP2R5D		ENSG00000164252	-	-	Brain - Amygdala	0.00150103	0.97903
ENSMMUG00000004877	HNRNPL	19	dmPFC	0.000472492	0.950577	HNRNPL		ENSG00000113231	PDE8B	5	Brain - Amygdala	0.000467103	0.986079
ENSMMUG00000004878	CACNA1I	10	dmPFC	-0.00938149	0.782913	CACNA1I		ENSG00000171530	-	-	Brain - Amygdala	0.00146168	0.979266
ENSMMUG00000004885	QSOX2	15	dmPFC	-0.0173449	0.655211	QSOX2		ENSG00000085365	SCAMP1	5	Brain - Amygdala	0.0111988	0.91662
ENSMMUG00000004886	GRIK1	3	dmPFC	0.0108648	0.736673	GRIK1		ENSG00000113296	THBS4	5	Brain - Amygdala	-0.000575977	0.983518
ENSMMUG00000004893	SASH1	4	dmPFC	-0.00141165	0.893315	SASH1		ENSG00000164300	SERINC5	5	Brain - Amygdala	0.000462574	0.982843
ENSMMUG00000004896	CENPV	16	dmPFC	-0.0896733	0.00774958	CENPV		ENSG00000039319	ZFYVE16	5	Brain - Amygdala	0.00237001	0.972806
ENSMMUG00000004897	GPD2	12	dmPFC	-0.000417892	0.919341	GPD2		ENSG00000186468	RPS23	5	Brain - Amygdala	0.000868921	0.983723
ENSMMUG00000004898	STOX2	5	dmPFC	0.00397394	0.863608	STOX2		ENSG00000174695	TMEM167A	5	Brain - Amygdala	0.000965828	0.982991
ENSMMUG00000004901	SEMA4A	1	dmPFC	0.00310144	0.875643	SEMA4A		ENSG00000164176	EDIL3	5	Brain - Amygdala	0.000901245	0.98346
ENSMMUG00000004902	BGLAP	1	dmPFC	0.0203899	0.545425	SLC25A44		ENSG00000127184	COX7C	5	Brain - Amygdala	0.00290684	0.968708
ENSMMUG00000004903	ENPP2	8	dmPFC	0.021439	0.661405	ENPP2		ENSG00000145715	RASA1	5	Brain - Amygdala	0.00148712	0.97894
ENSMMUG00000004911	PNMA1	7	dmPFC	-0.00473189	0.820639	PNMA1		ENSG00000134480	CCNH	5	Brain - Amygdala	0.00108629	0.981973
ENSMMUG00000004913	MIDEAS	7	dmPFC	0.00471233	0.828949	MIDEAS		ENSG00000245526	-	-	Brain - Amygdala	0.00724838	0.944001
ENSMMUG00000004915	ATP5MJ	7	dmPFC	-0.0410273	0.316569	ATP5MJ		ENSG00000081189	MEF2C	5	Brain - Amygdala	0.00343346	0.966958
ENSMMUG00000004917	PLXDC1	16	dmPFC	-0.0486691	0.263051	PLXDC1		ENSG00000113369	ARRDC3	5	Brain - Amygdala	-0.0469892	0.74817
ENSMMUG00000004921	RBM5	2	dmPFC	0.00192906	0.913536	RBM5		ENSG00000175745	NR2F1	5	Brain - Amygdala	0.00116479	0.981503
ENSMMUG00000004926	TCF25	20	dmPFC	0.00308488	0.76366	TCF25		ENSG00000113391	FAM172A	5	Brain - Amygdala	0.000500574	0.985858
ENSMMUG00000004928	SNRNP70	19	dmPFC	0.00125893	0.907446	SNRNP70		ENSG00000198677	SKIC3	5	Brain - Amygdala	0.000183849	0.988456
ENSMMUG00000004933	METTL6	2	dmPFC	-0.00013029	0.98853	METTL6		ENSG00000164292	RHOBTB3	5	Brain - Amygdala	-0.0127785	0.907601
ENSMMUG00000004935	PFKP	9	dmPFC	-0.00183298	0.904461			ENSG00000118985	ELL2	5	Brain - Amygdala	-0.00795411	0.937854
ENSMMUG00000004938	PITRM1	9	dmPFC	-2.47877e-05	0.943446	PITRM1		ENSG00000153113	CAST	5	Brain - Amygdala	-0.00210764	0.974515
ENSMMUG00000004942	NELFB	15	dmPFC	-0.000934738	0.962974	NELFB		ENSG00000145721	LIX1	5	Brain - Amygdala	-0.00037236	0.986416
ENSMMUG00000004944	KBTBD2	3	dmPFC	0.00206689	0.906739	KBTBD2		ENSG00000174132	FAM174A	5	Brain - Amygdala	0.00808161	0.935082
ENSMMUG00000004949	PDGFA	3	dmPFC	-0.00142093	0.918727	PDGFA		ENSG00000145730	PAM	5	Brain - Amygdala	0.0225391	0.854465
ENSMMUG00000004950	CBX5	11	dmPFC	0.00878543	0.801467	CBX5		ENSG00000181751	MACIR	5	Brain - Amygdala	0.00179232	0.976807
ENSMMUG00000004951	ECHDC2	1	dmPFC	0.00302873	0.877625	ECHDC2		ENSG00000198961	PJA2	5	Brain - Amygdala	0.00914487	0.928681
ENSMMUG00000004952	SCP2	1	dmPFC	0.00133148	0.928267	SCP2		ENSG00000224032	-	-	Brain - Amygdala	0.00328711	0.966065
ENSMMUG00000004954	AIFM1	X	dmPFC	0.000855793	0.92154	AIFM1		ENSG00000134982	APC	5	Brain - Amygdala	0.00447243	0.958174
ENSMMUG00000004956	RSRC1	2	dmPFC	0.0652764	0.0462942	RSRC1		ENSG00000153037	-	-	Brain - Amygdala	0.00163706	0.978014
ENSMMUG00000004958	MLF1	2	dmPFC	0.000933664	0.883655	MLF1		ENSG00000129625	REEP5	5	Brain - Amygdala	0.0113274	0.915917
ENSMMUG00000004961	GFM1	2	dmPFC	0.000619565	0.939171	GFM1		ENSG00000134970	TMED7	5	Brain - Amygdala	-4.73657e-05	0.989268
ENSMMUG00000004964	CDYL	4	dmPFC	0.00298916	0.905484	CDYL		ENSG00000129596	CDO1	5	Brain - Amygdala	0.0201534	0.867675
ENSMMUG00000004966	RPP40	4	dmPFC	0.00165966	0.894254	RPP40		ENSG00000177879	AP3S1	5	Brain - Amygdala	0.00285369	0.969121
ENSMMUG00000004968	SNED1	12	dmPFC	-0.0139278	0.749187	SNED1		ENSG00000133835	HSD17B4	5	Brain - Amygdala	-0.001492	0.97906
ENSMMUG00000004977	TMEM184C	5	dmPFC	0.000687563	0.956354	TMEM184C		ENSG00000205302	SNX2	5	Brain - Amygdala	0.000495819	0.986375
ENSMMUG00000004983	NOCT	5	dmPFC	0.00175605	0.895817	NOCT		ENSG00000155324	GRAMD2B	5	Brain - Amygdala	-0.00267401	0.970891
ENSMMUG00000004984	ELF2	5	dmPFC	0.000993686	0.93267	ELF2		ENSG00000279118	-	-	Brain - Amygdala	-0.00519581	0.954583
ENSMMUG00000004994	STX7	4	dmPFC	0.013912	0.683756	STX7		ENSG00000164904	ALDH7A1	5	Brain - Amygdala	-0.000502848	0.986304
ENSMMUG00000004998	DLGAP3	1	dmPFC	-0.00369151	0.85193	DLGAP3		ENSG00000164902	PHAX	5	Brain - Amygdala	0.00287351	0.968941
ENSMMUG00000005002	DENND4B	1	dmPFC	-0.00410946	0.85053	DENND4B		ENSG00000064651	SLC12A2	5	Brain - Amygdala	0.000103489	0.987955
ENSMMUG00000005004	C4H6orf89	4	dmPFC	0.0345049	0.423991	C6orf89		ENSG00000066583	ISOC1	5	Brain - Amygdala	0.000558059	0.985473
ENSMMUG00000005005	CRTC2	1	dmPFC	0.000812112	0.941231	CRTC2		ENSG00000169567	HINT1	5	Brain - Amygdala	0.0115347	0.91473
ENSMMUG00000005006	RPS21	10	dmPFC	-0.0308102	0.578112	RPS21		ENSG00000158985	CDC42SE2	5	Brain - Amygdala	0.00346745	0.964784
ENSMMUG00000005007	SLC39A1	1	dmPFC	-0.00235255	0.893262	SLC39A1		ENSG00000164398	ACSL6	5	Brain - Amygdala	0.0107009	0.91966
ENSMMUG00000005010	JTB	1	dmPFC	-0.0635871	0.04378	JTB		ENSG00000131435	PDLIM4	5	Brain - Amygdala	-0.0383277	0.835695
ENSMMUG00000005011	CABLES2	10	dmPFC	-0.0116651	0.745508	CABLES2		ENSG00000131437	KIF3A	5	Brain - Amygdala	0.0171653	0.883601
ENSMMUG00000005016	CPLX1	5	dmPFC	-0.0072359	0.828486	CPLX1		ENSG00000164402	SEPTIN8	5	Brain - Amygdala	-0.00015715	0.988613
ENSMMUG00000005023	CCDC112	6	dmPFC	-0.000783204	0.918387	CCDC112		ENSG00000198944	SOWAHA	5	Brain - Amygdala	0.129674	0.403703
ENSMMUG00000005024	UBQLN1	15	dmPFC	0.00037589	0.936788	UBQLN1		ENSG00000164403	SHROOM1	5	Brain - Amygdala	-0.00190344	0.976357
ENSMMUG00000005028	PDE4C	19	dmPFC	-0.119357	0.0367147	PDE4C		ENSG00000164405	UQCRQ	5	Brain - Amygdala	0.00347042	0.964786
ENSMMUG00000005029	PCF11	14	dmPFC	0.00143155	0.924563	PCF11		ENSG00000072364	AFF4	5	Brain - Amygdala	1.53006e-05	0.988897
ENSMMUG00000005032	MYO6	4	dmPFC	0.00553832	0.839276	MYO6		ENSG00000170606	HSPA4	5	Brain - Amygdala	0.000508367	0.986201
ENSMMUG00000005040	CCDC183	15	dmPFC	0.0440759	0.373113	CCDC183		ENSG00000113583	C5orf15	5	Brain - Amygdala	9.06685e-05	0.989
ENSMMUG00000005041	SRCIN1	16	dmPFC	0.00463986	0.787515	SRCIN1		ENSG00000213585	VDAC1	5	Brain - Amygdala	0.00714565	0.940652
ENSMMUG00000005042	RABL6	15	dmPFC	-0.0032786	0.880795	RABL6		ENSG00000113558	-	-	Brain - Amygdala	0.0034051	0.965206
ENSMMUG00000005046	AJM1	15	dmPFC	-0.0037634	0.864666	AJM1		ENSG00000113575	PPP2CA	5	Brain - Amygdala	0.00546417	0.951444
ENSMMUG00000005047	PHPT1	15	dmPFC	-0.00593287	0.849598	PHPT1		ENSG00000119048	UBE2B	5	Brain - Amygdala	0.00159663	0.978221
ENSMMUG00000005051	EDF1	15	dmPFC	-0.00816714	0.793912	EDF1		ENSG00000237190	CDKN2AIPNL	5	Brain - Amygdala	0.036334	0.786967
ENSMMUG00000005055	WASF3	17	dmPFC	0.00895787	0.769835	WASF3		ENSG00000152700	SAR1B	5	Brain - Amygdala	-0.000486633	0.986497
ENSMMUG00000005056	ENTPD2	15	dmPFC	0.0380417	0.542501	ENTPD2		ENSG00000164615	CAMLG	5	Brain - Amygdala	0.00148539	0.979077
ENSMMUG00000005063	CDKL5	X	dmPFC	0.00423049	0.857285	CDKL5		ENSG00000181904	C5orf24	5	Brain - Amygdala	0.000761186	0.984502
ENSMMUG00000005067	ELP3	8	dmPFC	0.0538437	0.192453	ELP3		ENSG00000113621	TXNDC15	5	Brain - Amygdala	0.00218633	0.973863
ENSMMUG00000005070	EVI5	1	dmPFC	0.00219117	0.902811	EVI5		ENSG00000247627	-	-	Brain - Amygdala	-0.00236171	0.972101
ENSMMUG00000005072	RPL5	1	dmPFC	-0.00284959	0.853652	RPL5		ENSG00000113648	MACROH2A1	5	Brain - Amygdala	0.000976618	0.982873
ENSMMUG00000005073	DIPK1A	1	dmPFC	0.000633007	0.941575	DIPK1A		ENSG00000270021	-	-	Brain - Amygdala	-0.00191019	0.975452
ENSMMUG00000005076	PDSS1	9	dmPFC	0.00123599	0.926016	PDSS1		ENSG00000145824	CXCL14	5	Brain - Amygdala	0.00461014	0.958192
ENSMMUG00000005078	ABI1	9	dmPFC	0.0246624	0.518083	ABI1		ENSG00000152377	SPOCK1	5	Brain - Amygdala	0.000532278	0.986158
ENSMMUG00000005080	UBE2G1	16	dmPFC	0.000610913	0.924693	UBE2G1		ENSG00000177733	-	-	Brain - Amygdala	0.00240082	0.972293
ENSMMUG00000005082	MAGOHB	11	dmPFC	0.00300692	0.89489	MAGOHB		ENSG00000031003	FAM13B	5	Brain - Amygdala	0.00669275	0.943697
ENSMMUG00000005091	NRBP1	13	dmPFC	0.0289807	0.216171	NRBP1		ENSG00000112981	NME5	5	Brain - Amygdala	0.0629243	0.681003
ENSMMUG00000005092	ARHGEF2	1	dmPFC	0.0117603	0.635861	ARHGEF2		ENSG00000112983	BRD8	5	Brain - Amygdala	0.000643056	0.985372
ENSMMUG00000005093	KLHL32	4	dmPFC	0.0272459	0.580431	KLHL32		ENSG00000120709	FAM53C	5	Brain - Amygdala	0.00136466	0.979983
ENSMMUG00000005096	IFT172	13	dmPFC	-0.0026236	0.931652	IFT172		ENSG00000120733	KDM3B	5	Brain - Amygdala	0.000328718	0.98755
ENSMMUG00000005098	PEBP1	11	dmPFC	0.00155551	0.919485			ENSG00000132563	REEP2	5	Brain - Amygdala	0.0360743	0.788402
ENSMMUG00000005099	TAOK3	11	dmPFC	0.00122135	0.934422	TAOK3		ENSG00000120738	EGR1	5	Brain - Amygdala	-0.00792846	0.966239
ENSMMUG00000005101	FNDC4	13	dmPFC	-0.00232755	0.876557	FNDC4		ENSG00000120705	ETF1	5	Brain - Amygdala	-0.000100356	0.988972
ENSMMUG00000005103	MAN2A2	7	dmPFC	0.0028873	0.858148	MAN2A2		ENSG00000113013	HSPA9	5	Brain - Amygdala	6.47667e-05	0.989138
ENSMMUG00000005106	UNC45A	7	dmPFC	0.000418832	0.922478	UNC45A		ENSG00000044115	CTNNA1	5	Brain - Amygdala	-0.00202703	0.975085
ENSMMUG00000005108	RCCD1	7	dmPFC	-0.0912144	0.0433484	RCCD1		ENSG00000120727	PAIP2	5	Brain - Amygdala	0.00348246	0.964594
ENSMMUG00000005119	HM13	10	dmPFC	0.000193742	0.94094	HM13		ENSG00000249751	-	-	Brain - Amygdala	-0.0148817	0.93642
ENSMMUG00000005120	ANKIB1	3	dmPFC	0.0144254	0.685303	ANKIB1		ENSG00000131508	UBE2D2	5	Brain - Amygdala	0.00187783	0.976143
ENSMMUG00000005122	SYT7	14	dmPFC	0.00747915	0.720619	SYT7		ENSG00000171604	CXXC5	5	Brain - Amygdala	0.000391747	0.987114
ENSMMUG00000005123	ZNF114	19	dmPFC	-0.0028311	0.880449			ENSG00000146005	PSD2	5	Brain - Amygdala	0.000261326	0.987992
ENSMMUG00000005125	CABLES1	18	dmPFC	0.0210515	0.600048	CABLES1		ENSG00000182700	-	-	Brain - Amygdala	0.00118675	0.981362
ENSMMUG00000005127	PLXNA4	3	dmPFC	0.0076732	0.818353	PLXNA4		ENSG00000120306	CYSTM1	5	Brain - Amygdala	-0.00019761	0.988401
ENSMMUG00000005131	EDNRB	17	dmPFC	-0.00374147	0.863098	EDNRB		ENSG00000113068	PFDN1	5	Brain - Amygdala	0.00471338	0.956371
ENSMMUG00000005134	PCSK1	6	dmPFC	0.0178525	0.710123	PCSK1		ENSG00000113070	HBEGF	5	Brain - Amygdala	-0.00772546	0.945053
ENSMMUG00000005136	TCAF1	3	dmPFC	0.0168184	0.646339	TCAF1		ENSG00000213523	-	-	Brain - Amygdala	0.000518464	0.98626
ENSMMUG00000005137	ATP2C1	2	dmPFC	-0.000615709	0.930592	ATP2C1		ENSG00000243056	-	-	Brain - Amygdala	-0.00105769	0.982301
ENSMMUG00000005140	ZFYVE1	7	dmPFC	0.000557804	0.926025	ZFYVE1		ENSG00000113108	APBB3	5	Brain - Amygdala	0.00110145	0.981966
ENSMMUG00000005141	RPL7	8	dmPFC	-0.00104527	0.921676			ENSG00000176087	SLC35A4	5	Brain - Amygdala	-0.00100625	0.982711
ENSMMUG00000005145	PHLPP1	18	dmPFC	0.00648032	0.817542	PHLPP1		ENSG00000170458	CD14	5	Brain - Amygdala	-0.00917529	0.934888
ENSMMUG00000005147	DRD1	6	dmPFC	0.000628906	0.907798	DRD1		ENSG00000131495	NDUFA2	5	Brain - Amygdala	0.00570541	0.949936
ENSMMUG00000005148	SFXN1	6	dmPFC	-2.88115e-05	0.944245	SFXN1		ENSG00000113141	IK	5	Brain - Amygdala	0.000781253	0.984352
ENSMMUG00000005149	SEMA4F	13	dmPFC	-0.0162093	0.625907	SEMA4F		ENSG00000170445	HARS1	5	Brain - Amygdala	0.0030013	0.968013
ENSMMUG00000005155	ELOC	8	dmPFC	-0.00119231	0.925433	ELOC		ENSG00000112855	HARS2	5	Brain - Amygdala	-9.9114e-05	0.988979
ENSMMUG00000005156	NR2C2	2	dmPFC	0.0191724	0.70244	NR2C2		ENSG00000146007	ZMAT2	5	Brain - Amygdala	0.0168945	0.884864
ENSMMUG00000005158	RBSN	2	dmPFC	0.0936129	0.00124661	RBSN		ENSG00000178913	TAF7	5	Brain - Amygdala	0.000290055	0.987743
ENSMMUG00000005159	TMEM106B	3	dmPFC	0.00260525	0.910562	TMEM106B		ENSG00000240184	-	-	Brain - Amygdala	-3.39477e-06	0.989473
ENSMMUG00000005161	NDN	7	dmPFC	-0.0008933	0.90133	NDN		ENSG00000131504	DIAPH1	5	Brain - Amygdala	0.00682183	0.944736
ENSMMUG00000005174	DSCAM	3	dmPFC	0.000613816	0.910917	DSCAM		ENSG00000171720	HDAC3	5	Brain - Amygdala	0.00087141	0.983703
ENSMMUG00000005176	NXPH2	12	dmPFC	-0.007461	0.828153	NXPH2		ENSG00000081791	DELE1	5	Brain - Amygdala	-0.000369476	0.987299
ENSMMUG00000005177	PLK2	6	dmPFC	0.00275714	0.892258	PLK2		ENSG00000013561	RNF14	5	Brain - Amygdala	0.00230847	0.973005
ENSMMUG00000005181	RAB3C	6	dmPFC	-0.00257935	0.863023	RAB3C		ENSG00000113552	GNPDA1	5	Brain - Amygdala	0.00308968	0.967372
ENSMMUG00000005182	COPZ1	11	dmPFC	0.00128037	0.915297			ENSG00000131507	NDFIP1	5	Brain - Amygdala	0.0169658	0.884568
ENSMMUG00000005185	RGS4	1	dmPFC	0.00409615	0.857625	RGS4		ENSG00000113578	FGF1	5	Brain - Amygdala	-0.000641879	0.985298
ENSMMUG00000005186	RGS5	1	dmPFC	0.00111218	0.921683	RGS5		ENSG00000133706	LARS1	5	Brain - Amygdala	0.000172484	0.988532
ENSMMUG00000005189	P3H3	11	dmPFC	-0.00286742	0.889677	P3H3		ENSG00000113649	TCERG1	5	Brain - Amygdala	0.000975227	0.982918
ENSMMUG00000005190	GNB3	11	dmPFC	-0.00456956	0.869551	GNB3		ENSG00000156475	PPP2R2B	5	Brain - Amygdala	0.0261267	0.844081
ENSMMUG00000005192	USP5	11	dmPFC	0.0113343	0.676097	USP5		ENSG00000113657	DPYSL3	5	Brain - Amygdala	-0.00512406	0.953611
ENSMMUG00000005193	CLPTM1L	6	dmPFC	0.00248307	0.850085	CLPTM1L		ENSG00000173210	ABLIM3	5	Brain - Amygdala	0.000507997	0.986005
ENSMMUG00000005199	LPCAT1	6	dmPFC	0.00112729	0.923945	LPCAT1		ENSG00000113712	CSNK1A1	5	Brain - Amygdala	-0.00030306	0.987735
ENSMMUG00000005200	PCED1A	10	dmPFC	-0.0275774	0.35302	PCED1A		ENSG00000183111	ARHGEF37	5	Brain - Amygdala	-9.87127e-05	0.98856
ENSMMUG00000005204	VPS16	10	dmPFC	-0.00222976	0.883818	VPS16		ENSG00000113716	HMGXB3	5	Brain - Amygdala	0.00113696	0.98169
ENSMMUG00000005207	NAALAD2	14	dmPFC	0.00146392	0.920569	NAALAD2		ENSG00000182578	CSF1R	5	Brain - Amygdala	-0.000367461	0.986081
ENSMMUG00000005208	POLR3B	11	dmPFC	-5.54086e-05	0.94335	POLR3B		ENSG00000113721	PDGFRB	5	Brain - Amygdala	-0.00825601	0.936401
ENSMMUG00000005209	CHORDC1	14	dmPFC	-0.0124912	0.739849	CHORDC1		ENSG00000070808	CAMK2A	5	Brain - Amygdala	0.259604	0.0534798
ENSMMUG00000005210	RPS6KC1	1	dmPFC	0.0159748	0.671688	RPS6KC1		ENSG00000019582	CD74	5	Brain - Amygdala	-0.00467706	0.957959
ENSMMUG00000005214	MYL6B	11	dmPFC	-0.00672867	0.825341	MYL6B		ENSG00000164587	RPS14	5	Brain - Amygdala	0.000719556	0.984836
ENSMMUG00000005215	RABEPK	15	dmPFC	0.0519729	0.181358	RABEPK		ENSG00000070614	-	-	Brain - Amygdala	0.000332817	0.987524
ENSMMUG00000005217	HSPA5	15	dmPFC	0.000346064	0.924931	HSPA5		ENSG00000171992	SYNPO	5	Brain - Amygdala	0.0149349	0.895597
ENSMMUG00000005218	KEAP1	19	dmPFC	-0.00639986	0.792379	KEAP1		ENSG00000086589	RBM22	5	Brain - Amygdala	0.000261239	0.987978
ENSMMUG00000005219	ZC3H7B	10	dmPFC	0.000595135	0.918715	ZC3H7B		ENSG00000132912	DCTN4	5	Brain - Amygdala	0.000400553	0.987068
ENSMMUG00000005220	SYNM	7	dmPFC	0.0377462	0.505364	SYNM		ENSG00000211445	GPX3	5	Brain - Amygdala	-0.000968589	0.983142
ENSMMUG00000005221	TEF	10	dmPFC	0.000461617	0.94802	TEF		ENSG00000145901	TNIP1	5	Brain - Amygdala	-0.000450635	0.986752
ENSMMUG00000005222	DOC2B	16	dmPFC	0.00845885	0.807476	DOC2B		ENSG00000197043	ANXA6	5	Brain - Amygdala	0.0178845	0.879489
ENSMMUG00000005225	GJA1	4	dmPFC	-0.0213908	0.641116	GJA1		ENSG00000196743	GM2A	5	Brain - Amygdala	-0.00054365	0.986079
ENSMMUG00000005226	LRRC28	7	dmPFC	0.106646	0.000966365	LRRC28		ENSG00000113140	SPARC	5	Brain - Amygdala	-0.00718562	0.940868
ENSMMUG00000005227	MPI	7	dmPFC	0.00253069	0.865438	MPI		ENSG00000177556	ATOX1	5	Brain - Amygdala	0.000229481	0.983945
ENSMMUG00000005228	PIP5K1A	1	dmPFC	-0.020584	0.383134	PIP5K1A		ENSG00000155511	GRIA1	5	Brain - Amygdala	0.0752634	0.622484
ENSMMUG00000005229	HIP1	3	dmPFC	-1.53182e-05	0.939207	HIP1		ENSG00000164576	SAP30L	5	Brain - Amygdala	0.00168785	0.977565
ENSMMUG00000005232	RARRES2	3	dmPFC	0.0712981	0.298474	RARRES2		ENSG00000155506	LARP1	5	Brain - Amygdala	0.00297011	0.968218
ENSMMUG00000005233	LRRC61	3	dmPFC	0.0885756	0.180954	LRRC61		ENSG00000170271	FAXDC2	5	Brain - Amygdala	-0.00048785	0.986477
ENSMMUG00000005240	SUMO1	12	dmPFC	-0.00157991	0.818627			ENSG00000155508	CNOT8	5	Brain - Amygdala	-0.0012072	0.981218
ENSMMUG00000005246	ZNF740	11	dmPFC	0.00272612	0.88737	ZNF740		ENSG00000055163	CYFIP2	5	Brain - Amygdala	0.0530712	0.709476
ENSMMUG00000005252	SULT4A1	10	dmPFC	-0.00125171	0.923008	SULT4A1		ENSG00000113282	CLINT1	5	Brain - Amygdala	0.000857097	0.983784
ENSMMUG00000005255	TRAFD1	11	dmPFC	0.00460401	0.811302	TRAFD1		ENSG00000145860	RNF145	5	Brain - Amygdala	-0.000157485	0.988645
ENSMMUG00000005260	RPL35	15	dmPFC	-0.00608701	0.840682			ENSG00000164332	UBLCP1	5	Brain - Amygdala	0.00319407	0.96669
ENSMMUG00000005263	CXHXorf38	X	dmPFC	-0.0967525	0.00349642	CXorf38		ENSG00000113312	TTC1	5	Brain - Amygdala	0.00239196	0.972365
ENSMMUG00000005269	TRAPPC10	3	dmPFC	0.00132459	0.919469	TRAPPC10		ENSG00000170231	FABP6	5	Brain - Amygdala	0.0371469	0.792991
ENSMMUG00000005271	PWP2	3	dmPFC	-2.38765e-06	0.913674	PWP2		ENSG00000164609	SLU7	5	Brain - Amygdala	0.00277405	0.969624
ENSMMUG00000005272	GATD3	3	dmPFC	-0.00122177	0.931748	GATD3		ENSG00000113328	CCNG1	5	Brain - Amygdala	-0.00352562	0.964415
ENSMMUG00000005279	LARP4B	9	dmPFC	0.0249257	0.45056	LARP4B		ENSG00000038274	MAT2B	5	Brain - Amygdala	0.00160494	0.978152
ENSMMUG00000005280	STX5	14	dmPFC	0.000475502	0.941626	STX5		ENSG00000113645	WWC1	5	Brain - Amygdala	0.000507185	0.985822
ENSMMUG00000005293	GPANK1	4	dmPFC	-0.0524179	0.145581	GPANK1		ENSG00000113643	RARS1	5	Brain - Amygdala	0.000706029	0.984899
ENSMMUG00000005294	CSNK2B	4	dmPFC	-0.000892199	0.928991	LY6G5B		ENSG00000188573	FBLL1	5	Brain - Amygdala	0.214199	0.144486
ENSMMUG00000005297	PRRC2A	4	dmPFC	0.00242463	0.861309	PRRC2A		ENSG00000182132	KCNIP1	5	Brain - Amygdala	0.0199213	0.874585
ENSMMUG00000005298	MAN2B2	5	dmPFC	0.0880798	0.0437951	MAN2B2		ENSG00000181163	NPM1	5	Brain - Amygdala	0.000440725	0.986773
ENSMMUG00000005299	ADCYAP1R1	3	dmPFC	0.0312571	0.473542	ADCYAP1R1		ENSG00000072803	FBXW11	5	Brain - Amygdala	0.001114	0.981869
ENSMMUG00000005300	DUSP7	2	dmPFC	0.00245832	0.886551	DUSP7		ENSG00000120129	DUSP1	5	Brain - Amygdala	-0.0235215	0.850455
ENSMMUG00000005301	ABCB9	11	dmPFC	-0.0527791	0.16205	ABCB9		ENSG00000037241	-	-	Brain - Amygdala	0.00296314	0.968259
ENSMMUG00000005302	BAG6	4	dmPFC	0.00425913	0.786606	BAG6		ENSG00000113732	ATP6V0E1	5	Brain - Amygdala	-0.00612437	0.947275
ENSMMUG00000005306	TRIM11	1	dmPFC	-0.00469013	0.852777	TRIM11		ENSG00000145919	BOD1	5	Brain - Amygdala	0.000570896	0.985857
ENSMMUG00000005307	TRIM17	1	dmPFC	0.0176404	0.688382	TRIM17		ENSG00000113742	CPEB4	5	Brain - Amygdala	0.00020798	0.987851
ENSMMUG00000005312	GLRX	6	dmPFC	-0.00182683	0.843783	GLRX		ENSG00000170091	NSG2	5	Brain - Amygdala	0.283661	0.0240287
ENSMMUG00000005314	ELL2	6	dmPFC	0.00926982	0.78706	ELL2		ENSG00000164466	SFXN1	5	Brain - Amygdala	0.00279263	0.969523
ENSMMUG00000005323	PRPSAP2	16	dmPFC	0.0279916	0.359365	PRPSAP2		ENSG00000145920	-	-	Brain - Amygdala	0.263557	0.0467324
ENSMMUG00000005331	MON1B	20	dmPFC	0.00876089	0.731785	MON1B		ENSG00000122203	KIAA1191	5	Brain - Amygdala	0.00169525	0.977508
ENSMMUG00000005336	ZNF551	19	dmPFC	0.0492403	0.235365	ZNF551		ENSG00000146066	HIGD2A	5	Brain - Amygdala	0.00146681	0.97924
ENSMMUG00000005340	FBXO9	4	dmPFC	0.0203787	0.458537	FBXO9		ENSG00000175416	CLTB	5	Brain - Amygdala	0.00894717	0.92989
ENSMMUG00000005341	ADSL	10	dmPFC	0.0122779	0.746419	ADSL		ENSG00000146083	RNF44	5	Brain - Amygdala	0.00312598	0.967128
ENSMMUG00000005342	EIF2B3	1	dmPFC	0.0277488	0.268539	EIF2B3		ENSG00000169258	GPRIN1	5	Brain - Amygdala	0.0546535	0.743626
ENSMMUG00000005348	LTV1	4	dmPFC	0.0111446	0.666945	LTV1		ENSG00000074317	SNCB	5	Brain - Amygdala	0.0557151	0.698472
ENSMMUG00000005350	EFNA1	1	dmPFC	0.00224111	0.898751	EFNA1		ENSG00000048140	TSPAN17	5	Brain - Amygdala	0.0012243	0.980941
ENSMMUG00000005352	USP36	16	dmPFC	0.179245	0.00380516	USP36		ENSG00000113763	UNC5A	5	Brain - Amygdala	0.0401265	0.772224
ENSMMUG00000005355	TIMP2	16	dmPFC	0.00830964	0.81338	TIMP2		ENSG00000169228	RAB24	5	Brain - Amygdala	0.00206399	0.974768
ENSMMUG00000005356	INTS8	8	dmPFC	-0.00326692	0.873551	INTS8		ENSG00000169230	PRELID1	5	Brain - Amygdala	0.000865973	0.98371
ENSMMUG00000005357	MAST4	6	dmPFC	0.00673689	0.810936	MAST4		ENSG00000169223	LMAN2	5	Brain - Amygdala	-9.94034e-05	0.988984
ENSMMUG00000005365	PEX3	4	dmPFC	0.0584515	0.0843514	PEX3		ENSG00000169220	RGS14	5	Brain - Amygdala	0.297892	0.0373798
ENSMMUG00000005369	ZNF852	2	dmPFC	-0.00473238	0.854656	ZNF852		ENSG00000131188	PRR7	5	Brain - Amygdala	0.0433486	0.75736
ENSMMUG00000005371	C1H1orf122	1	dmPFC	-0.0117251	0.747885	C1orf122		ENSG00000113758	DBN1	5	Brain - Amygdala	0.00309283	0.967386
ENSMMUG00000005372	YRDC	1	dmPFC	0.00439605	0.86474	YRDC		ENSG00000196923	PDLIM7	5	Brain - Amygdala	0.000156838	0.987302
ENSMMUG00000005376	TBCD	16	dmPFC	0.0636801	0.0217558	TBCD		ENSG00000183258	DDX41	5	Brain - Amygdala	0.0033806	0.965402
ENSMMUG00000005377	USP22	16	dmPFC	0.0253311	0.573028	USP22		ENSG00000146067	FAM193B	5	Brain - Amygdala	-0.00170229	0.977481
ENSMMUG00000005380	ZNF827	5	dmPFC	0.00921981	0.774649	ZNF827		ENSG00000184840	TMED9	5	Brain - Amygdala	-5.80148e-05	0.989217
ENSMMUG00000005383	PTPRE	9	dmPFC	0.00388439	0.859514	PTPRE		ENSG00000027847	B4GALT7	5	Brain - Amygdala	0.00119663	0.981271
ENSMMUG00000005389	PIGF	13	dmPFC	0.0113698	0.726933	PIGF		ENSG00000218227	-	-	Brain - Amygdala	0.0019357	0.976191
ENSMMUG00000005391	RHOQ	13	dmPFC	-0.0320951	0.345651	RHOQ		ENSG00000145916	RMND5B	5	Brain - Amygdala	0.00177515	0.97693
ENSMMUG00000005393	ACSL3	12	dmPFC	0.0194289	0.652535	ACSL3		ENSG00000145912	NHP2	5	Brain - Amygdala	0.00499416	0.954474
ENSMMUG00000005396	FAM53C	6	dmPFC	0.0275012	0.400571	FAM53C		ENSG00000197451	HNRNPAB	5	Brain - Amygdala	-0.000125983	0.988826
ENSMMUG00000005397	SMPD4	12	dmPFC	0.000134737	0.941407	SMPD4		ENSG00000176783	RUFY1	5	Brain - Amygdala	-0.00123004	0.981029
ENSMMUG00000005401	ENTREP1	15	dmPFC	-0.00145305	0.887459	ENTREP1		ENSG00000169045	HNRNPH1	5	Brain - Amygdala	-0.000704892	0.984952
ENSMMUG00000005402	SNW1	7	dmPFC	0.00242337	0.901978	SNW1		ENSG00000127022	CANX	5	Brain - Amygdala	-0.000446842	0.986787
ENSMMUG00000005403	n/a	7	dmPFC	-0.00184626	0.89747			ENSG00000161013	MGAT4B	5	Brain - Amygdala	0.00219684	0.973843
ENSMMUG00000005406	TBC1D7	4	dmPFC	0.00235102	0.88993	TBC1D7		ENSG00000161011	SQSTM1	5	Brain - Amygdala	-0.000411415	0.987052
ENSMMUG00000005410	EDEM3	1	dmPFC	0.00313689	0.889863	EDEM3		ENSG00000197226	TBC1D9B	5	Brain - Amygdala	0.000903601	0.983461
ENSMMUG00000005414	NDST1	6	dmPFC	0.00155816	0.891972	SYNPO		ENSG00000113269	RNF130	5	Brain - Amygdala	0.000321421	0.987595
ENSMMUG00000005423	CLPB	14	dmPFC	-0.0153783	0.667412	CLPB		ENSG00000050748	MAPK9	5	Brain - Amygdala	0.0670124	0.648734
ENSMMUG00000005426	STRIP1	1	dmPFC	-0.00124652	0.917531	STRIP1		ENSG00000278970	-	-	Brain - Amygdala	0.0026833	0.97028
ENSMMUG00000005430	NR2F2	7	dmPFC	-0.00151885	0.897965	NR2F2		ENSG00000245060	-	-	Brain - Amygdala	-0.000596745	0.985735
ENSMMUG00000005431	SLC25A1	10	dmPFC	-0.00719972	0.804556	SLC25A1		ENSG00000146063	TRIM41	5	Brain - Amygdala	-4.39012e-05	0.989262
ENSMMUG00000005434	CUL9	4	dmPFC	-0.0039113	0.836561	CUL9		ENSG00000204628	RACK1	5	Brain - Amygdala	-0.000409308	0.987025
ENSMMUG00000005435	ICA1	3	dmPFC	0.00963623	0.709378	ICA1		ENSG00000248275	-	-	Brain - Amygdala	0.0086723	0.931604
ENSMMUG00000005440	ELMOD1	14	dmPFC	-0.00201713	0.897159	ELMOD1		ENSG00000112679	DUSP22	6	Brain - Amygdala	0.000635816	0.985368
ENSMMUG00000005442	NT5E	4	dmPFC	0.00897093	0.805983	NT5E		ENSG00000124535	WRNIP1	6	Brain - Amygdala	0.00168396	0.977575
ENSMMUG00000005446	SNX14	4	dmPFC	-3.72785e-05	0.968209	SNX14		ENSG00000124570	SERPINB6	6	Brain - Amygdala	-0.0168476	0.885252
ENSMMUG00000005447	GUCY1B1	5	dmPFC	0.0087069	0.793297	GUCY1B1		ENSG00000137267	-	-	Brain - Amygdala	0.0392262	0.773914
ENSMMUG00000005448	CD276	7	dmPFC	0.00126514	0.899002	CD276		ENSG00000137285	TUBB2B	6	Brain - Amygdala	-0.00202278	0.975115
ENSMMUG00000005451	NEFH	10	dmPFC	0.0013523	0.898369	NEFH		ENSG00000168994	PXDC1	6	Brain - Amygdala	-0.0445863	0.759972
ENSMMUG00000005452	AMT	2	dmPFC	-0.00226394	0.902647	AMT		ENSG00000145945	FAM50B	6	Brain - Amygdala	0.0161963	0.88855
ENSMMUG00000005456	DBF4B	16	dmPFC	-0.00169378	0.900468	DBF4B		ENSG00000198721	ECI2	6	Brain - Amygdala	-0.00143143	0.979538
ENSMMUG00000005461	SMCHD1	18	dmPFC	-0.004385	0.805401	SMCHD1		ENSG00000124785	NRN1	6	Brain - Amygdala	0.0125435	0.917308
ENSMMUG00000005463	BRD3	15	dmPFC	-0.0262989	0.312775	BRD3		ENSG00000239264	TXNDC5	6	Brain - Amygdala	-0.00101228	0.982712
ENSMMUG00000005465	DYNC1LI1	2	dmPFC	0.00823909	0.782733	DYNC1LI1		ENSG00000124802	-	-	Brain - Amygdala	0.00825158	0.937712
ENSMMUG00000005477	TMEM68	8	dmPFC	4.19564e-05	0.956803	TMEM68		ENSG00000111843	-	-	Brain - Amygdala	0.000381518	0.987189
ENSMMUG00000005478	TGS1	8	dmPFC	0.0201381	0.572386	TGS1		ENSG00000137210	-	-	Brain - Amygdala	0.00366807	0.963397
ENSMMUG00000005480	CARNS1	14	dmPFC	0.0337032	0.630642	CARNS1		ENSG00000197977	ELOVL2	6	Brain - Amygdala	-0.00118102	0.980731
ENSMMUG00000005482	KMT2A	14	dmPFC	0.013975	0.715173	KMT2A		ENSG00000224531	SMIM13	6	Brain - Amygdala	0.00761553	0.937961
ENSMMUG00000005483	RPS6KB2	14	dmPFC	0.00105446	0.928854	RPS6KB2		ENSG00000078401	EDN1	6	Brain - Amygdala	-0.422985	0.00152817
ENSMMUG00000005488	CORO1B	14	dmPFC	-0.0166845	0.673792	CORO1B		ENSG00000225921	NOL7	6	Brain - Amygdala	0.000864671	0.983745
ENSMMUG00000005492	TMEM25	14	dmPFC	0.00218024	0.867677	TMEM25		ENSG00000010017	RANBP9	6	Brain - Amygdala	0.000916958	0.983352
ENSMMUG00000005493	TMEM134	14	dmPFC	0.0176103	0.614168	TMEM134		ENSG00000050393	MCUR1	6	Brain - Amygdala	0.000196385	0.985395
ENSMMUG00000005494	RPL10	X	dmPFC	-0.0168824	0.616391			ENSG00000112149	CD83	6	Brain - Amygdala	0.0104503	0.927461
ENSMMUG00000005498	TAFAZZIN	X	dmPFC	-0.00370236	0.874345	TAFAZZIN		ENSG00000047579	DTNBP1	6	Brain - Amygdala	0.00231602	0.972893
ENSMMUG00000005501	ATP6AP1	X	dmPFC	0.0059818	0.815206	ATP6AP1		ENSG00000137198	GMPR	6	Brain - Amygdala	-0.00902162	0.93825
ENSMMUG00000005502	GDI1	X	dmPFC	0.00911082	0.71777	GDI1		ENSG00000112186	CAP2	6	Brain - Amygdala	0.315133	0.00715389
ENSMMUG00000005505	FAM50A	X	dmPFC	-0.0020533	0.902885	FAM50A		ENSG00000137414	FAM8A1	6	Brain - Amygdala	0.00200135	0.975231
ENSMMUG00000005507	PLXNA3	X	dmPFC	0.00349322	0.838457	PLXNA3		ENSG00000137364	TPMT	6	Brain - Amygdala	0.00389695	0.96184
ENSMMUG00000005508	IFNGR2	3	dmPFC	0.00258697	0.836214	IFNGR2		ENSG00000124795	DEK	6	Brain - Amygdala	-0.000149308	0.988678
ENSMMUG00000005509	TMEM50B	3	dmPFC	0.000919711	0.934246	TMEM50B		ENSG00000172201	ID4	6	Brain - Amygdala	-0.000752489	0.984359
ENSMMUG00000005511	SON	3	dmPFC	0.020331	0.430247	SON		ENSG00000152954	NRSN1	6	Brain - Amygdala	0.192222	0.206495
ENSMMUG00000005513	CCS	14	dmPFC	0.00685365	0.74159	CCS		ENSG00000112294	ALDH5A1	6	Brain - Amygdala	0.00200003	0.975261
ENSMMUG00000005514	POLR3A	9	dmPFC	0.0044258	0.822638	POLR3A		ENSG00000111802	TDP2	6	Brain - Amygdala	0.0014048	0.979682
ENSMMUG00000005515	ABCC5	2	dmPFC	0.00216519	0.884481	ABCC5		ENSG00000112308	C6orf62	6	Brain - Amygdala	-0.000196661	0.988405
ENSMMUG00000005520	CDH11	20	dmPFC	0.00958377	0.768482	CDH11		ENSG00000187837	H1-2	6	Brain - Amygdala	-0.00318856	0.966537
ENSMMUG00000005521	GYG1	2	dmPFC	0.00901272	0.759123	GYG1		ENSG00000180573	H2AC6	6	Brain - Amygdala	0.000422901	0.986827
ENSMMUG00000005526	HLTF	2	dmPFC	0.00111627	0.930862	HLTF		ENSG00000182952	HMGN4	6	Brain - Amygdala	0.000379614	0.987185
ENSMMUG00000005527	PPM1F	10	dmPFC	0.0421425	0.227569	PPM1F		ENSG00000204789	-	-	Brain - Amygdala	0.0249245	0.842906
ENSMMUG00000005530	SYT1	11	dmPFC	0.0058048	0.842023	SYT1		ENSG00000269293	-	-	Brain - Amygdala	0.00113164	0.981765
ENSMMUG00000005533	TUBGCP5	QNVO02000436.1	dmPFC	-0.00709785	0.814589	TUBGCP5		ENSG00000204713	TRIM27	6	Brain - Amygdala	-1.56868e-06	0.988979
ENSMMUG00000005539	MRPL15	8	dmPFC	0.000902723	0.929185	MRPL15		ENSG00000204681	GABBR1	6	Brain - Amygdala	0.0159635	0.890023
ENSMMUG00000005547	SF3A1	10	dmPFC	0.021067	0.495577	SF3A1		ENSG00000204655	MOG	6	Brain - Amygdala	0.000248516	0.988102
ENSMMUG00000005548	NSF	16	dmPFC	0.0021223	0.901356	NSF		ENSG00000206503	-	-	Brain - Amygdala	-0.0433563	0.754199
ENSMMUG00000005552	PAF1	19	dmPFC	-0.000307755	0.965441	PAF1		ENSG00000066379	POLR1H	6	Brain - Amygdala	-0.000305227	0.987727
ENSMMUG00000005553	TBC1D10A	10	dmPFC	0.00222126	0.928135	TBC1D10A		ENSG00000204619	PPP1R11	6	Brain - Amygdala	0.00348571	0.964619
ENSMMUG00000005554	MED29	19	dmPFC	0.09013	0.00184357	MED29		ENSG00000234127	TRIM26	6	Brain - Amygdala	-0.000280677	0.987883
ENSMMUG00000005557	CIBAR1	8	dmPFC	-0.00382715	0.858433	CIBAR1		ENSG00000280128	-	-	Brain - Amygdala	0.000736533	0.984689
ENSMMUG00000005561	TMEM67	8	dmPFC	0.00130867	0.932642	TMEM67		ENSG00000241370	-	-	Brain - Amygdala	0.00257748	0.971067
ENSMMUG00000005573	LMBRD1	4	dmPFC	0.0297629	0.428473	LMBRD1		ENSG00000204592	HLA-E	6	Brain - Amygdala	-0.224957	0.119182
ENSMMUG00000005576	DSN1	10	dmPFC	-0.00071583	0.933177	DSN1		ENSG00000204590	GNL1	6	Brain - Amygdala	0.00330639	0.965894
ENSMMUG00000005577	COL9A1	4	dmPFC	0.0789003	0.181492	COL9A1		ENSG00000204576	PRR3	6	Brain - Amygdala	0.00222611	0.974278
ENSMMUG00000005578	SLC35E2	1	dmPFC	0.0650363	0.0319929	SLC35E2B		ENSG00000204574	ABCF1	6	Brain - Amygdala	0.00084406	0.983875
ENSMMUG00000005579	SOGA1	10	dmPFC	0.0224982	0.630196	SOGA1		ENSG00000204569	PPP1R10	6	Brain - Amygdala	-0.000267327	0.987962
ENSMMUG00000005585	TMCO1	1	dmPFC	-0.00165296	0.816427	TMCO1		ENSG00000204568	MRPS18B	6	Brain - Amygdala	0.00118068	0.981351
ENSMMUG00000005588	SHANK3	10	dmPFC	0.00144692	0.895435	SHANK3		ENSG00000137343	-	-	Brain - Amygdala	0.0010887	0.982076
ENSMMUG00000005593	n/a	20	dmPFC	0.00151984	0.906396			ENSG00000204564	C6orf136	6	Brain - Amygdala	0.0041389	0.96021
ENSMMUG00000005595	RAB14	15	dmPFC	0.00177227	0.918862	RAB14		ENSG00000146112	PPP1R18	6	Brain - Amygdala	-0.0141791	0.927504
ENSMMUG00000005596	ALAS1	2	dmPFC	-0.0057976	0.802498	ALAS1		ENSG00000196230	TUBB	6	Brain - Amygdala	0.00084659	0.983861
ENSMMUG00000005597	KHSRP	19	dmPFC	0.00634379	0.70032	KHSRP		ENSG00000137312	FLOT1	6	Brain - Amygdala	0.00138728	0.979816
ENSMMUG00000005598	SLC25A23	19	dmPFC	0.00541029	0.839544	SLC25A23		ENSG00000137331	IER3	6	Brain - Amygdala	-0.0207513	0.881896
ENSMMUG00000005601	OPTN	9	dmPFC	-0.0176495	0.643828	OPTN		ENSG00000204580	DDR1	6	Brain - Amygdala	-0.0208103	0.864139
ENSMMUG00000005612	GLS	12	dmPFC	0.00361802	0.881138	GLS		ENSG00000213780	GTF2H4	6	Brain - Amygdala	0.000653978	0.985173
ENSMMUG00000005613	STAT1	12	dmPFC	-0.00631522	0.805869	STAT1		ENSG00000137411	VARS2	6	Brain - Amygdala	0.00094621	0.983145
ENSMMUG00000005618	TNNC1	2	dmPFC	-0.308685	0.000163466	TNNC1		ENSG00000204525	-	-	Brain - Amygdala	-0.217892	0.136204
ENSMMUG00000005619	NISCH	2	dmPFC	0.00166341	0.751743	NISCH		ENSG00000234745	-	-	Brain - Amygdala	-0.155741	0.316143
ENSMMUG00000005620	PCDH9	17	dmPFC	0.00261368	0.892578	PCDH9		ENSG00000198563	DDX39B	6	Brain - Amygdala	0.000167359	0.988558
ENSMMUG00000005621	SLC39A10	12	dmPFC	0.00321765	0.887155	SLC39A10		ENSG00000213760	ATP6V1G2	6	Brain - Amygdala	0.0438293	0.751742
ENSMMUG00000005624	CHCHD10	10	dmPFC	-0.0624538	0.310422	CHCHD10		ENSG00000204498	NFKBIL1	6	Brain - Amygdala	0.0012003	0.981231
ENSMMUG00000005625	FBRS	20	dmPFC	0.00219088	0.877549	FBRS		ENSG00000204472	AIF1	6	Brain - Amygdala	-0.00267587	0.972141
ENSMMUG00000005630	EIF5	7	dmPFC	-0.00912923	0.71452	EIF5		ENSG00000204469	PRRC2A	6	Brain - Amygdala	0.000910142	0.983413
ENSMMUG00000005631	CCN3	8	dmPFC	0.00304235	0.866323	CCN3		ENSG00000204463	BAG6	6	Brain - Amygdala	0.000907755	0.983416
ENSMMUG00000005633	MMADHC	12	dmPFC	0.00114875	0.938147	MMADHC		ENSG00000204435	-	-	Brain - Amygdala	0.000372808	0.987254
ENSMMUG00000005635	DHX9	1	dmPFC	-0.00301711	0.861027	DHX9		ENSG00000204427	ABHD16A	6	Brain - Amygdala	0.00130794	0.98038
ENSMMUG00000005637	CEP112	16	dmPFC	0.130604	0.00171481	CEP112		ENSG00000213722	DDAH2	6	Brain - Amygdala	-0.00624276	0.946481
ENSMMUG00000005639	TMEM41B	14	dmPFC	0.00236662	0.894741	TMEM41B		ENSG00000213719	CLIC1	6	Brain - Amygdala	-0.341619	0.00151432
ENSMMUG00000005646	DGKD	12	dmPFC	0.0590288	0.130483	DGKD		ENSG00000204394	VARS1	6	Brain - Amygdala	0.000519367	0.98623
ENSMMUG00000005649	WDR6	2	dmPFC	0.0618837	0.0307501	WDR6		ENSG00000204392	LSM2	6	Brain - Amygdala	-0.00101874	0.982609
ENSMMUG00000005652	DALRD3	2	dmPFC	-0.00145383	0.918085	DALRD3		ENSG00000204389	-	-	Brain - Amygdala	-0.022282	0.876905
ENSMMUG00000005656	IMPDH2	2	dmPFC	-0.000245103	0.950865	IMPDH2		ENSG00000204388	-	-	Brain - Amygdala	-0.0287771	0.853758
ENSMMUG00000005660	QRICH1	2	dmPFC	0.00442066	0.823302	QRICH1		ENSG00000204387	-	-	Brain - Amygdala	0.000248027	0.988083
ENSMMUG00000005662	THAP4	12	dmPFC	-0.000459385	0.954899	THAP4		ENSG00000204386	NEU1	6	Brain - Amygdala	0.00124524	0.980809
ENSMMUG00000005663	TAF1	X	dmPFC	0.000574489	0.95158	TAF1		ENSG00000204371	EHMT2	6	Brain - Amygdala	0.00566254	0.950202
ENSMMUG00000005666	PLD2	16	dmPFC	0.00936012	0.779806	PLD2		ENSG00000204356	NELFE	6	Brain - Amygdala	-0.000137834	0.988754
ENSMMUG00000005667	FH	1	dmPFC	-0.00498914	0.846769	FH		ENSG00000204351	SKIC2	6	Brain - Amygdala	-0.000100782	0.988978
ENSMMUG00000005669	OPN3	1	dmPFC	8.54079e-05	0.905653	OPN3		ENSG00000204348	DXO	6	Brain - Amygdala	-0.000223041	0.988248
ENSMMUG00000005670	RPS6KA2	4	dmPFC	-0.000167885	0.918303	RPS6KA2		ENSG00000213676	ATF6B	6	Brain - Amygdala	7.55489e-06	0.989472
ENSMMUG00000005673	RNASET2	4	dmPFC	0.000137294	0.926982	RNASET2		ENSG00000204314	PRRT1	6	Brain - Amygdala	0.0240205	0.847664
ENSMMUG00000005674	CEP43	4	dmPFC	0.00290594	0.878131	CEP43		ENSG00000221988	PPT2	6	Brain - Amygdala	-2.64385e-05	0.989389
ENSMMUG00000005675	UBR2	4	dmPFC	0.00165344	0.917545	UBR2		ENSG00000241404	-	-	Brain - Amygdala	-0.00224418	0.97349
ENSMMUG00000005679	n/a	4	dmPFC	-0.0050594	0.853129			ENSG00000204310	AGPAT1	6	Brain - Amygdala	0.000723454	0.984793
ENSMMUG00000005681	DHRS3	1	dmPFC	-0.0776223	0.128903	DHRS3		ENSG00000204308	RNF5	6	Brain - Amygdala	0.00195831	0.975557
ENSMMUG00000005682	HECA	4	dmPFC	-0.0017517	0.884142	HECA		ENSG00000204304	PBX2	6	Brain - Amygdala	0.0019829	0.975352
ENSMMUG00000005684	TNPO2	19	dmPFC	0.0128392	0.680077	TNPO2		ENSG00000204287	HLA-DRA	6	Brain - Amygdala	-0.00343966	0.969899
ENSMMUG00000005685	PUS10	13	dmPFC	0.000968753	0.909913	PUS10		ENSG00000198502	HLA-DRB5	6	Brain - Amygdala	0.00316254	0.966035
ENSMMUG00000005686	HOOK2	19	dmPFC	0.000891432	0.924226	HOOK2		ENSG00000196126	-	-	Brain - Amygdala	-0.00118994	0.981516
ENSMMUG00000005687	PEX13	13	dmPFC	-0.000983049	0.910806	PEX13		ENSG00000204264	-	-	Brain - Amygdala	-0.0889815	0.55789
ENSMMUG00000005688	JUNB	19	dmPFC	-0.00086812	0.926213	JUNB		ENSG00000168394	TAP1	6	Brain - Amygdala	-0.181547	0.234316
ENSMMUG00000005689	PRDX2	19	dmPFC	-0.0205584	0.565876			ENSG00000240065	PSMB9	6	Brain - Amygdala	-0.0580894	0.702423
ENSMMUG00000005697	MLLT1	19	dmPFC	-0.0111643	0.734894	MLLT1		ENSG00000204257	-	-	Brain - Amygdala	0.00146051	0.976098
ENSMMUG00000005701	C3H7orf31	3	dmPFC	0.00725297	0.833933	C7orf31		ENSG00000204256	BRD2	6	Brain - Amygdala	0.000163059	0.98858
ENSMMUG00000005723	DDX39A	19	dmPFC	-0.0160095	0.666341	DDX39A		ENSG00000231389	-	-	Brain - Amygdala	-0.0176549	0.884946
ENSMMUG00000005727	PKN1	19	dmPFC	-0.0607615	0.116274	PKN1		ENSG00000223865	HLA-DPB1	6	Brain - Amygdala	-0.00142741	0.979898
ENSMMUG00000005729	GIPC1	19	dmPFC	0.000835179	0.924445	GIPC1		ENSG00000204231	RXRB	6	Brain - Amygdala	0.00101325	0.982646
ENSMMUG00000005730	QDPR	5	dmPFC	-0.0745461	0.195043	QDPR		ENSG00000112473	SLC39A7	6	Brain - Amygdala	-0.00013055	0.988788
ENSMMUG00000005732	LAP3	5	dmPFC	-0.00189207	0.891813	LAP3		ENSG00000204227	RING1	6	Brain - Amygdala	0.000691927	0.985028
ENSMMUG00000005737	NHERF1	16	dmPFC	-0.0239989	0.572639	NHERF1		ENSG00000223501	VPS52	6	Brain - Amygdala	9.47119e-05	0.988972
ENSMMUG00000005738	NAT9	16	dmPFC	-0.00391654	0.844752	NAT9		ENSG00000231500	-	-	Brain - Amygdala	-2.12575e-05	0.9894
ENSMMUG00000005739	TMEM104	16	dmPFC	0.0309732	0.559356	TMEM104		ENSG00000227057	WDR46	6	Brain - Amygdala	0.00469299	0.95651
ENSMMUG00000005744	GRIN2C	16	dmPFC	0.00555643	0.845342	GRIN2C		ENSG00000204220	PFDN6	6	Brain - Amygdala	0.00433415	0.958912
ENSMMUG00000005747	ASCL1	11	dmPFC	-0.0199114	0.651517	ASCL1		ENSG00000237441	RGL2	6	Brain - Amygdala	-0.00030897	0.987706
ENSMMUG00000005754	KARS1	20	dmPFC	0.038818	0.165052	KARS1		ENSG00000231925	TAPBP	6	Brain - Amygdala	-5.09236e-05	0.989259
ENSMMUG00000005756	TERF2IP	20	dmPFC	-0.00521922	0.831339	TERF2IP		ENSG00000236104	ZBTB22	6	Brain - Amygdala	0.00259209	0.971075
ENSMMUG00000005761	UBXN1	14	dmPFC	-0.0726346	0.0257474	UBXN1		ENSG00000204209	-	-	Brain - Amygdala	-4.17519e-05	0.989298
ENSMMUG00000005767	SLC15A4	11	dmPFC	0.00309295	0.876818	SLC15A4		ENSG00000112511	PHF1	6	Brain - Amygdala	0.000472613	0.986573
ENSMMUG00000005768	DKC1	X	dmPFC	-7.08134e-05	0.962371	DKC1		ENSG00000112514	CUTA	6	Brain - Amygdala	0.00482561	0.955557
ENSMMUG00000005772	MPP1	X	dmPFC	-0.00011876	0.944986	MPP1		ENSG00000197283	SYNGAP1	6	Brain - Amygdala	0.0167589	0.887119
ENSMMUG00000005775	PLAAT3	14	dmPFC	-0.00826866	0.781185	PLAAT2		ENSG00000137288	UQCC2	6	Brain - Amygdala	0.00608841	0.94744
ENSMMUG00000005776	ATL3	14	dmPFC	-0.00130932	0.913038	ATL3		ENSG00000161904	LEMD2	6	Brain - Amygdala	-0.00079787	0.984255
ENSMMUG00000005777	SMYD3	1	dmPFC	0.0124236	0.646935	SMYD3		ENSG00000137309	HMGA1	6	Brain - Amygdala	0.00206693	0.974666
ENSMMUG00000005780	DYNC1H1	7	dmPFC	0.000756222	0.930906	DYNC1H1		ENSG00000186577	-	-	Brain - Amygdala	0.000748067	0.984638
ENSMMUG00000005781	MED6	7	dmPFC	-0.00723178	0.837337	MED6		ENSG00000272325	-	-	Brain - Amygdala	0.00176945	0.97698
ENSMMUG00000005782	EPHX1	1	dmPFC	-0.0968002	0.134511	EPHX1		ENSG00000124614	RPS10	6	Brain - Amygdala	0.00070505	0.984936
ENSMMUG00000005786	MAP3K9	7	dmPFC	0.00599314	0.832725	MAP3K9		ENSG00000124507	PACSIN1	6	Brain - Amygdala	0.26012	0.0521476
ENSMMUG00000005790	TRIM25	16	dmPFC	0.0195606	0.541069	TRIM25		ENSG00000196821	ILRUN	6	Brain - Amygdala	0.0129876	0.90641
ENSMMUG00000005798	NOG	16	dmPFC	-0.00197877	0.894144	NOG		ENSG00000124562	SNRPC	6	Brain - Amygdala	0.0029831	0.968147
ENSMMUG00000005801	GNPAT	1	dmPFC	-0.000895343	0.946564	GNPAT		ENSG00000064995	TAF11	6	Brain - Amygdala	0.000233466	0.988151
ENSMMUG00000005803	C1H1orf131	1	dmPFC	0.0143304	0.551549	C1orf131		ENSG00000112033	PPARD	6	Brain - Amygdala	-0.00066168	0.98528
ENSMMUG00000005812	SORT1	1	dmPFC	0.0133065	0.745251	SORT1		ENSG00000198755	RPL10A	6	Brain - Amygdala	0.00124111	0.980935
ENSMMUG00000005815	ATXN7L2	1	dmPFC	-0.00639642	0.828509	ATXN7L2		ENSG00000112078	KCTD20	6	Brain - Amygdala	-0.000536353	0.986152
ENSMMUG00000005816	CYB561D1	1	dmPFC	0.0101579	0.765454	CYB561D1		ENSG00000112081	-	-	Brain - Amygdala	0.000686196	0.985053
ENSMMUG00000005818	GNAI3	1	dmPFC	-0.00885281	0.617636	GNAI3		ENSG00000124762	CDKN1A	6	Brain - Amygdala	-0.551028	9.17528e-06
ENSMMUG00000005820	AMPD2	1	dmPFC	-0.000102955	0.941522	AMPD2		ENSG00000124772	CPNE5	6	Brain - Amygdala	0.0724859	0.664475
ENSMMUG00000005827	PNMA8A	19	dmPFC	0.0015234	0.916278	PNMA8A		ENSG00000137168	PPIL1	6	Brain - Amygdala	0.00491218	0.954909
ENSMMUG00000005829	BST2	19	dmPFC	-0.231533	0.00299234	BST2		ENSG00000198663	C6orf89	6	Brain - Amygdala	0.000523711	0.986225
ENSMMUG00000005830	MVB12A	19	dmPFC	-0.0754144	0.0598903	MVB12A		ENSG00000137409	MTCH1	6	Brain - Amygdala	0.00342565	0.965016
ENSMMUG00000005839	DZIP1	17	dmPFC	-0.000112251	0.929157	DZIP1		ENSG00000137200	CMTR1	6	Brain - Amygdala	0.000786425	0.984331
ENSMMUG00000005844	PRPF4	15	dmPFC	0.0264094	0.283138	PRPF4		ENSG00000198937	CCDC167	6	Brain - Amygdala	0.000193586	0.988414
ENSMMUG00000005847	HS6ST3	17	dmPFC	0.00628567	0.838706	HS6ST3		ENSG00000156639	ZFAND3	6	Brain - Amygdala	-0.000429159	0.986898
ENSMMUG00000005854	CPNE5	4	dmPFC	0.00461885	0.861944	CPNE5		ENSG00000124767	GLO1	6	Brain - Amygdala	0.000806992	0.984159
ENSMMUG00000005856	GATM	7	dmPFC	-0.000647995	0.914369	GATM		ENSG00000146122	DAAM2	6	Brain - Amygdala	-0.000584849	0.985692
ENSMMUG00000005858	SPATA5L1	7	dmPFC	0.0387781	0.611773	SPATA5L1		ENSG00000095970	TREM2	6	Brain - Amygdala	0.0188909	0.895867
ENSMMUG00000005863	NMNAT1	1	dmPFC	-0.000321984	0.937271	NMNAT1		ENSG00000137218	FRS3	6	Brain - Amygdala	0.00307807	0.96803
ENSMMUG00000005869	NPEPPS	16	dmPFC	-0.0014263	0.912188	NPEPPS		ENSG00000214736	-	-	Brain - Amygdala	0.00162766	0.978014
ENSMMUG00000005870	DMTN	8	dmPFC	0.000231549	0.952262	DMTN		ENSG00000112576	CCND3	6	Brain - Amygdala	-8.65007e-05	0.989047
ENSMMUG00000005871	ETF1	6	dmPFC	0.00205614	0.917494	ETF1		ENSG00000048544	MRPS10	6	Brain - Amygdala	0.00209001	0.974558
ENSMMUG00000005875	HSPA9	6	dmPFC	-0.000726877	0.934535	HSPA9		ENSG00000124659	TBCC	6	Brain - Amygdala	0.00751948	0.938594
ENSMMUG00000005877	COG2	1	dmPFC	-0.00180666	0.90194	COG2		ENSG00000146223	-	-	Brain - Amygdala	0.00292492	0.968548
ENSMMUG00000005878	PTPRA	10	dmPFC	0.0107005	0.656057	PTPRA		ENSG00000221821	-	-	Brain - Amygdala	0.00160701	0.978187
ENSMMUG00000005879	GARRE1	19	dmPFC	0.00129806	0.912315	GARRE1		ENSG00000137161	CNPY3	6	Brain - Amygdala	-0.000178351	0.988511
ENSMMUG00000005880	GPI	19	dmPFC	0.0122544	0.620341			ENSG00000124587	PEX6	6	Brain - Amygdala	0.000901514	0.983453
ENSMMUG00000005881	AGT	1	dmPFC	-0.0203048	0.663891	AGT		ENSG00000112640	PPP2R5D	6	Brain - Amygdala	0.0109406	0.918088
ENSMMUG00000005884	UBA2	19	dmPFC	-0.00132819	0.912261	UBA2		ENSG00000124733	MEA1	6	Brain - Amygdala	0.00812205	0.934854
ENSMMUG00000005886	C1H1orf198	1	dmPFC	-0.0565596	0.234471	C1orf198		ENSG00000124702	KLHDC3	6	Brain - Amygdala	0.0105966	0.92021
ENSMMUG00000005888	TTC13	1	dmPFC	-0.000947376	0.92055	TTC13		ENSG00000124541	RRP36	6	Brain - Amygdala	0.000877706	0.983629
ENSMMUG00000005892	ARV1	1	dmPFC	0.0113455	0.677547	ARV1		ENSG00000112651	-	-	Brain - Amygdala	0.00442411	0.958288
ENSMMUG00000005893	TSFM	11	dmPFC	0.0027825	0.85439	TSFM		ENSG00000112658	SRF	6	Brain - Amygdala	0.000933602	0.983224
ENSMMUG00000005895	NUCB2	14	dmPFC	-0.00161609	0.900636	NUCB2		ENSG00000112667	DNPH1	6	Brain - Amygdala	0.00361258	0.963809
ENSMMUG00000005898	MORC2	10	dmPFC	-0.000447863	0.94025	MORC2		ENSG00000137221	TJAP1	6	Brain - Amygdala	-0.000704311	0.984782
ENSMMUG00000005903	MAPK13	4	dmPFC	-0.0306812	0.477846	MAPK13		ENSG00000137207	YIPF3	6	Brain - Amygdala	0.000989653	0.9828
ENSMMUG00000005904	ZHX3	10	dmPFC	0.00812238	0.794823	ZHX3		ENSG00000096080	MRPS18A	6	Brain - Amygdala	0.00134812	0.980083
ENSMMUG00000005905	PLCG1	10	dmPFC	0.002833	0.735116	PLCG1		ENSG00000112715	VEGFA	6	Brain - Amygdala	-0.000267168	0.987932
ENSMMUG00000005906	HSF4	20	dmPFC	-0.000991624	0.919357	HSF4		ENSG00000180992	MRPL14	6	Brain - Amygdala	0.00518237	0.953249
ENSMMUG00000005909	CREBRF	6	dmPFC	-0.00714499	0.800955	CREBRF		ENSG00000137216	TMEM63B	6	Brain - Amygdala	0.00316436	0.966878
ENSMMUG00000005915	DYNC1I1	3	dmPFC	0.00351144	0.884131	DYNC1I1		ENSG00000096384	HSP90AB1	6	Brain - Amygdala	0.000721936	0.984525
ENSMMUG00000005916	SLC6A11	2	dmPFC	0.004293	0.85811	SLC6A11		ENSG00000157593	SLC35B2	6	Brain - Amygdala	0.000442594	0.986814
ENSMMUG00000005917	SLC6A1	2	dmPFC	0.0048073	0.837716	SLC6A1		ENSG00000178233	TMEM151B	6	Brain - Amygdala	0.345132	0.0178772
ENSMMUG00000005919	n/a	20	dmPFC	-0.00161623	0.896949			ENSG00000001561	ENPP4	6	Brain - Amygdala	0.000381767	0.987204
ENSMMUG00000005921	KIF21B	1	dmPFC	0.00798141	0.659774	KIF21B		ENSG00000172348	RCAN2	6	Brain - Amygdala	0.109087	0.478701
ENSMMUG00000005923	FAXC	4	dmPFC	0.00199665	0.907276	FAXC		ENSG00000153291	SLC25A27	6	Brain - Amygdala	-0.00106311	0.982279
ENSMMUG00000005925	PNISR	4	dmPFC	-0.0120829	0.726498	PNISR		ENSG00000146072	TNFRSF21	6	Brain - Amygdala	0.00159977	0.978255
ENSMMUG00000005938	PDCD10	2	dmPFC	0.0234968	0.51611	PDCD10		ENSG00000146085	MMUT	6	Brain - Amygdala	-0.00036892	0.987308
ENSMMUG00000005939	SERPINI1	2	dmPFC	0.0205694	0.578836	SERPINI1		ENSG00000112118	MCM3	6	Brain - Amygdala	-0.000570278	0.985388
ENSMMUG00000005942	LCMT1	20	dmPFC	0.0289545	0.334805	LCMT1		ENSG00000170915	PAQR8	6	Brain - Amygdala	-0.00174527	0.977139
ENSMMUG00000005947	SAMD11	1	dmPFC	0.00190811	0.880381	SAMD11		ENSG00000096092	TMEM14A	6	Brain - Amygdala	0.0146506	0.89717
ENSMMUG00000005959	GK	X	dmPFC	0.00855259	0.740707	GK		ENSG00000170899	GSTA4	6	Brain - Amygdala	0.00294909	0.968414
ENSMMUG00000005960	TMBIM6	11	dmPFC	-0.000689738	0.913239	TMBIM6		ENSG00000112146	FBXO9	6	Brain - Amygdala	0.0109787	0.917994
ENSMMUG00000005962	KLHL11	16	dmPFC	0.000342778	0.897737	KLHL11		ENSG00000012660	ELOVL5	6	Brain - Amygdala	-0.00359454	0.964015
ENSMMUG00000005971	CYP20A1	12	dmPFC	0.0233219	0.603093	CYP20A1		ENSG00000001084	GCLC	6	Brain - Amygdala	0.000665482	0.98504
ENSMMUG00000005982	CENATAC	14	dmPFC	-0.00632659	0.837971	CENATAC		ENSG00000151914	DST	6	Brain - Amygdala	-0.00316804	0.966877
ENSMMUG00000005985	BCL2L1	10	dmPFC	0.000155101	0.973831	BCL2L1		ENSG00000112245	PTP4A1	6	Brain - Amygdala	0.00016457	0.98857
ENSMMUG00000005987	ODF2	15	dmPFC	0.00183825	0.902765	ODF2		ENSG00000230910	-	-	Brain - Amygdala	0.000895974	0.983562
ENSMMUG00000005989	GLE1	15	dmPFC	0.000558315	0.924734	GLE1		ENSG00000168216	LMBRD1	6	Brain - Amygdala	-2.11467e-07	0.989508
ENSMMUG00000005992	ZMPSTE24	1	dmPFC	-0.00140274	0.913362	ZMPSTE24		ENSG00000154079	-	-	Brain - Amygdala	0.0117684	0.91346
ENSMMUG00000005994	ST6GALNAC5	1	dmPFC	0.0273651	0.585866	ST6GALNAC5		ENSG00000119900	OGFRL1	6	Brain - Amygdala	-0.000412482	0.986983
ENSMMUG00000006000	GOT2	20	dmPFC	-0.000729879	0.934915	GOT2		ENSG00000079841	RIMS1	6	Brain - Amygdala	0.167884	0.421592
ENSMMUG00000006001	SLC38A7	20	dmPFC	0.0251789	0.482926	SLC38A7		ENSG00000156508	EEF1A1	6	Brain - Amygdala	-0.00013185	0.988788
ENSMMUG00000006005	CBLN4	10	dmPFC	0.00551483	0.836508	CBLN4		ENSG00000112695	COX7A2	6	Brain - Amygdala	0.0166484	0.886409
ENSMMUG00000006007	PSMB5	7	dmPFC	-8.43608e-05	0.945913	PSMB5		ENSG00000112697	TMEM30A	6	Brain - Amygdala	0.00227302	0.973243
ENSMMUG00000006009	CDH24	7	dmPFC	0.00223362	0.846312	CDH24		ENSG00000112701	SENP6	6	Brain - Amygdala	0.00043333	0.986472
ENSMMUG00000006018	SPAG5	16	dmPFC	0.0830625	0.0373122	SPAG5		ENSG00000196586	MYO6	6	Brain - Amygdala	-0.00132692	0.980286
ENSMMUG00000006026	SH3D19	5	dmPFC	0.0352974	0.48237	SH3D19		ENSG00000118418	HMGN3	6	Brain - Amygdala	0.00039697	0.98711
ENSMMUG00000006027	TTYH1	19	dmPFC	0.0150647	0.686345	TTYH1		ENSG00000198478	SH3BGRL2	6	Brain - Amygdala	0.00129217	0.980539
ENSMMUG00000006033	ADAM9	8	dmPFC	0.00603631	0.79989	ADAM9		ENSG00000065833	ME1	6	Brain - Amygdala	-0.00062529	0.985137
ENSMMUG00000006039	GPR176	7	dmPFC	0.00111093	0.908885	GPR176		ENSG00000065609	SNAP91	6	Brain - Amygdala	0.116394	0.452474
ENSMMUG00000006047	PEX12	16	dmPFC	-7.94899e-05	0.925054	PEX12		ENSG00000203877	-	-	Brain - Amygdala	0.0251086	0.849236
ENSMMUG00000006048	AP2B1	16	dmPFC	0.00163225	0.912485	AP2B1		ENSG00000135316	SYNCRIP	6	Brain - Amygdala	-0.000432296	0.986869
ENSMMUG00000006050	ZHX1	8	dmPFC	0.00112316	0.926165	ZHX1		ENSG00000203875	-	-	Brain - Amygdala	-0.0011613	0.981494
ENSMMUG00000006052	n/a	15	dmPFC	-0.0162144	0.754471			ENSG00000164414	SLC35A1	6	Brain - Amygdala	0.000989759	0.982826
ENSMMUG00000006057	NTMT1	15	dmPFC	-0.0245452	0.550784	NTMT1		ENSG00000135336	ORC3	6	Brain - Amygdala	0.000959494	0.982883
ENSMMUG00000006058	TSPO	10	dmPFC	-0.162814	0.0103704	TSPO		ENSG00000135334	AKIRIN2	6	Brain - Amygdala	0.00471247	0.956293
ENSMMUG00000006059	TTLL12	10	dmPFC	0.0234519	0.541323	TTLL12		ENSG00000118432	CNR1	6	Brain - Amygdala	0.165908	0.313266
ENSMMUG00000006063	FBXO3	14	dmPFC	0.019852	0.623682	FBXO3		ENSG00000146278	-	-	Brain - Amygdala	-0.00204405	0.975017
ENSMMUG00000006066	PCTP	16	dmPFC	-0.00212333	0.891491	PCTP		ENSG00000198833	UBE2J1	6	Brain - Amygdala	0.000196715	0.988376
ENSMMUG00000006068	TMEM100	16	dmPFC	0.0229995	0.675361	TMEM100		ENSG00000025039	RRAGD	6	Brain - Amygdala	0.00166735	0.977718
ENSMMUG00000006071	PLD3	19	dmPFC	0.00932916	0.729803	PLD3		ENSG00000014123	UFL1	6	Brain - Amygdala	-0.0013047	0.980392
ENSMMUG00000006075	n/a	3	dmPFC	-0.00359406	0.842697			ENSG00000123545	NDUFAF4	6	Brain - Amygdala	0.0387328	0.775277
ENSMMUG00000006076	IFT74	15	dmPFC	0.00447252	0.857	IFT74		ENSG00000186231	KLHL32	6	Brain - Amygdala	1.40627e-05	0.988391
ENSMMUG00000006077	HDAC4	12	dmPFC	0.0191946	0.620812	HDAC4		ENSG00000132424	PNISR	6	Brain - Amygdala	-0.00115546	0.981608
ENSMMUG00000006086	PLEKHH3	16	dmPFC	-0.0634227	0.252709	PLEKHH3		ENSG00000272398	CD24	6	Brain - Amygdala	0.115551	0.541775
ENSMMUG00000006087	ADGRA1	9	dmPFC	0.00460284	0.859933	ADGRA1		ENSG00000112320	SOBP	6	Brain - Amygdala	0.00515105	0.954546
ENSMMUG00000006089	n/a	9	dmPFC	0.00552608	0.747825			ENSG00000025796	SEC63	6	Brain - Amygdala	-0.000108036	0.988929
ENSMMUG00000006091	CNTNAP1	16	dmPFC	0.00181822	0.880238	CNTNAP1		ENSG00000112333	NR2E1	6	Brain - Amygdala	0.00102458	0.981649
ENSMMUG00000006093	EZH1	16	dmPFC	0.0596249	0.0473299	EZH1		ENSG00000112335	SNX3	6	Brain - Amygdala	0.000630342	0.985422
ENSMMUG00000006101	MYH9	10	dmPFC	-0.00351936	0.853094	MYH9		ENSG00000118689	-	-	Brain - Amygdala	0.000127498	0.98742
ENSMMUG00000006102	ZNF503	9	dmPFC	0.00161095	0.893599	ZNF503		ENSG00000080546	SESN1	6	Brain - Amygdala	2.46659e-05	0.989383
ENSMMUG00000006107	WDR70	6	dmPFC	-0.000125444	0.943432	WDR70		ENSG00000135535	CD164	6	Brain - Amygdala	-0.00130707	0.980475
ENSMMUG00000006111	MORF4L2	X	dmPFC	0.00611169	0.764495	MORF4L2		ENSG00000135596	MICAL1	6	Brain - Amygdala	0.00178362	0.976864
ENSMMUG00000006114	TADA3	2	dmPFC	0.00686731	0.750472	TADA3		ENSG00000112290	WASF1	6	Brain - Amygdala	0.143014	0.356904
ENSMMUG00000006115	CPNE9	2	dmPFC	0.00057108	0.897606	CPNE9		ENSG00000155111	CDK19	6	Brain - Amygdala	9.96363e-05	0.989007
ENSMMUG00000006116	BRPF1	2	dmPFC	-0.0065077	0.685442	BRPF1		ENSG00000123505	AMD1	6	Brain - Amygdala	0.00484475	0.955486
ENSMMUG00000006117	OGG1	2	dmPFC	-0.000444807	0.943654	OGG1		ENSG00000155115	GTF3C6	6	Brain - Amygdala	-0.000102283	0.988943
ENSMMUG00000006119	EIF3I	1	dmPFC	0.00573238	0.779527	EIF3I		ENSG00000010810	FYN	6	Brain - Amygdala	-0.000628611	0.985489
ENSMMUG00000006120	CAMK1	2	dmPFC	0.0104626	0.726434	CAMK1		ENSG00000203778	FAM229B	6	Brain - Amygdala	0.00141951	0.979597
ENSMMUG00000006128	PEPD	19	dmPFC	0.062706	0.0695658	PEPD		ENSG00000277443	MARCKS	6	Brain - Amygdala	0.00368156	0.963343
ENSMMUG00000006130	P4HTM	2	dmPFC	0.00121527	0.902608	P4HTM		ENSG00000187189	TSPYL4	6	Brain - Amygdala	0.0497308	0.724281
ENSMMUG00000006132	CLTA	15	dmPFC	-0.00274954	0.885719	CLTA		ENSG00000189241	TSPYL1	6	Brain - Amygdala	0.100267	0.5133
ENSMMUG00000006135	GNE	15	dmPFC	-0.00211188	0.87308	GNE		ENSG00000111832	RWDD1	6	Brain - Amygdala	0.00101471	0.982631
ENSMMUG00000006136	IFT22	3	dmPFC	0.00505327	0.820353	IFT22		ENSG00000047932	-	-	Brain - Amygdala	0.000349563	0.987408
ENSMMUG00000006139	HMGCR	6	dmPFC	0.00493356	0.850712	HMGCR		ENSG00000196376	SLC35F1	6	Brain - Amygdala	0.00280605	0.97017
ENSMMUG00000006141	CERT1	6	dmPFC	0.00514028	0.851051	CERT1		ENSG00000111875	ASF1A	6	Brain - Amygdala	0.000833139	0.983981
ENSMMUG00000006143	MAP3K4	4	dmPFC	0.00664991	0.802038	MAP3K4		ENSG00000152661	GJA1	6	Brain - Amygdala	-0.00296363	0.968261
ENSMMUG00000006147	AGPAT4	4	dmPFC	0.000408418	0.923795	AGPAT4		ENSG00000279453	-	-	Brain - Amygdala	0.00536967	0.952102
ENSMMUG00000006154	TWF1	11	dmPFC	0.00977107	0.754015	TWF1		ENSG00000111897	SERINC1	6	Brain - Amygdala	0.00156479	0.978488
ENSMMUG00000006155	ZC3HC1	3	dmPFC	-0.00802453	0.796295	ZC3HC1		ENSG00000164434	FABP7	6	Brain - Amygdala	0.00129662	0.980632
ENSMMUG00000006158	PLEKHB2	12	dmPFC	-0.00216246	0.895497	PLEKHB2		ENSG00000188580	NKAIN2	6	Brain - Amygdala	0.00153493	0.978853
ENSMMUG00000006159	WDFY1	12	dmPFC	0.00176078	0.909103	WDFY1		ENSG00000111907	TPD52L1	6	Brain - Amygdala	0.000458783	0.986074
ENSMMUG00000006160	MRPL44	12	dmPFC	-0.00209312	0.898391	MRPL44		ENSG00000111906	HDDC2	6	Brain - Amygdala	0.000497597	0.986409
ENSMMUG00000006161	SERPINE2	12	dmPFC	0.00212714	0.901602	SERPINE2		ENSG00000111911	HINT3	6	Brain - Amygdala	0.000322238	0.987603
ENSMMUG00000006163	MDH1	13	dmPFC	0.000862731	0.918131	MDH1		ENSG00000118518	RNF146	6	Brain - Amygdala	0.000478146	0.986553
ENSMMUG00000006164	TMEM51	1	dmPFC	-0.0107729	0.750029	TMEM51		ENSG00000093144	ECHDC1	6	Brain - Amygdala	0.00137105	0.979943
ENSMMUG00000006165	RAPGEF6	6	dmPFC	0.000720365	0.943592	RAPGEF6		ENSG00000189367	KIAA0408	6	Brain - Amygdala	0.0027179	0.970044
ENSMMUG00000006169	TNNT1	19	dmPFC	-0.00123329	0.914319	TNNT1		ENSG00000079819	EPB41L2	6	Brain - Amygdala	-6.36462e-05	0.988427
ENSMMUG00000006171	SLC16A1	1	dmPFC	-0.107371	0.00399471	SLC16A1		ENSG00000118523	CCN2	6	Brain - Amygdala	-0.187692	0.253305
ENSMMUG00000006181	WDSUB1	12	dmPFC	0.0135559	0.660232	WDSUB1		ENSG00000079931	MOXD1	6	Brain - Amygdala	0.00277852	0.969181
ENSMMUG00000006193	SHROOM2	X	dmPFC	0.00738066	0.80916	SHROOM2		ENSG00000146409	SLC18B1	6	Brain - Amygdala	-0.000666758	0.98517
ENSMMUG00000006197	PLGRKT	15	dmPFC	-0.00314851	0.857438	PLGRKT		ENSG00000112306	RPS12	6	Brain - Amygdala	0.000132476	0.988782
ENSMMUG00000006199	TAMALIN	11	dmPFC	-0.0113693	0.74843	TAMALIN		ENSG00000118515	SGK1	6	Brain - Amygdala	-0.00682784	0.942886
ENSMMUG00000006202	SLC1A3	6	dmPFC	-0.0109516	0.737234	SLC1A3		ENSG00000029363	BCLAF1	6	Brain - Amygdala	0.000674377	0.985143
ENSMMUG00000006203	SSX2IP	1	dmPFC	0.00657268	0.837538	SSX2IP		ENSG00000260418	-	-	Brain - Amygdala	-0.00290612	0.968632
ENSMMUG00000006205	EIF4H	3	dmPFC	0.021883	0.448025	EIF4H		ENSG00000135525	MAP7	6	Brain - Amygdala	0.000358111	0.987372
ENSMMUG00000006206	n/a	16	dmPFC	-0.00110345	0.94194			ENSG00000197442	MAP3K5	6	Brain - Amygdala	-0.000995426	0.98281
ENSMMUG00000006207	NEURL4	16	dmPFC	-0.0348205	0.223358	NEURL4		ENSG00000027697	IFNGR1	6	Brain - Amygdala	-0.0342929	0.796957
ENSMMUG00000006209	NR2F1	6	dmPFC	-0.016775	0.613663	NR2F1		ENSG00000225177	-	-	Brain - Amygdala	0.00340149	0.966108
ENSMMUG00000006215	STK39	12	dmPFC	0.00522563	0.832971	STK39		ENSG00000024862	CCDC28A	6	Brain - Amygdala	0.00352351	0.964365
ENSMMUG00000006217	GTF2H2	6	dmPFC	0.0437113	0.278911			ENSG00000146386	ABRACL	6	Brain - Amygdala	0.00494603	0.9593
ENSMMUG00000006221	PRDX1	1	dmPFC	-0.000300359	0.919799	PRDX1		ENSG00000001036	FUCA2	6	Brain - Amygdala	0.000475452	0.984066
ENSMMUG00000006222	ITM2C	12	dmPFC	0.000672283	0.960336	ITM2C		ENSG00000135521	LTV1	6	Brain - Amygdala	0.000522458	0.986224
ENSMMUG00000006224	PIK3CD	1	dmPFC	-0.00021254	0.936841	PIK3CD		ENSG00000169976	-	-	Brain - Amygdala	0.00195109	0.97562
ENSMMUG00000006225	CLSTN1	1	dmPFC	0.00184062	0.906059	CLSTN1		ENSG00000111961	SASH1	6	Brain - Amygdala	-0.000879295	0.983366
ENSMMUG00000006226	SLC35F3	1	dmPFC	0.000288766	0.915004	SLC35F3		ENSG00000228408	-	-	Brain - Amygdala	-0.0017385	0.977127
[truncated: 188,083 more rows]
