# Supplementary material for: Evolutionary and biomedical implications of sex differences in the primate brain transcriptome
Source: Cell Genom. 2024 Jun 27;4(7):100589. doi: 10.1016/j.xgen.2024.100589 (PMC11293591; doi:10.1016/j.xgen.2024.100589)
Supplement: Table S7. Comparison between estimated sex effects from this study to those from an analysis of the human GTEx data (using various LFSR cutoffs and gene sets), related to Figure 3A — Fisher’s p values represent Fisher’s exact tests (alternative = greater). Significant p values (<0.05) are in bold. QCR, quadrant count ratio = (# concordant − # discordant)/total [file mmc8.xlsx]

## Sheet: Table S7
Supplementary Table 7 | Comparison between estimated sex effects from this study to those from an analysis of the human GTEx data (using various LFSR cutoffs and gene sets)
Cutoff	Gene set	Region	N genes	QCR	% Concordant	Spearman's ρ	Spearman's ρ P-value	Spearman's ρ Adjusted P-value	Odds Ratio	Fisher's P-value	Fisher's Adjusted P-value
None (all expressed orthologues)	X + autosomes	ACCg	8529	0.281745	0.640872	0.186854	7.2439e-68	5.79512e-67	2.3278	5.72191e-57	4.57753e-56
None (all expressed orthologues)	X + autosomes	AMY	8529	0.0676515	0.533826	0.0367717	0.000682261	0.000682261	1.13753	0.00757354	0.00757354
None (all expressed orthologues)	X + autosomes	CA3	8529	0.174112	0.587056	0.0933143	5.85219e-18	7.80292e-18	1.5299	1.8867e-15	3.01872e-15
None (all expressed orthologues)	X + autosomes	CN	8529	0.161684	0.580842	0.116615	3.25876e-27	8.69003e-27	1.58404	1.56992e-18	4.18645e-18
None (all expressed orthologues)	X + autosomes	DG	8529	0.267206	0.633603	0.159523	1.00627e-49	4.02509e-49	2.30665	6.60588e-54	2.64235e-53
None (all expressed orthologues)	X + autosomes	dmPFC	8529	0.164263	0.582132	0.105652	1.32979e-22	2.12766e-22	1.48936	2.75429e-14	3.67238e-14
None (all expressed orthologues)	X + autosomes	Pu	8529	0.148786	0.574393	0.0920873	1.5769e-17	1.80217e-17	1.41744	2.35111e-11	2.68698e-11
None (all expressed orthologues)	X + autosomes	VMH	8529	0.176926	0.588463	0.107613	2.15091e-23	4.30182e-23	1.58165	2.66503e-18	5.33006e-18
None (all expressed orthologues)	X only	ACCg	286	0.440559	0.72028	0.378154	5.1948e-11	4.15584e-10	5.69926	5.55909e-09	4.44728e-08
None (all expressed orthologues)	X only	AMY	286	0.181818	0.590909	0.220391	0.000178003	0.000178003	1.79485	0.028372	0.028372
None (all expressed orthologues)	X only	CA3	286	0.265734	0.632867	0.316594	5.27443e-08	7.03257e-08	3.00819	0.000195133	0.00022301
None (all expressed orthologues)	X only	CN	286	0.321678	0.660839	0.344023	2.91148e-09	7.76394e-09	3.32414	3.1067e-05	5.99335e-05
None (all expressed orthologues)	X only	DG	286	0.363636	0.681818	0.367329	1.97203e-10	7.88813e-10	5.32096	5.59926e-08	2.2397e-07
None (all expressed orthologues)	X only	dmPFC	286	0.286713	0.643357	0.318973	4.1477e-08	6.63632e-08	3.00858	0.000121062	0.000161416
None (all expressed orthologues)	X only	Pu	286	0.300699	0.65035	0.311774	8.53103e-08	9.74974e-08	3.28288	3.74584e-05	5.99335e-05
None (all expressed orthologues)	X only	VMH	286	0.321678	0.660839	0.334828	7.93186e-09	1.58637e-08	3.48523	1.58927e-05	4.23806e-05
None (all expressed orthologues)	Autosomes only	ACCg	8240	0.275971	0.637985	0.177523	2.57476e-59	2.05981e-58	2.2584	2.05599e-51	1.64479e-50
None (all expressed orthologues)	Autosomes only	AMY	8240	0.0633495	0.531675	0.0288307	0.00886434	0.00886434	1.11874	0.0190073	0.0190073
None (all expressed orthologues)	Autosomes only	CA3	8240	0.170631	0.585315	0.0839761	2.25442e-14	3.0059e-14	1.4944	1.44577e-13	2.31322e-13
None (all expressed orthologues)	Autosomes only	CN	8240	0.156068	0.578034	0.106875	2.29322e-22	6.11527e-22	1.54436	3.1196e-16	8.31893e-16
None (all expressed orthologues)	Autosomes only	DG	8240	0.263835	0.631918	0.151475	1.73212e-43	6.92846e-43	2.24602	4.90101e-49	1.9604e-48
None (all expressed orthologues)	Autosomes only	dmPFC	8240	0.159709	0.579854	0.09662	1.49741e-18	2.39586e-18	1.45258	2.20473e-12	2.93964e-12
None (all expressed orthologues)	Autosomes only	Pu	8240	0.143204	0.571602	0.082818	5.09151e-14	5.81887e-14	1.37607	1.66636e-09	1.90441e-09
None (all expressed orthologues)	Autosomes only	VMH	8240	0.171845	0.585922	0.0981144	4.39827e-19	8.79655e-19	1.53925	6.66742e-16	1.33348e-15
LFSR < 0.05 in either dataset	X + autosomes	ACCg	405	0.392593	0.696296	0.200498	4.99888e-05	0.00039991	4.40479	4.03402e-11	3.22722e-10
LFSR < 0.05 in either dataset	X + autosomes	AMY	349	0.272206	0.636103	0.144124	0.0070411	0.00804697	2.89954	4.69839e-06	4.69839e-06
LFSR < 0.05 in either dataset	X + autosomes	CA3	370	0.318919	0.659459	0.130238	0.0122092	0.0122092	3.46673	1.34927e-07	2.69853e-07
LFSR < 0.05 in either dataset	X + autosomes	CN	353	0.303116	0.651558	0.190612	0.000323738	0.00129495	3.36109	2.06564e-07	3.30503e-07
LFSR < 0.05 in either dataset	X + autosomes	DG	382	0.382199	0.691099	0.158441	0.00191621	0.00458251	4.64508	1.22152e-10	4.88608e-10
LFSR < 0.05 in either dataset	X + autosomes	dmPFC	358	0.290503	0.645251	0.160861	0.00229125	0.00458251	3.02116	2.3609e-06	3.14787e-06
LFSR < 0.05 in either dataset	X + autosomes	Pu	368	0.277174	0.638587	0.146418	0.00492138	0.00735514	2.88219	4.58745e-06	4.69839e-06
LFSR < 0.05 in either dataset	X + autosomes	VMH	370	0.32973	0.664865	0.144122	0.00551635	0.00735514	3.5226	7.45276e-08	1.9874e-07
LFSR < 0.05 in either dataset	X only	ACCg	33	0.757576	0.878788	0.597928	0.000312241	0.000772958	42.261	1.42209e-05	0.000113767
LFSR < 0.05 in either dataset	X only	AMY	28	0.642857	0.821429	0.616311	0.000622824	0.000772958	18.5134	0.00102601	0.00117258
LFSR < 0.05 in either dataset	X only	CA3	29	0.586207	0.793103	0.614778	0.000506829	0.000772958	14.54	0.00192577	0.00192577
LFSR < 0.05 in either dataset	X only	CN	27	0.703704	0.851852	0.610501	0.000916819	0.000916819	26.4015	0.000409058	0.000654492
LFSR < 0.05 in either dataset	X only	DG	28	0.642857	0.821429	0.625068	0.000497725	0.000772958	18.7883	0.000919071	0.00117258
LFSR < 0.05 in either dataset	X only	dmPFC	28	0.714286	0.857143	0.613027	0.000676339	0.000772958	29.0071	0.000223972	0.000597259
LFSR < 0.05 in either dataset	X only	Pu	28	0.714286	0.857143	0.633279	0.000400929	0.000772958	29.0071	0.000223972	0.000597259
LFSR < 0.05 in either dataset	X only	VMH	27	0.703704	0.851852	0.63431	0.000508	0.000772958	26.4015	0.000409058	0.000654492
LFSR < 0.05 in either dataset	Autosomes only	ACCg	372	0.360215	0.680107	0.141306	0.00637249	0.0509799	3.57007	7.17854e-08	2.87142e-07
LFSR < 0.05 in either dataset	Autosomes only	AMY	321	0.239875	0.619938	0.0676478	0.226659	0.251073	2.41197	0.000306593	0.000355118
LFSR < 0.05 in either dataset	Autosomes only	CA3	341	0.296188	0.648094	0.0623042	0.251073	0.251073	2.93446	1.42943e-05	3.39123e-05
LFSR < 0.05 in either dataset	Autosomes only	CN	326	0.269939	0.634969	0.127155	0.021712	0.0868481	2.76861	3.0774e-05	4.92384e-05
LFSR < 0.05 in either dataset	Autosomes only	DG	354	0.361582	0.680791	0.095079	0.0740092	0.197358	3.97951	3.99556e-08	2.87142e-07
LFSR < 0.05 in either dataset	Autosomes only	dmPFC	330	0.254545	0.627273	0.0904399	0.100977	0.201954	2.42172	0.000310728	0.000355118
LFSR < 0.05 in either dataset	Autosomes only	Pu	340	0.241176	0.620588	0.0757264	0.163487	0.243396	2.31647	0.000496991	0.000496991
LFSR < 0.05 in either dataset	Autosomes only	VMH	343	0.300291	0.650146	0.0721271	0.182547	0.243396	2.88192	1.69561e-05	3.39123e-05
LFSR < 0.1 in either dataset	X + autosomes	ACCg	588	0.384354	0.692177	0.164833	6.05593e-05	0.000484474	4.11504	5.75247e-14	4.60198e-13
LFSR < 0.1 in either dataset	X + autosomes	AMY	510	0.235294	0.617647	0.119597	0.00688048	0.00688048	2.48491	3.20605e-06	3.20605e-06
LFSR < 0.1 in either dataset	X + autosomes	CA3	519	0.310212	0.655106	0.140596	0.00133423	0.00217607	3.44657	1.11421e-09	2.97122e-09
LFSR < 0.1 in either dataset	X + autosomes	CN	525	0.291429	0.645714	0.152765	0.000450103	0.00120027	3.01934	1.28396e-08	2.56792e-08
LFSR < 0.1 in either dataset	X + autosomes	DG	530	0.358491	0.679245	0.15671	0.000297511	0.00119004	4.24719	1.47254e-12	5.89018e-12
LFSR < 0.1 in either dataset	X + autosomes	dmPFC	513	0.282651	0.641325	0.141172	0.00136004	0.00217607	2.86927	8.70662e-08	1.16088e-07
LFSR < 0.1 in either dataset	X + autosomes	Pu	515	0.266019	0.63301	0.136064	0.00198618	0.00264824	2.7778	2.20497e-07	2.51996e-07
LFSR < 0.1 in either dataset	X + autosomes	VMH	519	0.294798	0.647399	0.133073	0.00240039	0.00274331	2.94082	6.20152e-08	9.92243e-08
LFSR < 0.1 in either dataset	X only	ACCg	42	0.761905	0.880952	0.528887	0.000386954	0.000579693	45.1306	1.24567e-06	9.9654e-06
LFSR < 0.1 in either dataset	X only	AMY	38	0.578947	0.789474	0.534085	0.000665966	0.000665966	12.6036	0.000527346	0.000527346
LFSR < 0.1 in either dataset	X only	CA3	39	0.589744	0.794872	0.55	0.000357186	0.000579693	14.2065	0.000319674	0.000365342
LFSR < 0.1 in either dataset	X only	CN	39	0.641026	0.820513	0.531579	0.000599176	0.000665966	18.78	8.31889e-05	0.000166378
LFSR < 0.1 in either dataset	X only	DG	38	0.684211	0.842105	0.575227	0.000206079	0.000579693	26.9291	3.32368e-05	0.000132947
LFSR < 0.1 in either dataset	X only	dmPFC	39	0.641026	0.820513	0.546559	0.00039426	0.000579693	18.78	8.31889e-05	0.000166378
LFSR < 0.1 in either dataset	X only	Pu	38	0.631579	0.815789	0.549623	0.00043477	0.000579693	17.751	0.000126698	0.000168931
LFSR < 0.1 in either dataset	X only	VMH	38	0.631579	0.815789	0.562972	0.000296682	0.000579693	17.751	0.000126698	0.000168931
LFSR < 0.1 in either dataset	Autosomes only	ACCg	545	0.354128	0.677064	0.122001	0.00436324	0.0349059	3.46467	2.16116e-10	1.72893e-09
LFSR < 0.1 in either dataset	Autosomes only	AMY	471	0.205945	0.602972	0.0708948	0.1244	0.1244	2.15547	0.000159324	0.000159324
LFSR < 0.1 in either dataset	Autosomes only	CA3	479	0.286013	0.643006	0.0936884	0.0404321	0.0670812	3.00402	2.3636e-07	6.30293e-07
LFSR < 0.1 in either dataset	Autosomes only	CN	485	0.261856	0.630928	0.108784	0.0165824	0.0442197	2.57351	3.04856e-06	6.09711e-06
LFSR < 0.1 in either dataset	Autosomes only	DG	491	0.331976	0.665988	0.109668	0.0150839	0.0442197	3.6354	1.47117e-09	5.8847e-09
LFSR < 0.1 in either dataset	Autosomes only	dmPFC	473	0.251586	0.625793	0.0934402	0.0422589	0.0670812	2.41968	1.69854e-05	2.26472e-05
LFSR < 0.1 in either dataset	Autosomes only	Pu	476	0.235294	0.617647	0.0897777	0.0503109	0.0670812	2.35092	3.20013e-05	3.65729e-05
LFSR < 0.1 in either dataset	Autosomes only	VMH	480	0.266667	0.633333	0.0839181	0.0662231	0.0756836	2.48136	1.29539e-05	2.07263e-05
LFSR < 0.2 in either dataset	X + autosomes	ACCg	911	0.345774	0.672887	0.123633	0.000185416	0.00148333	3.41786	3.28467e-15	2.62774e-14
LFSR < 0.2 in either dataset	X + autosomes	AMY	753	0.192563	0.596282	0.0916156	0.0119217	0.0136248	2.13867	3.28423e-06	3.28423e-06
LFSR < 0.2 in either dataset	X + autosomes	CA3	760	0.289474	0.644737	0.0878744	0.0154065	0.0154065	2.96865	1.4298e-10	3.81279e-10
LFSR < 0.2 in either dataset	X + autosomes	CN	758	0.263852	0.631926	0.115781	0.00141619	0.00566474	2.67362	2.32276e-09	3.71641e-09
LFSR < 0.2 in either dataset	X + autosomes	DG	797	0.332497	0.666248	0.0910221	0.0101621	0.0135495	3.43711	1.8289e-13	7.3156e-13
LFSR < 0.2 in either dataset	X + autosomes	dmPFC	757	0.270806	0.635403	0.100564	0.00563504	0.0112701	2.63279	4.1306e-09	4.72069e-09
LFSR < 0.2 in either dataset	X + autosomes	Pu	758	0.263852	0.631926	0.101716	0.005079	0.0112701	2.641	3.59613e-09	4.72069e-09
LFSR < 0.2 in either dataset	X + autosomes	VMH	754	0.281167	0.640584	0.0961107	0.00829045	0.0132647	2.7404	1.36633e-09	2.73265e-09
LFSR < 0.2 in either dataset	X only	ACCg	57	0.54386	0.77193	0.440498	0.00068219	0.00158984	11.4355	9.05879e-05	0.000362352
LFSR < 0.2 in either dataset	X only	AMY	47	0.446808	0.723404	0.451896	0.00158984	0.00158984	6.50877	0.00334274	0.00334274
LFSR < 0.2 in either dataset	X only	CA3	50	0.48	0.74	0.453734	0.00105116	0.00158984	8.23428	0.00114739	0.00131131
LFSR < 0.2 in either dataset	X only	CN	50	0.56	0.78	0.44	0.00153397	0.00158984	11.7123	0.000164427	0.000438471
LFSR < 0.2 in either dataset	X only	DG	51	0.568627	0.784314	0.47086	0.000563571	0.00158984	14.1705	8.39391e-05	0.000362352
LFSR < 0.2 in either dataset	X only	dmPFC	49	0.55102	0.77551	0.458061	0.00105309	0.00158984	11.2489	0.000222123	0.000444245
LFSR < 0.2 in either dataset	X only	Pu	50	0.52	0.76	0.446819	0.00127382	0.00158984	9.90885	0.00039521	0.000632337
LFSR < 0.2 in either dataset	X only	VMH	48	0.5	0.75	0.483717	0.00057698	0.00158984	9.09293	0.000718062	0.000957416
LFSR < 0.2 in either dataset	Autosomes only	ACCg	853	0.33177	0.665885	0.0952892	0.00536341	0.0429073	3.11541	2.17705e-12	1.74164e-11
LFSR < 0.2 in either dataset	Autosomes only	AMY	705	0.174468	0.587234	0.0590592	0.117165	0.133903	1.96319	6.45619e-05	6.45619e-05
LFSR < 0.2 in either dataset	Autosomes only	CA3	709	0.275035	0.637518	0.05371	0.153073	0.153073	2.72319	1.33897e-08	3.5706e-08
LFSR < 0.2 in either dataset	Autosomes only	CN	707	0.241867	0.620934	0.0837588	0.0259673	0.103869	2.39113	3.18976e-07	4.99315e-07
LFSR < 0.2 in either dataset	Autosomes only	DG	745	0.315436	0.657718	0.0576756	0.115726	0.133903	3.08412	9.79942e-11	3.91977e-10
LFSR < 0.2 in either dataset	Autosomes only	dmPFC	707	0.250354	0.625177	0.067053	0.0747941	0.133903	2.35506	5.11881e-07	5.85007e-07
LFSR < 0.2 in either dataset	Autosomes only	Pu	707	0.244696	0.622348	0.0687414	0.0677495	0.133903	2.3787	3.74486e-07	4.99315e-07
LFSR < 0.2 in either dataset	Autosomes only	VMH	705	0.265248	0.632624	0.06095	0.105875	0.133903	2.48108	1.41889e-07	2.83778e-07
LFSR < 0.05 in both datasets	X + autosomes	ACCg	9	1	1	0.833333	0.0082672	0.0082672	Inf	0.00793651	0.0126984
LFSR < 0.05 in both datasets	X + autosomes	AMY	9	1	1	0.85	0.00607363	0.00770975	Inf	0.00793651	0.0126984
LFSR < 0.05 in both datasets	X + autosomes	CA3	9	1	1	0.85	0.00607363	0.00770975	Inf	0.0119048	0.015873
LFSR < 0.05 in both datasets	X + autosomes	CN	7	1	1	0.928571	0.00674603	0.00770975	Inf	0.0285714	0.0285714
LFSR < 0.05 in both datasets	X + autosomes	DG	10	1	1	0.878788	0.00197706	0.00446429	Inf	0.00476191	0.0126984
LFSR < 0.05 in both datasets	X + autosomes	dmPFC	9	1	1	0.95	0.000352734	0.00141094	Inf	0.00793651	0.0126984
LFSR < 0.05 in both datasets	X + autosomes	Pu	8	1	1	0.928571	0.00223214	0.00446429	Inf	0.0142857	0.0163265
LFSR < 0.05 in both datasets	X + autosomes	VMH	9	1	1	0.966667	0.000165344	0.00132275	Inf	0.00793651	0.0126984
LFSR < 0.05 in both datasets	X only	ACCg	5	1	1	0.7	0.233333	0.311111	Inf	0.1	0.114286
LFSR < 0.05 in both datasets	X only	AMY	5	1	1	0.6	0.35	0.35	Inf	0.1	0.114286
LFSR < 0.05 in both datasets	X only	CA3	5	1	1	1	0.0166667	0.0444444	Inf	0.1	0.114286
LFSR < 0.05 in both datasets	X only	CN	4	1	1	0.8	0.333333	0.35	Inf	0.166667	0.166667
LFSR < 0.05 in both datasets	X only	DG	6	1	1	0.942857	0.0166667	0.0444444	Inf	0.05	0.114286
LFSR < 0.05 in both datasets	X only	dmPFC	5	1	1	0.9	0.0833333	0.133333	Inf	0.1	0.114286
LFSR < 0.05 in both datasets	X only	Pu	5	1	1	0.9	0.0833333	0.133333	Inf	0.1	0.114286
LFSR < 0.05 in both datasets	X only	VMH	5	1	1	1	0.0166667	0.0444444	Inf	0.1	0.114286
LFSR < 0.05 in both datasets	Autosomes only	ACCg	4	1	1	0.4	0.75	1	Inf	0.25	0.333333
LFSR < 0.05 in both datasets	Autosomes only	AMY	4	1	1	0.8	0.333333	0.533333	Inf	0.25	0.333333
LFSR < 0.05 in both datasets	Autosomes only	CA3	4	1	1	0.8	0.333333	0.533333	Inf	0.25	0.333333
LFSR < 0.05 in both datasets	Autosomes only	CN	3	1	1	0.5	1	1	Inf	0.333333	0.333333
LFSR < 0.05 in both datasets	Autosomes only	DG	4	1	1	0.8	0.333333	0.533333	Inf	0.25	0.333333
LFSR < 0.05 in both datasets	Autosomes only	dmPFC	4	1	1	0.8	0.333333	0.533333	Inf	0.25	0.333333
LFSR < 0.05 in both datasets	Autosomes only	Pu	3	1	1	0.5	1	1	Inf	0.333333	0.333333
LFSR < 0.05 in both datasets	Autosomes only	VMH	4	1	1	0.8	0.333333	0.533333	Inf	0.25	0.333333
LFSR < 0.1 in both datasets	X + autosomes	ACCg	13	1	1	0.807692	0.0014231	0.00263608	Inf	0.000777001	0.00544218
LFSR < 0.1 in both datasets	X + autosomes	AMY	10	1	1	0.806061	0.00823557	0.00823557	Inf	0.0047619	0.00544218
LFSR < 0.1 in both datasets	X + autosomes	CA3	10	1	1	0.878788	0.00197706	0.00263608	Inf	0.0047619	0.00544218
LFSR < 0.1 in both datasets	X + autosomes	CN	10	1	1	0.830303	0.0055568	0.00635063	Inf	0.0047619	0.00544218
LFSR < 0.1 in both datasets	X + autosomes	DG	10	1	1	0.878788	0.00197706	0.00263608	Inf	0.0047619	0.00544218
LFSR < 0.1 in both datasets	X + autosomes	dmPFC	10	1	1	0.878788	0.00197706	0.00263608	Inf	0.0047619	0.00544218
LFSR < 0.1 in both datasets	X + autosomes	Pu	11	0.818182	0.909091	0.9	0.000225325	0.0018026	Inf	0.0151515	0.0151515
LFSR < 0.1 in both datasets	X + autosomes	VMH	10	1	1	0.890909	0.00138027	0.00263608	Inf	0.0047619	0.00544218
LFSR < 0.1 in both datasets	X only	ACCg	6	1	1	0.828571	0.0583333	0.0666667	Inf	0.05	0.05
LFSR < 0.1 in both datasets	X only	AMY	6	1	1	0.771429	0.102778	0.102778	Inf	0.05	0.05
LFSR < 0.1 in both datasets	X only	CA3	6	1	1	0.942857	0.0166667	0.0222222	Inf	0.05	0.05
LFSR < 0.1 in both datasets	X only	CN	6	1	1	0.942857	0.0166667	0.0222222	Inf	0.05	0.05
LFSR < 0.1 in both datasets	X only	DG	6	1	1	0.942857	0.0166667	0.0222222	Inf	0.05	0.05
LFSR < 0.1 in both datasets	X only	dmPFC	6	1	1	0.942857	0.0166667	0.0222222	Inf	0.05	0.05
LFSR < 0.1 in both datasets	X only	Pu	6	1	1	0.942857	0.0166667	0.0222222	Inf	0.05	0.05
LFSR < 0.1 in both datasets	X only	VMH	6	1	1	1	0.00277778	0.0222222	Inf	0.05	0.05
LFSR < 0.1 in both datasets	Autosomes only	ACCg	7	1	1	0.678571	0.109524	0.380952	Inf	0.0476191	0.285714
LFSR < 0.1 in both datasets	Autosomes only	AMY	4	1	1	0.8	0.333333	0.380952	Inf	0.25	0.285714
LFSR < 0.1 in both datasets	Autosomes only	CA3	4	1	1	0.8	0.333333	0.380952	Inf	0.25	0.285714
LFSR < 0.1 in both datasets	Autosomes only	CN	4	1	1	0.4	0.75	0.75	Inf	0.25	0.285714
LFSR < 0.1 in both datasets	Autosomes only	DG	4	1	1	0.8	0.333333	0.380952	Inf	0.25	0.285714
LFSR < 0.1 in both datasets	Autosomes only	dmPFC	4	1	1	0.8	0.333333	0.380952	Inf	0.25	0.285714
LFSR < 0.1 in both datasets	Autosomes only	Pu	5	0.6	0.8	0.7	0.233333	0.380952	Inf	0.4	0.4
LFSR < 0.1 in both datasets	Autosomes only	VMH	4	1	1	0.8	0.333333	0.380952	Inf	0.25	0.285714
LFSR < 0.2 in both datasets	X + autosomes	ACCg	20	0.9	0.95	0.843609	0	0	Inf	7.14456e-05	0.000571565
LFSR < 0.2 in both datasets	X + autosomes	AMY	17	0.764706	0.882353	0.723039	0.00148644	0.00169878	Inf	0.00226244	0.0034965
LFSR < 0.2 in both datasets	X + autosomes	CA3	16	0.75	0.875	0.75	0.0012283	0.00163773	Inf	0.0034965	0.0034965
LFSR < 0.2 in both datasets	X + autosomes	CN	15	0.866667	0.933333	0.885714	0	0	Inf	0.0013986	0.00301659
LFSR < 0.2 in both datasets	X + autosomes	DG	18	0.777778	0.888889	0.739938	0.000665972	0.00106556	Inf	0.0015083	0.00301659
LFSR < 0.2 in both datasets	X + autosomes	dmPFC	15	0.866667	0.933333	0.910714	0	0	Inf	0.0013986	0.00301659
LFSR < 0.2 in both datasets	X + autosomes	Pu	16	0.75	0.875	0.802941	0.00027427	0.000548539	Inf	0.00314685	0.0034965
LFSR < 0.2 in both datasets	X + autosomes	VMH	16	0.75	0.875	0.729412	0.0019273	0.0019273	Inf	0.0034965	0.0034965
LFSR < 0.2 in both datasets	X only	ACCg	6	1	1	0.828571	0.0583333	0.0666667	Inf	0.05	0.05
LFSR < 0.2 in both datasets	X only	AMY	6	1	1	0.771429	0.102778	0.102778	Inf	0.05	0.05
LFSR < 0.2 in both datasets	X only	CA3	6	1	1	0.942857	0.0166667	0.0222222	Inf	0.05	0.05
LFSR < 0.2 in both datasets	X only	CN	6	1	1	0.942857	0.0166667	0.0222222	Inf	0.05	0.05
LFSR < 0.2 in both datasets	X only	DG	6	1	1	0.942857	0.0166667	0.0222222	Inf	0.05	0.05
LFSR < 0.2 in both datasets	X only	dmPFC	6	1	1	0.942857	0.0166667	0.0222222	Inf	0.05	0.05
LFSR < 0.2 in both datasets	X only	Pu	6	1	1	0.942857	0.0166667	0.0222222	Inf	0.05	0.05
LFSR < 0.2 in both datasets	X only	VMH	6	1	1	1	0.00277778	0.0222222	Inf	0.05	0.05
LFSR < 0.2 in both datasets	Autosomes only	ACCg	14	0.857143	0.928571	0.762637	0.00230609	0.0123016	Inf	0.002997	0.023976
LFSR < 0.2 in both datasets	Autosomes only	AMY	11	0.636364	0.818182	0.554546	0.0815541	0.130487	Inf	0.0606061	0.0833333
LFSR < 0.2 in both datasets	Autosomes only	CA3	10	0.6	0.8	0.551515	0.104298	0.139064	Inf	0.0833333	0.0833333
LFSR < 0.2 in both datasets	Autosomes only	CN	9	0.777778	0.888889	0.833333	0.0082672	0.0220459	Inf	0.047619	0.0833333
LFSR < 0.2 in both datasets	Autosomes only	DG	12	0.666667	0.833333	0.559441	0.0627487	0.125497	Inf	0.0454545	0.0833333
LFSR < 0.2 in both datasets	Autosomes only	dmPFC	9	0.777778	0.888889	0.883333	0.0030754	0.0123016	Inf	0.047619	0.0833333
LFSR < 0.2 in both datasets	Autosomes only	Pu	10	0.6	0.8	0.406061	0.247371	0.247371	Inf	0.0714286	0.0833333
LFSR < 0.2 in both datasets	Autosomes only	VMH	10	0.6	0.8	0.478788	0.166058	0.189781	Inf	0.0833333	0.0833333
