# Supplementary material for: Evolutionary and biomedical implications of sex differences in the primate brain transcriptome
Source: Cell Genom. 2024 Jun 27;4(7):100589. doi: 10.1016/j.xgen.2024.100589 (PMC11293591; doi:10.1016/j.xgen.2024.100589)
Supplement: Table S8. Cell-type marker enrichment results for sex-biased gene sets in macaques and humans, related to Figure 3D — For each of six major brain cell types, enrichment ORs and p values are provided for female-biased, male-biased, and sex-biased (in any direction) gene sets. Significant p values (<0.05) are in bold. [file mmc9.xlsx]

## Sheet: Table S8
Supplementary Table 8 | Cell-type marker enrichment results for sex-biased gene sets in macaques and humans
		Macaques
		Female-biased				Male-biased				Sex-biased
Cell type markers		Odds Ratio	P-value	P-adjusted		Odds Ratio	P-value	P-adjusted		Odds Ratio	P-value	P-adjusted
Astrocytes		0.500385	0.977254	1		0.896271	0.691546	1		0.719318	0.942253	1
Endothelial cells		1.21061	0.325571	1		0.344033	0.996438	1		0.700333	0.928014	1
Microglia		2.51415	0.00054255	0.0097659		0.353242	0.995557	1		1.22935	0.201141	1
Neurons		0.0656709	1	1		0.56084	0.98424	1		0.338817	0.999996	1
Oligodendrocytes		0.629847	0.921929	1		0.744346	0.86512	1		0.690212	0.954801	1
OPCs		0.571646	0.91558	1		0.753326	0.815676	1		0.670089	0.930852	1
		Humans
		Female-biased				Male-biased				Sex-biased
Cell type markers		Odds Ratio	P-value	P-adjusted		Odds Ratio	P-value	P-adjusted		Odds Ratio	P-value	P-adjusted
Astrocytes		0.675719	0.795009	1		0.159339	0.997859	1		0.323379	0.994261	1
Endothelial cells		17.2329	3.49395e-18	2.09637e-17		0.213233	0.990194	1		4.14953	5.53253e-08	2.48964e-07
Microglia		4.60655	0.000723012	0.00260284		0	1	1		1.35319	0.254396	0.763188
Neurons		0.256641	0.978339	1		23.0726	3.38668e-54	6.09602e-53		10.9137	4.22994e-40	3.80695e-39
Oligodendrocytes		0.262014	0.976627	1		0	1	1		0.083903	0.99999	1
OPCs		0.430195	0.901508	1		0.206799	0.991481	1		0.277871	0.99321	1
