# Supplementary material for: Evolutionary and biomedical implications of sex differences in the primate brain transcriptome
Source: Cell Genom. 2024 Jun 27;4(7):100589. doi: 10.1016/j.xgen.2024.100589 (PMC11293591; doi:10.1016/j.xgen.2024.100589)
Supplement: Table S9. Sex differences in estimated cell-type proportions for macaques and humans (using both BRETIGEA and CIBERSORT), related to Figure 3D [file mmc10.xlsx]

## Sheet: Table S9
Supplementary Table 9 | Sex differences in estimated cell type proportions for macaques and humans (using both BRETIGEA and CIBERSORT)
		Macaques					Humans
		BRETIGEA					BRETIGEA
Cell type		F mean	M mean	p	padj		F mean	M mean	p	padj
Astrocytes		0.00255783	-0.00315393	0.698386	1		0.00054147	-0.000196995	0.872433	1
Endothelial cells		0.0132293	-0.0163124	0.0446508	0.267905		0.0164064	-0.00596888	3.77858e-07	2.26715e-06
Microglia		0.025328	-0.0312307	0.000115374	0.000692247		0.00605155	-0.00220165	0.0693085	0.415851
Neurons		-0.00716972	0.00884063	0.280224	1		-0.0112357	0.0040877	0.000616821	0.00370092
Oligodendrocytes		0.000989376	-0.00121995	0.882212	1		0.000614201	-0.000223456	0.852995	1
OPCs		-0.00556318	0.00685968	0.40093	1		-0.00755249	0.00274771	0.0239625	0.143775
		CIBERSORT					CIBERSORT
Cell type		F mean	M mean	p	padj		F mean	M mean	p	padj
Glutaminergic neurons		0.301091	0.301024	0.995779	0.995779		0.228519	0.236184	0.600251	0.978437
GABAergic neurons		0.176197	0.172612	0.545174	0.937513		0.197632	0.190988	0.487308	0.978437
Astrocytes		0.170909	0.172441	0.718451	0.937513		0.103213	0.11008	0.240785	0.978437
Vascular cells		0.144372	0.142759	0.676545	0.937513		0.164565	0.164458	0.984724	0.984724
Oligodendrocytes		0.118831	0.120615	0.820324	0.937513		0.195798	0.191749	0.726709	0.978437
OPCs		0.0198501	0.0205916	0.709738	0.937513		0.0374336	0.036395	0.733827	0.978437
Medium spiny neurons		0.0204444	0.0240922	0.502846	0.937513		0.0217336	0.0193767	0.553439	0.978437
Microglia		0.0483057	0.0458658	0.0628179	0.502543		0.0511057	0.0507693	0.887665	0.984724
