# Supplementary material for: Evolutionary and biomedical implications of sex differences in the primate brain transcriptome
Source: Cell Genom. 2024 Jun 27;4(7):100589. doi: 10.1016/j.xgen.2024.100589 (PMC11293591; doi:10.1016/j.xgen.2024.100589)
Supplement: Table S10. Gene Ontology enrichment results (from topGO) for male- and female-biased genes (in macaques), related to Figures 3E and 3F — The target gene sets consisted of genes that were significantly male biased or female biased in any region. Only pathways that are significantly enriched (p < 0.05) among male- and/or female-biased gene sets are depicted. GO.cluster = cluster membership for pathway; IC = information content value (used to calculate semantic similarity). [file mmc11.xlsx]

## Sheet: Table S10
Supplementary Table 10 | Gene ontology enrichment results for male- and female-biased genes (in macaques)
GO.cluster	IC	GO.ID	term	definition	males.genes_frequency	males.pvalue	males.-log10_pvalue	males.Significant_genes	males.Significant_genes_symbol	females.genes_frequency	females.pvalue	females.-log10_pvalue	females.Significant_genes	females.Significant_genes_symbol	abs
1	7.85	GO:0046464	acylglycerol catabolic process	The chemical reactions and pathways resulting in the breakdown of acylglycerol, any mono-, di- or triester of glycerol with (one or more) fatty acids.	0% (0/16)	1	0	NA	NA	12.5% (2/16)	0.0482897	1.32	ENSMMUG00000010292;ENSMMUG00000018194	DAGLB;PNPLA4	1.32
1	8.23	GO:0019433	triglyceride catabolic process	The chemical reactions and pathways resulting in the breakdown of a triglyceride, any triester of glycerol.	0% (0/9)	1	0	NA	NA	22.222% (2/9)	0.0293878	1.53	ENSMMUG00000010292;ENSMMUG00000018194	DAGLB;PNPLA4	1.53
1	7.17	GO:0046503	glycerolipid catabolic process	The chemical reactions and pathways resulting in the breakdown of glycerolipids, any lipid with a glycerol backbone.	0% (0/31)	1	0	NA	NA	6.452% (2/31)	0.0488064	1.31	ENSMMUG00000010292;ENSMMUG00000018194	DAGLB;PNPLA4	1.31
1	7.85	GO:0046461	neutral lipid catabolic process	The chemical reactions and pathways resulting in the breakdown of neutral lipids, lipids only soluble in solvents of very low polarity.	0% (0/16)	1	0	NA	NA	12.5% (2/16)	0.0272887	1.56	ENSMMUG00000010292;ENSMMUG00000018194	DAGLB;PNPLA4	1.56
2	4.78	GO:0008610	lipid biosynthetic process	The chemical reactions and pathways resulting in the formation of lipids, compounds soluble in an organic solvent but not, or sparingly, in an aqueous solvent.	4.05% (13/321)	0.0391641	1.41	ENSMMUG00000005646;ENSMMUG00000008056;ENSMMUG00000009332;ENSMMUG00000010113;ENSMMUG00000011663;ENSMMUG00000012240;ENSMMUG00000014553;ENSMMUG00000015497;ENSMMUG00000018773;ENSMMUG00000021162;ENSMMUG00000023144;ENSMMUG00000023671;ENSMMUG00000063177	DGKD;THNSL2;HSD17B7;SRD5A3;MVK;PIGS;PIK3C3;ASAH1;TM7SF2;CDS1;;MED8;STARD4	1.246% (4/321)	0.935653	0.03	NA	NA	1.41
2	6.34	GO:0006694	steroid biosynthetic process	The chemical reactions and pathways resulting in the formation of steroids, compounds with a 1,2,cyclopentanoperhydrophenanthrene nucleus; includes de novo formation and steroid interconversion by modification.	8.065% (5/62)	0.0139661	1.85	ENSMMUG00000009332;ENSMMUG00000011663;ENSMMUG00000015497;ENSMMUG00000018773;ENSMMUG00000063177	HSD17B7;MVK;ASAH1;TM7SF2;STARD4	0% (0/62)	1	0	NA	NA	1.85
2	6.16	GO:0008654	phospholipid biosynthetic process	The chemical reactions and pathways resulting in the formation of phospholipids, any lipid containing phosphoric acid as a mono- or diester.	5.085% (6/118)	0.0498886	1.3	ENSMMUG00000005646;ENSMMUG00000011663;ENSMMUG00000012240;ENSMMUG00000014553;ENSMMUG00000021162;ENSMMUG00000023144	DGKD;MVK;PIGS;PIK3C3;CDS1;	0.847% (1/118)	0.93199	0.03	NA	NA	1.3
2	7.92	GO:0008299	isoprenoid biosynthetic process	The chemical reactions and pathways resulting in the formation of any isoprenoid compound, isoprene (2-methylbuta-1,3-diene) or compounds containing or derived from linked isoprene (3-methyl-2-butenylene) residues.	17.647% (3/17)	0.0058815	2.23	ENSMMUG00000010113;ENSMMUG00000011663;ENSMMUG00000023144	SRD5A3;MVK;	0% (0/17)	1	0	NA	NA	2.23
3	5.96	GO:0006732	coenzyme metabolic process	The chemical reactions and pathways involving coenzymes, any of various nonprotein organic cofactors that are required, in addition to an enzyme and a substrate, for an enzymatic reaction to proceed.	6.202% (8/129)	0.0452262	1.34	ENSMMUG00000011663;ENSMMUG00000012663;ENSMMUG00000014147;ENSMMUG00000018747;ENSMMUG00000020449;ENSMMUG00000023671;ENSMMUG00000049745;ENSMMUG00000062273	MVK;NAXD;COQ4;MTRR;MOCS2;MED8;AKR1A1;DCAKD	0.775% (1/129)	0.814705	0.09	NA	NA	1.34
3	3.55	GO:0044248	cellular catabolic process	The chemical reactions and pathways resulting in the breakdown of substances, carried out by individual cells.	3.864% (49/1268)	0.0019685	2.71	ENSMMUG00000000800;ENSMMUG00000000822;ENSMMUG00000000955;ENSMMUG00000002053;ENSMMUG00000002411;ENSMMUG00000002561;ENSMMUG00000002808;ENSMMUG00000002953;ENSMMUG00000003106;ENSMMUG00000004370;ENSMMUG00000004709;ENSMMUG00000005352;ENSMMUG00000005649;ENSMMUG00000006362;ENSMMUG00000006532;ENSMMUG00000006623;ENSMMUG00000006918;ENSMMUG00000007326;ENSMMUG00000008056;ENSMMUG00000008264;ENSMMUG00000009361;…	PSMD2;USP4;USP15;SIDT2;DBNL;NSUN2;TSC2;MAGEF1;SEC16A;HERC2;PSMF1;USP36;WDR6;HUWE1;GPD1;RUBCN;HNMT;RNF121;THNSL2;BFAR;FAH;SRD5A3;DHX36;TRIM46;;HECTD3;PDCD6IP;IVD;PIK3C3;CHFR;ASAH1;DDA1;USP33;OPHN1;MTRR;PARN;FAF1;TBC1D24;ATG13;VPS4B;NEU1;CTSO;MFSD8;MFN2;;RNF144A;GPRASP1;AKR1A1;HSD17B6	1.972% (25/1268)	0.781089	0.11	NA	NA	2.71
3	1.3	GO:0044237	cellular metabolic process	The chemical reactions and pathways by which individual cells transform chemical substances.	2.624% (163/6211)	0.357715	0.45	NA	NA	2.206% (137/6211)	0.00807629	2.09	ENSMMUG00000000110;ENSMMUG00000000962;ENSMMUG00000001095;ENSMMUG00000001392;ENSMMUG00000001616;ENSMMUG00000001994;ENSMMUG00000002131;ENSMMUG00000002217;ENSMMUG00000002679;ENSMMUG00000003295;ENSMMUG00000003317;ENSMMUG00000003624;ENSMMUG00000003907;ENSMMUG00000003915;ENSMMUG00000004235;ENSMMUG00000004341;ENSMMUG00000004896;ENSMMUG00000005028;ENSMMUG00000005727;ENSMMUG00000005761;ENSMMUG00000005829;…	TAF6L;H2AZ2;POMT2;SLF1;PADI2;AKIP1;AUP1;ALPL;LDHB;RPS4X;KDM6A;MAP3K10;BAX;RUVBL2;RPL19;MAX;CENPV;;PKN1;UBXN1;BST2;TSPO;CSNK1G2;NFATC2IP;ZNF706;PLOD3;;PGBD1;RPL6;PABPC4;TPP1;CHMP4B;NEMF;SHB;PCBD1;UQCRB;LAPTM4B;RPS3;CD74;SWAP70;PPP1R15A;SMARCC1;IGFBP4;ASCC1;HDAC1;DAGLB;NF2;ECE1;ZNF410;CERS4;PSMB8;FKBP5;RTN2;AIP;RPS7;REXO2;;TAF8;SECISBP2;MAFG;PYCR1;CHERP;TAF3;TAMM41;RPL8;;NMT1;USP9X;ILF3;FRA10AC1;CT…	2.09
3	6.56	GO:0022900	electron transport chain	A process in which a series of electron carriers operate together to transfer electrons from donors to any of several different terminal electron acceptors to generate a transmembrane electrochemical gradient.	1.124% (1/89)	0.966159	0.01	NA	NA	6.742% (6/89)	0.0171658	1.77	ENSMMUG00000008804;ENSMMUG00000015861;ENSMMUG00000020086;ENSMMUG00000040409;ENSMMUG00000043152;ENSMMUG00000059497	UQCRB;COX7B;POR;COX7C;COX7A2;	1.77
3	6.89	GO:0006119	oxidative phosphorylation	The phosphorylation of ADP to ATP that accompanies the oxidation of a metabolite through the operation of the respiratory chain. Oxidation of compounds establishes a proton gradient across the membrane, providing the energy for ATP synthesis.	0% (0/67)	1	0	NA	NA	8.955% (6/67)	0.00244581	2.61	ENSMMUG00000008804;ENSMMUG00000015861;ENSMMUG00000040409;ENSMMUG00000043152;ENSMMUG00000059497;ENSMMUG00000064846	UQCRB;COX7B;COX7C;COX7A2;;ATP5F1D	2.61
3	9	GO:0050667	homocysteine metabolic process	The chemical reactions and pathways involving homocysteine, the amino acid alpha-amino-gamma-mercaptobutanoic acid. Homocysteine is an important intermediate in the metabolic reactions of its S-methyl derivative, methionine.	25% (2/8)	0.0383298	1.42	ENSMMUG00000002458;ENSMMUG00000018747	MMUT;MTRR	0% (0/8)	1	0	NA	NA	1.42
3	7.43	GO:0009187	cyclic nucleotide metabolic process	The chemical reactions and pathways involving a cyclic nucleotide, a nucleotide in which the phosphate group is in diester linkage to two positions on the sugar residue.	0% (0/23)	1	0	NA	NA	8.696% (2/23)	0.0357785	1.45	ENSMMUG00000005028;ENSMMUG00000016334	;NPR2	1.45
4	4.78	GO:0044283	small molecule biosynthetic process	The chemical reactions and pathways resulting in the formation of small molecules, any low molecular weight, monomeric, non-encoded molecule.	4.167% (14/336)	0.0307491	1.51	ENSMMUG00000006532;ENSMMUG00000008056;ENSMMUG00000009332;ENSMMUG00000010113;ENSMMUG00000011663;ENSMMUG00000014147;ENSMMUG00000015497;ENSMMUG00000018728;ENSMMUG00000018747;ENSMMUG00000018773;ENSMMUG00000023671;ENSMMUG00000029273;ENSMMUG00000049745;ENSMMUG00000063177	GPD1;THNSL2;HSD17B7;SRD5A3;MVK;COQ4;ASAH1;PRTFDC1;MTRR;TM7SF2;MED8;;AKR1A1;STARD4	2.083% (7/336)	0.597204	0.22	NA	NA	1.51
4	3.4	GO:0009056	catabolic process	The chemical reactions and pathways resulting in the breakdown of substances, including the breakdown of carbon compounds with the liberation of energy for use by the cell or organism.	3.487% (50/1434)	0.0189125	1.72	ENSMMUG00000000800;ENSMMUG00000000822;ENSMMUG00000000955;ENSMMUG00000002053;ENSMMUG00000002411;ENSMMUG00000002561;ENSMMUG00000002808;ENSMMUG00000002953;ENSMMUG00000003106;ENSMMUG00000004370;ENSMMUG00000004709;ENSMMUG00000005352;ENSMMUG00000005649;ENSMMUG00000006362;ENSMMUG00000006532;ENSMMUG00000006623;ENSMMUG00000006918;ENSMMUG00000007326;ENSMMUG00000008056;ENSMMUG00000008264;ENSMMUG00000009361;…	PSMD2;USP4;USP15;SIDT2;DBNL;NSUN2;TSC2;MAGEF1;SEC16A;HERC2;PSMF1;USP36;WDR6;HUWE1;GPD1;RUBCN;HNMT;RNF121;THNSL2;BFAR;FAH;SRD5A3;DHX36;TRIM46;;HECTD3;PDCD6IP;IVD;PIK3C3;CHFR;ASAH1;DDA1;USP33;OPHN1;MTRR;PARN;FAF1;TBC1D24;ATG13;VPS4B;NEU1;CTSO;MFSD8;MFN2;;LRCOL1;RNF144A;GPRASP1;AKR1A1;HSD17B6	1.953% (28/1434)	0.858478	0.07	NA	NA	1.72
4	4.95	GO:0032259	methylation	The process in which a methyl group is covalently attached to a molecule.	5.195% (12/231)	0.0194791	1.71	ENSMMUG00000002561;ENSMMUG00000006093;ENSMMUG00000006918;ENSMMUG00000009096;ENSMMUG00000009431;ENSMMUG00000010498;ENSMMUG00000010719;ENSMMUG00000011367;ENSMMUG00000011446;ENSMMUG00000013370;ENSMMUG00000015544;ENSMMUG00000061249	NSUN2;EZH1;HNMT;TDRKH;HENMT1;HEMK1;PRMT3;BUD23;MGMT;EEF1AKMT1;PWP1;	0.866% (2/231)	0.971649	0.01	NA	NA	1.71
4	1.11	GO:0008152	metabolic process	The chemical reactions and pathways, including anabolism and catabolism, by which living organisms transform chemical substances. Metabolic processes typically transform small molecules, but also include macromolecular processes such as DNA repair and replication, and protein synthesis and degradation.	2.652% (177/6674)	0.352876	0.45	NA	NA	2.292% (153/6674)	3.75707e-05	4.43	ENSMMUG00000000110;ENSMMUG00000000962;ENSMMUG00000001095;ENSMMUG00000001392;ENSMMUG00000001537;ENSMMUG00000001616;ENSMMUG00000001926;ENSMMUG00000001994;ENSMMUG00000002131;ENSMMUG00000002217;ENSMMUG00000002679;ENSMMUG00000003295;ENSMMUG00000003317;ENSMMUG00000003624;ENSMMUG00000003907;ENSMMUG00000003915;ENSMMUG00000004235;ENSMMUG00000004341;ENSMMUG00000004896;ENSMMUG00000005028;ENSMMUG00000005727;…	TAF6L;H2AZ2;POMT2;SLF1;APOL2;PADI2;RNPEP;AKIP1;AUP1;ALPL;LDHB;RPS4X;KDM6A;MAP3K10;BAX;RUVBL2;RPL19;MAX;CENPV;;PKN1;UBXN1;BST2;TSPO;SLC16A1;;CSNK1G2;NFATC2IP;ZNF706;PLOD3;;PGBD1;RPL6;DHRS4;PABPC4;TPP1;CHMP4B;CASP6;NEMF;SHB;PCBD1;UQCRB;LTB;C1RL;LAPTM4B;RPS3;CD74;SWAP70;PPP1R15A;SMARCC1;IGFBP4;ASCC1;HDAC1;DAGLB;NF2;MMP17;ECE1;ZNF410;CERS4;PSMB8;FKBP5;RTN2;AIP;RPS7;REXO2;;TAF8;SECISBP2;MAFG;PYCR1;CHE…	4.43
5	6.08	GO:1901617	organic hydroxy compound biosynthetic process	NA	5.769% (6/104)	0.0307939	1.51	ENSMMUG00000009332;ENSMMUG00000010113;ENSMMUG00000011663;ENSMMUG00000015497;ENSMMUG00000018773;ENSMMUG00000063177	HSD17B7;SRD5A3;MVK;ASAH1;TM7SF2;STARD4	0.962% (1/104)	0.911355	0.04	NA	NA	1.51
5	2.04	GO:1901564	organonitrogen compound metabolic process	NA	2.404% (94/3910)	0.939135	0.03	NA	NA	2.481% (97/3910)	0.0447119	1.35	ENSMMUG00000000110;ENSMMUG00000001095;ENSMMUG00000001537;ENSMMUG00000001616;ENSMMUG00000001926;ENSMMUG00000002131;ENSMMUG00000003295;ENSMMUG00000003317;ENSMMUG00000003624;ENSMMUG00000003907;ENSMMUG00000003915;ENSMMUG00000004235;ENSMMUG00000005028;ENSMMUG00000005727;ENSMMUG00000005761;ENSMMUG00000005829;ENSMMUG00000006058;ENSMMUG00000006620;ENSMMUG00000006949;ENSMMUG00000006979;ENSMMUG00000007433;…	TAF6L;POMT2;APOL2;PADI2;RNPEP;AUP1;RPS4X;KDM6A;MAP3K10;BAX;RUVBL2;RPL19;;PKN1;UBXN1;BST2;TSPO;CSNK1G2;PLOD3;;RPL6;TPP1;CHMP4B;CASP6;NEMF;SHB;PCBD1;C1RL;LAPTM4B;RPS3;CD74;SWAP70;PPP1R15A;SMARCC1;IGFBP4;HDAC1;NF2;MMP17;ECE1;CERS4;PSMB8;FKBP5;RTN2;AIP;RPS7;;TAF8;SECISBP2;PYCR1;TAMM41;RPL8;;NMT1;USP9X;ILF3;CTSZ;PASK;NPR2;ADAMTSL2;GALC;UBA1;DDX3X;FBXO31;CASP9;UBE2F;ILKAP;SYAP1;SUPT5H;TRMT112;LTBR;NFKB…	1.35
5	3.69	GO:1901566	organonitrogen compound biosynthetic process	NA	2.254% (24/1065)	0.732374	0.14	NA	NA	3.099% (33/1065)	0.0381506	1.42	ENSMMUG00000001095;ENSMMUG00000003295;ENSMMUG00000004235;ENSMMUG00000006949;ENSMMUG00000006979;ENSMMUG00000007433;ENSMMUG00000008214;ENSMMUG00000008789;ENSMMUG00000009019;ENSMMUG00000009223;ENSMMUG00000011178;ENSMMUG00000011870;ENSMMUG00000012470;ENSMMUG00000012532;ENSMMUG00000012895;ENSMMUG00000013372;ENSMMUG00000013379;ENSMMUG00000013429;ENSMMUG00000013586;ENSMMUG00000014673;ENSMMUG00000016334;…	POMT2;RPS4X;RPL19;PLOD3;;RPL6;NEMF;PCBD1;RPS3;PPP1R15A;CERS4;RPS7;TAF8;SECISBP2;PYCR1;TAMM41;RPL8;;NMT1;ILF3;NPR2;DDX3X;SUPT5H;TNIP1;DRG2;PHGDH;;ZFP36L1;EIF1AX;MRPL14;RPS9;;ATP5F1D	1.42
5	8.38	GO:0046514	ceramide catabolic process	The chemical reactions and pathways resulting in the breakdown of ceramides, any N-acetylated sphingoid.	14.286% (2/14)	0.04375	1.36	ENSMMUG00000015497;ENSMMUG00000021707	ASAH1;NEU1	7.143% (1/14)	0.387019	0.41	NA	NA	1.36
5	4.15	GO:1901565	organonitrogen compound catabolic process	NA	3.737% (29/776)	0.0131111	1.88	ENSMMUG00000000800;ENSMMUG00000000822;ENSMMUG00000000955;ENSMMUG00000002411;ENSMMUG00000002953;ENSMMUG00000004370;ENSMMUG00000004709;ENSMMUG00000005352;ENSMMUG00000006362;ENSMMUG00000006918;ENSMMUG00000007326;ENSMMUG00000008056;ENSMMUG00000008264;ENSMMUG00000009361;ENSMMUG00000012993;ENSMMUG00000014069;ENSMMUG00000014462;ENSMMUG00000015468;ENSMMUG00000015497;ENSMMUG00000016231;ENSMMUG00000018326;…	PSMD2;USP4;USP15;DBNL;MAGEF1;HERC2;PSMF1;USP36;HUWE1;HNMT;RNF121;THNSL2;BFAR;FAH;HECTD3;PDCD6IP;IVD;CHFR;ASAH1;DDA1;USP33;OPHN1;MTRR;FAF1;VPS4B;NEU1;CTSO;MFSD8;RNF144A	2.062% (16/776)	0.806294	0.09	NA	NA	1.88
5	3.63	GO:1901575	organic substance catabolic process	NA	3.491% (42/1203)	0.0352915	1.45	ENSMMUG00000000800;ENSMMUG00000000822;ENSMMUG00000000955;ENSMMUG00000002053;ENSMMUG00000002411;ENSMMUG00000002561;ENSMMUG00000002953;ENSMMUG00000004370;ENSMMUG00000004709;ENSMMUG00000005352;ENSMMUG00000006362;ENSMMUG00000006532;ENSMMUG00000006918;ENSMMUG00000007326;ENSMMUG00000008056;ENSMMUG00000008264;ENSMMUG00000009361;ENSMMUG00000010113;ENSMMUG00000011347;ENSMMUG00000012843;ENSMMUG00000012993;…	PSMD2;USP4;USP15;SIDT2;DBNL;NSUN2;MAGEF1;HERC2;PSMF1;USP36;HUWE1;GPD1;HNMT;RNF121;THNSL2;BFAR;FAH;SRD5A3;DHX36;;HECTD3;PDCD6IP;IVD;CHFR;ASAH1;DDA1;USP33;OPHN1;MTRR;PARN;FAF1;TBC1D24;VPS4B;NEU1;CTSO;MFSD8;;LRCOL1;RNF144A;GPRASP1;AKR1A1;HSD17B6	1.995% (24/1203)	0.74158	0.13	NA	NA	1.45
6	9.16	GO:0016266	O-glycan processing	The stepwise addition of carbohydrate or carbohydrate derivative residues to the initially added O-linked residue (usually GalNAc) to form a core O-glycan structure.	33.333% (2/6)	0.0182927	1.74	ENSMMUG00000002285;ENSMMUG00000015078	GALNT2;POMGNT1	0% (0/6)	1	0	NA	NA	1.74
6	4.26	GO:0070647	protein modification by small protein conjugation or removal	A protein modification process in which one or more groups of a small protein, such as ubiquitin or a ubiquitin-like protein, are covalently attached to or removed from a target protein.	3.834% (24/626)	0.00391614	2.41	ENSMMUG00000000822;ENSMMUG00000000955;ENSMMUG00000002411;ENSMMUG00000002953;ENSMMUG00000004370;ENSMMUG00000004437;ENSMMUG00000005352;ENSMMUG00000006362;ENSMMUG00000006752;ENSMMUG00000007326;ENSMMUG00000007514;ENSMMUG00000008264;ENSMMUG00000010138;ENSMMUG00000010719;ENSMMUG00000012182;ENSMMUG00000012993;ENSMMUG00000013018;ENSMMUG00000015468;ENSMMUG00000016231;ENSMMUG00000017107;ENSMMUG00000018326;…	USP4;USP15;DBNL;MAGEF1;HERC2;OTUD4;USP36;HUWE1;NAE1;RNF121;ZBED1;BFAR;HERC3;PRMT3;TRIM46;HECTD3;SENP2;CHFR;DDA1;BRAP;USP33;CDC42;RNF144A;ANAPC7	1.597% (10/626)	0.76508	0.12	NA	NA	2.41
6	7.16	GO:0018208	peptidyl-proline modification	The modification of peptidyl-proline.	0% (0/51)	1	0	NA	NA	7.843% (4/51)	0.0155883	1.81	ENSMMUG00000011520;ENSMMUG00000011817;ENSMMUG00000048072;ENSMMUG00000055786	FKBP5;AIP;FKBP2;PIN4	1.81
6	6.89	GO:0006304	DNA modification	The covalent alteration of one or more nucleotide sites in DNA, resulting in a change in its properties.	9.524% (4/42)	0.0178422	1.75	ENSMMUG00000004437;ENSMMUG00000009096;ENSMMUG00000010498;ENSMMUG00000011446	OTUD4;TDRKH;HEMK1;MGMT	2.381% (1/42)	0.524569	0.28	NA	NA	1.75
6	5.22	GO:0043414	macromolecule methylation	The covalent attachment of a methyl residue to one or more monomeric units in a polypeptide, polynucleotide, polysaccharide, or other biological macromolecule.	4.615% (9/195)	0.0494997	1.31	ENSMMUG00000002561;ENSMMUG00000006093;ENSMMUG00000009096;ENSMMUG00000009431;ENSMMUG00000010498;ENSMMUG00000010719;ENSMMUG00000011367;ENSMMUG00000013370;ENSMMUG00000015544	NSUN2;EZH1;TDRKH;HENMT1;HEMK1;PRMT3;BUD23;EEF1AKMT1;PWP1	0.513% (1/195)	0.988741	0	NA	NA	1.31
6	9.48	GO:0018364	peptidyl-glutamine methylation	The addition of a methyl group to a glutamine residue in a protein.	0% (0/5)	1	0	NA	NA	20% (1/5)	0.0403226	1.39	ENSMMUG00000019647	TRMT112	1.39
6	9.95	GO:1902308	regulation of peptidyl-serine dephosphorylation	NA	0% (0/5)	1	0	NA	NA	40% (2/5)	0.00273598	2.56	ENSMMUG00000009204;ENSMMUG00000009223	SWAP70;PPP1R15A	2.56
6	9.08	GO:0070262	peptidyl-serine dephosphorylation	The removal of phosphoric residues from peptidyl-O-phospho-L-serine to form peptidyl-serine.	0% (0/12)	1	0	NA	NA	16.667% (2/12)	0.00826149	2.08	ENSMMUG00000009204;ENSMMUG00000009223	SWAP70;PPP1R15A	2.08
6	8.52	GO:0033137	negative regulation of peptidyl-serine phosphorylation	Any process that stops, prevents, or reduces the frequency, rate or extent of the phosphorylation of peptidyl-serine.	11.765% (2/17)	0.02435	1.61	ENSMMUG00000005527;ENSMMUG00000015544	PPM1F;PWP1	0% (0/17)	1	0	NA	NA	1.61
6	7.34	GO:0031397	negative regulation of protein ubiquitination	Any process that stops, prevents, or reduces the frequency, rate or extent of the addition of ubiquitin groups to a protein.	5.769% (3/52)	0.294015	0.53	NA	NA	5.769% (3/52)	0.0177398	1.75	ENSMMUG00000005761;ENSMMUG00000006058;ENSMMUG00000009019	UBXN1;TSPO;RPS3	1.75
6	8.85	GO:0090085	regulation of protein deubiquitination	Any process that modulates the frequency, rate or extent of protein deubiquitination. Protein deubiquitination is the removal of one or more ubiquitin groups from a protein.	10% (1/10)	0.269253	0.57	NA	NA	20% (2/10)	0.0306659	1.51	ENSMMUG00000005761;ENSMMUG00000021051	UBXN1;TNIP1	1.51
7	8.04	GO:0032435	negative regulation of proteasomal ubiquitin-dependent protein catabolic process	Any process that stops, prevents, or reduces the frequency, rate or extent of the breakdown of a protein or peptide by hydrolysis of its peptide bonds, initiated by the covalent attachment of ubiquitin, and mediated by the proteasome.	0% (0/25)	1	0	NA	NA	12% (3/25)	0.0152111	1.82	ENSMMUG00000005761;ENSMMUG00000009345;ENSMMUG00000063520	UBXN1;SMARCC1;DDRGK1	1.82
7	7.76	GO:2000059	negative regulation of ubiquitin-dependent protein catabolic process	NA	0% (0/32)	1	0	NA	NA	9.375% (3/32)	0.0159615	1.8	ENSMMUG00000005761;ENSMMUG00000009345;ENSMMUG00000063520	UBXN1;SMARCC1;DDRGK1	1.8
7	7.19	GO:1903363	negative regulation of cellular protein catabolic process	NA	3.448% (2/58)	0.546512	0.26	NA	NA	6.897% (4/58)	0.0496463	1.3	ENSMMUG00000005761;ENSMMUG00000008926;ENSMMUG00000009345;ENSMMUG00000063520	UBXN1;LAPTM4B;SMARCC1;DDRGK1	1.3
7	7.52	GO:1901799	negative regulation of proteasomal protein catabolic process	NA	4.878% (2/41)	0.398653	0.4	NA	NA	7.317% (3/41)	0.0420546	1.38	ENSMMUG00000005761;ENSMMUG00000009345;ENSMMUG00000063520	UBXN1;SMARCC1;DDRGK1	1.38
8	4.69	GO:0051603	proteolysis involved in cellular protein catabolic process	The hydrolysis of a peptide bond or bonds within a protein as part of the chemical reactions and pathways resulting in the breakdown of a protein by individual cells.	4.016% (20/498)	0.0264409	1.58	ENSMMUG00000000800;ENSMMUG00000000822;ENSMMUG00000000955;ENSMMUG00000002411;ENSMMUG00000002953;ENSMMUG00000004370;ENSMMUG00000004709;ENSMMUG00000005352;ENSMMUG00000006362;ENSMMUG00000007326;ENSMMUG00000008264;ENSMMUG00000012993;ENSMMUG00000014069;ENSMMUG00000015468;ENSMMUG00000016231;ENSMMUG00000018326;ENSMMUG00000018366;ENSMMUG00000021184;ENSMMUG00000022019;ENSMMUG00000045908	PSMD2;USP4;USP15;DBNL;MAGEF1;HERC2;PSMF1;USP36;HUWE1;RNF121;BFAR;HECTD3;PDCD6IP;CHFR;DDA1;USP33;OPHN1;VPS4B;CTSO;RNF144A	2.008% (10/498)	0.989901	0	NA	NA	1.58
8	4.63	GO:0044257	cellular protein catabolic process	The chemical reactions and pathways resulting in the breakdown of a protein by individual cells.	4.12% (22/534)	0.00393889	2.4	ENSMMUG00000000800;ENSMMUG00000000822;ENSMMUG00000000955;ENSMMUG00000002411;ENSMMUG00000002953;ENSMMUG00000004370;ENSMMUG00000004709;ENSMMUG00000005352;ENSMMUG00000006362;ENSMMUG00000007326;ENSMMUG00000008264;ENSMMUG00000012993;ENSMMUG00000014069;ENSMMUG00000015468;ENSMMUG00000016231;ENSMMUG00000018326;ENSMMUG00000018366;ENSMMUG00000019056;ENSMMUG00000021184;ENSMMUG00000022019;ENSMMUG00000022751;…	PSMD2;USP4;USP15;DBNL;MAGEF1;HERC2;PSMF1;USP36;HUWE1;RNF121;BFAR;HECTD3;PDCD6IP;CHFR;DDA1;USP33;OPHN1;FAF1;VPS4B;CTSO;MFSD8;RNF144A	2.247% (12/534)	0.663021	0.18	NA	NA	2.4
8	9	GO:0007039	protein catabolic process in the vacuole	The chemical reactions and pathways resulting in the breakdown of a protein in the vacuole, usually by the action of vacuolar proteases.	8.333% (1/12)	0.399651	0.4	NA	NA	16.667% (2/12)	0.0269858	1.57	ENSMMUG00000007745;ENSMMUG00000008926	TPP1;LAPTM4B	1.57
8	4.45	GO:0030163	protein catabolic process	The chemical reactions and pathways resulting in the breakdown of a protein by the destruction of the native, active configuration, with or without the hydrolysis of peptide bonds.	3.531% (22/623)	0.033027	1.48	ENSMMUG00000000800;ENSMMUG00000000822;ENSMMUG00000000955;ENSMMUG00000002411;ENSMMUG00000002953;ENSMMUG00000004370;ENSMMUG00000004709;ENSMMUG00000005352;ENSMMUG00000006362;ENSMMUG00000007326;ENSMMUG00000008264;ENSMMUG00000012993;ENSMMUG00000014069;ENSMMUG00000015468;ENSMMUG00000016231;ENSMMUG00000018326;ENSMMUG00000018366;ENSMMUG00000019056;ENSMMUG00000021184;ENSMMUG00000022019;ENSMMUG00000022751;…	PSMD2;USP4;USP15;DBNL;MAGEF1;HERC2;PSMF1;USP36;HUWE1;RNF121;BFAR;HECTD3;PDCD6IP;CHFR;DDA1;USP33;OPHN1;FAF1;VPS4B;CTSO;MFSD8;RNF144A	2.087% (13/623)	0.818053	0.09	NA	NA	1.48
8	2.21	GO:0019538	protein metabolic process	The chemical reactions and pathways involving a protein. Includes protein modification.	2.235% (76/3401)	0.981384	0.01	NA	NA	2.587% (88/3401)	0.024597	1.61	ENSMMUG00000000110;ENSMMUG00000001095;ENSMMUG00000001537;ENSMMUG00000001616;ENSMMUG00000001926;ENSMMUG00000002131;ENSMMUG00000003295;ENSMMUG00000003317;ENSMMUG00000003624;ENSMMUG00000003907;ENSMMUG00000003915;ENSMMUG00000004235;ENSMMUG00000005727;ENSMMUG00000005761;ENSMMUG00000005829;ENSMMUG00000006058;ENSMMUG00000006620;ENSMMUG00000006949;ENSMMUG00000006979;ENSMMUG00000007433;ENSMMUG00000007745;…	TAF6L;POMT2;APOL2;PADI2;RNPEP;AUP1;RPS4X;KDM6A;MAP3K10;BAX;RUVBL2;RPL19;PKN1;UBXN1;BST2;TSPO;CSNK1G2;PLOD3;;RPL6;TPP1;CHMP4B;CASP6;NEMF;SHB;C1RL;LAPTM4B;RPS3;CD74;SWAP70;PPP1R15A;SMARCC1;IGFBP4;HDAC1;NF2;MMP17;ECE1;PSMB8;FKBP5;RTN2;AIP;RPS7;;TAF8;SECISBP2;RPL8;;NMT1;USP9X;ILF3;CTSZ;PASK;NPR2;ADAMTSL2;UBA1;DDX3X;FBXO31;CASP9;UBE2F;ILKAP;SYAP1;SUPT5H;TRMT112;LTBR;NFKBIA;FASTK;KDM5C;LONP1;BID;TNIP1;…	1.61
9	4.14	GO:0043603	cellular amide metabolic process	The chemical reactions and pathways involving an amide, any derivative of an oxoacid in which an acidic hydroxy group has been replaced by an amino or substituted amino group, as carried out by individual cells.	1.859% (14/753)	0.901789	0.04	NA	NA	3.586% (27/753)	0.014701	1.83	ENSMMUG00000003295;ENSMMUG00000004235;ENSMMUG00000006979;ENSMMUG00000007433;ENSMMUG00000007745;ENSMMUG00000008214;ENSMMUG00000009019;ENSMMUG00000009223;ENSMMUG00000010942;ENSMMUG00000011178;ENSMMUG00000011716;ENSMMUG00000011870;ENSMMUG00000012470;ENSMMUG00000012532;ENSMMUG00000013379;ENSMMUG00000013429;ENSMMUG00000014673;ENSMMUG00000017261;ENSMMUG00000017569;ENSMMUG00000019372;ENSMMUG00000021409;…	RPS4X;RPL19;;RPL6;TPP1;NEMF;RPS3;PPP1R15A;ECE1;CERS4;RTN2;RPS7;TAF8;SECISBP2;RPL8;;ILF3;GALC;DDX3X;SUPT5H;DRG2;;ZFP36L1;EIF1AX;MRPL14;RPS9;	1.83
9	4.36	GO:0006518	peptide metabolic process	The chemical reactions and pathways involving peptides, compounds of two or more amino acids where the alpha carboxyl group of one is bound to the alpha amino group of another.	1.48% (9/608)	0.967658	0.01	NA	NA	4.112% (25/608)	0.00576459	2.24	ENSMMUG00000003295;ENSMMUG00000004235;ENSMMUG00000006979;ENSMMUG00000007433;ENSMMUG00000007745;ENSMMUG00000008214;ENSMMUG00000009019;ENSMMUG00000009223;ENSMMUG00000010942;ENSMMUG00000011716;ENSMMUG00000011870;ENSMMUG00000012470;ENSMMUG00000012532;ENSMMUG00000013379;ENSMMUG00000013429;ENSMMUG00000014673;ENSMMUG00000017569;ENSMMUG00000019372;ENSMMUG00000021409;ENSMMUG00000040183;ENSMMUG00000044603;…	RPS4X;RPL19;;RPL6;TPP1;NEMF;RPS3;PPP1R15A;ECE1;RTN2;RPS7;TAF8;SECISBP2;RPL8;;ILF3;DDX3X;SUPT5H;DRG2;;ZFP36L1;EIF1AX;MRPL14;RPS9;	2.24
9	4.51	GO:0043043	peptide biosynthetic process	The chemical reactions and pathways resulting in the formation of peptides, compounds of 2 or more (but usually less than 100) amino acids where the alpha carboxyl group of one is bound to the alpha amino group of another. This may include the translation of a precursor protein and its subsequent processing into a functional peptide.	1.758% (9/512)	0.814174	0.09	NA	NA	4.297% (22/512)	0.0304407	1.52	ENSMMUG00000003295;ENSMMUG00000004235;ENSMMUG00000006979;ENSMMUG00000007433;ENSMMUG00000008214;ENSMMUG00000009019;ENSMMUG00000009223;ENSMMUG00000011870;ENSMMUG00000012470;ENSMMUG00000012532;ENSMMUG00000013379;ENSMMUG00000013429;ENSMMUG00000014673;ENSMMUG00000017569;ENSMMUG00000019372;ENSMMUG00000021409;ENSMMUG00000040183;ENSMMUG00000044603;ENSMMUG00000051148;ENSMMUG00000055882;ENSMMUG00000060498;…	RPS4X;RPL19;;RPL6;NEMF;RPS3;PPP1R15A;RPS7;TAF8;SECISBP2;RPL8;;ILF3;DDX3X;SUPT5H;DRG2;;ZFP36L1;EIF1AX;MRPL14;RPS9;	1.52
9	4.4	GO:0043604	amide biosynthetic process	The chemical reactions and pathways resulting in the formation of an amide, any derivative of an oxoacid in which an acidic hydroxy group has been replaced by an amino or substituted amino group.	1.871% (11/588)	0.678142	0.17	NA	NA	3.912% (23/588)	0.0135045	1.87	ENSMMUG00000003295;ENSMMUG00000004235;ENSMMUG00000006979;ENSMMUG00000007433;ENSMMUG00000008214;ENSMMUG00000009019;ENSMMUG00000009223;ENSMMUG00000011178;ENSMMUG00000011870;ENSMMUG00000012470;ENSMMUG00000012532;ENSMMUG00000013379;ENSMMUG00000013429;ENSMMUG00000014673;ENSMMUG00000017569;ENSMMUG00000019372;ENSMMUG00000021409;ENSMMUG00000040183;ENSMMUG00000044603;ENSMMUG00000051148;ENSMMUG00000055882;…	RPS4X;RPL19;;RPL6;NEMF;RPS3;PPP1R15A;CERS4;RPS7;TAF8;SECISBP2;RPL8;;ILF3;DDX3X;SUPT5H;DRG2;;ZFP36L1;EIF1AX;MRPL14;RPS9;	1.87
10	8.47	GO:0043555	regulation of translation in response to stress	Modulation of the frequency, rate or extent of translation as a result of a stimulus indicating the organism is under stress. The stress is usually, but not necessarily, exogenous (e.g. temperature, humidity, ionizing radiation).	0% (0/14)	1	0	NA	NA	14.286% (2/14)	0.0479577	1.32	ENSMMUG00000009223;ENSMMUG00000017569	PPP1R15A;DDX3X	1.32
10	5.59	GO:0006417	regulation of translation	Any process that modulates the frequency, rate or extent of the chemical reactions and pathways resulting in the formation of proteins by the translation of mRNA or circRNA.	1.887% (4/212)	0.698371	0.16	NA	NA	5.189% (11/212)	0.0160484	1.79	ENSMMUG00000003295;ENSMMUG00000006979;ENSMMUG00000008214;ENSMMUG00000009019;ENSMMUG00000009223;ENSMMUG00000012532;ENSMMUG00000014673;ENSMMUG00000017569;ENSMMUG00000040183;ENSMMUG00000044603;ENSMMUG00000060498	RPS4X;;NEMF;RPS3;PPP1R15A;SECISBP2;ILF3;DDX3X;;ZFP36L1;RPS9	1.79
10	9.16	GO:0001731	formation of translation preinitiation complex	The joining of the small ribosomal subunit, ternary complex, and mRNA.	0% (0/8)	1	0	NA	NA	25% (2/8)	0.0378515	1.42	ENSMMUG00000006979;ENSMMUG00000040183	;	1.42
10	6.88	GO:0006418	tRNA aminoacylation for protein translation	The synthesis of aminoacyl tRNA by the formation of an ester bond between the 3'-hydroxyl group of the most 3' adenosine of the tRNA and the alpha carboxylic acid group of an amino acid, to be used in ribosome-mediated polypeptide synthesis.	8.108% (3/37)	0.0232657	1.63	ENSMMUG00000000278;ENSMMUG00000006256;ENSMMUG00000040854	TARS3;TARS2;DARS1	0% (0/37)	1	0	NA	NA	1.63
10	4.53	GO:0006412	translation	The cellular metabolic process in which a protein is formed, using the sequence of a mature mRNA or circRNA molecule to specify the sequence of amino acids in a polypeptide chain. Translation is mediated by the ribosome, and begins with the formation of a ternary complex between aminoacylated initiator methionine tRNA, GTP, and initiation factor 2, which subsequently associates with the small sub…	1.807% (9/498)	0.834828	0.08	NA	NA	4.418% (22/498)	0.00158863	2.8	ENSMMUG00000003295;ENSMMUG00000004235;ENSMMUG00000006979;ENSMMUG00000007433;ENSMMUG00000008214;ENSMMUG00000009019;ENSMMUG00000009223;ENSMMUG00000011870;ENSMMUG00000012470;ENSMMUG00000012532;ENSMMUG00000013379;ENSMMUG00000013429;ENSMMUG00000014673;ENSMMUG00000017569;ENSMMUG00000019372;ENSMMUG00000021409;ENSMMUG00000040183;ENSMMUG00000044603;ENSMMUG00000051148;ENSMMUG00000055882;ENSMMUG00000060498;…	RPS4X;RPL19;;RPL6;NEMF;RPS3;PPP1R15A;RPS7;TAF8;SECISBP2;RPL8;;ILF3;DDX3X;SUPT5H;DRG2;;ZFP36L1;EIF1AX;MRPL14;RPS9;	2.8
10	6.3	GO:0006413	translational initiation	The process preceding formation of the peptide bond between the first two amino acids of a protein. This includes the formation of a complex of the ribosome, mRNA or circRNA, and an initiation complex that contains the first aminoacyl-tRNA.	2.83% (3/106)	0.530279	0.28	NA	NA	5.66% (6/106)	0.0291687	1.54	ENSMMUG00000006979;ENSMMUG00000009223;ENSMMUG00000012470;ENSMMUG00000017569;ENSMMUG00000040183;ENSMMUG00000051148	;PPP1R15A;TAF8;DDX3X;;EIF1AX	1.54
11	6.85	GO:0043280	positive regulation of cysteine-type endopeptidase activity involved in apoptotic process	Any process that activates or increases the activity of a cysteine-type endopeptidase involved in the apoptotic process.	1.667% (1/60)	0.857756	0.07	NA	NA	11.667% (7/60)	0.00052955	3.28	ENSMMUG00000003907;ENSMMUG00000009019;ENSMMUG00000012466;ENSMMUG00000017569;ENSMMUG00000018163;ENSMMUG00000020799;ENSMMUG00000056548	BAX;RPS3;;DDX3X;CASP9;BID;F3	3.28
11	6.43	GO:0010952	positive regulation of peptidase activity	Any process that increases the frequency, rate or extent of peptidase activity, the hydrolysis of peptide bonds within proteins.	1.01% (1/99)	0.893054	0.05	NA	NA	8.081% (8/99)	0.00114188	2.94	ENSMMUG00000003907;ENSMMUG00000009019;ENSMMUG00000012466;ENSMMUG00000017569;ENSMMUG00000018163;ENSMMUG00000020799;ENSMMUG00000056548;ENSMMUG00000063520	BAX;RPS3;;DDX3X;CASP9;BID;F3;DDRGK1	2.94
11	6.68	GO:2001056	positive regulation of cysteine-type endopeptidase activity	NA	1.471% (1/68)	0.891543	0.05	NA	NA	10.294% (7/68)	0.0086867	2.06	ENSMMUG00000003907;ENSMMUG00000009019;ENSMMUG00000012466;ENSMMUG00000017569;ENSMMUG00000018163;ENSMMUG00000020799;ENSMMUG00000056548	BAX;RPS3;;DDX3X;CASP9;BID;F3	2.06
11	5.48	GO:0052547	regulation of peptidase activity	Any process that modulates the frequency, rate or extent of peptidase activity, the hydrolysis of peptide bonds within proteins.	1.485% (3/202)	0.914696	0.04	NA	NA	5.446% (11/202)	0.00146708	2.83	ENSMMUG00000003907;ENSMMUG00000005761;ENSMMUG00000005829;ENSMMUG00000009019;ENSMMUG00000009948;ENSMMUG00000012466;ENSMMUG00000017569;ENSMMUG00000018163;ENSMMUG00000020799;ENSMMUG00000056548;ENSMMUG00000063520	BAX;UBXN1;BST2;RPS3;HDAC1;;DDX3X;CASP9;BID;F3;DDRGK1	2.83
11	6.37	GO:0043281	regulation of cysteine-type endopeptidase activity involved in apoptotic process	Any process that modulates the activity of a cysteine-type endopeptidase involved in apoptosis.	2.913% (3/103)	0.63485	0.2	NA	NA	6.796% (7/103)	0.00759493	2.12	ENSMMUG00000003907;ENSMMUG00000009019;ENSMMUG00000012466;ENSMMUG00000017569;ENSMMUG00000018163;ENSMMUG00000020799;ENSMMUG00000056548	BAX;RPS3;;DDX3X;CASP9;BID;F3	2.12
12	2.14	GO:0031323	regulation of cellular metabolic process	Any process that modulates the frequency, rate or extent of the chemical reactions and pathways by which individual cells transform chemical substances.	2.42% (79/3265)	0.758091	0.12	NA	NA	2.358% (77/3265)	0.0146225	1.83	ENSMMUG00000000110;ENSMMUG00000000962;ENSMMUG00000001392;ENSMMUG00000001616;ENSMMUG00000003295;ENSMMUG00000003624;ENSMMUG00000003907;ENSMMUG00000003915;ENSMMUG00000004341;ENSMMUG00000004896;ENSMMUG00000005727;ENSMMUG00000005761;ENSMMUG00000005829;ENSMMUG00000006058;ENSMMUG00000006878;ENSMMUG00000006943;ENSMMUG00000006979;ENSMMUG00000007228;ENSMMUG00000007497;ENSMMUG00000008084;ENSMMUG00000008214;…	TAF6L;H2AZ2;SLF1;PADI2;RPS4X;MAP3K10;BAX;RUVBL2;MAX;CENPV;PKN1;UBXN1;BST2;TSPO;NFATC2IP;ZNF706;;PGBD1;PABPC4;CHMP4B;NEMF;SHB;LAPTM4B;RPS3;CD74;SWAP70;PPP1R15A;SMARCC1;IGFBP4;ASCC1;HDAC1;DAGLB;NF2;ECE1;ZNF410;RTN2;;SECISBP2;MAFG;TAF3;USP9X;ILF3;CTSZ;PASK;ZNF768;DDX3X;OLIG2;CASP9;SYAP1;SUPT5H;TRMT112;LTBR;NFKBIA;FASTK;KDM5C;BID;TNIP1;TRAF4;TRAPPC2;RBFOX3;BRD2;KANK2;FOXO4;;HDGF;COX7A2;POU3F1;ZFP36L1…	1.83
12	5.45	GO:0034248	regulation of cellular amide metabolic process	Any process that modulates the frequency, rate or extent of the chemical reactions and pathways involving amides.	1.581% (4/253)	0.858444	0.07	NA	NA	4.743% (12/253)	0.0172472	1.76	ENSMMUG00000003295;ENSMMUG00000006979;ENSMMUG00000008214;ENSMMUG00000009019;ENSMMUG00000009223;ENSMMUG00000011716;ENSMMUG00000012532;ENSMMUG00000014673;ENSMMUG00000017569;ENSMMUG00000040183;ENSMMUG00000044603;ENSMMUG00000060498	RPS4X;;NEMF;RPS3;PPP1R15A;RTN2;SECISBP2;ILF3;DDX3X;;ZFP36L1;RPS9	1.76
12	8.85	GO:0006359	regulation of transcription by RNA polymerase III	Any process that modulates the frequency, rate or extent of transcription mediated by RNA ploymerase III.	20% (2/10)	0.0151554	1.82	ENSMMUG00000011347;ENSMMUG00000015002	DHX36;CHD8	0% (0/10)	1	0	NA	NA	1.82
12	6.9	GO:0034401	chromatin organization involved in regulation of transcription	Any cellular process that results in the specification, formation or maintenance of the physical structure of eukaryotic chromatin that modulates the rate, frequency or extent of DNA-dependent transcription.	1.538% (1/65)	0.765929	0.12	NA	NA	6.154% (4/65)	0.0498772	1.3	ENSMMUG00000000962;ENSMMUG00000001616;ENSMMUG00000004896;ENSMMUG00000009948	H2AZ2;PADI2;CENPV;HDAC1	1.3
12	8.92	GO:2000232	regulation of rRNA processing	NA	18.182% (2/11)	0.0223436	1.65	ENSMMUG00000005352;ENSMMUG00000011367	USP36;BUD23	9.091% (1/11)	0.238434	0.62	NA	NA	1.65
12	8.52	GO:0032069	regulation of nuclease activity	Any process that modulates the frequency, rate or extent of nuclease activity, the hydrolysis of ester linkages within nucleic acids.	13.333% (2/15)	0.0476449	1.32	ENSMMUG00000004433;ENSMMUG00000023208	ABCE1;TERF1	6.667% (1/15)	0.293391	0.53	NA	NA	1.32
12	9.48	GO:0032074	negative regulation of nuclease activity	Any process that stops or reduces the rate of nuclease activity, the hydrolysis of ester linkages within nucleic acids.	33.333% (2/6)	0.00578175	2.24	ENSMMUG00000004433;ENSMMUG00000023208	ABCE1;TERF1	0% (0/6)	1	0	NA	NA	2.24
12	6.83	GO:0002688	regulation of leukocyte chemotaxis	Any process that modulates the frequency, rate, or extent of leukocyte chemotaxis.	0% (0/48)	1	0	NA	NA	6.25% (3/48)	0.0215007	1.67	ENSMMUG00000001616;ENSMMUG00000009113;ENSMMUG00000009204	PADI2;CD74;SWAP70	1.67
12	8.3	GO:0039531	regulation of viral-induced cytoplasmic pattern recognition receptor signaling pathway	Any process that modulates the frequency, rate or extent of the series of molecular signals generated as a consequence of a virus or viral RNA binding to a pattern recognition receptor (PRR) located in the cytoplasm.	12.5% (2/16)	0.0458028	1.34	ENSMMUG00000000955;ENSMMUG00000002692	USP15;TKFC	0% (0/16)	1	0	NA	NA	1.34
12	5.08	GO:0010608	posttranscriptional regulation of gene expression	Any process that modulates the frequency, rate or extent of gene expression after the production of an RNA transcript.	2.414% (7/290)	0.471544	0.33	NA	NA	4.483% (13/290)	0.0217915	1.66	ENSMMUG00000003295;ENSMMUG00000006979;ENSMMUG00000007497;ENSMMUG00000008214;ENSMMUG00000009019;ENSMMUG00000009223;ENSMMUG00000012532;ENSMMUG00000014673;ENSMMUG00000017569;ENSMMUG00000020459;ENSMMUG00000040183;ENSMMUG00000044603;ENSMMUG00000060498	RPS4X;;PABPC4;NEMF;RPS3;PPP1R15A;SECISBP2;ILF3;DDX3X;FASTK;;ZFP36L1;RPS9	1.66
13	9.77	GO:0032808	lacrimal gland development	The process whose specific outcome is the progression of the lacrimal gland over time, from its formation to the mature structure. The lacrimal gland produces secretions that lubricate and protect the cornea of the eye.	0% (0/5)	1	0	NA	NA	20% (1/5)	0.0289017	1.54	ENSMMUG00000063817	SOX9	1.54
13	8.43	GO:0030903	notochord development	The process whose specific outcome is the progression of the notochord over time, from its formation to the mature structure. The notochord is a mesoderm-derived structure located ventral of the developing nerve cord. In vertebrates, the notochord serves as a core around which other mesodermal cells form the vertebrae. In the most primitive chordates, which lack vertebrae, the notochord persists …	0% (0/10)	1	0	NA	NA	20% (2/10)	0.0144917	1.84	ENSMMUG00000003317;ENSMMUG00000063817	KDM6A;SOX9	1.84
13	6.34	GO:0021915	neural tube development	The process whose specific outcome is the progression of the neural tube over time, from its formation to the mature structure. The mature structure of the neural tube exists when the tube has been segmented into the forebrain, midbrain, hindbrain and spinal cord regions. In addition neural crest has budded away from the epithelium.	1.961% (2/102)	0.525964	0.28	NA	NA	5.882% (6/102)	0.0201322	1.7	ENSMMUG00000003317;ENSMMUG00000006949;ENSMMUG00000023089;ENSMMUG00000023138;ENSMMUG00000044603;ENSMMUG00000051787	KDM6A;PLOD3;PHGDH;BRD2;ZFP36L1;PFN1	1.7
13	4.09	GO:0035295	tube development	The process whose specific outcome is the progression of a tube over time, from its initial formation to a mature structure. Epithelial and endothelial tubes transport gases, liquids and cells from one site to another and form the basic structure of many organs and tissues including lung and trachea, kidney, the mammary gland, the vascular system and the gastrointestinal and urinary-genital tract…	1.613% (8/496)	0.654884	0.18	NA	NA	3.226% (16/496)	0.0344072	1.46	ENSMMUG00000003317;ENSMMUG00000006527;ENSMMUG00000006949;ENSMMUG00000008670;ENSMMUG00000010674;ENSMMUG00000015391;ENSMMUG00000017203;ENSMMUG00000021407;ENSMMUG00000022282;ENSMMUG00000023089;ENSMMUG00000023138;ENSMMUG00000032429;ENSMMUG00000044603;ENSMMUG00000051787;ENSMMUG00000056548;ENSMMUG00000063817	KDM6A;CALD1;PLOD3;SHB;LZTS2;CTSZ;ADAMTSL2;TRAF4;COL4A2;PHGDH;BRD2;FOXO4;ZFP36L1;PFN1;F3;SOX9	1.46
13	4.74	GO:0048598	embryonic morphogenesis	The process in which anatomical structures are generated and organized during the embryonic phase. The embryonic phase begins with zygote formation. The end of the embryonic phase is organism-specific. For example, it would be at birth for mammals, larval hatching for insects and seed dormancy in plants.	1.087% (3/276)	0.88752	0.05	NA	NA	3.623% (10/276)	0.0374247	1.43	ENSMMUG00000003317;ENSMMUG00000006973;ENSMMUG00000009948;ENSMMUG00000010311;ENSMMUG00000010942;ENSMMUG00000022282;ENSMMUG00000023138;ENSMMUG00000044603;ENSMMUG00000051787;ENSMMUG00000063817	KDM6A;DYNC2I1;HDAC1;NF2;ECE1;COL4A2;BRD2;ZFP36L1;PFN1;SOX9	1.43
13	6.45	GO:0048592	eye morphogenesis	The process in which the anatomical structures of the eye are generated and organized.	4.348% (3/69)	0.0354431	1.45	ENSMMUG00000013685;ENSMMUG00000023382;ENSMMUG00000023449	BBS4;EPHB2;MFN2	2.899% (2/69)	0.404534	0.39	NA	NA	1.45
13	9.62	GO:0072197	ureter morphogenesis	The process in which the anatomical structures of the ureter are generated and organized. The ureter is a muscular tube that transports urine from the kidney to the urinary bladder.	0% (0/6)	1	0	NA	NA	33.333% (2/6)	0.0119316	1.92	ENSMMUG00000010674;ENSMMUG00000063817	LZTS2;SOX9	1.92
13	8.27	GO:0072189	ureter development	The process whose specific outcome is the progression of the ureter over time, from its formation to the mature structure. The ureter is a muscular tube that transports urine from the kidney to the urinary bladder or from the Malpighian tubule to the hindgut.	0% (0/7)	1	0	NA	NA	28.571% (2/7)	0.00989631	2	ENSMMUG00000010674;ENSMMUG00000063817	LZTS2;SOX9	2
13	7.29	GO:0060425	lung morphogenesis	The process in which the anatomical structures of the lung are generated and organized.	6.897% (2/29)	0.0823057	1.08	NA	NA	10.345% (3/29)	0.0402196	1.4	ENSMMUG00000006949;ENSMMUG00000015391;ENSMMUG00000063817	PLOD3;CTSZ;SOX9	1.4
13	9.26	GO:0060433	bronchus development	The biological process whose specific outcome is the progression of a bronchus from an initial condition to its mature state. This process begins with the formation of the bronchus and ends with the mature structure. The bronchus is the portion of the airway that connects to the lungs.	0% (0/6)	1	0	NA	NA	33.333% (2/6)	0.0253856	1.6	ENSMMUG00000017203;ENSMMUG00000063817	ADAMTSL2;SOX9	1.6
14	5.62	GO:0007283	spermatogenesis	The developmental process by which male germ line stem cells self renew or give rise to successive cell types resulting in the development of a spermatozoa.	3.315% (6/181)	0.0160215	1.8	ENSMMUG00000002561;ENSMMUG00000003047;ENSMMUG00000004370;ENSMMUG00000009096;ENSMMUG00000011347;ENSMMUG00000013685	NSUN2;DAZAP1;HERC2;TDRKH;DHX36;BBS4	0.552% (1/181)	0.9713	0.01	NA	NA	1.8
14	9.16	GO:1905879	regulation of oogenesis	NA	0% (0/5)	1	0	NA	NA	40% (2/5)	0.00273429	2.56	ENSMMUG00000008670;ENSMMUG00000016334	SHB;NPR2	2.56
14	8.62	GO:0001556	oocyte maturation	A developmental process, independent of morphogenetic (shape) change, that is required for an oocyte to attain its fully functional state. Oocyte maturation commences after reinitiation of meiosis commonly starting with germinal vesicle breakdown, and continues up to the second meiotic arrest prior to fertilization.	0% (0/8)	1	0	NA	NA	25% (2/8)	0.00476973	2.32	ENSMMUG00000008670;ENSMMUG00000016334	SHB;NPR2	2.32
14	7.31	GO:0048477	oogenesis	The complete process of formation and maturation of an ovum or female gamete from a primordial female germ cell. Examples of this process are found in Mus musculus and Drosophila melanogaster.	0% (0/27)	1	0	NA	NA	7.407% (2/27)	0.0431841	1.36	ENSMMUG00000008670;ENSMMUG00000016334	SHB;NPR2	1.36
14	7.95	GO:0009994	oocyte differentiation	The process in which a relatively unspecialized immature germ cell acquires the specialized features of a mature female gamete.	0% (0/14)	1	0	NA	NA	14.286% (2/14)	0.0198248	1.7	ENSMMUG00000008670;ENSMMUG00000016334	SHB;NPR2	1.7
14	7.98	GO:0048599	oocyte development	The process whose specific outcome is the progression of an oocyte over time, from initial commitment of the cell to its specific fate, to the fully functional differentiated cell.	0% (0/14)	1	0	NA	NA	14.286% (2/14)	0.0141282	1.85	ENSMMUG00000008670;ENSMMUG00000016334	SHB;NPR2	1.85
15	6.43	GO:0045580	regulation of T cell differentiation	Any process that modulates the frequency, rate or extent of T cell differentiation.	4.762% (3/63)	0.0422489	1.37	ENSMMUG00000007129;ENSMMUG00000014265;ENSMMUG00000049532	CD46;TAPBPL;	3.175% (2/63)	0.440765	0.36	NA	NA	1.37
15	8.34	GO:1903131	mononuclear cell differentiation	NA	5.556% (1/18)	0.26163	0.58	NA	NA	11.111% (2/18)	0.027433	1.56	ENSMMUG00000009113;ENSMMUG00000044603	CD74;ZFP36L1	1.56
15	8.92	GO:0045655	regulation of monocyte differentiation	Any process that modulates the frequency, rate or extent of monocyte differentiation.	11.111% (1/9)	0.157895	0.8	NA	NA	22.222% (2/9)	0.0225564	1.65	ENSMMUG00000009113;ENSMMUG00000044603	CD74;ZFP36L1	1.65
15	9.48	GO:0045657	positive regulation of monocyte differentiation	Any process that activates or increases the frequency, rate or extent of monocyte differentiation.	0% (0/6)	1	0	NA	NA	33.333% (2/6)	0.0225225	1.65	ENSMMUG00000009113;ENSMMUG00000044603	CD74;ZFP36L1	1.65
16	8.57	GO:1903429	regulation of cell maturation	NA	0% (0/9)	1	0	NA	NA	22.222% (2/9)	0.00556175	2.25	ENSMMUG00000008670;ENSMMUG00000016334	SHB;NPR2	2.25
16	9.62	GO:1903430	negative regulation of cell maturation	NA	0% (0/5)	1	0	NA	NA	40% (2/5)	0.00442635	2.35	ENSMMUG00000008670;ENSMMUG00000016334	SHB;NPR2	2.35
16	7.73	GO:2000736	regulation of stem cell differentiation	NA	10.714% (3/28)	0.0231673	1.64	ENSMMUG00000002561;ENSMMUG00000011347;ENSMMUG00000015544	NSUN2;DHX36;PWP1	3.571% (1/28)	0.367619	0.43	NA	NA	1.64
16	8.57	GO:2000738	positive regulation of stem cell differentiation	NA	18.182% (2/11)	0.0314595	1.5	ENSMMUG00000011347;ENSMMUG00000015544	DHX36;PWP1	9.091% (1/11)	0.191666	0.72	NA	NA	1.5
17	4.07	GO:0060429	epithelium development	The process whose specific outcome is the progression of an epithelium over time, from its formation to the mature structure. An epithelium is a tissue that covers the internal or external surfaces of an anatomical structure.	1.578% (8/507)	0.310394	0.51	NA	NA	3.353% (17/507)	0.0400744	1.4	ENSMMUG00000003317;ENSMMUG00000006949;ENSMMUG00000007745;ENSMMUG00000008174;ENSMMUG00000009948;ENSMMUG00000010311;ENSMMUG00000010674;ENSMMUG00000012893;ENSMMUG00000015391;ENSMMUG00000017203;ENSMMUG00000023089;ENSMMUG00000023138;ENSMMUG00000023251;ENSMMUG00000044406;ENSMMUG00000044603;ENSMMUG00000051787;ENSMMUG00000063817	KDM6A;PLOD3;TPP1;CASP6;HDAC1;NF2;LZTS2;MAFG;CTSZ;ADAMTSL2;PHGDH;BRD2;KANK2;POU3F1;ZFP36L1;PFN1;SOX9	1.4
17	8.47	GO:0030859	polarized epithelial cell differentiation	The process in which a relatively unspecialized cell acquires specialized features of a polarized epithelial cell. The polarized epithelial cell can be any of the cells within an epithelium where the epithelial sheet is oriented with respect to the planar axis.	12.5% (2/16)	0.0257763	1.59	ENSMMUG00000018366;ENSMMUG00000022009	OPHN1;CDC42	0% (0/16)	1	0	NA	NA	1.59
17	5.08	GO:0030855	epithelial cell differentiation	The process in which a relatively unspecialized cell acquires specialized features of an epithelial cell, any of the cells making up an epithelium.	1.515% (4/264)	0.725506	0.14	NA	NA	3.409% (9/264)	0.0402734	1.39	ENSMMUG00000006949;ENSMMUG00000007745;ENSMMUG00000008174;ENSMMUG00000009948;ENSMMUG00000010311;ENSMMUG00000012893;ENSMMUG00000044406;ENSMMUG00000044603;ENSMMUG00000063817	PLOD3;TPP1;CASP6;HDAC1;NF2;MAFG;POU3F1;ZFP36L1;SOX9	1.39
18	7.87	GO:0060997	dendritic spine morphogenesis	The process in which the anatomical structures of a dendritic spine are generated and organized. A dendritic spine is a protrusion from a dendrite and a specialized subcellular compartment involved in synaptic transmission.	9.091% (3/33)	0.0255307	1.59	ENSMMUG00000002411;ENSMMUG00000022009;ENSMMUG00000023382	DBNL;CDC42;EPHB2	0% (0/33)	1	0	NA	NA	1.59
18	7.26	GO:0014013	regulation of gliogenesis	Any process that modulates the frequency, rate or extent of gliogenesis, the formation of mature glia.	0% (0/49)	1	0	NA	NA	8.163% (4/49)	0.00252063	2.6	ENSMMUG00000009948;ENSMMUG00000010311;ENSMMUG00000017652;ENSMMUG00000044486	HDAC1;NF2;OLIG2;ATP1B2	2.6
18	9.16	GO:0021781	glial cell fate commitment	The process in which the developmental fate of a cell becomes restricted such that it will develop into a glial cell.	0% (0/8)	1	0	NA	NA	25% (2/8)	0.0141814	1.85	ENSMMUG00000017652;ENSMMUG00000063817	OLIG2;SOX9	1.85
18	5.84	GO:0042063	gliogenesis	The process that results in the generation of glial cells. This includes the production of glial progenitors and their differentiation into mature glia.	0% (0/155)	1	0	NA	NA	4.516% (7/155)	0.000903823	3.04	ENSMMUG00000009948;ENSMMUG00000010311;ENSMMUG00000017652;ENSMMUG00000023089;ENSMMUG00000044406;ENSMMUG00000044486;ENSMMUG00000063817	HDAC1;NF2;OLIG2;PHGDH;POU3F1;ATP1B2;SOX9	3.04
18	6.13	GO:0010001	glial cell differentiation	The process in which a relatively unspecialized cell acquires the specialized features of a glial cell.	0% (0/122)	1	0	NA	NA	4.098% (5/122)	0.0393907	1.4	ENSMMUG00000009948;ENSMMUG00000017652;ENSMMUG00000023089;ENSMMUG00000044406;ENSMMUG00000063817	HDAC1;OLIG2;PHGDH;POU3F1;SOX9	1.4
19	8.38	GO:0090200	positive regulation of release of cytochrome c from mitochondria	Any process that increases the rate, frequency or extent of release of cytochrome c from mitochondria, the process in which cytochrome c is enabled to move from the mitochondrial intermembrane space into the cytosol, which is an early step in apoptosis and leads to caspase activation.	0% (0/16)	1	0	NA	NA	18.75% (3/16)	0.0112478	1.95	ENSMMUG00000003907;ENSMMUG00000012466;ENSMMUG00000020799	BAX;;BID	1.95
19	6.55	GO:2001235	positive regulation of apoptotic signaling pathway	NA	2.105% (2/95)	0.659694	0.18	NA	NA	5.263% (5/95)	0.0186291	1.73	ENSMMUG00000003907;ENSMMUG00000009019;ENSMMUG00000012466;ENSMMUG00000020213;ENSMMUG00000020799	BAX;RPS3;;LTBR;BID	1.73
19	5.79	GO:0097193	intrinsic apoptotic signaling pathway	A series of molecular signals in which an intracellular signal is conveyed to trigger the apoptotic death of a cell. The pathway starts with reception of an intracellular signal (e.g. DNA damage, endoplasmic reticulum stress, oxidative stress etc.), and ends when the execution phase of apoptosis is triggered. The intrinsic apoptotic signaling pathway is crucially regulated by permeabilization of …	1.156% (2/173)	0.907049	0.04	NA	NA	4.624% (8/173)	0.0153012	1.82	ENSMMUG00000003907;ENSMMUG00000009019;ENSMMUG00000009113;ENSMMUG00000009948;ENSMMUG00000012466;ENSMMUG00000017569;ENSMMUG00000018163;ENSMMUG00000020799	BAX;RPS3;CD74;HDAC1;;DDX3X;CASP9;BID	1.82
19	6.5	GO:2001242	regulation of intrinsic apoptotic signaling pathway	NA	1.053% (1/95)	0.91222	0.04	NA	NA	6.316% (6/95)	0.0135353	1.87	ENSMMUG00000003907;ENSMMUG00000009019;ENSMMUG00000009113;ENSMMUG00000009948;ENSMMUG00000017569;ENSMMUG00000020799	BAX;RPS3;CD74;HDAC1;DDX3X;BID	1.87
19	5.54	GO:2001233	regulation of apoptotic signaling pathway	NA	1.31% (3/229)	0.941803	0.03	NA	NA	3.493% (8/229)	0.0389923	1.41	ENSMMUG00000003907;ENSMMUG00000009019;ENSMMUG00000009113;ENSMMUG00000009948;ENSMMUG00000012466;ENSMMUG00000017569;ENSMMUG00000020213;ENSMMUG00000020799	BAX;RPS3;CD74;HDAC1;;DDX3X;LTBR;BID	1.41
20	8.52	GO:1900101	regulation of endoplasmic reticulum unfolded protein response	NA	6.25% (1/16)	0.298497	0.53	NA	NA	12.5% (2/16)	0.0363465	1.44	ENSMMUG00000003907;ENSMMUG00000063520	BAX;DDRGK1	1.44
20	4.95	GO:0080135	regulation of cellular response to stress	Any process that modulates the frequency, rate or extent of a cellular response to stress. Cellular response to stress is a change in state or activity of a cell (in terms of movement, secretion, enzyme production, gene expression, etc.) as a result of a stimulus indicating the organism is under stress. The stress is usually, but not necessarily, exogenous (e.g. temperature, humidity, ionizing ra…	2.545% (10/393)	0.51058	0.29	NA	NA	3.308% (13/393)	0.0315257	1.5	ENSMMUG00000001392;ENSMMUG00000003624;ENSMMUG00000003907;ENSMMUG00000005761;ENSMMUG00000009019;ENSMMUG00000009113;ENSMMUG00000009223;ENSMMUG00000012895;ENSMMUG00000018163;ENSMMUG00000020213;ENSMMUG00000021407;ENSMMUG00000063520;ENSMMUG00000064297	SLF1;MAP3K10;BAX;UBXN1;RPS3;CD74;PPP1R15A;PYCR1;CASP9;LTBR;TRAF4;DDRGK1;IER3	1.5
20	6.97	GO:1901222	regulation of NIK/NF-kappaB signaling	NA	2% (1/50)	0.722228	0.14	NA	NA	8% (4/50)	0.0250182	1.6	ENSMMUG00000001994;ENSMMUG00000009019;ENSMMUG00000017569;ENSMMUG00000021407	AKIP1;RPS3;DDX3X;TRAF4	1.6
20	6.2	GO:0043122	regulation of I-kappaB kinase/NF-kappaB signaling	Any process that modulates I-kappaB kinase/NF-kappaB signaling.	1.923% (2/104)	0.763952	0.12	NA	NA	5.769% (6/104)	0.0387366	1.41	ENSMMUG00000009113;ENSMMUG00000009948;ENSMMUG00000020213;ENSMMUG00000021051;ENSMMUG00000021407;ENSMMUG00000063520	CD74;HDAC1;LTBR;TNIP1;TRAF4;DDRGK1	1.41
20	6.08	GO:0002221	pattern recognition receptor signaling pathway	Any series of molecular signals generated as a consequence of a pattern recognition receptor (PRR) binding to one of its physiological ligands. PRRs bind pathogen-associated molecular pattern (PAMPs), structures conserved among microbial species, or damage-associated molecular pattern (DAMPs), endogenous molecules released from damaged cells.	5.797% (4/69)	0.0349826	1.46	ENSMMUG00000000955;ENSMMUG00000002692;ENSMMUG00000004437;ENSMMUG00000018703	USP15;TKFC;OTUD4;IRAK1	4.348% (3/69)	0.117092	0.93	NA	NA	1.46
20	3.25	GO:0007166	cell surface receptor signaling pathway	A series of molecular signals initiated by activation of a receptor on the surface of a cell. The pathway begins with binding of an extracellular ligand to a cell surface receptor, or for receptors that signal in the absence of a ligand, by ligand-withdrawal or the activity of a constitutively active receptor. The pathway ends with regulation of a downstream cellular process, e.g. transcription.	1.652% (21/1271)	0.771672	0.11	NA	NA	2.439% (31/1271)	0.00672082	2.17	ENSMMUG00000001616;ENSMMUG00000003317;ENSMMUG00000003624;ENSMMUG00000003907;ENSMMUG00000003915;ENSMMUG00000005830;ENSMMUG00000006620;ENSMMUG00000008670;ENSMMUG00000009019;ENSMMUG00000009113;ENSMMUG00000009345;ENSMMUG00000009384;ENSMMUG00000009948;ENSMMUG00000010292;ENSMMUG00000010311;ENSMMUG00000010674;ENSMMUG00000013753;ENSMMUG00000016334;ENSMMUG00000017203;ENSMMUG00000017569;ENSMMUG00000018908;…	PADI2;KDM6A;MAP3K10;BAX;RUVBL2;MVB12A;CSNK1G2;SHB;RPS3;CD74;SMARCC1;IGFBP4;HDAC1;DAGLB;NF2;LZTS2;USP9X;NPR2;ADAMTSL2;DDX3X;ILKAP;LTBR;NFKBIA;BID;TRAF4;COL4A2;FOXO4;AKT1S1;F3;NFKBIL1;SOX9	2.17
20	5.99	GO:0007249	I-kappaB kinase/NF-kappaB signaling	The process in which a signal is passed on to downstream components within the cell through the I-kappaB-kinase (IKK)-dependent activation of NF-kappaB. The cascade begins with activation of a trimeric IKK complex (consisting of catalytic kinase subunits IKKalpha and/or IKKbeta, and the regulatory scaffold protein NEMO) and ends with the regulation of transcription of target genes by NF-kappaB. I…	2.542% (3/118)	0.482083	0.32	NA	NA	6.78% (8/118)	0.00212246	2.67	ENSMMUG00000009113;ENSMMUG00000009948;ENSMMUG00000020213;ENSMMUG00000020374;ENSMMUG00000021051;ENSMMUG00000021407;ENSMMUG00000062024;ENSMMUG00000063520	CD74;HDAC1;LTBR;NFKBIA;TNIP1;TRAF4;NFKBIL1;DDRGK1	2.67
20	6.9	GO:0038061	NIK/NF-kappaB signaling	The process in which a signal is passed on to downstream components within the cell through the NIK-dependent processing and activation of NF-KappaB. Begins with activation of the NF-KappaB-inducing kinase (NIK), which in turn phosphorylates and activates IkappaB kinase alpha (IKKalpha). IKKalpha phosphorylates the NF-Kappa B2 protein (p100) leading to p100 processing and release of an active NF-…	1.852% (1/54)	0.702769	0.15	NA	NA	7.407% (4/54)	0.0242077	1.62	ENSMMUG00000001994;ENSMMUG00000009019;ENSMMUG00000017569;ENSMMUG00000021407	AKIP1;RPS3;DDX3X;TRAF4	1.62
21	6.88	GO:0030518	intracellular steroid hormone receptor signaling pathway	A series of molecular signals generated as a consequence of a intracellular steroid hormone receptor binding to one of its physiological ligands.	0% (0/61)	1	0	NA	NA	6.557% (4/61)	0.0350435	1.46	ENSMMUG00000001616;ENSMMUG00000009948;ENSMMUG00000023251;ENSMMUG00000063520	PADI2;HDAC1;KANK2;DDRGK1	1.46
21	7.4	GO:0033143	regulation of intracellular steroid hormone receptor signaling pathway	Any process that modulates the frequency, rate or extent of the activity of any intracellular steroid hormone receptor signaling pathway.	0% (0/43)	1	0	NA	NA	6.977% (3/43)	0.0418173	1.38	ENSMMUG00000009948;ENSMMUG00000023251;ENSMMUG00000063520	HDAC1;KANK2;DDRGK1	1.38
21	6.45	GO:0071383	cellular response to steroid hormone stimulus	Any process that results in a change in state or activity of a cell (in terms of movement, secretion, enzyme production, gene expression, etc.) as a result of a steroid hormone stimulus.	0% (0/91)	1	0	NA	NA	6.593% (6/91)	0.0300002	1.52	ENSMMUG00000001616;ENSMMUG00000009948;ENSMMUG00000018163;ENSMMUG00000023251;ENSMMUG00000044603;ENSMMUG00000063520	PADI2;HDAC1;CASP9;KANK2;ZFP36L1;DDRGK1	1.52
21	6.28	GO:0048545	response to steroid hormone	Any process that results in a change in state or activity of a cell or an organism (in terms of movement, secretion, enzyme production, gene expression, etc.) as a result of a steroid hormone stimulus.	0% (0/102)	1	0	NA	NA	5.882% (6/102)	0.031205	1.51	ENSMMUG00000001616;ENSMMUG00000009948;ENSMMUG00000018163;ENSMMUG00000023251;ENSMMUG00000044603;ENSMMUG00000063520	PADI2;HDAC1;CASP9;KANK2;ZFP36L1;DDRGK1	1.51
22	7.54	GO:0006970	response to osmotic stress	Any process that results in a change in state or activity of a cell or an organism (in terms of movement, secretion, enzyme production, gene expression, etc.) as a result of a stimulus indicating an increase or decrease in the concentration of solutes outside the organism or cell.	0% (0/31)	1	0	NA	NA	9.677% (3/31)	0.0199595	1.7	ENSMMUG00000005727;ENSMMUG00000017569;ENSMMUG00000044603	PKN1;DDX3X;ZFP36L1	1.7
22	8.57	GO:0098780	response to mitochondrial depolarisation	Any process that results in a change in state or activity of a cell (in terms of movement, secretion, enzyme production, gene expression, etc.) in response to the depolarization of one or more mitochondria.	17.647% (3/17)	0.00586595	2.23	ENSMMUG00000006362;ENSMMUG00000019672;ENSMMUG00000023449	HUWE1;ATG13;MFN2	0% (0/17)	1	0	NA	NA	2.23
22	5.99	GO:0104004	cellular response to environmental stimulus	Any process that results in a change in state or activity of a cell (in terms of movement, secretion, enzyme production, gene expression, etc.) as a result of an environmental stimulus.	0.704% (1/142)	0.936593	0.03	NA	NA	4.225% (6/142)	0.0434791	1.36	ENSMMUG00000003915;ENSMMUG00000017569;ENSMMUG00000018163;ENSMMUG00000020213;ENSMMUG00000044603;ENSMMUG00000063817	RUVBL2;DDX3X;CASP9;LTBR;ZFP36L1;SOX9	1.36
22	5.99	GO:0071214	cellular response to abiotic stimulus	Any process that results in a change in state or activity of a cell (in terms of movement, secretion, enzyme production, gene expression, etc.) as a result of an abiotic (non-living) stimulus.	0.704% (1/142)	0.682331	0.17	NA	NA	4.225% (6/142)	0.014331	1.84	ENSMMUG00000003915;ENSMMUG00000017569;ENSMMUG00000018163;ENSMMUG00000020213;ENSMMUG00000044603;ENSMMUG00000063817	RUVBL2;DDX3X;CASP9;LTBR;ZFP36L1;SOX9	1.84
23	8.79	GO:0033280	response to vitamin D	Any process that results in a change in state or activity of a cell or an organism (in terms of movement, secretion, enzyme production, gene expression, etc.) as a result of a vitamin D stimulus.	0% (0/10)	1	0	NA	NA	20% (2/10)	0.0182605	1.74	ENSMMUG00000002217;ENSMMUG00000023251	ALPL;KANK2	1.74
23	8.52	GO:0032094	response to food	Any process that results in a change in state or activity of a cell or an organism (in terms of movement, secretion, enzyme production, gene expression, etc.) as a result of a food stimulus; food is anything which, when taken into the body, serves to nourish or build up the tissues or to supply body heat.	15.385% (2/13)	0.0194425	1.71	ENSMMUG00000013685;ENSMMUG00000031455	BBS4;LRCOL1	7.692% (1/13)	0.233585	0.63	NA	NA	1.71
23	7.54	GO:0007584	response to nutrient	Any process that results in a change in state or activity of a cell or an organism (in terms of movement, secretion, enzyme production, gene expression, etc.) as a result of a nutrient stimulus.	0% (0/40)	1	0	NA	NA	7.5% (3/40)	0.044892	1.35	ENSMMUG00000002217;ENSMMUG00000006171;ENSMMUG00000023251	ALPL;SLC16A1;KANK2	1.35
24	8.92	GO:0046685	response to arsenic-containing substance	Any process that results in a change in state or activity of a cell or an organism (in terms of movement, secretion, enzyme production, gene expression, etc.) as a result of an arsenic stimulus from compounds containing arsenic, including arsenates, arsenites, and arsenides.	16.667% (2/12)	0.0155689	1.81	ENSMMUG00000002626;ENSMMUG00000011347	ZFAND1;DHX36	8.333% (1/12)	0.218499	0.66	NA	NA	1.81
24	9.08	GO:0071243	cellular response to arsenic-containing substance	Any process that results in a change in state or activity of a cell (in terms of movement, secretion, enzyme production, gene expression, etc.) as a result of an arsenic stimulus from compounds containing arsenic, including arsenates, arsenites, and arsenides.	20% (2/10)	0.00907317	2.04	ENSMMUG00000002626;ENSMMUG00000011347	ZFAND1;DHX36	10% (1/10)	0.213933	0.67	NA	NA	2.04
24	3.25	GO:0070887	cellular response to chemical stimulus	Any process that results in a change in state or activity of a cell (in terms of movement, secretion, enzyme production, gene expression, etc.) as a result of a chemical stimulus.	1.511% (21/1390)	0.933661	0.03	NA	NA	2.374% (33/1390)	0.0295534	1.53	ENSMMUG00000001616;ENSMMUG00000002131;ENSMMUG00000002217;ENSMMUG00000003907;ENSMMUG00000003915;ENSMMUG00000008174;ENSMMUG00000009019;ENSMMUG00000009113;ENSMMUG00000009204;ENSMMUG00000009345;ENSMMUG00000009948;ENSMMUG00000011817;ENSMMUG00000012895;ENSMMUG00000013753;ENSMMUG00000016334;ENSMMUG00000017203;ENSMMUG00000017569;ENSMMUG00000018163;ENSMMUG00000019363;ENSMMUG00000020374;ENSMMUG00000020707;…	PADI2;AUP1;ALPL;BAX;RUVBL2;CASP6;RPS3;CD74;SWAP70;SMARCC1;HDAC1;AIP;PYCR1;USP9X;NPR2;ADAMTSL2;DDX3X;CASP9;SYAP1;NFKBIA;LONP1;TRAF4;COL4A2;PHGDH;KANK2;FOXO4;HDGF;HBQ1;ZFP36L1;AKT1S1;NFKBIL1;DDRGK1;SOX9	1.53
24	7.33	GO:0071466	cellular response to xenobiotic stimulus	Any process that results in a change in state or activity of a cell (in terms of movement, secretion, enzyme production, gene expression, etc.) as a result of a xenobiotic compound stimulus. Xenobiotic compounds are compounds foreign to living organisms.	0% (0/36)	1	0	NA	NA	8.333% (3/36)	0.049768	1.3	ENSMMUG00000011817;ENSMMUG00000018163;ENSMMUG00000023089	AIP;CASP9;PHGDH	1.3
24	7.85	GO:0006805	xenobiotic metabolic process	The chemical reactions and pathways involving a xenobiotic compound, a compound foreign to living organisms. Used of chemical compounds, e.g. a xenobiotic chemical, such as a pesticide.	0% (0/13)	1	0	NA	NA	15.385% (2/13)	0.0321049	1.49	ENSMMUG00000011817;ENSMMUG00000023089	AIP;PHGDH	1.49
24	8.04	GO:0070849	response to epidermal growth factor	Any process that results in a change in state or activity of a cell or an organism (in terms of movement, secretion, enzyme production, gene expression, etc.) as a result of an epidermal growth factor stimulus.	0% (0/25)	1	0	NA	NA	12% (3/25)	0.0167092	1.78	ENSMMUG00000019363;ENSMMUG00000044603;ENSMMUG00000063817	SYAP1;ZFP36L1;SOX9	1.78
24	8.13	GO:0071364	cellular response to epidermal growth factor stimulus	Any process that results in a change in state or activity of a cell (in terms of movement, secretion, enzyme production, gene expression, etc.) as a result of an epidermal growth factor stimulus.	0% (0/22)	1	0	NA	NA	13.636% (3/22)	0.0116791	1.93	ENSMMUG00000019363;ENSMMUG00000044603;ENSMMUG00000063817	SYAP1;ZFP36L1;SOX9	1.93
24	5.47	GO:0071396	cellular response to lipid	Any process that results in a change in state or activity of a cell (in terms of movement, secretion, enzyme production, gene expression, etc.) as a result of a lipid stimulus.	0.957% (2/209)	0.765733	0.12	NA	NA	4.306% (9/209)	0.0373422	1.43	ENSMMUG00000001616;ENSMMUG00000003915;ENSMMUG00000009948;ENSMMUG00000018163;ENSMMUG00000023251;ENSMMUG00000044603;ENSMMUG00000062024;ENSMMUG00000063520;ENSMMUG00000063817	PADI2;RUVBL2;HDAC1;CASP9;KANK2;ZFP36L1;NFKBIL1;DDRGK1;SOX9	1.43
24	5.14	GO:0033993	response to lipid	Any process that results in a change in state or activity of a cell or an organism (in terms of movement, secretion, enzyme production, gene expression, etc.) as a result of a lipid stimulus.	1.128% (3/266)	0.750836	0.12	NA	NA	3.759% (10/266)	0.0450477	1.35	ENSMMUG00000001616;ENSMMUG00000002217;ENSMMUG00000003915;ENSMMUG00000009948;ENSMMUG00000018163;ENSMMUG00000023251;ENSMMUG00000044603;ENSMMUG00000062024;ENSMMUG00000063520;ENSMMUG00000063817	PADI2;ALPL;RUVBL2;HDAC1;CASP9;KANK2;ZFP36L1;NFKBIL1;DDRGK1;SOX9	1.35
24	7.04	GO:0070555	response to interleukin-1	Any process that results in a change in state or activity of a cell or an organism (in terms of movement, secretion, enzyme production, gene expression, etc.) as a result of an interleukin-1 stimulus.	7.692% (3/39)	0.0310228	1.51	ENSMMUG00000004437;ENSMMUG00000018703;ENSMMUG00000054817	OTUD4;IRAK1;IGBP1	2.564% (1/39)	0.651368	0.19	NA	NA	1.51
24	8.38	GO:0070498	interleukin-1-mediated signaling pathway	A series of molecular signals initiated by the binding of interleukin-1 to a receptor on the surface of a cell, and ending with regulation of a downstream cellular process, e.g. transcription.	18.182% (2/11)	0.0201976	1.69	ENSMMUG00000004437;ENSMMUG00000018703	OTUD4;IRAK1	0% (0/11)	1	0	NA	NA	1.69
25	5.58	GO:0051656	establishment of organelle localization	The directed movement of an organelle to a specific location.	6.931% (14/202)	0.000852832	3.07	ENSMMUG00000001118;ENSMMUG00000003106;ENSMMUG00000004433;ENSMMUG00000006018;ENSMMUG00000009365;ENSMMUG00000011106;ENSMMUG00000012182;ENSMMUG00000016187;ENSMMUG00000019646;ENSMMUG00000021184;ENSMMUG00000022009;ENSMMUG00000023208;ENSMMUG00000023255;ENSMMUG00000030597	WDR11;SEC16A;ABCE1;SPAG5;SPDL1;SNX4;TRIM46;SYBU;FAM91A1;VPS4B;CDC42;TERF1;CDK5RAP2;MAP4K2	0.99% (2/202)	0.857038	0.07	NA	NA	3.07
25	5.17	GO:0051640	organelle localization	Any process in which an organelle is transported to, and/or maintained in, a specific location.	5.502% (17/309)	0.0072235	2.14	ENSMMUG00000001118;ENSMMUG00000003106;ENSMMUG00000004433;ENSMMUG00000006018;ENSMMUG00000008209;ENSMMUG00000009365;ENSMMUG00000009981;ENSMMUG00000011106;ENSMMUG00000012182;ENSMMUG00000016187;ENSMMUG00000019646;ENSMMUG00000021184;ENSMMUG00000022009;ENSMMUG00000023208;ENSMMUG00000023255;ENSMMUG00000023449;ENSMMUG00000030597	WDR11;SEC16A;ABCE1;SPAG5;TSPAN6;SPDL1;MSTO1;SNX4;TRIM46;SYBU;FAM91A1;VPS4B;CDC42;TERF1;CDK5RAP2;MFN2;MAP4K2	0.647% (2/309)	0.994461	0	NA	NA	2.14
25	6.95	GO:0050000	chromosome localization	Any process in which a chromosome is transported to, or maintained in, a specific location.	8.889% (4/45)	0.223261	0.65	NA	NA	4.444% (2/45)	0.0208044	1.68	ENSMMUG00000008084;ENSMMUG00000010290	CHMP4B;NUDC	1.68
26	6.35	GO:1902600	proton transmembrane transport	NA	1.124% (1/89)	0.749927	0.12	NA	NA	4.494% (4/89)	0.0178242	1.75	ENSMMUG00000015861;ENSMMUG00000040409;ENSMMUG00000043152;ENSMMUG00000064846	COX7B;COX7C;COX7A2;ATP5F1D	1.75
26	6.04	GO:0016197	endosomal transport	The directed movement of substances mediated by an endosome, a membrane-bounded organelle that carries materials enclosed in the lumen or located in the endosomal membrane.	7.534% (11/146)	0.0146628	1.83	ENSMMUG00000002231;ENSMMUG00000003864;ENSMMUG00000005158;ENSMMUG00000008289;ENSMMUG00000011106;ENSMMUG00000013338;ENSMMUG00000014515;ENSMMUG00000019184;ENSMMUG00000021184;ENSMMUG00000022844;ENSMMUG00000032217	TMEM87B;VPS52;RBSN;DENND10;SNX4;VPS35L;TMEM87A;ANKFY1;VPS4B;GCC2;TMEM50A	2.055% (3/146)	0.418392	0.38	NA	NA	1.83
26	8.38	GO:0032509	endosome transport via multivesicular body sorting pathway	The directed movement of substances from endosomes to lysosomes or vacuoles by a pathway in which molecules are sorted into multivesicular bodies, which then fuse with the target compartment.	16.667% (3/18)	0.164283	0.78	NA	NA	11.111% (2/18)	0.0391125	1.41	ENSMMUG00000008084;ENSMMUG00000008926	CHMP4B;LAPTM4B	1.41
26	8.85	GO:0006896	Golgi to vacuole transport	The directed movement of substances from the Golgi to the vacuole.	21.429% (3/14)	0.0158737	1.8	ENSMMUG00000003864;ENSMMUG00000005158;ENSMMUG00000019184	VPS52;RBSN;ANKFY1	0% (0/14)	1	0	NA	NA	1.8
26	3.71	GO:0051649	establishment of localization in cell	Any process, occuring in a cell, that localizes a substance or cellular component. This may occur via movement, tethering or selective degradation.	3.654% (44/1204)	0.00497817	2.3	ENSMMUG00000000525;ENSMMUG00000001118;ENSMMUG00000002053;ENSMMUG00000002231;ENSMMUG00000002561;ENSMMUG00000002626;ENSMMUG00000003106;ENSMMUG00000003864;ENSMMUG00000004433;ENSMMUG00000004956;ENSMMUG00000005158;ENSMMUG00000005365;ENSMMUG00000006018;ENSMMUG00000008077;ENSMMUG00000008209;ENSMMUG00000008289;ENSMMUG00000009361;ENSMMUG00000009365;ENSMMUG00000011106;ENSMMUG00000012182;ENSMMUG00000013338;…	COG7;WDR11;SIDT2;TMEM87B;NSUN2;ZFAND1;SEC16A;VPS52;ABCE1;RSRC1;RBSN;PEX3;SPAG5;DYNC2LI1;TSPAN6;DENND10;FAH;SPDL1;SNX4;TRIM46;VPS35L;TMEM87A;PIK3C3;PRKAG1;SYBU;FAM160A2;OPHN1;NUP58;SFPQ;ANKFY1;FAM91A1;RBM22;VPS4B;COPA;CDC42;GCC2;TERF1;CDK5RAP2;MFN2;MAP4K2;TMEM50A;GPRASP1;CLIP3;STARD4	1.744% (21/1204)	0.724507	0.14	NA	NA	2.3
26	4.07	GO:0046907	intracellular transport	The directed movement of substances within a cell.	4.095% (38/928)	0.00144741	2.84	ENSMMUG00000000525;ENSMMUG00000001118;ENSMMUG00000002231;ENSMMUG00000002561;ENSMMUG00000002626;ENSMMUG00000003106;ENSMMUG00000003864;ENSMMUG00000004433;ENSMMUG00000004956;ENSMMUG00000005158;ENSMMUG00000005365;ENSMMUG00000006018;ENSMMUG00000008077;ENSMMUG00000008209;ENSMMUG00000008289;ENSMMUG00000009361;ENSMMUG00000011106;ENSMMUG00000012182;ENSMMUG00000013338;ENSMMUG00000014515;ENSMMUG00000014553;…	COG7;WDR11;TMEM87B;NSUN2;ZFAND1;SEC16A;VPS52;ABCE1;RSRC1;RBSN;PEX3;SPAG5;DYNC2LI1;TSPAN6;DENND10;FAH;SNX4;TRIM46;VPS35L;TMEM87A;PIK3C3;PRKAG1;SYBU;FAM160A2;NUP58;SFPQ;ANKFY1;FAM91A1;RBM22;VPS4B;COPA;CDC42;GCC2;MFN2;TMEM50A;GPRASP1;CLIP3;STARD4	2.047% (19/928)	0.381771	0.42	NA	NA	2.84
26	6.54	GO:0016482	cytosolic transport	The directed movement of substances or organelles within the cytosol.	8.491% (9/106)	0.0221676	1.65	ENSMMUG00000002231;ENSMMUG00000003864;ENSMMUG00000005158;ENSMMUG00000008289;ENSMMUG00000014515;ENSMMUG00000014553;ENSMMUG00000016882;ENSMMUG00000019184;ENSMMUG00000022844	TMEM87B;VPS52;RBSN;DENND10;TMEM87A;PIK3C3;FAM160A2;ANKFY1;GCC2	0.943% (1/106)	0.902572	0.04	NA	NA	1.65
26	7.85	GO:0006903	vesicle targeting	The process in which vesicles are directed to specific destination membranes. Targeting involves coordinated interactions among cytoskeletal elements (microtubules or actin filaments), motor proteins, molecules at the vesicle membrane and target membrane surfaces, and vesicle cargo.	13.333% (4/30)	0.00644064	2.19	ENSMMUG00000001118;ENSMMUG00000003106;ENSMMUG00000019646;ENSMMUG00000030597	WDR11;SEC16A;FAM91A1;MAP4K2	0% (0/30)	1	0	NA	NA	2.19
26	9.26	GO:0099022	vesicle tethering	The initial, indirect interaction between a vesicle membrane and a membrane to which it is targeted for fusion. This interaction is mediated by tethering factors (or complexes), which interact with both membranes. Interaction can occur via direct binding to membrane phospholipids or membrane proteins, or via binding to vesicle coat proteins. This process is distinct from and prior to interaction …	28.571% (2/7)	0.011714	1.93	ENSMMUG00000001118;ENSMMUG00000019646	WDR11;FAM91A1	0% (0/7)	1	0	NA	NA	1.93
26	6.51	GO:0007034	vacuolar transport	The directed movement of substances into, out of or within a vacuole.	8% (8/100)	0.00361999	2.44	ENSMMUG00000003864;ENSMMUG00000005158;ENSMMUG00000016882;ENSMMUG00000019184;ENSMMUG00000021184;ENSMMUG00000022844;ENSMMUG00000032217;ENSMMUG00000046251	VPS52;RBSN;FAM160A2;ANKFY1;VPS4B;GCC2;TMEM50A;GPRASP1	1% (1/100)	0.855758	0.07	NA	NA	2.44
26	3.83	GO:0016192	vesicle-mediated transport	A cellular transport process in which transported substances are moved in membrane-bounded vesicles; transported substances are enclosed in the vesicle lumen or located in the vesicle membrane. The process begins with a step that directs a substance to the forming vesicle, and includes vesicle budding and coating. Vesicles are then targeted to, and fuse with, an acceptor membrane.	4.037% (35/867)	0.00327668	2.48	ENSMMUG00000000224;ENSMMUG00000000525;ENSMMUG00000001118;ENSMMUG00000002231;ENSMMUG00000002411;ENSMMUG00000003106;ENSMMUG00000003864;ENSMMUG00000005158;ENSMMUG00000005646;ENSMMUG00000006623;ENSMMUG00000008209;ENSMMUG00000008289;ENSMMUG00000008885;ENSMMUG00000009938;ENSMMUG00000011106;ENSMMUG00000013338;ENSMMUG00000014069;ENSMMUG00000014515;ENSMMUG00000014553;ENSMMUG00000016882;ENSMMUG00000018326;…	REPS1;COG7;WDR11;TMEM87B;DBNL;SEC16A;VPS52;RBSN;DGKD;RUBCN;TSPAN6;DENND10;EXOC7;MYO18A;SNX4;VPS35L;PDCD6IP;TMEM87A;PIK3C3;FAM160A2;USP33;OPHN1;ANKFY1;FAM91A1;HPS1;VPS4B;COPA;CDC42;GCC2;EXOC1;MAP4K2;TMEM50A;BLOC1S5;GPRASP1;CLIP3	0.923% (8/867)	0.994919	0	NA	NA	2.48
26	8.1	GO:0071985	multivesicular body sorting pathway	A vesicle-mediated transport process in which transmembrane proteins are ubiquitylated to facilitate their entry into luminal vesicles of multivesicular bodies (MVBs); upon subsequent fusion of MVBs with lysosomes or vacuoles, the cargo proteins are degraded.	20% (4/20)	0.006813	2.17	ENSMMUG00000008209;ENSMMUG00000008289;ENSMMUG00000021184;ENSMMUG00000032217	TSPAN6;DENND10;VPS4B;TMEM50A	10% (2/20)	0.0130342	1.88	ENSMMUG00000008084;ENSMMUG00000008926	CHMP4B;LAPTM4B	2.17
27	7.18	GO:0072655	establishment of protein localization to mitochondrion	The directed movement of a protein to the mitochondrion or a part of the mitochondrion.	1.961% (1/51)	0.787437	0.1	NA	NA	7.843% (4/51)	0.0292544	1.53	ENSMMUG00000006058;ENSMMUG00000011817;ENSMMUG00000012466;ENSMMUG00000051497	TSPO;AIP;;TIMM10	1.53
27	7.18	GO:0070972	protein localization to endoplasmic reticulum	A process in which a protein is transported to, or maintained in, a location within the endoplasmic reticulum.	1.961% (1/51)	0.780137	0.11	NA	NA	9.804% (5/51)	0.0395981	1.4	ENSMMUG00000008084;ENSMMUG00000009223;ENSMMUG00000021899;ENSMMUG00000030415;ENSMMUG00000063520	CHMP4B;PPP1R15A;SEC62;KDELR2;DDRGK1	1.4
27	4.77	GO:0033365	protein localization to organelle	A process in which a protein is transported to, or maintained in, a location within an organelle.	2.788% (15/538)	0.461341	0.34	NA	NA	3.903% (21/538)	0.000159136	3.8	ENSMMUG00000001392;ENSMMUG00000002131;ENSMMUG00000003915;ENSMMUG00000006058;ENSMMUG00000007745;ENSMMUG00000008084;ENSMMUG00000009223;ENSMMUG00000010311;ENSMMUG00000010674;ENSMMUG00000011817;ENSMMUG00000012466;ENSMMUG00000012470;ENSMMUG00000013101;ENSMMUG00000014723;ENSMMUG00000017569;ENSMMUG00000021899;ENSMMUG00000022824;ENSMMUG00000030415;ENSMMUG00000051497;ENSMMUG00000063520;ENSMMUG00000063817	SLF1;AUP1;RUVBL2;TSPO;TPP1;CHMP4B;PPP1R15A;NF2;LZTS2;AIP;;TAF8;TAF3;KPTN;DDX3X;SEC62;ILRUN;KDELR2;TIMM10;DDRGK1;SOX9	3.8
27	8.92	GO:0006620	posttranslational protein targeting to endoplasmic reticulum membrane	The targeting of proteins to a membrane that occurs after their translation. Some secretory proteins exhibit posttranslational transport into the endoplasmic reticulum (ER) lumen: they are synthesized in their entirety on free cytosolic ribosomes and then released into the cytosol, where they are bound by chaperones which keep them in an unfolded state, and subsequently are translocated across th…	0% (0/9)	1	0	NA	NA	22.222% (2/9)	0.0126316	1.9	ENSMMUG00000008084;ENSMMUG00000021899	CHMP4B;SEC62	1.9
27	8.73	GO:0090151	establishment of protein localization to mitochondrial membrane	The directed movement of a protein to a specific location in the mitochondrial membrane.	0% (0/14)	1	0	NA	NA	14.286% (2/14)	0.0225892	1.65	ENSMMUG00000012466;ENSMMUG00000051497	;TIMM10	1.65
27	8.92	GO:0051204	protein insertion into mitochondrial membrane	The process that results in the incorporation of a protein into a mitochondrial membrane.	0% (0/12)	1	0	NA	NA	16.667% (2/12)	0.0161768	1.79	ENSMMUG00000012466;ENSMMUG00000051497	;TIMM10	1.79
28	6.33	GO:0006403	RNA localization	A process in which RNA is transported to, or maintained in, a specific location.	6.731% (7/104)	0.0251154	1.6	ENSMMUG00000002053;ENSMMUG00000002561;ENSMMUG00000004433;ENSMMUG00000018420;ENSMMUG00000018849;ENSMMUG00000019154;ENSMMUG00000023208	SIDT2;NSUN2;ABCE1;NUP58;PARN;SFPQ;TERF1	1.923% (2/104)	0.62744	0.2	NA	NA	1.6
28	6.53	GO:0051236	establishment of RNA localization	The directed movement of RNA to a specific location.	6.742% (6/89)	0.0337877	1.47	ENSMMUG00000002053;ENSMMUG00000002561;ENSMMUG00000004433;ENSMMUG00000018420;ENSMMUG00000019154;ENSMMUG00000023208	SIDT2;NSUN2;ABCE1;NUP58;SFPQ;TERF1	2.247% (2/89)	0.43633	0.36	NA	NA	1.47
29	7.9	GO:0072595	maintenance of protein localization in organelle	Any process in which a protein is maintained in a specific location a specific location on or in an organelle, and is prevented from moving elsewhere. Encompasses establishment of localization in the membrane or lumen of a membrane-bounded organelle.	3.125% (1/32)	0.600735	0.22	NA	NA	12.5% (4/32)	0.0287435	1.54	ENSMMUG00000006058;ENSMMUG00000012470;ENSMMUG00000013101;ENSMMUG00000030415	TSPO;TAF8;TAF3;KDELR2	1.54
29	7.54	GO:0032507	maintenance of protein location in cell	Any process in which a protein is maintained in a specific location within, or in the membrane of, a cell, and is prevented from moving elsewhere.	2.222% (1/45)	0.699183	0.16	NA	NA	8.889% (4/45)	0.0161543	1.79	ENSMMUG00000006058;ENSMMUG00000012470;ENSMMUG00000013101;ENSMMUG00000030415	TSPO;TAF8;TAF3;KDELR2	1.79
29	7.18	GO:0045185	maintenance of protein location	Any process in which a protein is maintained in a location and prevented from moving elsewhere. These include sequestration, stabilization to prevent transport elsewhere and the active retrieval of proteins that do move away.	3.333% (2/60)	0.525945	0.28	NA	NA	8.333% (5/60)	0.00654084	2.18	ENSMMUG00000006058;ENSMMUG00000012470;ENSMMUG00000013101;ENSMMUG00000020374;ENSMMUG00000030415	TSPO;TAF8;TAF3;NFKBIA;KDELR2	2.18
29	5.78	GO:0051235	maintenance of location	Any process in which a cell, substance or cellular entity, such as a protein complex or organelle, is maintained in a location and prevented from moving elsewhere.	2.286% (4/175)	0.618915	0.21	NA	NA	4% (7/175)	0.0351911	1.45	ENSMMUG00000002131;ENSMMUG00000006058;ENSMMUG00000012470;ENSMMUG00000012958;ENSMMUG00000013101;ENSMMUG00000020374;ENSMMUG00000030415	AUP1;TSPO;TAF8;CHERP;TAF3;NFKBIA;KDELR2	1.45
30	6.26	GO:0001894	tissue homeostasis	A homeostatic process involved in the maintenance of an internal steady state within a defined tissue of an organism, including control of cellular proliferation and death and control of metabolic function.	2.778% (3/108)	0.446473	0.35	NA	NA	3.704% (4/108)	0.0476532	1.32	ENSMMUG00000007745;ENSMMUG00000008084;ENSMMUG00000044486;ENSMMUG00000063817	TPP1;CHMP4B;ATP1B2;SOX9	1.32
30	7.98	GO:0045494	photoreceptor cell maintenance	Any process preventing the degeneration of the photoreceptor, a specialized cell type that is sensitive to light.	16.667% (3/18)	0.00442145	2.35	ENSMMUG00000008414;ENSMMUG00000013685;ENSMMUG00000018976	NXNL2;BBS4;ADGRV1	5.556% (1/18)	0.29835	0.53	NA	NA	2.35
30	7.69	GO:0001895	retina homeostasis	A tissue homeostatic process involved in the maintenance of an internal equilibrium within the retina of the eye, including control of cellular proliferation and death and control of metabolic function.	13.636% (3/22)	0.00754325	2.12	ENSMMUG00000008414;ENSMMUG00000013685;ENSMMUG00000018976	NXNL2;BBS4;ADGRV1	4.545% (1/22)	0.603747	0.22	NA	NA	2.12
30	7.98	GO:0003009	skeletal muscle contraction	A process in which force is generated within skeletal muscle tissue, resulting in a change in muscle geometry. Force generation involves a chemo-mechanical energy conversion step that is carried out by the actin/myosin complex activity, which generates force through ATP hydrolysis. In the skeletal muscle, the muscle contraction takes advantage of an ordered sarcomeric structure and in most cases …	0% (0/17)	1	0	NA	NA	11.765% (2/17)	0.0372093	1.43	ENSMMUG00000005618;ENSMMUG00000064031	TNNC1;C11H12orf57	1.43
30	7.59	GO:0007585	respiratory gaseous exchange by respiratory system	The process of gaseous exchange between an organism and its environment. In plants, microorganisms, and many small animals, air or water makes direct contact with the organism's cells or tissue fluids, and the processes of diffusion supply the organism with dioxygen (O2) and remove carbon dioxide (CO2). In larger animals the efficiency of gaseous exchange is improved by specialized respiratory or…	3.125% (1/32)	0.46253	0.33	NA	NA	9.375% (3/32)	0.0232315	1.63	ENSMMUG00000003317;ENSMMUG00000016207;ENSMMUG00000021407	KDM6A;PASK;TRAF4	1.63
31	9.26	GO:0061744	motor behavior	The specific neuromuscular movement of a single organism in response to external or internal stimuli.	0% (0/9)	1	0	NA	NA	22.222% (2/9)	0.0043742	2.36	ENSMMUG00000044486;ENSMMUG00000064031	ATP1B2;C11H12orf57	2.36
31	8.16	GO:0035176	social behavior	Behavior directed towards society, or taking place between members of the same species. Occurs predominantly, or only, in individuals that are part of a group.	12% (3/25)	0.00177042	2.75	ENSMMUG00000013685;ENSMMUG00000015002;ENSMMUG00000015198	BBS4;CHD8;GAD1	0% (0/25)	1	0	NA	NA	2.75
31	8.07	GO:0051703	intraspecies interaction between organisms	Any process in which an organism has an effect on an organism of the same species.	12% (3/25)	0.0262562	1.58	ENSMMUG00000013685;ENSMMUG00000015002;ENSMMUG00000015198	BBS4;CHD8;GAD1	0% (0/25)	1	0	NA	NA	1.58
32	5.74	GO:0009615	response to virus	Any process that results in a change in state or activity of a cell or an organism (in terms of movement, secretion, enzyme production, gene expression, etc.) as a result of a stimulus from a virus.	4.828% (7/145)	0.0259682	1.59	ENSMMUG00000000104;ENSMMUG00000000955;ENSMMUG00000002692;ENSMMUG00000003353;ENSMMUG00000006754;ENSMMUG00000011347;ENSMMUG00000012182	RRP1B;USP15;TKFC;MST1R;TTC4;DHX36;TRIM46	3.448% (5/145)	0.0671235	1.17	NA	NA	1.59
32	9.95	GO:0075525	viral translational termination-reinitiation	A process which occurs as part of viral mRNA translation which allows expression of a downstream open reading frame (ORF) in a dicistronic mRNA. In this process, ribosomes translate the upstream ORF but following termination, a proportion of 40S subunits remain tethered to the mRNA and go on to re-initiate translation at the start codon of the downstream ORF.	40% (2/5)	0.014619	1.84	ENSMMUG00000012754;ENSMMUG00000019785	EIF3D;EIF3L	0% (0/5)	1	0	NA	NA	1.84
32	5.29	GO:0044403	symbiotic process	A process carried out by gene products in an organism that enable the organism to engage in a symbiotic relationship, a more or less intimate association, with another organism. The various forms of symbiosis include parasitism, in which the association is disadvantageous or destructive to one of the organisms; mutualism, in which the association is advantageous, or often necessary to one or both…	4.147% (9/217)	0.150098	0.82	NA	NA	3.687% (8/217)	0.0275417	1.56	ENSMMUG00000005829;ENSMMUG00000005830;ENSMMUG00000008084;ENSMMUG00000009113;ENSMMUG00000009948;ENSMMUG00000014673;ENSMMUG00000017569;ENSMMUG00000021051	BST2;MVB12A;CHMP4B;CD74;HDAC1;ILF3;DDX3X;TNIP1	1.56
32	6.06	GO:0043903	regulation of interspecies interactions between organisms	Any process that modulates the frequency, rate or extent of symbiosis, an interaction between two organisms living together in more or less intimate association.	3.39% (4/118)	0.354729	0.45	NA	NA	5.085% (6/118)	0.0231556	1.64	ENSMMUG00000005829;ENSMMUG00000008084;ENSMMUG00000009113;ENSMMUG00000009948;ENSMMUG00000014673;ENSMMUG00000017569	BST2;CHMP4B;CD74;HDAC1;ILF3;DDX3X	1.64
33	4.75	GO:0002252	immune effector process	Any process of the immune system that can potentially contribute to an immune response.	3.401% (10/294)	0.0279141	1.55	ENSMMUG00000000955;ENSMMUG00000002692;ENSMMUG00000006754;ENSMMUG00000007129;ENSMMUG00000009938;ENSMMUG00000011106;ENSMMUG00000011347;ENSMMUG00000012182;ENSMMUG00000023382;ENSMMUG00000049532	USP15;TKFC;TTC4;CD46;MYO18A;SNX4;DHX36;TRIM46;EPHB2;	3.061% (9/294)	0.0747417	1.13	NA	NA	1.55
33	8.34	GO:0002888	positive regulation of myeloid leukocyte mediated immunity	Any process that activates or increases the frequency, rate, or extent of myeloid leukocyte mediated immunity.	14.286% (2/14)	0.04375	1.36	ENSMMUG00000011106;ENSMMUG00000011347	SNX4;DHX36	0% (0/14)	1	0	NA	NA	1.36
33	5.43	GO:0002697	regulation of immune effector process	Any process that modulates the frequency, rate, or extent of an immune effector process.	5.405% (8/148)	0.00543304	2.26	ENSMMUG00000000955;ENSMMUG00000002692;ENSMMUG00000007129;ENSMMUG00000009938;ENSMMUG00000011106;ENSMMUG00000011347;ENSMMUG00000023382;ENSMMUG00000049532	USP15;TKFC;CD46;MYO18A;SNX4;DHX36;EPHB2;	3.378% (5/148)	0.155171	0.81	NA	NA	2.26
33	5.99	GO:0002699	positive regulation of immune effector process	Any process that activates or increases the frequency, rate, or extent of an immune effector process.	7.5% (6/80)	0.0147913	1.83	ENSMMUG00000000955;ENSMMUG00000007129;ENSMMUG00000009938;ENSMMUG00000011106;ENSMMUG00000011347;ENSMMUG00000023382	USP15;CD46;MYO18A;SNX4;DHX36;EPHB2	2.5% (2/80)	0.551053	0.26	NA	NA	1.83
34	6.45	GO:0030100	regulation of endocytosis	Any process that modulates the frequency, rate or extent of endocytosis.	5.825% (6/103)	0.0322989	1.49	ENSMMUG00000005646;ENSMMUG00000006623;ENSMMUG00000018366;ENSMMUG00000019184;ENSMMUG00000022009;ENSMMUG00000051879	DGKD;RUBCN;OPHN1;ANKFY1;CDC42;CLIP3	0% (0/103)	1	0	NA	NA	1.49
34	7.37	GO:0045921	positive regulation of exocytosis	Any process that activates or increases the frequency, rate or extent of exocytosis.	8.511% (4/47)	0.0203704	1.69	ENSMMUG00000008209;ENSMMUG00000011106;ENSMMUG00000014069;ENSMMUG00000021184	TSPAN6;SNX4;PDCD6IP;VPS4B	0% (0/47)	1	0	NA	NA	1.69
34	6.85	GO:0043271	negative regulation of ion transport	Any process that stops, prevents, or reduces the frequency, rate or extent of the directed movement of charged atoms or small charged molecules into, out of or within a cell, or between cells, by means of some agent such as a transporter or pore.	5.66% (3/53)	0.0469533	1.33	ENSMMUG00000006432;ENSMMUG00000017561;ENSMMUG00000023382	PXK;SLC43A2;EPHB2	1.887% (1/53)	0.530127	0.28	NA	NA	1.33
34	6.21	GO:0002791	regulation of peptide secretion	Any process that modulates the frequency, rate, or extent of peptide secretion.	3.54% (4/113)	0.413862	0.38	NA	NA	2.655% (3/113)	0.0496948	1.3	ENSMMUG00000006171;ENSMMUG00000009113;ENSMMUG00000016207	SLC16A1;CD74;PASK	1.3
35	8.85	GO:0051350	negative regulation of lyase activity	Any process that stops or reduces the rate of lyase activity, the catalysis of the cleavage of C-C, C-O, C-N and other bonds by other means than by hydrolysis or oxidation, or conversely adding a group to a double bond.	25% (2/8)	0.0241389	1.62	ENSMMUG00000018747;ENSMMUG00000018976	MTRR;ADGRV1	0% (0/8)	1	0	NA	NA	1.62
35	4.56	GO:0044092	negative regulation of molecular function	Any process that stops or reduces the rate or extent of a molecular function, an elemental biological activity occurring at the molecular level, such as catalysis or binding.	3.22% (18/559)	0.0771931	1.11	NA	NA	2.862% (16/559)	0.0443423	1.35	ENSMMUG00000003624;ENSMMUG00000003907;ENSMMUG00000003915;ENSMMUG00000005727;ENSMMUG00000005761;ENSMMUG00000005829;ENSMMUG00000008670;ENSMMUG00000009223;ENSMMUG00000010311;ENSMMUG00000013101;ENSMMUG00000015391;ENSMMUG00000017569;ENSMMUG00000020374;ENSMMUG00000022824;ENSMMUG00000050123;ENSMMUG00000062024	MAP3K10;BAX;RUVBL2;PKN1;UBXN1;BST2;SHB;PPP1R15A;NF2;TAF3;CTSZ;DDX3X;NFKBIA;ILRUN;AKT1S1;NFKBIL1	1.35
36	8.19	GO:0048662	negative regulation of smooth muscle cell proliferation	Any process that stops, prevents or reduces the rate or extent of smooth muscle cell proliferation.	13.333% (2/15)	0.0251961	1.6	ENSMMUG00000001587;ENSMMUG00000023449	TPM1;MFN2	0% (0/15)	1	0	NA	NA	1.6
36	4.02	GO:0010941	regulation of cell death	Any process that modulates the rate or frequency of cell death. Cell death is the specific activation or halting of processes within a cell so that its vital functions markedly cease, rather than simply deteriorating gradually over time, which culminates in cell death.	3.046% (23/755)	0.165332	0.78	NA	NA	2.781% (21/755)	0.0387917	1.41	ENSMMUG00000003624;ENSMMUG00000003907;ENSMMUG00000008084;ENSMMUG00000009019;ENSMMUG00000009113;ENSMMUG00000009948;ENSMMUG00000010311;ENSMMUG00000012466;ENSMMUG00000012895;ENSMMUG00000015391;ENSMMUG00000017569;ENSMMUG00000018163;ENSMMUG00000020213;ENSMMUG00000020799;ENSMMUG00000020834;ENSMMUG00000021407;ENSMMUG00000023251;ENSMMUG00000044603;ENSMMUG00000056548;ENSMMUG00000063817;ENSMMUG00000064297	MAP3K10;BAX;CHMP4B;RPS3;CD74;HDAC1;NF2;;PYCR1;CTSZ;DDX3X;CASP9;LTBR;BID;UTP11;TRAF4;KANK2;ZFP36L1;F3;SOX9;IER3	1.41
36	6.64	GO:0051983	regulation of chromosome segregation	Any process that modulates the frequency, rate or extent of chromosome segregation, the process in which genetic material, in the form of chromosomes, is organized and then physically separated and apportioned to two or more sets.	10.169% (6/59)	0.00325758	2.49	ENSMMUG00000006018;ENSMMUG00000009365;ENSMMUG00000015468;ENSMMUG00000019154;ENSMMUG00000022009;ENSMMUG00000023255	SPAG5;SPDL1;CHFR;SFPQ;CDC42;CDK5RAP2	1.695% (1/59)	0.671185	0.17	NA	NA	2.49
36	7.61	GO:0051985	negative regulation of chromosome segregation	Any process that stops, prevents, or reduces the frequency, rate or extent of chromosome segregation, the process in which genetic material, in the form of chromosomes, is organized and then physically separated and apportioned to two or more sets.	13.636% (3/22)	0.0226912	1.64	ENSMMUG00000009365;ENSMMUG00000015468;ENSMMUG00000023255	SPDL1;CHFR;CDK5RAP2	0% (0/22)	1	0	NA	NA	1.64
36	7.33	GO:0043900	regulation of multi-organism process	Any process that modulates the frequency, rate or extent of a multi-organism process, a process in which an organism has an effect on another organism of the same or different species.	0% (0/33)	1	0	NA	NA	9.091% (3/33)	0.0233965	1.63	ENSMMUG00000005829;ENSMMUG00000008670;ENSMMUG00000016334	BST2;SHB;NPR2	1.63
36	8.27	GO:0043901	negative regulation of multi-organism process	Any process that stops, prevents, or reduces the frequency, rate or extent of a multi-organism process, a process in which an organism has an effect on another organism of the same or different species.	0% (0/17)	1	0	NA	NA	17.647% (3/17)	0.00396505	2.4	ENSMMUG00000005829;ENSMMUG00000008670;ENSMMUG00000016334	BST2;SHB;NPR2	2.4
36	8.47	GO:0006450	regulation of translational fidelity	Any process that modulates the ability of the translational apparatus to interpret the genetic code.	10.526% (2/19)	0.0422704	1.37	ENSMMUG00000006256;ENSMMUG00000050472	TARS2;DTD2	10.526% (2/19)	0.0588101	1.23	NA	NA	1.37
36	9.77	GO:0031915	positive regulation of synaptic plasticity	A process that increases synaptic plasticity, the ability of synapses to change as circumstances require. They may alter function, such as increasing or decreasing their sensitivity, or they may increase or decrease in actual numbers.	20% (1/5)	0.0454546	1.34	ENSMMUG00000023382	EPHB2	0% (0/5)	1	0	NA	NA	1.34
37	7.19	GO:0046785	microtubule polymerization	The addition of tubulin heterodimers to one or both ends of a microtubule.	7.407% (4/54)	0.0162858	1.79	ENSMMUG00000005376;ENSMMUG00000011624;ENSMMUG00000023255;ENSMMUG00000051879	TBCD;SLC39A12;CDK5RAP2;CLIP3	1.852% (1/54)	0.697571	0.16	NA	NA	1.79
37	7.71	GO:0031113	regulation of microtubule polymerization	Any process that modulates the frequency, rate or extent of microtubule polymerization.	10.811% (4/37)	0.00963155	2.02	ENSMMUG00000005376;ENSMMUG00000011624;ENSMMUG00000023255;ENSMMUG00000051879	TBCD;SLC39A12;CDK5RAP2;CLIP3	2.703% (1/37)	0.54642	0.26	NA	NA	2.02
37	9.26	GO:0031115	negative regulation of microtubule polymerization	Any process that stops, prevents, or reduces the frequency, rate or extent of microtubule polymerization.	25% (2/8)	0.0259857	1.59	ENSMMUG00000005376;ENSMMUG00000051879	TBCD;CLIP3	0% (0/8)	1	0	NA	NA	1.59
38	6.44	GO:0006338	chromatin remodeling	Dynamic structural changes to eukaryotic chromatin occurring throughout the cell division cycle. These changes range from the local changes necessary for transcriptional regulation to global changes necessary for chromosome segregation.	2.062% (2/97)	0.697087	0.16	NA	NA	7.216% (7/97)	0.00734712	2.13	ENSMMUG00000003317;ENSMMUG00000003915;ENSMMUG00000004896;ENSMMUG00000009345;ENSMMUG00000009948;ENSMMUG00000020553;ENSMMUG00000063817	KDM6A;RUVBL2;CENPV;SMARCC1;HDAC1;KDM5C;SOX9	2.13
38	6.26	GO:0006333	chromatin assembly or disassembly	The formation or destruction of chromatin structures.	1.942% (2/103)	0.731939	0.14	NA	NA	5.825% (6/103)	0.0422674	1.37	ENSMMUG00000001616;ENSMMUG00000004896;ENSMMUG00000009345;ENSMMUG00000009948;ENSMMUG00000023138;ENSMMUG00000063817	PADI2;CENPV;SMARCC1;HDAC1;BRD2;SOX9	1.37
38	8.79	GO:0031498	chromatin disassembly	The controlled breakdown of chromatin from a higher order structure into its simpler subcomponents, DNA, histones, other proteins, and sometimes RNA.	9.091% (1/11)	0.29247	0.53	NA	NA	18.182% (2/11)	0.0397802	1.4	ENSMMUG00000001616;ENSMMUG00000009345	PADI2;SMARCC1	1.4
38	5.85	GO:0043062	extracellular structure organization	A process that is carried out at the cellular level which results in the assembly, arrangement of constituent parts, or disassembly of structures in the space external to the outermost structure of a cell. For cells without external protective or external encapsulating structures this refers to space outside of the plasma membrane, and also covers the host cell environment outside an intracellula…	0.87% (1/115)	0.944725	0.02	NA	NA	5.217% (6/115)	0.0286905	1.54	ENSMMUG00000006949;ENSMMUG00000010331;ENSMMUG00000017203;ENSMMUG00000022282;ENSMMUG00000053143;ENSMMUG00000063817	PLOD3;MMP17;ADAMTSL2;COL4A2;WASHC1;SOX9	1.54
38	6.31	GO:0031023	microtubule organizing center organization	A process that is carried out at the cellular level which results in the assembly, arrangement of constituent parts, or disassembly of a microtubule organizing center, a structure from which microtubules grow.	7.059% (6/85)	0.0168941	1.77	ENSMMUG00000013685;ENSMMUG00000014069;ENSMMUG00000018326;ENSMMUG00000021184;ENSMMUG00000022844;ENSMMUG00000023255	BBS4;PDCD6IP;USP33;VPS4B;GCC2;CDK5RAP2	2.353% (2/85)	0.525099	0.28	NA	NA	1.77
38	4.67	GO:0000226	microtubule cytoskeleton organization	A process that is carried out at the cellular level which results in the assembly, arrangement of constituent parts, or disassembly of cytoskeletal structures comprising microtubules and their associated proteins.	4.348% (16/368)	0.0441071	1.36	ENSMMUG00000000401;ENSMMUG00000005376;ENSMMUG00000006018;ENSMMUG00000009365;ENSMMUG00000011624;ENSMMUG00000012182;ENSMMUG00000013685;ENSMMUG00000014069;ENSMMUG00000016128;ENSMMUG00000017565;ENSMMUG00000018326;ENSMMUG00000019563;ENSMMUG00000021184;ENSMMUG00000022844;ENSMMUG00000023255;ENSMMUG00000051879	GAS8;TBCD;SPAG5;SPDL1;SLC39A12;TRIM46;BBS4;PDCD6IP;SIK3;DIXDC1;USP33;CRMP1;VPS4B;GCC2;CDK5RAP2;CLIP3	1.63% (6/368)	0.729732	0.14	NA	NA	1.36
38	8.85	GO:0090069	regulation of ribosome biogenesis	Any process that modulates the rate, frequency or extent of ribosome biogenesis. Ribosome biogenesis is the cellular process that results in the biosynthesis of constituent macromolecules, assembly, and arrangement of constituent parts of ribosome subunits.	18.182% (2/11)	0.031251	1.51	ENSMMUG00000005352;ENSMMUG00000011367	USP36;BUD23	9.091% (1/11)	0.197608	0.7	NA	NA	1.51
38	7.45	GO:0042255	ribosome assembly	The aggregation, arrangement and bonding together of the mature ribosome and of its subunits.	0% (0/41)	1	0	NA	NA	7.317% (3/41)	0.0393273	1.41	ENSMMUG00000007433;ENSMMUG00000013429;ENSMMUG00000017569	RPL6;;DDX3X	1.41
38	9.36	GO:0034497	protein localization to phagophore assembly site	Any process in which a protein is transported to, or maintained at, the phagophore assembly site (PAS).	25% (2/8)	0.0170643	1.77	ENSMMUG00000014553;ENSMMUG00000023449	PIK3C3;MFN2	0% (0/8)	1	0	NA	NA	1.77
38	8.38	GO:0000423	mitophagy	The selective autophagy process in which a mitochondrion is degraded by macroautophagy.	15% (3/20)	0.0168826	1.77	ENSMMUG00000006362;ENSMMUG00000019672;ENSMMUG00000023449	HUWE1;ATG13;MFN2	0% (0/20)	1	0	NA	NA	1.77
39	8.92	GO:0051988	regulation of attachment of spindle microtubules to kinetochore	Any process that modulates the frequency, rate or extent of the attachment of spindle microtubules to the kinetochore.	25% (2/8)	0.0487884	1.31	ENSMMUG00000006018;ENSMMUG00000022009	SPAG5;CDC42	0% (0/8)	1	0	NA	NA	1.31
39	5.02	GO:0010564	regulation of cell cycle process	Any process that modulates a cellular process that is involved in the progression of biochemical and morphological phases and events that occur in a cell during successive cell replication or nuclear replication events.	4.819% (16/332)	0.0243742	1.61	ENSMMUG00000006018;ENSMMUG00000006752;ENSMMUG00000007922;ENSMMUG00000009365;ENSMMUG00000009789;ENSMMUG00000013685;ENSMMUG00000014069;ENSMMUG00000014461;ENSMMUG00000014553;ENSMMUG00000015468;ENSMMUG00000019154;ENSMMUG00000021184;ENSMMUG00000022009;ENSMMUG00000023255;ENSMMUG00000032248;ENSMMUG00000040393	SPAG5;NAE1;FHL1;SPDL1;ZNF268;BBS4;PDCD6IP;BABAM2;PIK3C3;CHFR;SFPQ;VPS4B;CDC42;CDK5RAP2;MIIP;ZNF655	3.012% (10/332)	0.191115	0.72	NA	NA	1.61
39	4.45	GO:0051726	regulation of cell cycle	Any process that modulates the rate or extent of progression through the cell cycle.	3.86% (21/544)	0.0257496	1.59	ENSMMUG00000000914;ENSMMUG00000002561;ENSMMUG00000002808;ENSMMUG00000005649;ENSMMUG00000006018;ENSMMUG00000006752;ENSMMUG00000007420;ENSMMUG00000007922;ENSMMUG00000009365;ENSMMUG00000009789;ENSMMUG00000013685;ENSMMUG00000014069;ENSMMUG00000014461;ENSMMUG00000014553;ENSMMUG00000015468;ENSMMUG00000019154;ENSMMUG00000021184;ENSMMUG00000022009;ENSMMUG00000023255;ENSMMUG00000032248;ENSMMUG00000040393	CCNG2;NSUN2;TSC2;WDR6;SPAG5;NAE1;NUDT6;FHL1;SPDL1;ZNF268;BBS4;PDCD6IP;BABAM2;PIK3C3;CHFR;SFPQ;VPS4B;CDC42;CDK5RAP2;MIIP;ZNF655	2.39% (13/544)	0.204078	0.69	NA	NA	1.59
39	6.31	GO:0000075	cell cycle checkpoint	A cell cycle process that controls cell cycle progression by monitoring the integrity of specific cell cycle events. A cell cycle checkpoint begins with detection of deficiencies or defects and ends with signal transduction.	6.593% (6/91)	0.0271203	1.57	ENSMMUG00000002561;ENSMMUG00000006752;ENSMMUG00000009365;ENSMMUG00000014461;ENSMMUG00000015468;ENSMMUG00000023255	NSUN2;NAE1;SPDL1;BABAM2;CHFR;CDK5RAP2	2.198% (2/91)	0.521491	0.28	NA	NA	1.57
39	5.36	GO:0045786	negative regulation of cell cycle	Any process that stops, prevents or reduces the rate or extent of progression through the cell cycle.	4.979% (12/241)	0.0291325	1.54	ENSMMUG00000002561;ENSMMUG00000005649;ENSMMUG00000006752;ENSMMUG00000007420;ENSMMUG00000007922;ENSMMUG00000009365;ENSMMUG00000009789;ENSMMUG00000014461;ENSMMUG00000015468;ENSMMUG00000023255;ENSMMUG00000032248;ENSMMUG00000040393	NSUN2;WDR6;NAE1;NUDT6;FHL1;SPDL1;ZNF268;BABAM2;CHFR;CDK5RAP2;MIIP;ZNF655	2.075% (5/241)	0.52955	0.28	NA	NA	1.54
39	6.64	GO:1901991	negative regulation of mitotic cell cycle phase transition	NA	7.692% (6/78)	0.0319598	1.5	ENSMMUG00000006752;ENSMMUG00000007922;ENSMMUG00000009365;ENSMMUG00000023255;ENSMMUG00000032248;ENSMMUG00000040393	NAE1;FHL1;SPDL1;CDK5RAP2;MIIP;ZNF655	5.128% (4/78)	0.0845628	1.07	NA	NA	1.5
39	6.18	GO:0010948	negative regulation of cell cycle process	Any process that decreases the rate, frequency or extent of a cellular process that is involved in the progression of biochemical and morphological phases and events that occur in a cell during successive cell replication or nuclear replication events.	7.317% (9/123)	0.01313	1.88	ENSMMUG00000006752;ENSMMUG00000007922;ENSMMUG00000009365;ENSMMUG00000009789;ENSMMUG00000014461;ENSMMUG00000015468;ENSMMUG00000023255;ENSMMUG00000032248;ENSMMUG00000040393	NAE1;FHL1;SPDL1;ZNF268;BABAM2;CHFR;CDK5RAP2;MIIP;ZNF655	3.252% (4/123)	0.324953	0.49	NA	NA	1.88
39	6.51	GO:1901988	negative regulation of cell cycle phase transition	NA	9.302% (8/86)	0.00359883	2.44	ENSMMUG00000006752;ENSMMUG00000007922;ENSMMUG00000009365;ENSMMUG00000014461;ENSMMUG00000015468;ENSMMUG00000023255;ENSMMUG00000032248;ENSMMUG00000040393	NAE1;FHL1;SPDL1;BABAM2;CHFR;CDK5RAP2;MIIP;ZNF655	4.651% (4/86)	0.108288	0.97	NA	NA	2.44
40	5.07	GO:0198738	cell-cell signaling by wnt	NA	1.826% (4/219)	0.341133	0.47	NA	NA	3.196% (7/219)	0.00947948	2.02	ENSMMUG00000003317;ENSMMUG00000003915;ENSMMUG00000006620;ENSMMUG00000009948;ENSMMUG00000010674;ENSMMUG00000017569;ENSMMUG00000063817	KDM6A;RUVBL2;CSNK1G2;HDAC1;LZTS2;DDX3X;SOX9	2.02
40	9.48	GO:0099541	trans-synaptic signaling by lipid	Cell-cell signaling from post to pre-synapse, across the synaptic cleft, mediated by a lipid.	0% (0/6)	1	0	NA	NA	16.667% (1/6)	0.0158311	1.8	ENSMMUG00000010292	DAGLB	1.8
40	9.77	GO:0099545	trans-synaptic signaling by trans-synaptic complex	Cell-cell signaling between presynapse and postsynapse mediated by a trans-synaptic protein complex.	20% (1/5)	0.0391601	1.41	ENSMMUG00000023382	EPHB2	0% (0/5)	1	0	NA	NA	1.41
40	9.48	GO:0098917	retrograde trans-synaptic signaling	Cell-cell signaling from post to pre-synapse, across the synaptic cleft.	0% (0/8)	1	0	NA	NA	12.5% (1/8)	0.0211082	1.68	ENSMMUG00000010292	DAGLB	1.68
41	8.52	GO:0060632	regulation of microtubule-based movement	Any process that modulates the rate, frequency, or extent of microtubule-based movement, the movement of organelles, other microtubules and other particles along microtubules, mediated by motor proteins.	16.667% (2/12)	0.0376392	1.42	ENSMMUG00000013685;ENSMMUG00000054817	BBS4;IGBP1	0% (0/12)	1	0	NA	NA	1.42
41	5.99	GO:0032886	regulation of microtubule-based process	Any process that modulates the frequency, rate or extent of any cellular process that depends upon or alters the microtubule cytoskeleton.	6.369% (10/157)	0.00477721	2.32	ENSMMUG00000005376;ENSMMUG00000006018;ENSMMUG00000011624;ENSMMUG00000013685;ENSMMUG00000014069;ENSMMUG00000017565;ENSMMUG00000021184;ENSMMUG00000023255;ENSMMUG00000051879;ENSMMUG00000054817	TBCD;SPAG5;SLC39A12;BBS4;PDCD6IP;DIXDC1;VPS4B;CDK5RAP2;CLIP3;IGBP1	1.274% (2/157)	0.802527	0.1	NA	NA	2.32
41	8.43	GO:0060294	cilium movement involved in cell motility	Movement of cilia mediated by motor proteins that contributes to the movement of a cell.	22.222% (2/9)	0.012973	1.89	ENSMMUG00000000401;ENSMMUG00000013685	GAS8;BBS4	0% (0/9)	1	0	NA	NA	1.89
41	4.3	GO:0007017	microtubule-based process	Any cellular process that depends upon or alters the microtubule cytoskeleton, that part of the cytoskeleton comprising microtubules and their associated proteins.	4.115% (20/486)	0.020903	1.68	ENSMMUG00000000401;ENSMMUG00000005376;ENSMMUG00000006018;ENSMMUG00000008077;ENSMMUG00000009365;ENSMMUG00000011624;ENSMMUG00000012182;ENSMMUG00000013685;ENSMMUG00000014069;ENSMMUG00000016128;ENSMMUG00000016187;ENSMMUG00000017565;ENSMMUG00000018326;ENSMMUG00000019154;ENSMMUG00000019563;ENSMMUG00000021184;ENSMMUG00000022844;ENSMMUG00000023255;ENSMMUG00000051879;ENSMMUG00000054817	GAS8;TBCD;SPAG5;DYNC2LI1;SPDL1;SLC39A12;TRIM46;BBS4;PDCD6IP;SIK3;SYBU;DIXDC1;USP33;SFPQ;CRMP1;VPS4B;GCC2;CDK5RAP2;CLIP3;IGBP1	1.852% (9/486)	0.586288	0.23	NA	NA	1.68
41	5.58	GO:0007018	microtubule-based movement	A microtubule-based process that results in the movement of organelles, other microtubules, or other cellular components. Examples include motor-driven movement along microtubules and movement driven by polymerization or depolymerization of microtubules.	5.128% (8/156)	0.0150221	1.82	ENSMMUG00000000401;ENSMMUG00000008077;ENSMMUG00000012182;ENSMMUG00000013685;ENSMMUG00000016187;ENSMMUG00000019154;ENSMMUG00000051879;ENSMMUG00000054817	GAS8;DYNC2LI1;TRIM46;BBS4;SYBU;SFPQ;CLIP3;IGBP1	1.282% (2/156)	0.81244	0.09	NA	NA	1.82
42	5.8	GO:1903046	meiotic cell cycle process	NA	7.692% (5/65)	0.0249754	1.6	ENSMMUG00000002561;ENSMMUG00000007102;ENSMMUG00000009096;ENSMMUG00000015468;ENSMMUG00000023208	NSUN2;NCAPD3;TDRKH;CHFR;TERF1	0% (0/65)	1	0	NA	NA	1.6
42	5.67	GO:0051321	meiotic cell cycle	Progression through the phases of the meiotic cell cycle, in which canonically a cell replicates to produce four offspring with half the chromosomal content of the progenitor cell via two nuclear divisions.	6.329% (5/79)	0.049001	1.31	ENSMMUG00000002561;ENSMMUG00000007102;ENSMMUG00000009096;ENSMMUG00000015468;ENSMMUG00000023208	NSUN2;NCAPD3;TDRKH;CHFR;TERF1	1.266% (1/79)	0.749153	0.13	NA	NA	1.31
42	9.08	GO:0061952	midbody abscission	The process by which the midbody, the cytoplasmic bridge that connects the two prospective daughter cells, is severed at the end of mitotic cytokinesis, resulting in two separate daughter cells.	22.222% (2/9)	0.0168277	1.77	ENSMMUG00000014069;ENSMMUG00000021184	PDCD6IP;VPS4B	11.111% (1/9)	0.10312	0.99	NA	NA	1.77
42	5.49	GO:0098813	nuclear chromosome segregation	The process in which genetic material, in the form of nuclear chromosomes, is organized into specific structures and then physically separated and apportioned to two or more sets. Nuclear chromosome segregation begins with the condensation of chromosomes, includes chromosome separation, and ends when chromosomes have completed movement to the spindle poles.	6.923% (9/130)	0.0188633	1.72	ENSMMUG00000006018;ENSMMUG00000007102;ENSMMUG00000009365;ENSMMUG00000015468;ENSMMUG00000019154;ENSMMUG00000021184;ENSMMUG00000022009;ENSMMUG00000023208;ENSMMUG00000023255	SPAG5;NCAPD3;SPDL1;CHFR;SFPQ;VPS4B;CDC42;TERF1;CDK5RAP2	2.308% (3/130)	0.607826	0.22	NA	NA	1.72
42	5.96	GO:0000819	sister chromatid segregation	The cell cycle process in which sister chromatids are organized and then physically separated and apportioned to two or more sets.	6.667% (7/105)	0.0344118	1.46	ENSMMUG00000006018;ENSMMUG00000007102;ENSMMUG00000009365;ENSMMUG00000015468;ENSMMUG00000019154;ENSMMUG00000021184;ENSMMUG00000023255	SPAG5;NCAPD3;SPDL1;CHFR;SFPQ;VPS4B;CDK5RAP2	2.857% (3/105)	0.439443	0.36	NA	NA	1.46
43	5.89	GO:0042113	B cell activation	The change in morphology and behavior of a mature or immature B cell resulting from exposure to a mitogen, cytokine, chemokine, cellular ligand, or an antigen for which it is specific.	1.835% (2/109)	0.624101	0.2	NA	NA	4.587% (5/109)	0.0300178	1.52	ENSMMUG00000005727;ENSMMUG00000008670;ENSMMUG00000009113;ENSMMUG00000009204;ENSMMUG00000044603	PKN1;SHB;CD74;SWAP70;ZFP36L1	1.52
43	7.27	GO:0042100	B cell proliferation	The expansion of a B cell population by cell division. Follows B cell activation.	3.571% (1/28)	0.392373	0.41	NA	NA	10.714% (3/28)	0.0462632	1.33	ENSMMUG00000005727;ENSMMUG00000008670;ENSMMUG00000009113	PKN1;SHB;CD74	1.33
44	5.57	GO:0051301	cell division	The process resulting in division and partitioning of components of a cell to form more cells; may or may not be accompanied by the physical separation of a cell into distinct, individually membrane-bounded daughter cells.	4.608% (10/217)	0.0478513	1.32	ENSMMUG00000006018;ENSMMUG00000007102;ENSMMUG00000009365;ENSMMUG00000013685;ENSMMUG00000014069;ENSMMUG00000014553;ENSMMUG00000015468;ENSMMUG00000017565;ENSMMUG00000021184;ENSMMUG00000022009	SPAG5;NCAPD3;SPDL1;BBS4;PDCD6IP;PIK3C3;CHFR;DIXDC1;VPS4B;CDC42	2.765% (6/217)	0.234503	0.63	NA	NA	1.32
44	5.09	GO:0061919	process utilizing autophagic mechanism	A cellular process involving delivery of a portion of the cytoplasm to lysosomes or to the plant or fungal vacuole that does not involve direct transport through the endocytic or vacuolar protein sorting (Vps) pathways. This process typically leads to degradation of the cargo; however, it can also be used to deliver resident proteins, such as in the cytoplasm-to-vacuole targeting (Cvt) pathway.	4.452% (13/292)	0.0333967	1.48	ENSMMUG00000002808;ENSMMUG00000003106;ENSMMUG00000005352;ENSMMUG00000005649;ENSMMUG00000006362;ENSMMUG00000006623;ENSMMUG00000012182;ENSMMUG00000014553;ENSMMUG00000018326;ENSMMUG00000019672;ENSMMUG00000021184;ENSMMUG00000022751;ENSMMUG00000023449	TSC2;SEC16A;USP36;WDR6;HUWE1;RUBCN;TRIM46;PIK3C3;USP33;ATG13;VPS4B;MFSD8;MFN2	1.712% (5/292)	0.660092	0.18	NA	NA	1.48
44	5.3	GO:0007059	chromosome segregation	The process in which genetic material, in the form of chromosomes, is organized into specific structures and then physically separated and apportioned to two or more sets. In eukaryotes, chromosome segregation begins with the condensation of chromosomes, includes chromosome separation, and ends when chromosomes have completed movement to the spindle poles.	5.521% (9/163)	0.0220626	1.66	ENSMMUG00000006018;ENSMMUG00000007102;ENSMMUG00000009365;ENSMMUG00000015468;ENSMMUG00000019154;ENSMMUG00000021184;ENSMMUG00000022009;ENSMMUG00000023208;ENSMMUG00000023255	SPAG5;NCAPD3;SPDL1;CHFR;SFPQ;VPS4B;CDC42;TERF1;CDK5RAP2	3.067% (5/163)	0.200941	0.7	NA	NA	1.66
44	8.67	GO:0001783	B cell apoptotic process	Any apoptotic process in a B cell, a lymphocyte of B lineage with the phenotype CD19-positive and capable of B cell mediated immunity.	0% (0/9)	1	0	NA	NA	33.333% (3/9)	0.025641	1.59	ENSMMUG00000003907;ENSMMUG00000005727;ENSMMUG00000009113	BAX;PKN1;CD74	1.59
44	3.66	GO:0008219	cell death	Any biological process that results in permanent cessation of all vital functions of a cell. A cell should be considered dead when any one of the following molecular or morphological criteria is met: (1) the cell has lost the integrity of its plasma membrane; (2) the cell, including its nucleus, has undergone complete fragmentation into discrete bodies (frequently referred to as apoptotic bodies)…	2.688% (25/930)	0.397379	0.4	NA	NA	2.688% (25/930)	0.0491921	1.31	ENSMMUG00000003624;ENSMMUG00000003907;ENSMMUG00000005010;ENSMMUG00000005727;ENSMMUG00000008084;ENSMMUG00000008174;ENSMMUG00000009019;ENSMMUG00000009113;ENSMMUG00000009948;ENSMMUG00000010311;ENSMMUG00000012466;ENSMMUG00000012895;ENSMMUG00000013067;ENSMMUG00000015391;ENSMMUG00000017569;ENSMMUG00000018163;ENSMMUG00000020213;ENSMMUG00000020799;ENSMMUG00000020834;ENSMMUG00000021407;ENSMMUG00000023251;…	MAP3K10;BAX;;PKN1;CHMP4B;CASP6;RPS3;CD74;HDAC1;NF2;;PYCR1;EMP3;CTSZ;DDX3X;CASP9;LTBR;BID;UTP11;TRAF4;KANK2;ZFP36L1;F3;SOX9;IER3	1.31
44	7.39	GO:0097194	execution phase of apoptosis	A stage of the apoptotic process that starts with the controlled breakdown of the cell through the action of effector caspases or other effector molecules (e.g. cathepsins, calpains etc.). Key steps of the execution phase are rounding-up of the cell, retraction of pseudopodes, reduction of cellular volume (pyknosis), chromatin condensation, nuclear fragmentation (karyorrhexis), plasma membrane bl…	0% (0/35)	1	0	NA	NA	8.571% (3/35)	0.0286311	1.54	ENSMMUG00000008174;ENSMMUG00000009019;ENSMMUG00000012466	CASP6;RPS3;	1.54
