# Supplementary material for: Evolutionary and biomedical implications of sex differences in the primate brain transcriptome
Source: Cell Genom. 2024 Jun 27;4(7):100589. doi: 10.1016/j.xgen.2024.100589 (PMC11293591; doi:10.1016/j.xgen.2024.100589)
Supplement: Table S11.g:Profiler enrichment results for genes with conserved or divergent sex-biased expression across humans and macaques, related to Figures 3E and 3F — Gene sets (conserved male bias, conserved female bias, or not conserved) are listed in column A. Source refers to the functional information source. GO:MF = gene ontology molecular function; GO:CC = gene ontology cellular compartment; GO:BP = gene ontology biological function; KEGG = KEGG Reactome database; HP = human phenotype ontology. Only significant terms (g:SCS < 0.05) are included. [file mmc12.xlsx]

## Sheet: Table S11
Supplementary Table 11 | g:Profiler enrichment results for genes with conserved or divergent sex-biased expression across humans and macaques
Gene set	source	term_name	term_id	adjusted_p_value	negative_log10_of_adjusted_p_value	term_size	query_size	intersection_size	effective_domain_size	intersections
Conserved male-bias	GO:BP	trans-synaptic signaling	GO:0099537	3.70815e-08	7.43084	383	3938	223	9724	ENSMMUG00000001294,ENSMMUG00000001540,ENSMMUG00000002574,ENSMMUG00000005482,ENSMMUG00000005744,ENSMMUG00000006421,ENSMMUG00000006432,ENSMMUG00000006927,ENSMMUG00000006952,ENSMMUG00000007612,ENSMMUG00000007785,ENSMMUG00000008399,ENSMMUG00000008578,ENSMMUG00000008714,ENSMMUG00000009856,ENSMMUG00000010173,ENSMMUG00000010417,ENSMMUG00000010987,ENSMMUG00000011066,ENSMMUG00000012822,ENSMMUG00000014867,…
Conserved male-bias	GO:BP	anterograde trans-synaptic signaling	GO:0098916	3.82989e-08	7.41681	379	3938	221	9724	ENSMMUG00000001294,ENSMMUG00000001540,ENSMMUG00000002574,ENSMMUG00000005482,ENSMMUG00000005744,ENSMMUG00000006421,ENSMMUG00000006432,ENSMMUG00000006927,ENSMMUG00000007612,ENSMMUG00000007785,ENSMMUG00000008399,ENSMMUG00000008578,ENSMMUG00000008714,ENSMMUG00000009856,ENSMMUG00000010173,ENSMMUG00000010417,ENSMMUG00000010987,ENSMMUG00000011066,ENSMMUG00000012822,ENSMMUG00000014867,ENSMMUG00000017256,…
Conserved male-bias	GO:BP	chemical synaptic transmission	GO:0007268	3.82989e-08	7.41681	379	3938	221	9724	ENSMMUG00000001294,ENSMMUG00000001540,ENSMMUG00000002574,ENSMMUG00000005482,ENSMMUG00000005744,ENSMMUG00000006421,ENSMMUG00000006432,ENSMMUG00000006927,ENSMMUG00000007612,ENSMMUG00000007785,ENSMMUG00000008399,ENSMMUG00000008578,ENSMMUG00000008714,ENSMMUG00000009856,ENSMMUG00000010173,ENSMMUG00000010417,ENSMMUG00000010987,ENSMMUG00000011066,ENSMMUG00000012822,ENSMMUG00000014867,ENSMMUG00000017256,…
Conserved male-bias	GO:BP	synaptic signaling	GO:0099536	2.06371e-07	6.68535	396	3938	227	9724	ENSMMUG00000001294,ENSMMUG00000001540,ENSMMUG00000002574,ENSMMUG00000005482,ENSMMUG00000005744,ENSMMUG00000006421,ENSMMUG00000006432,ENSMMUG00000006927,ENSMMUG00000006952,ENSMMUG00000007612,ENSMMUG00000007785,ENSMMUG00000008399,ENSMMUG00000008578,ENSMMUG00000008714,ENSMMUG00000009856,ENSMMUG00000010173,ENSMMUG00000010417,ENSMMUG00000010987,ENSMMUG00000011066,ENSMMUG00000012822,ENSMMUG00000014867,…
Conserved male-bias	GO:BP	vesicle-mediated transport in synapse	GO:0099003	6.05272e-06	5.21805	138	3938	93	9724	ENSMMUG00000000273,ENSMMUG00000000376,ENSMMUG00000010173,ENSMMUG00000013669,ENSMMUG00000015422,ENSMMUG00000031732,ENSMMUG00000001739,ENSMMUG00000003376,ENSMMUG00000004001,ENSMMUG00000006414,ENSMMUG00000007626,ENSMMUG00000009892,ENSMMUG00000010228,ENSMMUG00000010526,ENSMMUG00000014271,ENSMMUG00000014292,ENSMMUG00000015476,ENSMMUG00000017431,ENSMMUG00000019407,ENSMMUG00000019887,ENSMMUG00000020203,…
Conserved male-bias	GO:BP	regulation of trans-synaptic signaling	GO:0099177	7.39546e-06	5.13103	279	3938	165	9724	ENSMMUG00000002574,ENSMMUG00000005482,ENSMMUG00000005744,ENSMMUG00000006421,ENSMMUG00000006432,ENSMMUG00000006927,ENSMMUG00000007612,ENSMMUG00000007785,ENSMMUG00000008714,ENSMMUG00000009856,ENSMMUG00000010173,ENSMMUG00000010417,ENSMMUG00000010987,ENSMMUG00000011066,ENSMMUG00000012822,ENSMMUG00000014867,ENSMMUG00000017292,ENSMMUG00000018538,ENSMMUG00000018797,ENSMMUG00000019305,ENSMMUG00000020651,…
Conserved male-bias	GO:BP	modulation of chemical synaptic transmission	GO:0050804	7.39546e-06	5.13103	279	3938	165	9724	ENSMMUG00000002574,ENSMMUG00000005482,ENSMMUG00000005744,ENSMMUG00000006421,ENSMMUG00000006432,ENSMMUG00000006927,ENSMMUG00000007612,ENSMMUG00000007785,ENSMMUG00000008714,ENSMMUG00000009856,ENSMMUG00000010173,ENSMMUG00000010417,ENSMMUG00000010987,ENSMMUG00000011066,ENSMMUG00000012822,ENSMMUG00000014867,ENSMMUG00000017292,ENSMMUG00000018538,ENSMMUG00000018797,ENSMMUG00000019305,ENSMMUG00000020651,…
Conserved male-bias	GO:BP	synaptic vesicle cycle	GO:0099504	3.82773e-05	4.41706	128	3938	86	9724	ENSMMUG00000000273,ENSMMUG00000000376,ENSMMUG00000010173,ENSMMUG00000013669,ENSMMUG00000015422,ENSMMUG00000031732,ENSMMUG00000001739,ENSMMUG00000003376,ENSMMUG00000004001,ENSMMUG00000007626,ENSMMUG00000010228,ENSMMUG00000010526,ENSMMUG00000014271,ENSMMUG00000014292,ENSMMUG00000015476,ENSMMUG00000017431,ENSMMUG00000019407,ENSMMUG00000019887,ENSMMUG00000046264,ENSMMUG00000049051,ENSMMUG00000062243,…
Conserved male-bias	GO:BP	synapse organization	GO:0050808	0.00161551	2.79169	259	3938	148	9724	ENSMMUG00000002916,ENSMMUG00000004063,ENSMMUG00000005041,ENSMMUG00000006952,ENSMMUG00000007612,ENSMMUG00000008578,ENSMMUG00000010173,ENSMMUG00000010297,ENSMMUG00000010417,ENSMMUG00000012293,ENSMMUG00000013267,ENSMMUG00000014867,ENSMMUG00000016064,ENSMMUG00000017507,ENSMMUG00000018139,ENSMMUG00000018538,ENSMMUG00000018797,ENSMMUG00000018880,ENSMMUG00000032427,ENSMMUG00000039085,ENSMMUG00000049373,…
Conserved male-bias	GO:BP	generation of neurons	GO:0048699	0.00613582	2.21213	711	3938	354	9724	ENSMMUG00000000376,ENSMMUG00000000521,ENSMMUG00000000809,ENSMMUG00000000893,ENSMMUG00000001247,ENSMMUG00000001344,ENSMMUG00000002916,ENSMMUG00000003128,ENSMMUG00000004242,ENSMMUG00000005041,ENSMMUG00000005092,ENSMMUG00000006421,ENSMMUG00000006705,ENSMMUG00000006824,ENSMMUG00000007612,ENSMMUG00000007643,ENSMMUG00000008540,ENSMMUG00000008578,ENSMMUG00000008801,ENSMMUG00000010173,ENSMMUG00000010428,…
Conserved male-bias	GO:BP	neuron projection development	GO:0031175	0.01148	1.94006	486	3938	251	9724	ENSMMUG00000000809,ENSMMUG00000000893,ENSMMUG00000001344,ENSMMUG00000002916,ENSMMUG00000003128,ENSMMUG00000005041,ENSMMUG00000006421,ENSMMUG00000006705,ENSMMUG00000006824,ENSMMUG00000007612,ENSMMUG00000007643,ENSMMUG00000010173,ENSMMUG00000010428,ENSMMUG00000010664,ENSMMUG00000011209,ENSMMUG00000012144,ENSMMUG00000012182,ENSMMUG00000012265,ENSMMUG00000013253,ENSMMUG00000014867,ENSMMUG00000015093,…
Conserved male-bias	GO:BP	cell-cell signaling	GO:0007267	0.0117315	1.93065	719	3938	356	9724	ENSMMUG00000000751,ENSMMUG00000001294,ENSMMUG00000001540,ENSMMUG00000001776,ENSMMUG00000002574,ENSMMUG00000005482,ENSMMUG00000005631,ENSMMUG00000005744,ENSMMUG00000006421,ENSMMUG00000006432,ENSMMUG00000006553,ENSMMUG00000006927,ENSMMUG00000006952,ENSMMUG00000007612,ENSMMUG00000007785,ENSMMUG00000008399,ENSMMUG00000008578,ENSMMUG00000008714,ENSMMUG00000009768,ENSMMUG00000009856,ENSMMUG00000009912,…
Conserved male-bias	GO:BP	neuron differentiation	GO:0030182	0.0121335	1.91601	661	3938	330	9724	ENSMMUG00000000376,ENSMMUG00000000521,ENSMMUG00000000809,ENSMMUG00000000893,ENSMMUG00000001344,ENSMMUG00000002916,ENSMMUG00000003128,ENSMMUG00000004242,ENSMMUG00000005041,ENSMMUG00000005092,ENSMMUG00000006421,ENSMMUG00000006705,ENSMMUG00000006824,ENSMMUG00000007612,ENSMMUG00000007643,ENSMMUG00000008540,ENSMMUG00000008801,ENSMMUG00000010173,ENSMMUG00000010428,ENSMMUG00000010664,ENSMMUG00000011066,…
Conserved male-bias	GO:BP	vesicle-mediated transport	GO:0016192	0.0185939	1.73063	848	3938	412	9724	ENSMMUG00000000140,ENSMMUG00000000273,ENSMMUG00000000368,ENSMMUG00000000376,ENSMMUG00000000512,ENSMMUG00000001118,ENSMMUG00000001187,ENSMMUG00000001294,ENSMMUG00000001432,ENSMMUG00000001612,ENSMMUG00000002843,ENSMMUG00000003089,ENSMMUG00000003106,ENSMMUG00000003589,ENSMMUG00000003787,ENSMMUG00000004101,ENSMMUG00000004903,ENSMMUG00000005331,ENSMMUG00000006962,ENSMMUG00000007612,ENSMMUG00000007717,…
Conserved male-bias	GO:CC	synapse	GO:0045202	1.40094e-14	13.8536	766	3938	428	9724	ENSMMUG00000000376,ENSMMUG00000001294,ENSMMUG00000001384,ENSMMUG00000001540,ENSMMUG00000002336,ENSMMUG00000002574,ENSMMUG00000002843,ENSMMUG00000002916,ENSMMUG00000004063,ENSMMUG00000005041,ENSMMUG00000005092,ENSMMUG00000005744,ENSMMUG00000006087,ENSMMUG00000006233,ENSMMUG00000006421,ENSMMUG00000006952,ENSMMUG00000007096,ENSMMUG00000007612,ENSMMUG00000007723,ENSMMUG00000007785,ENSMMUG00000008274,…
Conserved male-bias	GO:CC	neuron projection	GO:0043005	6.39037e-09	8.19447	567	3938	314	9724	ENSMMUG00000000376,ENSMMUG00000000602,ENSMMUG00000001294,ENSMMUG00000001384,ENSMMUG00000001540,ENSMMUG00000001776,ENSMMUG00000002336,ENSMMUG00000002574,ENSMMUG00000002916,ENSMMUG00000003128,ENSMMUG00000003589,ENSMMUG00000004767,ENSMMUG00000005134,ENSMMUG00000005917,ENSMMUG00000006001,ENSMMUG00000006285,ENSMMUG00000007449,ENSMMUG00000007723,ENSMMUG00000007785,ENSMMUG00000008407,ENSMMUG00000008714,…
Conserved male-bias	GO:CC	glutamatergic synapse	GO:0098978	7.23031e-08	7.14084	266	3938	164	9724	ENSMMUG00000000376,ENSMMUG00000002916,ENSMMUG00000004063,ENSMMUG00000005041,ENSMMUG00000005092,ENSMMUG00000005744,ENSMMUG00000006087,ENSMMUG00000006421,ENSMMUG00000006952,ENSMMUG00000009856,ENSMMUG00000010173,ENSMMUG00000010272,ENSMMUG00000010297,ENSMMUG00000010417,ENSMMUG00000011066,ENSMMUG00000012293,ENSMMUG00000013669,ENSMMUG00000014735,ENSMMUG00000014867,ENSMMUG00000016064,ENSMMUG00000017507,…
Conserved male-bias	GO:CC	somatodendritic compartment	GO:0036477	7.52108e-08	7.12372	332	3938	197	9724	ENSMMUG00000000376,ENSMMUG00000001540,ENSMMUG00000001776,ENSMMUG00000002336,ENSMMUG00000002574,ENSMMUG00000004767,ENSMMUG00000006001,ENSMMUG00000006285,ENSMMUG00000008407,ENSMMUG00000008714,ENSMMUG00000009856,ENSMMUG00000010173,ENSMMUG00000010297,ENSMMUG00000010987,ENSMMUG00000011051,ENSMMUG00000011214,ENSMMUG00000012362,ENSMMUG00000012897,ENSMMUG00000014735,ENSMMUG00000014867,ENSMMUG00000015814,…
Conserved male-bias	GO:CC	presynapse	GO:0098793	3.98375e-07	6.39971	254	3938	156	9724	ENSMMUG00000000376,ENSMMUG00000002574,ENSMMUG00000002843,ENSMMUG00000007096,ENSMMUG00000007785,ENSMMUG00000008274,ENSMMUG00000008399,ENSMMUG00000008540,ENSMMUG00000009856,ENSMMUG00000010272,ENSMMUG00000012362,ENSMMUG00000013669,ENSMMUG00000015814,ENSMMUG00000021163,ENSMMUG00000021845,ENSMMUG00000022354,ENSMMUG00000053174,ENSMMUG00000059634,ENSMMUG00000000100,ENSMMUG00000001397,ENSMMUG00000001735,…
Conserved male-bias	GO:CC	axon	GO:0030424	6.34132e-07	6.19782	261	3938	159	9724	ENSMMUG00000000376,ENSMMUG00000002574,ENSMMUG00000002916,ENSMMUG00000003589,ENSMMUG00000005917,ENSMMUG00000006001,ENSMMUG00000006285,ENSMMUG00000007723,ENSMMUG00000007785,ENSMMUG00000008407,ENSMMUG00000010173,ENSMMUG00000010272,ENSMMUG00000012182,ENSMMUG00000014726,ENSMMUG00000014735,ENSMMUG00000015655,ENSMMUG00000015814,ENSMMUG00000017920,ENSMMUG00000018797,ENSMMUG00000021163,ENSMMUG00000021691,…
Conserved male-bias	GO:CC	postsynapse	GO:0098794	1.77174e-06	5.7516	324	3938	189	9724	ENSMMUG00000001540,ENSMMUG00000002336,ENSMMUG00000002916,ENSMMUG00000005041,ENSMMUG00000005092,ENSMMUG00000005744,ENSMMUG00000006087,ENSMMUG00000006233,ENSMMUG00000006421,ENSMMUG00000008540,ENSMMUG00000008714,ENSMMUG00000008994,ENSMMUG00000009856,ENSMMUG00000010297,ENSMMUG00000010987,ENSMMUG00000011066,ENSMMUG00000012362,ENSMMUG00000014735,ENSMMUG00000015814,ENSMMUG00000017292,ENSMMUG00000017507,…
Conserved male-bias	GO:CC	cell junction	GO:0030054	2.24769e-05	4.64826	1058	3938	522	9724	ENSMMUG00000000001,ENSMMUG00000000376,ENSMMUG00000000415,ENSMMUG00000000669,ENSMMUG00000000828,ENSMMUG00000001187,ENSMMUG00000001294,ENSMMUG00000001384,ENSMMUG00000001540,ENSMMUG00000002336,ENSMMUG00000002574,ENSMMUG00000002843,ENSMMUG00000002916,ENSMMUG00000003128,ENSMMUG00000003589,ENSMMUG00000004063,ENSMMUG00000005041,ENSMMUG00000005092,ENSMMUG00000005631,ENSMMUG00000005744,ENSMMUG00000006087,…
Conserved male-bias	GO:CC	synaptic membrane	GO:0097060	3.01635e-05	4.52052	179	3938	113	9724	ENSMMUG00000001540,ENSMMUG00000002916,ENSMMUG00000005744,ENSMMUG00000006421,ENSMMUG00000007096,ENSMMUG00000008274,ENSMMUG00000009856,ENSMMUG00000010987,ENSMMUG00000012362,ENSMMUG00000015814,ENSMMUG00000017292,ENSMMUG00000017507,ENSMMUG00000018538,ENSMMUG00000018797,ENSMMUG00000021163,ENSMMUG00000031732,ENSMMUG00000054328,ENSMMUG00000000291,ENSMMUG00000001735,ENSMMUG00000003614,ENSMMUG00000004329,…
Conserved male-bias	GO:CC	dendritic tree	GO:0097447	0.000285532	3.54434	248	3938	145	9724	ENSMMUG00000000376,ENSMMUG00000001540,ENSMMUG00000001776,ENSMMUG00000002336,ENSMMUG00000002574,ENSMMUG00000004767,ENSMMUG00000006285,ENSMMUG00000008714,ENSMMUG00000010173,ENSMMUG00000010297,ENSMMUG00000010987,ENSMMUG00000011051,ENSMMUG00000012362,ENSMMUG00000012897,ENSMMUG00000014735,ENSMMUG00000014867,ENSMMUG00000015814,ENSMMUG00000018139,ENSMMUG00000018538,ENSMMUG00000019926,ENSMMUG00000022288,…
Conserved male-bias	GO:CC	dendrite	GO:0030425	0.000419532	3.37723	247	3938	144	9724	ENSMMUG00000000376,ENSMMUG00000001540,ENSMMUG00000001776,ENSMMUG00000002336,ENSMMUG00000002574,ENSMMUG00000004767,ENSMMUG00000006285,ENSMMUG00000008714,ENSMMUG00000010173,ENSMMUG00000010297,ENSMMUG00000010987,ENSMMUG00000011051,ENSMMUG00000012362,ENSMMUG00000012897,ENSMMUG00000014735,ENSMMUG00000014867,ENSMMUG00000015814,ENSMMUG00000018139,ENSMMUG00000018538,ENSMMUG00000019926,ENSMMUG00000022288,…
Conserved male-bias	GO:CC	cell projection	GO:0042995	0.00248389	2.60487	981	3938	476	9724	ENSMMUG00000000376,ENSMMUG00000000399,ENSMMUG00000000512,ENSMMUG00000000602,ENSMMUG00000001118,ENSMMUG00000001187,ENSMMUG00000001294,ENSMMUG00000001384,ENSMMUG00000001540,ENSMMUG00000001747,ENSMMUG00000001776,ENSMMUG00000002336,ENSMMUG00000002574,ENSMMUG00000002623,ENSMMUG00000002916,ENSMMUG00000003003,ENSMMUG00000003089,ENSMMUG00000003105,ENSMMUG00000003128,ENSMMUG00000003574,ENSMMUG00000003589,…
Conserved male-bias	GO:CC	monoatomic ion channel complex	GO:0034702	0.00536313	2.27058	145	3938	90	9724	ENSMMUG00000000415,ENSMMUG00000001540,ENSMMUG00000005744,ENSMMUG00000007096,ENSMMUG00000008407,ENSMMUG00000009171,ENSMMUG00000009856,ENSMMUG00000010987,ENSMMUG00000012362,ENSMMUG00000013267,ENSMMUG00000014735,ENSMMUG00000017256,ENSMMUG00000018538,ENSMMUG00000019690,ENSMMUG00000053174,ENSMMUG00000054328,ENSMMUG00000000892,ENSMMUG00000002809,ENSMMUG00000003555,ENSMMUG00000003614,ENSMMUG00000006328,…
Conserved male-bias	GO:CC	plasma membrane bounded cell projection	GO:0120025	0.0117806	1.92883	952	3938	459	9724	ENSMMUG00000000376,ENSMMUG00000000399,ENSMMUG00000000512,ENSMMUG00000000602,ENSMMUG00000001118,ENSMMUG00000001187,ENSMMUG00000001294,ENSMMUG00000001384,ENSMMUG00000001540,ENSMMUG00000001747,ENSMMUG00000001776,ENSMMUG00000002336,ENSMMUG00000002574,ENSMMUG00000002623,ENSMMUG00000002916,ENSMMUG00000003003,ENSMMUG00000003089,ENSMMUG00000003105,ENSMMUG00000003128,ENSMMUG00000003574,ENSMMUG00000003589,…
Conserved male-bias	GO:CC	cytoplasmic vesicle	GO:0031410	0.0171341	1.76614	877	3938	425	9724	ENSMMUG00000000140,ENSMMUG00000000376,ENSMMUG00000000512,ENSMMUG00000000750,ENSMMUG00000000956,ENSMMUG00000001118,ENSMMUG00000001294,ENSMMUG00000001612,ENSMMUG00000002574,ENSMMUG00000002843,ENSMMUG00000003003,ENSMMUG00000003013,ENSMMUG00000003089,ENSMMUG00000003106,ENSMMUG00000004032,ENSMMUG00000004101,ENSMMUG00000004350,ENSMMUG00000005134,ENSMMUG00000005331,ENSMMUG00000006285,ENSMMUG00000006661,…
Conserved male-bias	GO:CC	intracellular vesicle	GO:0097708	0.0192662	1.7152	880	3938	426	9724	ENSMMUG00000000140,ENSMMUG00000000376,ENSMMUG00000000512,ENSMMUG00000000750,ENSMMUG00000000956,ENSMMUG00000001118,ENSMMUG00000001294,ENSMMUG00000001612,ENSMMUG00000002574,ENSMMUG00000002843,ENSMMUG00000003003,ENSMMUG00000003013,ENSMMUG00000003089,ENSMMUG00000003106,ENSMMUG00000004032,ENSMMUG00000004101,ENSMMUG00000004350,ENSMMUG00000005134,ENSMMUG00000005331,ENSMMUG00000006285,ENSMMUG00000006661,…
Conserved male-bias	KEGG	Spinocerebellar ataxia	KEGG:05017	0.000401274	3.39656	111	3938	69	9724	ENSMMUG00000004060,ENSMMUG00000005744,ENSMMUG00000014553,ENSMMUG00000015093,ENSMMUG00000017726,ENSMMUG00000018962,ENSMMUG00000019672,ENSMMUG00000019917,ENSMMUG00000022995,ENSMMUG00000065022,ENSMMUG00000001012,ENSMMUG00000001735,ENSMMUG00000001739,ENSMMUG00000002794,ENSMMUG00000002875,ENSMMUG00000002940,ENSMMUG00000004313,ENSMMUG00000005188,ENSMMUG00000009765,ENSMMUG00000011526,ENSMMUG00000012574,…
Conserved male-bias	KEGG	Endocrine and other factor-regulated calcium reabsorption	KEGG:04961	0.00101327	2.99427	38	3938	29	9724	ENSMMUG00000001012,ENSMMUG00000004313,ENSMMUG00000006664,ENSMMUG00000008006,ENSMMUG00000014271,ENSMMUG00000018378,ENSMMUG00000019938,ENSMMUG00000023378,ENSMMUG00000039943,ENSMMUG00000055875,ENSMMUG00000003457,ENSMMUG00000006048,ENSMMUG00000006253,ENSMMUG00000006557,ENSMMUG00000007273,ENSMMUG00000007972,ENSMMUG00000008151,ENSMMUG00000010266,ENSMMUG00000013717,ENSMMUG00000014718,ENSMMUG00000017427,…
Conserved male-bias	KEGG	Dopaminergic synapse	KEGG:04728	0.002063	2.6855	91	3938	57	9724	ENSMMUG00000004060,ENSMMUG00000007096,ENSMMUG00000008407,ENSMMUG00000010987,ENSMMUG00000014107,ENSMMUG00000016328,ENSMMUG00000022443,ENSMMUG00000023470,ENSMMUG00000041905,ENSMMUG00000000186,ENSMMUG00000001012,ENSMMUG00000001896,ENSMMUG00000001980,ENSMMUG00000004313,ENSMMUG00000004599,ENSMMUG00000005147,ENSMMUG00000012574,ENSMMUG00000013416,ENSMMUG00000014271,ENSMMUG00000017278,ENSMMUG00000017374,…
Conserved male-bias	KEGG	Morphine addiction	KEGG:05032	0.00331258	2.47983	65	3938	43	9724	ENSMMUG00000001540,ENSMMUG00000006421,ENSMMUG00000007096,ENSMMUG00000008714,ENSMMUG00000016122,ENSMMUG00000019817,ENSMMUG00000023470,ENSMMUG00000023790,ENSMMUG00000054328,ENSMMUG00000000111,ENSMMUG00000001896,ENSMMUG00000003376,ENSMMUG00000003614,ENSMMUG00000003708,ENSMMUG00000005147,ENSMMUG00000009526,ENSMMUG00000014271,ENSMMUG00000017374,ENSMMUG00000018378,ENSMMUG00000019086,ENSMMUG00000021483,…
Conserved male-bias	KEGG	Endocytosis	KEGG:04144	0.00514729	2.28842	179	3938	99	9724	ENSMMUG00000000140,ENSMMUG00000000273,ENSMMUG00000004101,ENSMMUG00000004750,ENSMMUG00000006871,ENSMMUG00000009593,ENSMMUG00000010225,ENSMMUG00000010465,ENSMMUG00000011360,ENSMMUG00000012055,ENSMMUG00000012912,ENSMMUG00000013669,ENSMMUG00000017395,ENSMMUG00000019703,ENSMMUG00000019817,ENSMMUG00000021184,ENSMMUG00000022067,ENSMMUG00000023177,ENSMMUG00000023790,ENSMMUG00000000613,ENSMMUG00000001458,…
Conserved male-bias	KEGG	Glutamatergic synapse	KEGG:04724	0.00752902	2.12326	82	3938	51	9724	ENSMMUG00000005744,ENSMMUG00000006421,ENSMMUG00000007096,ENSMMUG00000009856,ENSMMUG00000010987,ENSMMUG00000023470,ENSMMUG00000023790,ENSMMUG00000000135,ENSMMUG00000001012,ENSMMUG00000001735,ENSMMUG00000001896,ENSMMUG00000004313,ENSMMUG00000004329,ENSMMUG00000004599,ENSMMUG00000012524,ENSMMUG00000012574,ENSMMUG00000014271,ENSMMUG00000017057,ENSMMUG00000017374,ENSMMUG00000018378,ENSMMUG00000022513,…
Conserved male-bias	KEGG	Adrenergic signaling in cardiomyocytes	KEGG:04261	0.00800749	2.0965	94	3938	57	9724	ENSMMUG00000006421,ENSMMUG00000014107,ENSMMUG00000016328,ENSMMUG00000022443,ENSMMUG00000023470,ENSMMUG00000041905,ENSMMUG00000050043,ENSMMUG00000000186,ENSMMUG00000001012,ENSMMUG00000001587,ENSMMUG00000001739,ENSMMUG00000004313,ENSMMUG00000010526,ENSMMUG00000012524,ENSMMUG00000013416,ENSMMUG00000016893,ENSMMUG00000017278,ENSMMUG00000018378,ENSMMUG00000019938,ENSMMUG00000020465,ENSMMUG00000020819,…
Conserved male-bias	KEGG	GnRH signaling pathway	KEGG:04912	0.00807857	2.09267	59	3938	39	9724	ENSMMUG00000004060,ENSMMUG00000006143,ENSMMUG00000006421,ENSMMUG00000014107,ENSMMUG00000001012,ENSMMUG00000004313,ENSMMUG00000012524,ENSMMUG00000012574,ENSMMUG00000014271,ENSMMUG00000018378,ENSMMUG00000039943,ENSMMUG00000055069,ENSMMUG00000055875,ENSMMUG00000060287,ENSMMUG00000001728,ENSMMUG00000002230,ENSMMUG00000003457,ENSMMUG00000007464,ENSMMUG00000002961,ENSMMUG00000006253,ENSMMUG00000007230,…
Conserved male-bias	KEGG	Aldosterone synthesis and secretion	KEGG:04925	0.00857415	2.06681	61	3938	40	9724	ENSMMUG00000006421,ENSMMUG00000016328,ENSMMUG00000017256,ENSMMUG00000055135,ENSMMUG00000056208,ENSMMUG00000001012,ENSMMUG00000003369,ENSMMUG00000004313,ENSMMUG00000011956,ENSMMUG00000011974,ENSMMUG00000012574,ENSMMUG00000014271,ENSMMUG00000018378,ENSMMUG00000019938,ENSMMUG00000023378,ENSMMUG00000039943,ENSMMUG00000049301,ENSMMUG00000055875,ENSMMUG00000060287,ENSMMUG00000002230,ENSMMUG00000003457,…
Conserved male-bias	KEGG	Oocyte meiosis	KEGG:04114	0.00987694	2.00538	67	3938	43	9724	ENSMMUG00000001384,ENSMMUG00000006421,ENSMMUG00000014107,ENSMMUG00000016008,ENSMMUG00000019926,ENSMMUG00000020668,ENSMMUG00000000186,ENSMMUG00000002134,ENSMMUG00000004599,ENSMMUG00000012305,ENSMMUG00000012524,ENSMMUG00000012574,ENSMMUG00000017278,ENSMMUG00000019378,ENSMMUG00000020819,ENSMMUG00000039943,ENSMMUG00000046264,ENSMMUG00000060287,ENSMMUG00000002230,ENSMMUG00000003457,ENSMMUG00000006741,…
Conserved male-bias	KEGG	Inflammatory mediator regulation of TRP channels	KEGG:04750	0.0109702	1.95979	52	3938	35	9724	ENSMMUG00000004060,ENSMMUG00000006421,ENSMMUG00000011413,ENSMMUG00000014107,ENSMMUG00000001012,ENSMMUG00000004313,ENSMMUG00000005188,ENSMMUG00000006529,ENSMMUG00000009607,ENSMMUG00000012574,ENSMMUG00000014271,ENSMMUG00000017278,ENSMMUG00000018378,ENSMMUG00000039943,ENSMMUG00000055875,ENSMMUG00000060287,ENSMMUG00000001728,ENSMMUG00000002230,ENSMMUG00000003457,ENSMMUG00000004210,ENSMMUG00000008666,…
Conserved male-bias	KEGG	Neuroactive ligand-receptor interaction	KEGG:04080	0.0117297	1.93071	107	3938	63	9724	ENSMMUG00000001540,ENSMMUG00000005744,ENSMMUG00000008714,ENSMMUG00000009856,ENSMMUG00000010987,ENSMMUG00000016884,ENSMMUG00000017292,ENSMMUG00000019074,ENSMMUG00000021587,ENSMMUG00000039337,ENSMMUG00000050043,ENSMMUG00000054328,ENSMMUG00000055135,ENSMMUG00000064140,ENSMMUG00000000421,ENSMMUG00000003614,ENSMMUG00000005147,ENSMMUG00000006406,ENSMMUG00000006775,ENSMMUG00000009526,ENSMMUG00000009607,…
Conserved male-bias	KEGG	Calcium signaling pathway	KEGG:04020	0.0151698	1.81902	122	3938	70	9724	ENSMMUG00000005744,ENSMMUG00000006421,ENSMMUG00000009912,ENSMMUG00000016884,ENSMMUG00000017256,ENSMMUG00000017292,ENSMMUG00000017395,ENSMMUG00000020758,ENSMMUG00000050043,ENSMMUG00000000111,ENSMMUG00000001012,ENSMMUG00000001739,ENSMMUG00000002739,ENSMMUG00000003369,ENSMMUG00000004313,ENSMMUG00000004435,ENSMMUG00000004599,ENSMMUG00000005147,ENSMMUG00000009607,ENSMMUG00000011956,ENSMMUG00000011974,…
Conserved male-bias	KEGG	GABAergic synapse	KEGG:04727	0.0163991	1.78518	68	3938	43	9724	ENSMMUG00000001540,ENSMMUG00000005917,ENSMMUG00000006421,ENSMMUG00000012822,ENSMMUG00000023470,ENSMMUG00000054328,ENSMMUG00000001896,ENSMMUG00000003376,ENSMMUG00000003614,ENSMMUG00000009526,ENSMMUG00000012233,ENSMMUG00000014271,ENSMMUG00000017374,ENSMMUG00000018378,ENSMMUG00000019086,ENSMMUG00000021483,ENSMMUG00000023304,ENSMMUG00000039943,ENSMMUG00000046237,ENSMMUG00000051441,ENSMMUG00000002230,…
Conserved male-bias	KEGG	Synaptic vesicle cycle	KEGG:04721	0.0290443	1.53694	48	3938	32	9724	ENSMMUG00000005917,ENSMMUG00000000135,ENSMMUG00000001735,ENSMMUG00000003376,ENSMMUG00000004329,ENSMMUG00000049051,ENSMMUG00000004064,ENSMMUG00000006048,ENSMMUG00000015038,ENSMMUG00000060212,ENSMMUG00000005548,ENSMMUG00000006557,ENSMMUG00000007273,ENSMMUG00000009187,ENSMMUG00000011064,ENSMMUG00000011317,ENSMMUG00000013717,ENSMMUG00000021477,ENSMMUG00000022644,ENSMMUG00000029105,ENSMMUG00000040361,…
Conserved male-bias	KEGG	Nicotine addiction	KEGG:05033	0.0296466	1.52803	28	3938	21	9724	ENSMMUG00000001540,ENSMMUG00000005744,ENSMMUG00000010987,ENSMMUG00000054328,ENSMMUG00000003376,ENSMMUG00000003614,ENSMMUG00000009526,ENSMMUG00000016089,ENSMMUG00000019086,ENSMMUG00000009287,ENSMMUG00000010142,ENSMMUG00000023554,ENSMMUG00000001661,ENSMMUG00000007296,ENSMMUG00000009187,ENSMMUG00000009707,ENSMMUG00000018044,ENSMMUG00000051793,ENSMMUG00000009054,ENSMMUG00000014800,ENSMMUG00000018272
Conserved male-bias	KEGG	Long-term potentiation	KEGG:04720	0.0327776	1.48442	52	3938	34	9724	ENSMMUG00000000893,ENSMMUG00000002286,ENSMMUG00000005744,ENSMMUG00000006421,ENSMMUG00000001012,ENSMMUG00000002134,ENSMMUG00000004313,ENSMMUG00000004599,ENSMMUG00000011974,ENSMMUG00000012524,ENSMMUG00000012574,ENSMMUG00000014271,ENSMMUG00000017278,ENSMMUG00000018378,ENSMMUG00000046264,ENSMMUG00000055875,ENSMMUG00000060287,ENSMMUG00000003457,ENSMMUG00000009287,ENSMMUG00000010142,ENSMMUG00000001661,…
Conserved male-bias	KEGG	Glucagon signaling pathway	KEGG:04922	0.0372267	1.42914	58	3938	37	9724	ENSMMUG00000000893,ENSMMUG00000002286,ENSMMUG00000007001,ENSMMUG00000014735,ENSMMUG00000016328,ENSMMUG00000019860,ENSMMUG00000023806,ENSMMUG00000030914,ENSMMUG00000001012,ENSMMUG00000002045,ENSMMUG00000004313,ENSMMUG00000004599,ENSMMUG00000010943,ENSMMUG00000012574,ENSMMUG00000046264,ENSMMUG00000055875,ENSMMUG00000060287,ENSMMUG00000003029,ENSMMUG00000003457,ENSMMUG00000015713,ENSMMUG00000001044,…
Conserved male-bias	KEGG	Salivary secretion	KEGG:04970	0.0456177	1.34087	45	3938	30	9724	ENSMMUG00000006421,ENSMMUG00000011214,ENSMMUG00000050043,ENSMMUG00000001012,ENSMMUG00000004313,ENSMMUG00000012574,ENSMMUG00000014271,ENSMMUG00000016893,ENSMMUG00000018378,ENSMMUG00000019938,ENSMMUG00000023378,ENSMMUG00000039943,ENSMMUG00000044756,ENSMMUG00000055875,ENSMMUG00000060287,ENSMMUG00000002230,ENSMMUG00000003457,ENSMMUG00000005447,ENSMMUG00000006253,ENSMMUG00000007972,ENSMMUG00000008151,…
Conserved male-bias	HP	Hyperactivity	HP:0000752	3.3964e-10	9.46898	398	3938	232	9724	ENSMMUG00000000415,ENSMMUG00000000446,ENSMMUG00000000790,ENSMMUG00000000893,ENSMMUG00000001906,ENSMMUG00000002166,ENSMMUG00000002286,ENSMMUG00000002532,ENSMMUG00000002660,ENSMMUG00000002696,ENSMMUG00000003013,ENSMMUG00000003046,ENSMMUG00000003105,ENSMMUG00000003128,ENSMMUG00000003589,ENSMMUG00000004767,ENSMMUG00000005482,ENSMMUG00000005663,ENSMMUG00000005917,ENSMMUG00000006251,ENSMMUG00000006531,…
Conserved male-bias	HP	Reduced impulse control	HP:5200045	1.01445e-08	7.99377	559	3938	304	9724	ENSMMUG00000000001,ENSMMUG00000000415,ENSMMUG00000000446,ENSMMUG00000000790,ENSMMUG00000000893,ENSMMUG00000001906,ENSMMUG00000002166,ENSMMUG00000002286,ENSMMUG00000002532,ENSMMUG00000002623,ENSMMUG00000002660,ENSMMUG00000002696,ENSMMUG00000003013,ENSMMUG00000003046,ENSMMUG00000003105,ENSMMUG00000003128,ENSMMUG00000003589,ENSMMUG00000004767,ENSMMUG00000005134,ENSMMUG00000005482,ENSMMUG00000005663,…
Conserved male-bias	HP	Autistic behavior	HP:0000729	3.80857e-07	6.41924	459	3938	251	9724	ENSMMUG00000000415,ENSMMUG00000000446,ENSMMUG00000000790,ENSMMUG00000000893,ENSMMUG00000001906,ENSMMUG00000002166,ENSMMUG00000002286,ENSMMUG00000002532,ENSMMUG00000002660,ENSMMUG00000002696,ENSMMUG00000003013,ENSMMUG00000003046,ENSMMUG00000003128,ENSMMUG00000003500,ENSMMUG00000003589,ENSMMUG00000004742,ENSMMUG00000004767,ENSMMUG00000005482,ENSMMUG00000005627,ENSMMUG00000005663,ENSMMUG00000005917,…
Conserved male-bias	HP	Unsteady gait	HP:0002317	1.74757e-06	5.75757	157	3938	101	9724	ENSMMUG00000000415,ENSMMUG00000000669,ENSMMUG00000000893,ENSMMUG00000002286,ENSMMUG00000002532,ENSMMUG00000002660,ENSMMUG00000003098,ENSMMUG00000005917,ENSMMUG00000008407,ENSMMUG00000013712,ENSMMUG00000014197,ENSMMUG00000014475,ENSMMUG00000015173,ENSMMUG00000017256,ENSMMUG00000020913,ENSMMUG00000022426,ENSMMUG00000022995,ENSMMUG00000023674,ENSMMUG00000000676,ENSMMUG00000003325,ENSMMUG00000003555,…
Conserved male-bias	HP	Interictal epileptiform activity	HP:0011182	2.63282e-06	5.57958	265	3938	155	9724	ENSMMUG00000000415,ENSMMUG00000001906,ENSMMUG00000003003,ENSMMUG00000005344,ENSMMUG00000005917,ENSMMUG00000008407,ENSMMUG00000011596,ENSMMUG00000011622,ENSMMUG00000012362,ENSMMUG00000014374,ENSMMUG00000017256,ENSMMUG00000017946,ENSMMUG00000018797,ENSMMUG00000020913,ENSMMUG00000021587,ENSMMUG00000022426,ENSMMUG00000022967,ENSMMUG00000023406,ENSMMUG00000023674,ENSMMUG00000029296,ENSMMUG00000053174,…
Conserved male-bias	HP	Language impairment	HP:0002463	2.65763e-06	5.57551	836	3938	420	9724	ENSMMUG00000000376,ENSMMUG00000000415,ENSMMUG00000000669,ENSMMUG00000000790,ENSMMUG00000000809,ENSMMUG00000000893,ENSMMUG00000001906,ENSMMUG00000002166,ENSMMUG00000002286,ENSMMUG00000002532,ENSMMUG00000002660,ENSMMUG00000002696,ENSMMUG00000003003,ENSMMUG00000003013,ENSMMUG00000003046,ENSMMUG00000003098,ENSMMUG00000003105,ENSMMUG00000003500,ENSMMUG00000003589,ENSMMUG00000004767,ENSMMUG00000005092,…
Conserved male-bias	HP	Abnormal communication	HP:0034434	3.30115e-06	5.48134	893	3938	445	9724	ENSMMUG00000000376,ENSMMUG00000000415,ENSMMUG00000000669,ENSMMUG00000000790,ENSMMUG00000000809,ENSMMUG00000000893,ENSMMUG00000001906,ENSMMUG00000002166,ENSMMUG00000002286,ENSMMUG00000002532,ENSMMUG00000002660,ENSMMUG00000002696,ENSMMUG00000003003,ENSMMUG00000003013,ENSMMUG00000003046,ENSMMUG00000003098,ENSMMUG00000003105,ENSMMUG00000003500,ENSMMUG00000003589,ENSMMUG00000004767,ENSMMUG00000005092,…
Conserved male-bias	HP	Interictal EEG abnormality	HP:0025373	3.81604e-06	5.41839	266	3938	155	9724	ENSMMUG00000000415,ENSMMUG00000001906,ENSMMUG00000003003,ENSMMUG00000005344,ENSMMUG00000005917,ENSMMUG00000008407,ENSMMUG00000011596,ENSMMUG00000011622,ENSMMUG00000012362,ENSMMUG00000014374,ENSMMUG00000017256,ENSMMUG00000017946,ENSMMUG00000018797,ENSMMUG00000020913,ENSMMUG00000021587,ENSMMUG00000022426,ENSMMUG00000022967,ENSMMUG00000023406,ENSMMUG00000023674,ENSMMUG00000029296,ENSMMUG00000053174,…
Conserved male-bias	HP	Abnormality of central nervous system electrophysiology	HP:0030178	4.94429e-06	5.3059	449	3938	242	9724	ENSMMUG00000000415,ENSMMUG00000000790,ENSMMUG00000000809,ENSMMUG00000000893,ENSMMUG00000001906,ENSMMUG00000002286,ENSMMUG00000002660,ENSMMUG00000003003,ENSMMUG00000004242,ENSMMUG00000005092,ENSMMUG00000005344,ENSMMUG00000005365,ENSMMUG00000005627,ENSMMUG00000005917,ENSMMUG00000007658,ENSMMUG00000008274,ENSMMUG00000008407,ENSMMUG00000010173,ENSMMUG00000010987,ENSMMUG00000011596,ENSMMUG00000011622,…
Conserved male-bias	HP	Abnormality of speech or vocalization	HP:0002167	5.97957e-06	5.22333	1234	3938	594	9724	ENSMMUG00000000001,ENSMMUG00000000376,ENSMMUG00000000415,ENSMMUG00000000669,ENSMMUG00000000790,ENSMMUG00000000809,ENSMMUG00000000893,ENSMMUG00000001118,ENSMMUG00000001508,ENSMMUG00000001906,ENSMMUG00000002166,ENSMMUG00000002286,ENSMMUG00000002532,ENSMMUG00000002623,ENSMMUG00000002660,ENSMMUG00000002696,ENSMMUG00000002916,ENSMMUG00000003003,ENSMMUG00000003013,ENSMMUG00000003046,ENSMMUG00000003098,…
Conserved male-bias	HP	EEG abnormality	HP:0002353	6.04817e-06	5.21838	422	3938	229	9724	ENSMMUG00000000415,ENSMMUG00000000790,ENSMMUG00000000809,ENSMMUG00000000893,ENSMMUG00000001906,ENSMMUG00000002286,ENSMMUG00000002660,ENSMMUG00000003003,ENSMMUG00000004242,ENSMMUG00000005344,ENSMMUG00000005365,ENSMMUG00000005627,ENSMMUG00000005917,ENSMMUG00000007658,ENSMMUG00000008274,ENSMMUG00000008407,ENSMMUG00000010173,ENSMMUG00000010987,ENSMMUG00000011596,ENSMMUG00000011622,ENSMMUG00000012282,…
Conserved male-bias	HP	Tonic seizure	HP:0032792	1.11509e-05	4.95269	113	3938	76	9724	ENSMMUG00000000415,ENSMMUG00000001540,ENSMMUG00000008407,ENSMMUG00000009856,ENSMMUG00000011622,ENSMMUG00000012362,ENSMMUG00000020233,ENSMMUG00000023406,ENSMMUG00000023674,ENSMMUG00000029296,ENSMMUG00000053174,ENSMMUG00000000676,ENSMMUG00000000892,ENSMMUG00000001896,ENSMMUG00000003376,ENSMMUG00000003555,ENSMMUG00000004313,ENSMMUG00000004329,ENSMMUG00000004599,ENSMMUG00000005063,ENSMMUG00000005188,…
Conserved male-bias	HP	Abnormal nervous system electrophysiology	HP:0001311	1.22951e-05	4.91027	528	3938	277	9724	ENSMMUG00000000415,ENSMMUG00000000669,ENSMMUG00000000790,ENSMMUG00000000809,ENSMMUG00000000893,ENSMMUG00000001375,ENSMMUG00000001540,ENSMMUG00000001906,ENSMMUG00000002286,ENSMMUG00000002660,ENSMMUG00000003003,ENSMMUG00000004242,ENSMMUG00000005092,ENSMMUG00000005344,ENSMMUG00000005365,ENSMMUG00000005627,ENSMMUG00000005917,ENSMMUG00000007658,ENSMMUG00000008274,ENSMMUG00000008407,ENSMMUG00000010173,…
Conserved male-bias	HP	Delayed speech and language development	HP:0000750	1.45294e-05	4.83775	809	3938	404	9724	ENSMMUG00000000376,ENSMMUG00000000415,ENSMMUG00000000790,ENSMMUG00000000809,ENSMMUG00000000893,ENSMMUG00000001906,ENSMMUG00000002166,ENSMMUG00000002286,ENSMMUG00000002532,ENSMMUG00000002660,ENSMMUG00000003003,ENSMMUG00000003013,ENSMMUG00000003046,ENSMMUG00000003098,ENSMMUG00000003105,ENSMMUG00000003500,ENSMMUG00000003589,ENSMMUG00000004767,ENSMMUG00000005092,ENSMMUG00000005482,ENSMMUG00000005627,…
Conserved male-bias	HP	Myoclonus	HP:0001336	2.25461e-05	4.64693	300	3938	169	9724	ENSMMUG00000000415,ENSMMUG00000003003,ENSMMUG00000003046,ENSMMUG00000003105,ENSMMUG00000005344,ENSMMUG00000005663,ENSMMUG00000005917,ENSMMUG00000008407,ENSMMUG00000009856,ENSMMUG00000010173,ENSMMUG00000011596,ENSMMUG00000011622,ENSMMUG00000011703,ENSMMUG00000012362,ENSMMUG00000013712,ENSMMUG00000016646,ENSMMUG00000017508,ENSMMUG00000018797,ENSMMUG00000019917,ENSMMUG00000020913,ENSMMUG00000022426,…
Conserved male-bias	HP	Hypertonia	HP:0001276	2.74403e-05	4.56161	855	3938	423	9724	ENSMMUG00000000001,ENSMMUG00000000399,ENSMMUG00000000415,ENSMMUG00000000669,ENSMMUG00000000809,ENSMMUG00000001375,ENSMMUG00000001508,ENSMMUG00000001906,ENSMMUG00000002532,ENSMMUG00000002623,ENSMMUG00000002696,ENSMMUG00000003013,ENSMMUG00000003046,ENSMMUG00000003098,ENSMMUG00000003105,ENSMMUG00000003128,ENSMMUG00000003500,ENSMMUG00000003589,ENSMMUG00000004242,ENSMMUG00000004767,ENSMMUG00000005365,…
Conserved male-bias	HP	Abnormal aggressive, impulsive or violent behavior	HP:0006919	7.49125e-05	4.12545	308	3938	171	9724	ENSMMUG00000000893,ENSMMUG00000001906,ENSMMUG00000002286,ENSMMUG00000002660,ENSMMUG00000002696,ENSMMUG00000003013,ENSMMUG00000003046,ENSMMUG00000003105,ENSMMUG00000003589,ENSMMUG00000004767,ENSMMUG00000005344,ENSMMUG00000005482,ENSMMUG00000005627,ENSMMUG00000006251,ENSMMUG00000006531,ENSMMUG00000008380,ENSMMUG00000008407,ENSMMUG00000009041,ENSMMUG00000009856,ENSMMUG00000010173,ENSMMUG00000010556,…
Conserved male-bias	HP	Restricted or repetitive behaviors or interests	HP:0031432	0.000158083	3.80112	279	3938	156	9724	ENSMMUG00000000415,ENSMMUG00000000893,ENSMMUG00000002166,ENSMMUG00000002286,ENSMMUG00000002532,ENSMMUG00000002660,ENSMMUG00000002696,ENSMMUG00000003128,ENSMMUG00000003500,ENSMMUG00000003589,ENSMMUG00000004767,ENSMMUG00000005482,ENSMMUG00000005627,ENSMMUG00000006251,ENSMMUG00000008407,ENSMMUG00000009856,ENSMMUG00000010173,ENSMMUG00000010225,ENSMMUG00000010556,ENSMMUG00000011584,ENSMMUG00000012001,…
Conserved male-bias	HP	Spasticity	HP:0001257	0.000321653	3.49261	689	3938	343	9724	ENSMMUG00000000001,ENSMMUG00000000399,ENSMMUG00000000415,ENSMMUG00000000669,ENSMMUG00000000809,ENSMMUG00000001375,ENSMMUG00000001508,ENSMMUG00000001906,ENSMMUG00000002532,ENSMMUG00000002696,ENSMMUG00000003013,ENSMMUG00000003046,ENSMMUG00000003098,ENSMMUG00000003105,ENSMMUG00000003128,ENSMMUG00000003500,ENSMMUG00000003589,ENSMMUG00000004242,ENSMMUG00000004767,ENSMMUG00000005365,ENSMMUG00000005663,…
Conserved male-bias	HP	Epileptic encephalopathy	HP:0200134	0.000634709	3.19743	105	3938	68	9724	ENSMMUG00000000415,ENSMMUG00000005917,ENSMMUG00000008407,ENSMMUG00000012362,ENSMMUG00000014147,ENSMMUG00000014374,ENSMMUG00000017946,ENSMMUG00000022426,ENSMMUG00000023674,ENSMMUG00000003325,ENSMMUG00000003555,ENSMMUG00000004313,ENSMMUG00000004329,ENSMMUG00000004599,ENSMMUG00000005063,ENSMMUG00000005892,ENSMMUG00000006442,ENSMMUG00000007310,ENSMMUG00000010659,ENSMMUG00000010997,ENSMMUG00000014498,…
Conserved male-bias	HP	Rigidity	HP:0002063	0.00065193	3.1858	172	3938	102	9724	ENSMMUG00000000415,ENSMMUG00000002623,ENSMMUG00000003046,ENSMMUG00000005663,ENSMMUG00000007717,ENSMMUG00000008407,ENSMMUG00000013777,ENSMMUG00000014197,ENSMMUG00000015814,ENSMMUG00000019917,ENSMMUG00000019924,ENSMMUG00000020186,ENSMMUG00000022426,ENSMMUG00000022995,ENSMMUG00000023674,ENSMMUG00000056697,ENSMMUG00000000676,ENSMMUG00000002739,ENSMMUG00000003555,ENSMMUG00000003614,ENSMMUG00000004329,…
Conserved male-bias	HP	Short attention span	HP:0000736	0.000667583	3.17549	339	3938	182	9724	ENSMMUG00000000415,ENSMMUG00000000446,ENSMMUG00000000790,ENSMMUG00000000893,ENSMMUG00000002166,ENSMMUG00000002286,ENSMMUG00000002660,ENSMMUG00000003013,ENSMMUG00000003128,ENSMMUG00000005482,ENSMMUG00000005663,ENSMMUG00000005917,ENSMMUG00000006251,ENSMMUG00000007717,ENSMMUG00000008380,ENSMMUG00000008407,ENSMMUG00000009041,ENSMMUG00000009650,ENSMMUG00000009856,ENSMMUG00000010556,ENSMMUG00000010704,…
Conserved male-bias	HP	EEG with abnormally slow frequencies	HP:0011203	0.000686233	3.16353	77	3938	53	9724	ENSMMUG00000000415,ENSMMUG00000000809,ENSMMUG00000005917,ENSMMUG00000008407,ENSMMUG00000010173,ENSMMUG00000010987,ENSMMUG00000022426,ENSMMUG00000023406,ENSMMUG00000023674,ENSMMUG00000000628,ENSMMUG00000000676,ENSMMUG00000001896,ENSMMUG00000003555,ENSMMUG00000003614,ENSMMUG00000004329,ENSMMUG00000004599,ENSMMUG00000005063,ENSMMUG00000005892,ENSMMUG00000006442,ENSMMUG00000010659,ENSMMUG00000010997,…
Conserved male-bias	HP	Abnormal muscle tone	HP:0003808	0.000775761	3.11027	1563	3938	721	9724	ENSMMUG00000000001,ENSMMUG00000000376,ENSMMUG00000000399,ENSMMUG00000000415,ENSMMUG00000000669,ENSMMUG00000000809,ENSMMUG00000000893,ENSMMUG00000001118,ENSMMUG00000001361,ENSMMUG00000001375,ENSMMUG00000001508,ENSMMUG00000001906,ENSMMUG00000002166,ENSMMUG00000002286,ENSMMUG00000002532,ENSMMUG00000002623,ENSMMUG00000002660,ENSMMUG00000002696,ENSMMUG00000002916,ENSMMUG00000003003,ENSMMUG00000003013,…
Conserved male-bias	HP	Involuntary movements	HP:0004305	0.000861332	3.06483	780	3938	381	9724	ENSMMUG00000000001,ENSMMUG00000000415,ENSMMUG00000000669,ENSMMUG00000000809,ENSMMUG00000001118,ENSMMUG00000001508,ENSMMUG00000001540,ENSMMUG00000002623,ENSMMUG00000002660,ENSMMUG00000002916,ENSMMUG00000003003,ENSMMUG00000003013,ENSMMUG00000003046,ENSMMUG00000003098,ENSMMUG00000003105,ENSMMUG00000003128,ENSMMUG00000003500,ENSMMUG00000004767,ENSMMUG00000005344,ENSMMUG00000005663,ENSMMUG00000005917,…
Conserved male-bias	HP	Attention deficit hyperactivity disorder	HP:0007018	0.000898401	3.04653	289	3938	158	9724	ENSMMUG00000000415,ENSMMUG00000000790,ENSMMUG00000002166,ENSMMUG00000002660,ENSMMUG00000003013,ENSMMUG00000003128,ENSMMUG00000005663,ENSMMUG00000005917,ENSMMUG00000006251,ENSMMUG00000007717,ENSMMUG00000008380,ENSMMUG00000008407,ENSMMUG00000009041,ENSMMUG00000009650,ENSMMUG00000009856,ENSMMUG00000010556,ENSMMUG00000010704,ENSMMUG00000011584,ENSMMUG00000012677,ENSMMUG00000013418,ENSMMUG00000014270,…
Conserved male-bias	HP	Abnormal eating behavior	HP:0100738	0.000951575	3.02156	72	3938	50	9724	ENSMMUG00000002532,ENSMMUG00000005134,ENSMMUG00000006531,ENSMMUG00000010173,ENSMMUG00000018064,ENSMMUG00000021117,ENSMMUG00000023146,ENSMMUG00000046254,ENSMMUG00000053354,ENSMMUG00000055135,ENSMMUG00000000628,ENSMMUG00000003555,ENSMMUG00000004001,ENSMMUG00000006840,ENSMMUG00000010280,ENSMMUG00000010659,ENSMMUG00000015000,ENSMMUG00000019086,ENSMMUG00000019992,ENSMMUG00000021399,ENSMMUG00000021444,…
Conserved male-bias	HP	Abnormal repetitive mannerisms	HP:0000733	0.00114808	2.94003	200	3938	115	9724	ENSMMUG00000000893,ENSMMUG00000002286,ENSMMUG00000002532,ENSMMUG00000002660,ENSMMUG00000003500,ENSMMUG00000003589,ENSMMUG00000004767,ENSMMUG00000005482,ENSMMUG00000005627,ENSMMUG00000006251,ENSMMUG00000008407,ENSMMUG00000009856,ENSMMUG00000010173,ENSMMUG00000010225,ENSMMUG00000012001,ENSMMUG00000013447,ENSMMUG00000014090,ENSMMUG00000015814,ENSMMUG00000016008,ENSMMUG00000020026,ENSMMUG00000021587,…
Conserved male-bias	HP	Abnormal emotion/affect behavior	HP:0100851	0.00120043	2.92066	540	3938	273	9724	ENSMMUG00000000001,ENSMMUG00000000809,ENSMMUG00000000893,ENSMMUG00000001906,ENSMMUG00000002286,ENSMMUG00000002532,ENSMMUG00000002623,ENSMMUG00000002660,ENSMMUG00000002696,ENSMMUG00000003013,ENSMMUG00000003046,ENSMMUG00000003105,ENSMMUG00000003589,ENSMMUG00000004767,ENSMMUG00000005344,ENSMMUG00000005482,ENSMMUG00000005627,ENSMMUG00000005917,ENSMMUG00000006251,ENSMMUG00000006531,ENSMMUG00000007658,…
Conserved male-bias	HP	Reduced attention regulation	HP:5200044	0.00134939	2.86986	346	3938	184	9724	ENSMMUG00000000415,ENSMMUG00000000446,ENSMMUG00000000790,ENSMMUG00000000893,ENSMMUG00000002166,ENSMMUG00000002286,ENSMMUG00000002660,ENSMMUG00000003013,ENSMMUG00000003128,ENSMMUG00000005482,ENSMMUG00000005663,ENSMMUG00000005917,ENSMMUG00000006251,ENSMMUG00000007717,ENSMMUG00000008380,ENSMMUG00000008407,ENSMMUG00000009041,ENSMMUG00000009650,ENSMMUG00000009856,ENSMMUG00000010556,ENSMMUG00000010704,…
Conserved male-bias	HP	Delayed ability to walk	HP:0031936	0.00152647	2.81631	234	3938	131	9724	ENSMMUG00000000809,ENSMMUG00000000893,ENSMMUG00000002286,ENSMMUG00000002532,ENSMMUG00000003098,ENSMMUG00000003105,ENSMMUG00000004767,ENSMMUG00000005627,ENSMMUG00000006251,ENSMMUG00000006531,ENSMMUG00000009856,ENSMMUG00000010225,ENSMMUG00000010556,ENSMMUG00000010987,ENSMMUG00000011214,ENSMMUG00000011990,ENSMMUG00000012889,ENSMMUG00000015093,ENSMMUG00000016276,ENSMMUG00000016890,ENSMMUG00000017508,…
Conserved male-bias	HP	Autism	HP:0000717	0.00212283	2.67308	169	3938	99	9724	ENSMMUG00000000415,ENSMMUG00000000893,ENSMMUG00000001906,ENSMMUG00000002286,ENSMMUG00000002660,ENSMMUG00000003013,ENSMMUG00000003046,ENSMMUG00000003128,ENSMMUG00000005482,ENSMMUG00000009650,ENSMMUG00000011584,ENSMMUG00000014090,ENSMMUG00000014270,ENSMMUG00000015814,ENSMMUG00000018064,ENSMMUG00000021117,ENSMMUG00000022426,ENSMMUG00000023305,ENSMMUG00000023674,ENSMMUG00000032427,ENSMMUG00000046254,…
Conserved male-bias	HP	Gait ataxia	HP:0002066	0.00238447	2.62261	198	3938	113	9724	ENSMMUG00000000415,ENSMMUG00000000669,ENSMMUG00000002660,ENSMMUG00000003098,ENSMMUG00000008407,ENSMMUG00000009856,ENSMMUG00000010225,ENSMMUG00000012001,ENSMMUG00000014419,ENSMMUG00000015093,ENSMMUG00000015814,ENSMMUG00000017256,ENSMMUG00000017920,ENSMMUG00000019917,ENSMMUG00000019924,ENSMMUG00000020233,ENSMMUG00000020758,ENSMMUG00000020913,ENSMMUG00000021434,ENSMMUG00000023599,ENSMMUG00000039195,…
Conserved male-bias	HP	Abnormal corpus callosum morphology	HP:0001273	0.00282432	2.54909	708	3938	346	9724	ENSMMUG00000000399,ENSMMUG00000000415,ENSMMUG00000000809,ENSMMUG00000000893,ENSMMUG00000002286,ENSMMUG00000002532,ENSMMUG00000002660,ENSMMUG00000003003,ENSMMUG00000003105,ENSMMUG00000004742,ENSMMUG00000005344,ENSMMUG00000005482,ENSMMUG00000005663,ENSMMUG00000006531,ENSMMUG00000008380,ENSMMUG00000008407,ENSMMUG00000008801,ENSMMUG00000009041,ENSMMUG00000009856,ENSMMUG00000010161,ENSMMUG00000010225,…
Conserved male-bias	HP	EEG with multifocal slow activity	HP:0010844	0.0029178	2.53494	45	3938	34	9724	ENSMMUG00000000415,ENSMMUG00000022426,ENSMMUG00000023674,ENSMMUG00000000676,ENSMMUG00000003555,ENSMMUG00000003614,ENSMMUG00000004329,ENSMMUG00000004599,ENSMMUG00000005892,ENSMMUG00000006442,ENSMMUG00000010659,ENSMMUG00000010997,ENSMMUG00000023117,ENSMMUG00000054017,ENSMMUG00000000949,ENSMMUG00000010142,ENSMMUG00000018840,ENSMMUG00000023554,ENSMMUG00000004624,ENSMMUG00000007461,ENSMMUG00000009187,…
Conserved male-bias	HP	EEG with generalized epileptiform discharges	HP:0011198	0.00337679	2.4715	224	3938	125	9724	ENSMMUG00000000415,ENSMMUG00000003003,ENSMMUG00000005344,ENSMMUG00000005917,ENSMMUG00000008407,ENSMMUG00000011622,ENSMMUG00000012362,ENSMMUG00000014374,ENSMMUG00000017946,ENSMMUG00000020913,ENSMMUG00000022426,ENSMMUG00000022967,ENSMMUG00000023406,ENSMMUG00000023674,ENSMMUG00000029296,ENSMMUG00000053174,ENSMMUG00000053354,ENSMMUG00000056697,ENSMMUG00000000676,ENSMMUG00000000892,ENSMMUG00000001896,…
Conserved male-bias	HP	Hypsarrhythmia	HP:0002521	0.00342258	2.46565	150	3938	89	9724	ENSMMUG00000000415,ENSMMUG00000003003,ENSMMUG00000008407,ENSMMUG00000011622,ENSMMUG00000012362,ENSMMUG00000017946,ENSMMUG00000022426,ENSMMUG00000022967,ENSMMUG00000023406,ENSMMUG00000023674,ENSMMUG00000029296,ENSMMUG00000053174,ENSMMUG00000056697,ENSMMUG00000000676,ENSMMUG00000001896,ENSMMUG00000003376,ENSMMUG00000003555,ENSMMUG00000003614,ENSMMUG00000004313,ENSMMUG00000004329,ENSMMUG00000004599,…
Conserved male-bias	HP	Abnormality of coordination	HP:0011443	0.00346987	2.45969	866	3938	415	9724	ENSMMUG00000000415,ENSMMUG00000000669,ENSMMUG00000000809,ENSMMUG00000000893,ENSMMUG00000001118,ENSMMUG00000001508,ENSMMUG00000001906,ENSMMUG00000002286,ENSMMUG00000002532,ENSMMUG00000002623,ENSMMUG00000002660,ENSMMUG00000002916,ENSMMUG00000002967,ENSMMUG00000003013,ENSMMUG00000003046,ENSMMUG00000003098,ENSMMUG00000003105,ENSMMUG00000003128,ENSMMUG00000004242,ENSMMUG00000005092,ENSMMUG00000005365,…
Conserved male-bias	HP	EEG with focal epileptiform discharges	HP:0011185	0.00426022	2.37057	101	3938	64	9724	ENSMMUG00000000415,ENSMMUG00000001906,ENSMMUG00000005917,ENSMMUG00000008407,ENSMMUG00000011596,ENSMMUG00000011622,ENSMMUG00000017256,ENSMMUG00000021587,ENSMMUG00000023406,ENSMMUG00000029296,ENSMMUG00000053174,ENSMMUG00000056697,ENSMMUG00000000628,ENSMMUG00000000892,ENSMMUG00000001825,ENSMMUG00000001896,ENSMMUG00000003376,ENSMMUG00000003555,ENSMMUG00000004313,ENSMMUG00000004599,ENSMMUG00000005063,…
Conserved male-bias	HP	Abnormal esophagus physiology	HP:0025270	0.00433686	2.36283	598	3938	296	9724	ENSMMUG00000000415,ENSMMUG00000000669,ENSMMUG00000000809,ENSMMUG00000000893,ENSMMUG00000001361,ENSMMUG00000001375,ENSMMUG00000001508,ENSMMUG00000002286,ENSMMUG00000002532,ENSMMUG00000002660,ENSMMUG00000003128,ENSMMUG00000003500,ENSMMUG00000005482,ENSMMUG00000005663,ENSMMUG00000006233,ENSMMUG00000006251,ENSMMUG00000007658,ENSMMUG00000008274,ENSMMUG00000008416,ENSMMUG00000009041,ENSMMUG00000009650,…
Conserved male-bias	HP	Delayed gross motor development	HP:0002194	0.00444092	2.35253	353	3938	185	9724	ENSMMUG00000000376,ENSMMUG00000000809,ENSMMUG00000000893,ENSMMUG00000002286,ENSMMUG00000002532,ENSMMUG00000003098,ENSMMUG00000003105,ENSMMUG00000004767,ENSMMUG00000005482,ENSMMUG00000005627,ENSMMUG00000005663,ENSMMUG00000006251,ENSMMUG00000006531,ENSMMUG00000007717,ENSMMUG00000009856,ENSMMUG00000010225,ENSMMUG00000010556,ENSMMUG00000010987,ENSMMUG00000011214,ENSMMUG00000011990,ENSMMUG00000012677,…
Conserved male-bias	HP	Status epilepticus	HP:0002133	0.0046389	2.33359	165	3938	96	9724	ENSMMUG00000000415,ENSMMUG00000002660,ENSMMUG00000003003,ENSMMUG00000004242,ENSMMUG00000005344,ENSMMUG00000006251,ENSMMUG00000007658,ENSMMUG00000008407,ENSMMUG00000010987,ENSMMUG00000011596,ENSMMUG00000011703,ENSMMUG00000012362,ENSMMUG00000022426,ENSMMUG00000023674,ENSMMUG00000059313,ENSMMUG00000000676,ENSMMUG00000000892,ENSMMUG00000001896,ENSMMUG00000003325,ENSMMUG00000003555,ENSMMUG00000003614,…
Conserved male-bias	HP	Brain atrophy	HP:0012444	0.00479579	2.31914	621	3938	306	9724	ENSMMUG00000000415,ENSMMUG00000000809,ENSMMUG00000001508,ENSMMUG00000002532,ENSMMUG00000002623,ENSMMUG00000003098,ENSMMUG00000003128,ENSMMUG00000005627,ENSMMUG00000007658,ENSMMUG00000008407,ENSMMUG00000008801,ENSMMUG00000009041,ENSMMUG00000010173,ENSMMUG00000010987,ENSMMUG00000011596,ENSMMUG00000011622,ENSMMUG00000011663,ENSMMUG00000011703,ENSMMUG00000011990,ENSMMUG00000012282,ENSMMUG00000012354,…
Conserved male-bias	HP	Atrophy/Degeneration affecting the central nervous system	HP:0007367	0.00514094	2.28896	689	3938	336	9724	ENSMMUG00000000001,ENSMMUG00000000415,ENSMMUG00000000809,ENSMMUG00000001508,ENSMMUG00000002532,ENSMMUG00000002623,ENSMMUG00000003013,ENSMMUG00000003098,ENSMMUG00000003128,ENSMMUG00000005627,ENSMMUG00000007658,ENSMMUG00000008407,ENSMMUG00000008801,ENSMMUG00000009041,ENSMMUG00000010173,ENSMMUG00000010987,ENSMMUG00000011596,ENSMMUG00000011622,ENSMMUG00000011663,ENSMMUG00000011703,ENSMMUG00000011990,…
Conserved male-bias	HP	Atypical behavior	HP:0000708	0.00678196	2.16865	1570	3938	716	9724	ENSMMUG00000000001,ENSMMUG00000000376,ENSMMUG00000000415,ENSMMUG00000000446,ENSMMUG00000000669,ENSMMUG00000000790,ENSMMUG00000000809,ENSMMUG00000000893,ENSMMUG00000001118,ENSMMUG00000001508,ENSMMUG00000001906,ENSMMUG00000002166,ENSMMUG00000002286,ENSMMUG00000002532,ENSMMUG00000002623,ENSMMUG00000002660,ENSMMUG00000002696,ENSMMUG00000002967,ENSMMUG00000003003,ENSMMUG00000003013,ENSMMUG00000003046,…
Conserved male-bias	HP	Atrophy/Degeneration affecting the cerebrum	HP:0007369	0.00678258	2.1686	549	3938	273	9724	ENSMMUG00000000415,ENSMMUG00000001508,ENSMMUG00000002532,ENSMMUG00000003098,ENSMMUG00000003128,ENSMMUG00000005627,ENSMMUG00000007658,ENSMMUG00000008407,ENSMMUG00000008801,ENSMMUG00000009041,ENSMMUG00000010173,ENSMMUG00000010987,ENSMMUG00000011596,ENSMMUG00000011622,ENSMMUG00000011663,ENSMMUG00000011703,ENSMMUG00000011990,ENSMMUG00000012282,ENSMMUG00000012354,ENSMMUG00000012889,ENSMMUG00000013447,…
Conserved male-bias	HP	Dyskinesia	HP:0100660	0.00709462	2.14907	158	3938	92	9724	ENSMMUG00000000415,ENSMMUG00000000809,ENSMMUG00000001508,ENSMMUG00000002660,ENSMMUG00000005627,ENSMMUG00000011622,ENSMMUG00000022426,ENSMMUG00000023674,ENSMMUG00000029296,ENSMMUG00000030421,ENSMMUG00000053174,ENSMMUG00000000676,ENSMMUG00000000974,ENSMMUG00000002739,ENSMMUG00000002809,ENSMMUG00000002875,ENSMMUG00000003376,ENSMMUG00000003555,ENSMMUG00000003614,ENSMMUG00000004329,ENSMMUG00000004599,…
Conserved male-bias	HP	Self-injurious behavior	HP:0100716	0.00769944	2.11354	144	3938	85	9724	ENSMMUG00000000893,ENSMMUG00000002286,ENSMMUG00000002660,ENSMMUG00000002696,ENSMMUG00000003013,ENSMMUG00000003046,ENSMMUG00000003105,ENSMMUG00000005627,ENSMMUG00000008380,ENSMMUG00000011584,ENSMMUG00000011622,ENSMMUG00000012001,ENSMMUG00000015173,ENSMMUG00000015814,ENSMMUG00000016008,ENSMMUG00000019292,ENSMMUG00000020026,ENSMMUG00000029296,ENSMMUG00000046254,ENSMMUG00000047388,ENSMMUG00000053174,…
Conserved male-bias	HP	Focal-onset seizure	HP:0007359	0.00802991	2.09529	265	3938	143	9724	ENSMMUG00000000415,ENSMMUG00000001540,ENSMMUG00000003046,ENSMMUG00000005365,ENSMMUG00000005917,ENSMMUG00000006251,ENSMMUG00000007658,ENSMMUG00000008407,ENSMMUG00000009041,ENSMMUG00000009856,ENSMMUG00000011596,ENSMMUG00000011622,ENSMMUG00000011703,ENSMMUG00000011990,ENSMMUG00000012362,ENSMMUG00000012889,ENSMMUG00000013338,ENSMMUG00000017946,ENSMMUG00000018797,ENSMMUG00000020233,ENSMMUG00000021117,…
Conserved male-bias	HP	Motor delay	HP:0001270	0.00805029	2.09419	694	3938	337	9724	ENSMMUG00000000376,ENSMMUG00000000415,ENSMMUG00000000446,ENSMMUG00000000669,ENSMMUG00000000790,ENSMMUG00000000809,ENSMMUG00000000893,ENSMMUG00000001361,ENSMMUG00000001508,ENSMMUG00000001906,ENSMMUG00000002166,ENSMMUG00000002286,ENSMMUG00000002532,ENSMMUG00000002660,ENSMMUG00000003013,ENSMMUG00000003098,ENSMMUG00000003105,ENSMMUG00000004767,ENSMMUG00000005092,ENSMMUG00000005482,ENSMMUG00000005627,…
Conserved male-bias	HP	Cerebral atrophy	HP:0002059	0.00916726	2.03776	535	3938	266	9724	ENSMMUG00000000415,ENSMMUG00000001508,ENSMMUG00000002532,ENSMMUG00000003098,ENSMMUG00000003128,ENSMMUG00000005627,ENSMMUG00000007658,ENSMMUG00000008407,ENSMMUG00000008801,ENSMMUG00000009041,ENSMMUG00000010173,ENSMMUG00000010987,ENSMMUG00000011596,ENSMMUG00000011622,ENSMMUG00000011663,ENSMMUG00000011703,ENSMMUG00000011990,ENSMMUG00000012282,ENSMMUG00000012889,ENSMMUG00000013447,ENSMMUG00000013712,…
Conserved male-bias	HP	Gastroesophageal reflux	HP:0002020	0.0105271	1.97769	348	3938	181	9724	ENSMMUG00000000415,ENSMMUG00000000893,ENSMMUG00000001361,ENSMMUG00000001375,ENSMMUG00000002286,ENSMMUG00000002532,ENSMMUG00000002660,ENSMMUG00000003128,ENSMMUG00000003500,ENSMMUG00000005482,ENSMMUG00000005663,ENSMMUG00000006251,ENSMMUG00000009041,ENSMMUG00000009650,ENSMMUG00000010556,ENSMMUG00000011214,ENSMMUG00000011584,ENSMMUG00000012001,ENSMMUG00000013338,ENSMMUG00000014270,ENSMMUG00000014876,…
Conserved male-bias	HP	Abnormal central motor function	HP:0011442	0.0105323	1.97748	1419	3938	650	9724	ENSMMUG00000000001,ENSMMUG00000000399,ENSMMUG00000000415,ENSMMUG00000000669,ENSMMUG00000000809,ENSMMUG00000000893,ENSMMUG00000001118,ENSMMUG00000001375,ENSMMUG00000001508,ENSMMUG00000001540,ENSMMUG00000001906,ENSMMUG00000002286,ENSMMUG00000002532,ENSMMUG00000002623,ENSMMUG00000002660,ENSMMUG00000002696,ENSMMUG00000002916,ENSMMUG00000002967,ENSMMUG00000003003,ENSMMUG00000003013,ENSMMUG00000003046,…
Conserved male-bias	HP	Hypotonia	HP:0001252	0.0137381	1.86207	1323	3938	608	9724	ENSMMUG00000000376,ENSMMUG00000000415,ENSMMUG00000000809,ENSMMUG00000000893,ENSMMUG00000001118,ENSMMUG00000001361,ENSMMUG00000001375,ENSMMUG00000001508,ENSMMUG00000001906,ENSMMUG00000002166,ENSMMUG00000002286,ENSMMUG00000002532,ENSMMUG00000002623,ENSMMUG00000002660,ENSMMUG00000002696,ENSMMUG00000002916,ENSMMUG00000003003,ENSMMUG00000003046,ENSMMUG00000003098,ENSMMUG00000003105,ENSMMUG00000003128,…
Conserved male-bias	HP	Tremor	HP:0001337	0.0156805	1.80464	471	3938	236	9724	ENSMMUG00000000415,ENSMMUG00000000669,ENSMMUG00000000809,ENSMMUG00000001118,ENSMMUG00000001508,ENSMMUG00000001540,ENSMMUG00000002623,ENSMMUG00000002916,ENSMMUG00000003013,ENSMMUG00000003046,ENSMMUG00000003098,ENSMMUG00000003105,ENSMMUG00000003128,ENSMMUG00000004767,ENSMMUG00000005663,ENSMMUG00000005917,ENSMMUG00000008380,ENSMMUG00000008407,ENSMMUG00000008416,ENSMMUG00000009041,ENSMMUG00000009856,…
Conserved male-bias	HP	Abnormality of movement	HP:0100022	0.0157061	1.80393	1439	3938	657	9724	ENSMMUG00000000001,ENSMMUG00000000376,ENSMMUG00000000399,ENSMMUG00000000415,ENSMMUG00000000669,ENSMMUG00000000809,ENSMMUG00000000893,ENSMMUG00000001118,ENSMMUG00000001375,ENSMMUG00000001508,ENSMMUG00000001540,ENSMMUG00000002166,ENSMMUG00000002286,ENSMMUG00000002532,ENSMMUG00000002623,ENSMMUG00000002660,ENSMMUG00000002916,ENSMMUG00000003003,ENSMMUG00000003013,ENSMMUG00000003046,ENSMMUG00000003098,…
Conserved male-bias	HP	Absent speech	HP:0001344	0.0175971	1.75456	335	3938	174	9724	ENSMMUG00000000809,ENSMMUG00000000893,ENSMMUG00000002286,ENSMMUG00000002532,ENSMMUG00000002660,ENSMMUG00000003003,ENSMMUG00000003046,ENSMMUG00000005627,ENSMMUG00000006531,ENSMMUG00000008407,ENSMMUG00000008801,ENSMMUG00000009041,ENSMMUG00000009856,ENSMMUG00000010225,ENSMMUG00000010556,ENSMMUG00000010987,ENSMMUG00000011214,ENSMMUG00000011596,ENSMMUG00000012001,ENSMMUG00000012362,ENSMMUG00000014374,…
Conserved male-bias	HP	Limb hypertonia	HP:0002509	0.0181872	1.74023	124	3938	74	9724	ENSMMUG00000000415,ENSMMUG00000008380,ENSMMUG00000009856,ENSMMUG00000011990,ENSMMUG00000013447,ENSMMUG00000017256,ENSMMUG00000017920,ENSMMUG00000018747,ENSMMUG00000019924,ENSMMUG00000022426,ENSMMUG00000023674,ENSMMUG00000000676,ENSMMUG00000001896,ENSMMUG00000003555,ENSMMUG00000003614,ENSMMUG00000004329,ENSMMUG00000004599,ENSMMUG00000005892,ENSMMUG00000006442,ENSMMUG00000007540,ENSMMUG00000010659,…
Conserved male-bias	HP	Generalized-onset seizure	HP:0002197	0.0191299	1.71829	264	3938	141	9724	ENSMMUG00000000415,ENSMMUG00000000809,ENSMMUG00000001540,ENSMMUG00000002696,ENSMMUG00000003046,ENSMMUG00000005344,ENSMMUG00000005627,ENSMMUG00000005917,ENSMMUG00000007717,ENSMMUG00000008407,ENSMMUG00000009041,ENSMMUG00000010225,ENSMMUG00000011596,ENSMMUG00000011622,ENSMMUG00000011990,ENSMMUG00000012362,ENSMMUG00000012889,ENSMMUG00000014374,ENSMMUG00000014419,ENSMMUG00000018064,ENSMMUG00000018797,…
Conserved male-bias	HP	Disinhibition	HP:0000734	0.0235204	1.62856	147	3938	85	9724	ENSMMUG00000000415,ENSMMUG00000000893,ENSMMUG00000001906,ENSMMUG00000002286,ENSMMUG00000003128,ENSMMUG00000007658,ENSMMUG00000008407,ENSMMUG00000009856,ENSMMUG00000010173,ENSMMUG00000010556,ENSMMUG00000014270,ENSMMUG00000015814,ENSMMUG00000016008,ENSMMUG00000016276,ENSMMUG00000019924,ENSMMUG00000021691,ENSMMUG00000022426,ENSMMUG00000023599,ENSMMUG00000023674,ENSMMUG00000047388,ENSMMUG00000000676,…
Conserved male-bias	HP	Clonic seizure	HP:0020221	0.0237968	1.62348	66	3938	44	9724	ENSMMUG00000000415,ENSMMUG00000005365,ENSMMUG00000008407,ENSMMUG00000009856,ENSMMUG00000011622,ENSMMUG00000014374,ENSMMUG00000029296,ENSMMUG00000053174,ENSMMUG00000000892,ENSMMUG00000001825,ENSMMUG00000001896,ENSMMUG00000003376,ENSMMUG00000004313,ENSMMUG00000005063,ENSMMUG00000015555,ENSMMUG00000017514,ENSMMUG00000010142,ENSMMUG00000018840,ENSMMUG00000019900,ENSMMUG00000001661,ENSMMUG00000007296,…
Conserved male-bias	HP	Dialeptic seizure	HP:0011146	0.0242137	1.61594	199	3938	110	9724	ENSMMUG00000000415,ENSMMUG00000001540,ENSMMUG00000002696,ENSMMUG00000003046,ENSMMUG00000005344,ENSMMUG00000005917,ENSMMUG00000006251,ENSMMUG00000007658,ENSMMUG00000007717,ENSMMUG00000008407,ENSMMUG00000009041,ENSMMUG00000009856,ENSMMUG00000011622,ENSMMUG00000011990,ENSMMUG00000012362,ENSMMUG00000013338,ENSMMUG00000018064,ENSMMUG00000018797,ENSMMUG00000020233,ENSMMUG00000021117,ENSMMUG00000022426,…
Conserved male-bias	HP	Developmental regression	HP:0002376	0.0253545	1.59594	317	3938	165	9724	ENSMMUG00000000415,ENSMMUG00000000809,ENSMMUG00000001361,ENSMMUG00000002623,ENSMMUG00000002660,ENSMMUG00000003046,ENSMMUG00000003128,ENSMMUG00000003500,ENSMMUG00000004242,ENSMMUG00000005365,ENSMMUG00000007717,ENSMMUG00000008407,ENSMMUG00000008801,ENSMMUG00000011596,ENSMMUG00000011622,ENSMMUG00000011990,ENSMMUG00000012282,ENSMMUG00000012889,ENSMMUG00000014270,ENSMMUG00000014419,ENSMMUG00000016114,…
Conserved male-bias	HP	Gait disturbance	HP:0001288	0.0263814	1.5787	871	3938	411	9724	ENSMMUG00000000376,ENSMMUG00000000415,ENSMMUG00000000669,ENSMMUG00000000809,ENSMMUG00000000893,ENSMMUG00000001118,ENSMMUG00000002166,ENSMMUG00000002286,ENSMMUG00000002532,ENSMMUG00000002660,ENSMMUG00000002916,ENSMMUG00000003013,ENSMMUG00000003098,ENSMMUG00000003105,ENSMMUG00000003128,ENSMMUG00000003500,ENSMMUG00000004242,ENSMMUG00000004767,ENSMMUG00000005482,ENSMMUG00000005663,ENSMMUG00000005917,…
Conserved male-bias	HP	Motor seizure	HP:0020219	0.0316781	1.49924	342	3938	176	9724	ENSMMUG00000000415,ENSMMUG00000001540,ENSMMUG00000002623,ENSMMUG00000003046,ENSMMUG00000005344,ENSMMUG00000005365,ENSMMUG00000005917,ENSMMUG00000008407,ENSMMUG00000009041,ENSMMUG00000009856,ENSMMUG00000011596,ENSMMUG00000011622,ENSMMUG00000011990,ENSMMUG00000012362,ENSMMUG00000012677,ENSMMUG00000012889,ENSMMUG00000014374,ENSMMUG00000017946,ENSMMUG00000020233,ENSMMUG00000021117,ENSMMUG00000021587,…
Conserved male-bias	HP	Abnormality of ocular smooth pursuit	HP:0000617	0.0344407	1.46293	61	3938	41	9724	ENSMMUG00000000669,ENSMMUG00000003098,ENSMMUG00000003105,ENSMMUG00000014374,ENSMMUG00000015814,ENSMMUG00000017256,ENSMMUG00000019917,ENSMMUG00000001896,ENSMMUG00000002875,ENSMMUG00000002940,ENSMMUG00000003555,ENSMMUG00000012348,ENSMMUG00000012574,ENSMMUG00000020208,ENSMMUG00000050825,ENSMMUG00000062847,ENSMMUG00000008294,ENSMMUG00000009324,ENSMMUG00000019048,ENSMMUG00000028999,ENSMMUG00000001426,…
Conserved male-bias	HP	Generalized non-motor (absence) seizure	HP:0002121	0.0383173	1.4166	132	3938	77	9724	ENSMMUG00000000415,ENSMMUG00000001540,ENSMMUG00000002696,ENSMMUG00000005344,ENSMMUG00000005917,ENSMMUG00000007717,ENSMMUG00000008407,ENSMMUG00000009041,ENSMMUG00000011622,ENSMMUG00000011990,ENSMMUG00000012362,ENSMMUG00000018064,ENSMMUG00000021117,ENSMMUG00000022426,ENSMMUG00000023470,ENSMMUG00000023674,ENSMMUG00000029296,ENSMMUG00000046254,ENSMMUG00000053174,ENSMMUG00000000628,ENSMMUG00000000676,…
Conserved male-bias	HP	Upper motor neuron dysfunction	HP:0002493	0.040628	1.39117	865	3938	407	9724	ENSMMUG00000000001,ENSMMUG00000000399,ENSMMUG00000000415,ENSMMUG00000000669,ENSMMUG00000000809,ENSMMUG00000001118,ENSMMUG00000001375,ENSMMUG00000001508,ENSMMUG00000001540,ENSMMUG00000001906,ENSMMUG00000002532,ENSMMUG00000002623,ENSMMUG00000002696,ENSMMUG00000002916,ENSMMUG00000003013,ENSMMUG00000003046,ENSMMUG00000003098,ENSMMUG00000003105,ENSMMUG00000003128,ENSMMUG00000003500,ENSMMUG00000003589,…
Conserved male-bias	HP	Epileptic spasm	HP:0011097	0.0411403	1.38573	161	3938	91	9724	ENSMMUG00000000415,ENSMMUG00000001540,ENSMMUG00000005917,ENSMMUG00000008407,ENSMMUG00000009856,ENSMMUG00000011622,ENSMMUG00000012362,ENSMMUG00000012677,ENSMMUG00000020233,ENSMMUG00000022967,ENSMMUG00000029296,ENSMMUG00000053174,ENSMMUG00000056697,ENSMMUG00000000676,ENSMMUG00000001896,ENSMMUG00000003376,ENSMMUG00000004313,ENSMMUG00000004329,ENSMMUG00000004599,ENSMMUG00000005063,ENSMMUG00000005188,…
Conserved male-bias	HP	Secondary microcephaly	HP:0005484	0.0421566	1.37513	159	3938	90	9724	ENSMMUG00000000415,ENSMMUG00000000893,ENSMMUG00000002286,ENSMMUG00000002532,ENSMMUG00000003003,ENSMMUG00000007100,ENSMMUG00000008407,ENSMMUG00000008801,ENSMMUG00000011622,ENSMMUG00000011990,ENSMMUG00000012001,ENSMMUG00000014374,ENSMMUG00000016114,ENSMMUG00000019924,ENSMMUG00000022967,ENSMMUG00000041535,ENSMMUG00000049891,ENSMMUG00000000628,ENSMMUG00000000918,ENSMMUG00000003325,ENSMMUG00000005063,…
Conserved female-bias	GO:MF	growth factor binding	GO:0019838	0.00130784	2.88345	66	1121	25	9724	ENSMMUG00000009384,ENSMMUG00000010661,ENSMMUG00000004949,ENSMMUG00000006994,ENSMMUG00000013764,ENSMMUG00000044344,ENSMMUG00000000544,ENSMMUG00000002248,ENSMMUG00000004657,ENSMMUG00000011557,ENSMMUG00000012069,ENSMMUG00000014011,ENSMMUG00000022478,ENSMMUG00000028907,ENSMMUG00000001348,ENSMMUG00000007386,ENSMMUG00000009594,ENSMMUG00000010031,ENSMMUG00000029267,ENSMMUG00000032300,ENSMMUG00000041480,…
Conserved female-bias	GO:BP	cellular response to chemical stimulus	GO:0070887	4.91e-13	12.3088	1105	1121	219	9724	ENSMMUG00000001731,ENSMMUG00000002217,ENSMMUG00000003189,ENSMMUG00000003604,ENSMMUG00000004376,ENSMMUG00000004512,ENSMMUG00000005131,ENSMMUG00000005656,ENSMMUG00000005960,ENSMMUG00000005985,ENSMMUG00000007966,ENSMMUG00000008776,ENSMMUG00000009113,ENSMMUG00000009463,ENSMMUG00000012141,ENSMMUG00000017569,ENSMMUG00000018524,ENSMMUG00000019212,ENSMMUG00000019363,ENSMMUG00000021232,ENSMMUG00000022735,…
Conserved female-bias	GO:BP	response to chemical	GO:0042221	9.67e-13	12.0147	1403	1121	261	9724	ENSMMUG00000001731,ENSMMUG00000002217,ENSMMUG00000003189,ENSMMUG00000003604,ENSMMUG00000004376,ENSMMUG00000004512,ENSMMUG00000005131,ENSMMUG00000005656,ENSMMUG00000005960,ENSMMUG00000005985,ENSMMUG00000007966,ENSMMUG00000008776,ENSMMUG00000009113,ENSMMUG00000009463,ENSMMUG00000010661,ENSMMUG00000011293,ENSMMUG00000012141,ENSMMUG00000012332,ENSMMUG00000017569,ENSMMUG00000018524,ENSMMUG00000019212,…
Conserved female-bias	GO:BP	immune system process	GO:0002376	3.11e-10	9.50722	873	1121	176	9724	ENSMMUG00000000960,ENSMMUG00000001332,ENSMMUG00000004376,ENSMMUG00000004512,ENSMMUG00000005131,ENSMMUG00000005656,ENSMMUG00000005960,ENSMMUG00000006470,ENSMMUG00000007966,ENSMMUG00000008596,ENSMMUG00000008693,ENSMMUG00000008799,ENSMMUG00000009113,ENSMMUG00000009772,ENSMMUG00000011293,ENSMMUG00000012141,ENSMMUG00000012618,ENSMMUG00000012786,ENSMMUG00000014301,ENSMMUG00000015999,ENSMMUG00000016695,…
Conserved female-bias	GO:BP	response to stimulus	GO:0050896	6.51e-09	8.18649	3624	1121	531	9724	ENSMMUG00000000044,ENSMMUG00000000951,ENSMMUG00000000982,ENSMMUG00000000985,ENSMMUG00000001332,ENSMMUG00000001731,ENSMMUG00000002217,ENSMMUG00000002952,ENSMMUG00000003103,ENSMMUG00000003189,ENSMMUG00000003604,ENSMMUG00000003890,ENSMMUG00000004376,ENSMMUG00000004512,ENSMMUG00000005072,ENSMMUG00000005131,ENSMMUG00000005656,ENSMMUG00000005960,ENSMMUG00000005985,ENSMMUG00000006470,ENSMMUG00000007966,…
Conserved female-bias	GO:BP	tissue development	GO:0009888	9.78e-09	8.00953	797	1121	160	9724	ENSMMUG00000000044,ENSMMUG00000000960,ENSMMUG00000002217,ENSMMUG00000002952,ENSMMUG00000003317,ENSMMUG00000005131,ENSMMUG00000007745,ENSMMUG00000008693,ENSMMUG00000009341,ENSMMUG00000009463,ENSMMUG00000011971,ENSMMUG00000012141,ENSMMUG00000012737,ENSMMUG00000013095,ENSMMUG00000015391,ENSMMUG00000016237,ENSMMUG00000019212,ENSMMUG00000020051,ENSMMUG00000022091,ENSMMUG00000023282,ENSMMUG00000023428,…
Conserved female-bias	GO:BP	response to organic substance	GO:0010033	1.58e-08	7.8011	1096	1121	203	9724	ENSMMUG00000001731,ENSMMUG00000002217,ENSMMUG00000003189,ENSMMUG00000003604,ENSMMUG00000004376,ENSMMUG00000005131,ENSMMUG00000005656,ENSMMUG00000005960,ENSMMUG00000005985,ENSMMUG00000007966,ENSMMUG00000009113,ENSMMUG00000009463,ENSMMUG00000010661,ENSMMUG00000011293,ENSMMUG00000012141,ENSMMUG00000012332,ENSMMUG00000019212,ENSMMUG00000019363,ENSMMUG00000020354,ENSMMUG00000021232,ENSMMUG00000022735,…
Conserved female-bias	GO:BP	biological process involved in interspecies interaction between organisms	GO:0044419	1.86e-08	7.7295	562	1121	123	9724	ENSMMUG00000001332,ENSMMUG00000004512,ENSMMUG00000005985,ENSMMUG00000006470,ENSMMUG00000007966,ENSMMUG00000008693,ENSMMUG00000008799,ENSMMUG00000009113,ENSMMUG00000009341,ENSMMUG00000011293,ENSMMUG00000012493,ENSMMUG00000012618,ENSMMUG00000012786,ENSMMUG00000014301,ENSMMUG00000015999,ENSMMUG00000017569,ENSMMUG00000019212,ENSMMUG00000020051,ENSMMUG00000020354,ENSMMUG00000022735,ENSMMUG00000023751,…
Conserved female-bias	GO:BP	response to biotic stimulus	GO:0009607	2.78e-08	7.55566	490	1121	111	9724	ENSMMUG00000001332,ENSMMUG00000004512,ENSMMUG00000005985,ENSMMUG00000006470,ENSMMUG00000007966,ENSMMUG00000008693,ENSMMUG00000008744,ENSMMUG00000008799,ENSMMUG00000009113,ENSMMUG00000009341,ENSMMUG00000011293,ENSMMUG00000012618,ENSMMUG00000012786,ENSMMUG00000014301,ENSMMUG00000015999,ENSMMUG00000017569,ENSMMUG00000020051,ENSMMUG00000022735,ENSMMUG00000023751,ENSMMUG00000049735,ENSMMUG00000053929,…
Conserved female-bias	GO:BP	response to other organism	GO:0051707	6.25e-08	7.20408	471	1121	107	9724	ENSMMUG00000001332,ENSMMUG00000004512,ENSMMUG00000005985,ENSMMUG00000006470,ENSMMUG00000007966,ENSMMUG00000008693,ENSMMUG00000008799,ENSMMUG00000009113,ENSMMUG00000009341,ENSMMUG00000011293,ENSMMUG00000012618,ENSMMUG00000012786,ENSMMUG00000014301,ENSMMUG00000015999,ENSMMUG00000017569,ENSMMUG00000020051,ENSMMUG00000022735,ENSMMUG00000023751,ENSMMUG00000049735,ENSMMUG00000053929,ENSMMUG00000064297,…
Conserved female-bias	GO:BP	response to external biotic stimulus	GO:0043207	6.25e-08	7.20408	471	1121	107	9724	ENSMMUG00000001332,ENSMMUG00000004512,ENSMMUG00000005985,ENSMMUG00000006470,ENSMMUG00000007966,ENSMMUG00000008693,ENSMMUG00000008799,ENSMMUG00000009113,ENSMMUG00000009341,ENSMMUG00000011293,ENSMMUG00000012618,ENSMMUG00000012786,ENSMMUG00000014301,ENSMMUG00000015999,ENSMMUG00000017569,ENSMMUG00000020051,ENSMMUG00000022735,ENSMMUG00000023751,ENSMMUG00000049735,ENSMMUG00000053929,ENSMMUG00000064297,…
Conserved female-bias	GO:BP	immune response	GO:0006955	2.29e-07	6.63938	499	1121	110	9724	ENSMMUG00000001332,ENSMMUG00000004512,ENSMMUG00000006470,ENSMMUG00000007966,ENSMMUG00000008693,ENSMMUG00000008799,ENSMMUG00000009113,ENSMMUG00000009772,ENSMMUG00000011293,ENSMMUG00000012618,ENSMMUG00000012786,ENSMMUG00000014301,ENSMMUG00000015999,ENSMMUG00000017569,ENSMMUG00000020051,ENSMMUG00000020756,ENSMMUG00000022735,ENSMMUG00000023751,ENSMMUG00000039082,ENSMMUG00000049735,ENSMMUG00000053929,…
Conserved female-bias	GO:BP	response to external stimulus	GO:0009605	2.62e-07	6.58102	910	1121	172	9724	ENSMMUG00000001332,ENSMMUG00000002217,ENSMMUG00000004512,ENSMMUG00000005131,ENSMMUG00000005985,ENSMMUG00000006470,ENSMMUG00000007966,ENSMMUG00000008693,ENSMMUG00000008799,ENSMMUG00000009113,ENSMMUG00000009341,ENSMMUG00000011293,ENSMMUG00000012000,ENSMMUG00000012618,ENSMMUG00000012786,ENSMMUG00000014301,ENSMMUG00000015999,ENSMMUG00000017569,ENSMMUG00000020051,ENSMMUG00000022735,ENSMMUG00000023282,…
Conserved female-bias	GO:BP	response to cytokine	GO:0034097	5.13e-07	6.28976	346	1121	84	9724	ENSMMUG00000001731,ENSMMUG00000004376,ENSMMUG00000005656,ENSMMUG00000005985,ENSMMUG00000009113,ENSMMUG00000022735,ENSMMUG00000023428,ENSMMUG00000041198,ENSMMUG00000049735,ENSMMUG00000059336,ENSMMUG00000000194,ENSMMUG00000000377,ENSMMUG00000001616,ENSMMUG00000004041,ENSMMUG00000004490,ENSMMUG00000005401,ENSMMUG00000005613,ENSMMUG00000006244,ENSMMUG00000006994,ENSMMUG00000008711,ENSMMUG00000010079,…
Conserved female-bias	GO:BP	cell migration	GO:0016477	5.39e-07	6.26862	667	1121	135	9724	ENSMMUG00000000960,ENSMMUG00000003604,ENSMMUG00000004376,ENSMMUG00000004512,ENSMMUG00000005131,ENSMMUG00000009113,ENSMMUG00000012737,ENSMMUG00000013753,ENSMMUG00000023751,ENSMMUG00000023785,ENSMMUG00000044486,ENSMMUG00000045241,ENSMMUG00000049735,ENSMMUG00000050871,ENSMMUG00000053781,ENSMMUG00000059336,ENSMMUG00000063520,ENSMMUG00000000388,ENSMMUG00000001616,ENSMMUG00000003074,ENSMMUG00000003621,…
Conserved female-bias	GO:BP	cellular response to organic substance	GO:0071310	1.38536e-06	5.85844	824	1121	157	9724	ENSMMUG00000001731,ENSMMUG00000002217,ENSMMUG00000003604,ENSMMUG00000004376,ENSMMUG00000005656,ENSMMUG00000005960,ENSMMUG00000005985,ENSMMUG00000007966,ENSMMUG00000009113,ENSMMUG00000009463,ENSMMUG00000012141,ENSMMUG00000019212,ENSMMUG00000019363,ENSMMUG00000021232,ENSMMUG00000022735,ENSMMUG00000023282,ENSMMUG00000023428,ENSMMUG00000023469,ENSMMUG00000041198,ENSMMUG00000049735,ENSMMUG00000051139,…
Conserved female-bias	GO:BP	cell motility	GO:0048870	2.51533e-06	5.5994	728	1121	142	9724	ENSMMUG00000000960,ENSMMUG00000003604,ENSMMUG00000004376,ENSMMUG00000004512,ENSMMUG00000005131,ENSMMUG00000009113,ENSMMUG00000009963,ENSMMUG00000012737,ENSMMUG00000013753,ENSMMUG00000023751,ENSMMUG00000023785,ENSMMUG00000044486,ENSMMUG00000045241,ENSMMUG00000049735,ENSMMUG00000050871,ENSMMUG00000053781,ENSMMUG00000059336,ENSMMUG00000063520,ENSMMUG00000000388,ENSMMUG00000001616,ENSMMUG00000003074,…
Conserved female-bias	GO:BP	response to stress	GO:0006950	4.74302e-06	5.32395	1627	1121	266	9724	ENSMMUG00000000982,ENSMMUG00000001332,ENSMMUG00000002952,ENSMMUG00000003189,ENSMMUG00000003604,ENSMMUG00000004376,ENSMMUG00000004512,ENSMMUG00000005960,ENSMMUG00000005985,ENSMMUG00000006470,ENSMMUG00000007966,ENSMMUG00000008693,ENSMMUG00000008744,ENSMMUG00000008776,ENSMMUG00000008799,ENSMMUG00000009113,ENSMMUG00000009463,ENSMMUG00000010661,ENSMMUG00000012000,ENSMMUG00000012141,ENSMMUG00000012332,…
Conserved female-bias	GO:BP	cellular response to stimulus	GO:0051716	6.83571e-06	5.16522	3173	1121	461	9724	ENSMMUG00000000044,ENSMMUG00000000951,ENSMMUG00000000982,ENSMMUG00000000985,ENSMMUG00000001731,ENSMMUG00000002217,ENSMMUG00000002952,ENSMMUG00000003103,ENSMMUG00000003189,ENSMMUG00000003604,ENSMMUG00000003890,ENSMMUG00000004376,ENSMMUG00000004512,ENSMMUG00000005072,ENSMMUG00000005131,ENSMMUG00000005656,ENSMMUG00000005960,ENSMMUG00000005985,ENSMMUG00000007966,ENSMMUG00000008693,ENSMMUG00000008776,…
Conserved female-bias	GO:BP	regulation of macromolecule metabolic process	GO:0060255	1.73001e-05	4.76195	2897	1121	425	9724	ENSMMUG00000000982,ENSMMUG00000003317,ENSMMUG00000003604,ENSMMUG00000003890,ENSMMUG00000004376,ENSMMUG00000004387,ENSMMUG00000005072,ENSMMUG00000005131,ENSMMUG00000005960,ENSMMUG00000006941,ENSMMUG00000007966,ENSMMUG00000008693,ENSMMUG00000008744,ENSMMUG00000008776,ENSMMUG00000008799,ENSMMUG00000009113,ENSMMUG00000009341,ENSMMUG00000009463,ENSMMUG00000009772,ENSMMUG00000010696,ENSMMUG00000011359,…
Conserved female-bias	GO:BP	cellular response to cytokine stimulus	GO:0071345	1.82169e-05	4.73953	315	1121	75	9724	ENSMMUG00000001731,ENSMMUG00000004376,ENSMMUG00000005656,ENSMMUG00000009113,ENSMMUG00000022735,ENSMMUG00000023428,ENSMMUG00000041198,ENSMMUG00000049735,ENSMMUG00000059336,ENSMMUG00000000194,ENSMMUG00000000377,ENSMMUG00000001616,ENSMMUG00000004041,ENSMMUG00000004490,ENSMMUG00000005401,ENSMMUG00000005613,ENSMMUG00000006994,ENSMMUG00000008711,ENSMMUG00000010079,ENSMMUG00000010707,ENSMMUG00000011025,…
Conserved female-bias	GO:BP	tube morphogenesis	GO:0035239	2.3667e-05	4.62586	359	1121	82	9724	ENSMMUG00000003317,ENSMMUG00000004376,ENSMMUG00000008693,ENSMMUG00000011971,ENSMMUG00000012000,ENSMMUG00000012737,ENSMMUG00000013054,ENSMMUG00000015391,ENSMMUG00000023428,ENSMMUG00000050871,ENSMMUG00000056548,ENSMMUG00000059881,ENSMMUG00000005350,ENSMMUG00000005613,ENSMMUG00000006718,ENSMMUG00000007596,ENSMMUG00000008711,ENSMMUG00000010627,ENSMMUG00000010707,ENSMMUG00000011614,ENSMMUG00000013552,…
Conserved female-bias	GO:BP	regulation of metabolic process	GO:0019222	3.25321e-05	4.48769	3138	1121	453	9724	ENSMMUG00000000982,ENSMMUG00000002217,ENSMMUG00000003317,ENSMMUG00000003604,ENSMMUG00000003890,ENSMMUG00000004376,ENSMMUG00000004387,ENSMMUG00000005072,ENSMMUG00000005131,ENSMMUG00000005960,ENSMMUG00000006941,ENSMMUG00000007966,ENSMMUG00000008693,ENSMMUG00000008744,ENSMMUG00000008776,ENSMMUG00000008799,ENSMMUG00000009113,ENSMMUG00000009341,ENSMMUG00000009384,ENSMMUG00000009463,ENSMMUG00000009772,…
Conserved female-bias	GO:BP	immune effector process	GO:0002252	6.09573e-05	4.21497	190	1121	52	9724	ENSMMUG00000000960,ENSMMUG00000004512,ENSMMUG00000005960,ENSMMUG00000006470,ENSMMUG00000008693,ENSMMUG00000008799,ENSMMUG00000009113,ENSMMUG00000009772,ENSMMUG00000011293,ENSMMUG00000012618,ENSMMUG00000012786,ENSMMUG00000014301,ENSMMUG00000015999,ENSMMUG00000020756,ENSMMUG00000023751,ENSMMUG00000039082,ENSMMUG00000000388,ENSMMUG00000004662,ENSMMUG00000008004,ENSMMUG00000009198,ENSMMUG00000010707,…
Conserved female-bias	GO:BP	tube development	GO:0035295	9.04443e-05	4.04362	457	1121	96	9724	ENSMMUG00000000044,ENSMMUG00000003317,ENSMMUG00000004376,ENSMMUG00000005131,ENSMMUG00000008693,ENSMMUG00000011971,ENSMMUG00000012000,ENSMMUG00000012737,ENSMMUG00000013054,ENSMMUG00000015391,ENSMMUG00000022091,ENSMMUG00000023428,ENSMMUG00000050871,ENSMMUG00000056548,ENSMMUG00000059881,ENSMMUG00000005350,ENSMMUG00000005613,ENSMMUG00000006718,ENSMMUG00000006949,ENSMMUG00000007596,ENSMMUG00000008711,…
Conserved female-bias	GO:BP	defense response	GO:0006952	0.000105417	3.97709	543	1121	109	9724	ENSMMUG00000001332,ENSMMUG00000004512,ENSMMUG00000005985,ENSMMUG00000006470,ENSMMUG00000007966,ENSMMUG00000008693,ENSMMUG00000008744,ENSMMUG00000008799,ENSMMUG00000009113,ENSMMUG00000012141,ENSMMUG00000012618,ENSMMUG00000012786,ENSMMUG00000014301,ENSMMUG00000015999,ENSMMUG00000017569,ENSMMUG00000020051,ENSMMUG00000022735,ENSMMUG00000023751,ENSMMUG00000049735,ENSMMUG00000053929,ENSMMUG00000056548,…
Conserved female-bias	GO:BP	regulation of immune system process	GO:0002682	0.000122602	3.9115	551	1121	110	9724	ENSMMUG00000004376,ENSMMUG00000004512,ENSMMUG00000005960,ENSMMUG00000006470,ENSMMUG00000007966,ENSMMUG00000008596,ENSMMUG00000008693,ENSMMUG00000008799,ENSMMUG00000009113,ENSMMUG00000009772,ENSMMUG00000011293,ENSMMUG00000012141,ENSMMUG00000012618,ENSMMUG00000012786,ENSMMUG00000014301,ENSMMUG00000015999,ENSMMUG00000016695,ENSMMUG00000017569,ENSMMUG00000020756,ENSMMUG00000022735,ENSMMUG00000023751,…
Conserved female-bias	GO:BP	blood vessel morphogenesis	GO:0048514	0.000164905	3.78277	252	1121	62	9724	ENSMMUG00000004376,ENSMMUG00000008693,ENSMMUG00000012000,ENSMMUG00000012737,ENSMMUG00000013054,ENSMMUG00000050871,ENSMMUG00000056548,ENSMMUG00000059881,ENSMMUG00000005350,ENSMMUG00000005613,ENSMMUG00000006718,ENSMMUG00000008711,ENSMMUG00000010627,ENSMMUG00000010707,ENSMMUG00000015606,ENSMMUG00000021655,ENSMMUG00000022194,ENSMMUG00000038138,ENSMMUG00000002248,ENSMMUG00000006101,ENSMMUG00000007221,…
Conserved female-bias	GO:BP	response to lipid	GO:0033993	0.000164905	3.78277	252	1121	62	9724	ENSMMUG00000002217,ENSMMUG00000007966,ENSMMUG00000009463,ENSMMUG00000012141,ENSMMUG00000022735,ENSMMUG00000023282,ENSMMUG00000057610,ENSMMUG00000063520,ENSMMUG00000063718,ENSMMUG00000001538,ENSMMUG00000001616,ENSMMUG00000007857,ENSMMUG00000008772,ENSMMUG00000008793,ENSMMUG00000010707,ENSMMUG00000013359,ENSMMUG00000015606,ENSMMUG00000017968,ENSMMUG00000018367,ENSMMUG00000019039,ENSMMUG00000021447,…
Conserved female-bias	GO:BP	regulation of cell population proliferation	GO:0042127	0.000165386	3.7815	905	1121	161	9724	ENSMMUG00000000044,ENSMMUG00000003890,ENSMMUG00000004376,ENSMMUG00000005985,ENSMMUG00000009113,ENSMMUG00000009772,ENSMMUG00000011971,ENSMMUG00000012728,ENSMMUG00000012737,ENSMMUG00000015999,ENSMMUG00000016695,ENSMMUG00000023282,ENSMMUG00000023751,ENSMMUG00000023785,ENSMMUG00000044486,ENSMMUG00000049735,ENSMMUG00000050871,ENSMMUG00000051543,ENSMMUG00000055964,ENSMMUG00000056548,ENSMMUG00000058753,…
Conserved female-bias	GO:BP	negative regulation of programmed cell death	GO:0043069	0.000168803	3.77262	411	1121	88	9724	ENSMMUG00000003189,ENSMMUG00000003604,ENSMMUG00000004376,ENSMMUG00000005960,ENSMMUG00000005985,ENSMMUG00000007966,ENSMMUG00000008744,ENSMMUG00000009113,ENSMMUG00000012737,ENSMMUG00000017569,ENSMMUG00000018524,ENSMMUG00000023469,ENSMMUG00000023751,ENSMMUG00000064297,ENSMMUG00000000698,ENSMMUG00000002943,ENSMMUG00000003621,ENSMMUG00000005350,ENSMMUG00000008772,ENSMMUG00000009198,ENSMMUG00000011418,…
Conserved female-bias	GO:BP	regulation of cellular metabolic process	GO:0031323	0.000180496	3.74353	2862	1121	415	9724	ENSMMUG00000000982,ENSMMUG00000003317,ENSMMUG00000003604,ENSMMUG00000003890,ENSMMUG00000004376,ENSMMUG00000005072,ENSMMUG00000005131,ENSMMUG00000005960,ENSMMUG00000007966,ENSMMUG00000008693,ENSMMUG00000008776,ENSMMUG00000008799,ENSMMUG00000009113,ENSMMUG00000009341,ENSMMUG00000009463,ENSMMUG00000009772,ENSMMUG00000010696,ENSMMUG00000011359,ENSMMUG00000011405,ENSMMUG00000012000,ENSMMUG00000012141,…
Conserved female-bias	GO:BP	negative regulation of apoptotic process	GO:0043066	0.000331079	3.48007	391	1121	84	9724	ENSMMUG00000003189,ENSMMUG00000003604,ENSMMUG00000004376,ENSMMUG00000005960,ENSMMUG00000005985,ENSMMUG00000007966,ENSMMUG00000009113,ENSMMUG00000012737,ENSMMUG00000017569,ENSMMUG00000018524,ENSMMUG00000023469,ENSMMUG00000023751,ENSMMUG00000064297,ENSMMUG00000000698,ENSMMUG00000002943,ENSMMUG00000003621,ENSMMUG00000005350,ENSMMUG00000008772,ENSMMUG00000009198,ENSMMUG00000011418,ENSMMUG00000013545,…
Conserved female-bias	GO:BP	regulation of multicellular organismal process	GO:0051239	0.000350884	3.45484	1190	1121	199	9724	ENSMMUG00000002217,ENSMMUG00000004376,ENSMMUG00000004512,ENSMMUG00000005131,ENSMMUG00000008596,ENSMMUG00000008693,ENSMMUG00000008799,ENSMMUG00000009113,ENSMMUG00000009772,ENSMMUG00000012000,ENSMMUG00000012141,ENSMMUG00000012737,ENSMMUG00000014301,ENSMMUG00000016237,ENSMMUG00000016695,ENSMMUG00000017569,ENSMMUG00000018524,ENSMMUG00000020756,ENSMMUG00000022735,ENSMMUG00000023428,ENSMMUG00000023751,…
Conserved female-bias	GO:BP	epithelium development	GO:0060429	0.000362714	3.44044	495	1121	100	9724	ENSMMUG00000000044,ENSMMUG00000000960,ENSMMUG00000002952,ENSMMUG00000003317,ENSMMUG00000005131,ENSMMUG00000007745,ENSMMUG00000008693,ENSMMUG00000009341,ENSMMUG00000011971,ENSMMUG00000012141,ENSMMUG00000012737,ENSMMUG00000015391,ENSMMUG00000019212,ENSMMUG00000020051,ENSMMUG00000022091,ENSMMUG00000023282,ENSMMUG00000023428,ENSMMUG00000040609,ENSMMUG00000050871,ENSMMUG00000055964,ENSMMUG00000000377,…
Conserved female-bias	GO:BP	gene expression	GO:0010467	0.000465928	3.33168	3037	1121	434	9724	ENSMMUG00000002528,ENSMMUG00000003189,ENSMMUG00000003317,ENSMMUG00000003604,ENSMMUG00000003890,ENSMMUG00000004376,ENSMMUG00000004408,ENSMMUG00000005072,ENSMMUG00000005131,ENSMMUG00000005960,ENSMMUG00000006470,ENSMMUG00000006941,ENSMMUG00000007966,ENSMMUG00000008693,ENSMMUG00000008776,ENSMMUG00000008799,ENSMMUG00000009113,ENSMMUG00000009341,ENSMMUG00000009463,ENSMMUG00000009772,ENSMMUG00000010696,…
Conserved female-bias	GO:BP	locomotion	GO:0040011	0.000571816	3.24274	519	1121	103	9724	ENSMMUG00000000960,ENSMMUG00000003604,ENSMMUG00000004376,ENSMMUG00000004512,ENSMMUG00000005131,ENSMMUG00000009113,ENSMMUG00000012737,ENSMMUG00000023751,ENSMMUG00000023785,ENSMMUG00000044486,ENSMMUG00000045241,ENSMMUG00000049735,ENSMMUG00000053781,ENSMMUG00000059336,ENSMMUG00000063520,ENSMMUG00000000388,ENSMMUG00000001616,ENSMMUG00000003074,ENSMMUG00000003621,ENSMMUG00000003957,ENSMMUG00000004949,…
Conserved female-bias	GO:BP	epithelial cell differentiation	GO:0030855	0.000592723	3.22715	254	1121	61	9724	ENSMMUG00000002952,ENSMMUG00000005131,ENSMMUG00000007745,ENSMMUG00000009341,ENSMMUG00000012141,ENSMMUG00000019212,ENSMMUG00000023282,ENSMMUG00000040609,ENSMMUG00000050871,ENSMMUG00000055964,ENSMMUG00000000377,ENSMMUG00000000388,ENSMMUG00000002058,ENSMMUG00000005613,ENSMMUG00000006949,ENSMMUG00000007416,ENSMMUG00000009792,ENSMMUG00000013552,ENSMMUG00000017685,ENSMMUG00000017968,ENSMMUG00000037980,…
Conserved female-bias	GO:BP	negative regulation of biological process	GO:0048519	0.000643457	3.19148	2556	1121	374	9724	ENSMMUG00000003189,ENSMMUG00000003604,ENSMMUG00000004376,ENSMMUG00000005072,ENSMMUG00000005131,ENSMMUG00000005960,ENSMMUG00000005985,ENSMMUG00000007966,ENSMMUG00000008596,ENSMMUG00000008744,ENSMMUG00000008799,ENSMMUG00000009113,ENSMMUG00000009463,ENSMMUG00000009772,ENSMMUG00000011359,ENSMMUG00000011405,ENSMMUG00000012000,ENSMMUG00000012141,ENSMMUG00000012303,ENSMMUG00000012332,ENSMMUG00000012618,…
Conserved female-bias	GO:BP	positive regulation of gene expression	GO:0010628	0.000668368	3.17498	494	1121	99	9724	ENSMMUG00000003317,ENSMMUG00000005072,ENSMMUG00000008693,ENSMMUG00000008776,ENSMMUG00000008799,ENSMMUG00000009113,ENSMMUG00000009341,ENSMMUG00000011359,ENSMMUG00000012000,ENSMMUG00000012141,ENSMMUG00000017569,ENSMMUG00000022735,ENSMMUG00000049735,ENSMMUG00000051139,ENSMMUG00000053929,ENSMMUG00000056548,ENSMMUG00000059881,ENSMMUG00000063520,ENSMMUG00000001616,ENSMMUG00000002950,ENSMMUG00000003996,…
Conserved female-bias	GO:BP	positive regulation of cell population proliferation	GO:0008284	0.000769949	3.11354	469	1121	95	9724	ENSMMUG00000003890,ENSMMUG00000004376,ENSMMUG00000005985,ENSMMUG00000009113,ENSMMUG00000012728,ENSMMUG00000012737,ENSMMUG00000016695,ENSMMUG00000023282,ENSMMUG00000023751,ENSMMUG00000023785,ENSMMUG00000044486,ENSMMUG00000049735,ENSMMUG00000055964,ENSMMUG00000056548,ENSMMUG00000058753,ENSMMUG00000063520,ENSMMUG00000002868,ENSMMUG00000003074,ENSMMUG00000003621,ENSMMUG00000004949,ENSMMUG00000005488,…
Conserved female-bias	GO:BP	positive regulation of biological process	GO:0048518	0.000858023	3.0665	2919	1121	418	9724	ENSMMUG00000000960,ENSMMUG00000002217,ENSMMUG00000003103,ENSMMUG00000003317,ENSMMUG00000003604,ENSMMUG00000003890,ENSMMUG00000003972,ENSMMUG00000004376,ENSMMUG00000004387,ENSMMUG00000004512,ENSMMUG00000005072,ENSMMUG00000005985,ENSMMUG00000006470,ENSMMUG00000007966,ENSMMUG00000008693,ENSMMUG00000008744,ENSMMUG00000008776,ENSMMUG00000008799,ENSMMUG00000009113,ENSMMUG00000009341,ENSMMUG00000009384,…
Conserved female-bias	GO:BP	circulatory system development	GO:0072359	0.000971789	3.01243	458	1121	93	9724	ENSMMUG00000000044,ENSMMUG00000003317,ENSMMUG00000004376,ENSMMUG00000008693,ENSMMUG00000009341,ENSMMUG00000011971,ENSMMUG00000012000,ENSMMUG00000012737,ENSMMUG00000013054,ENSMMUG00000050871,ENSMMUG00000055964,ENSMMUG00000056548,ENSMMUG00000059881,ENSMMUG00000000377,ENSMMUG00000000388,ENSMMUG00000005350,ENSMMUG00000005498,ENSMMUG00000005613,ENSMMUG00000006718,ENSMMUG00000008711,ENSMMUG00000009298,…
Conserved female-bias	GO:BP	anatomical structure morphogenesis	GO:0009653	0.000985752	3.00623	1168	1121	194	9724	ENSMMUG00000000044,ENSMMUG00000000960,ENSMMUG00000002217,ENSMMUG00000002952,ENSMMUG00000003317,ENSMMUG00000003604,ENSMMUG00000003890,ENSMMUG00000003972,ENSMMUG00000004376,ENSMMUG00000005985,ENSMMUG00000008693,ENSMMUG00000009341,ENSMMUG00000011971,ENSMMUG00000012000,ENSMMUG00000012141,ENSMMUG00000012728,ENSMMUG00000012737,ENSMMUG00000013054,ENSMMUG00000013095,ENSMMUG00000013753,ENSMMUG00000014301,…
Conserved female-bias	GO:BP	leukocyte activation	GO:0045321	0.001072	2.9698	331	1121	73	9724	ENSMMUG00000004512,ENSMMUG00000005656,ENSMMUG00000008799,ENSMMUG00000009113,ENSMMUG00000009772,ENSMMUG00000012141,ENSMMUG00000014301,ENSMMUG00000015999,ENSMMUG00000016695,ENSMMUG00000023751,ENSMMUG00000039082,ENSMMUG00000049735,ENSMMUG00000055964,ENSMMUG00000003859,ENSMMUG00000004662,ENSMMUG00000006994,ENSMMUG00000008004,ENSMMUG00000009198,ENSMMUG00000010707,ENSMMUG00000013359,ENSMMUG00000013552,…
Conserved female-bias	GO:BP	innate immune response	GO:0045087	0.00110442	2.95687	276	1121	64	9724	ENSMMUG00000001332,ENSMMUG00000004512,ENSMMUG00000006470,ENSMMUG00000007966,ENSMMUG00000008799,ENSMMUG00000009113,ENSMMUG00000012618,ENSMMUG00000012786,ENSMMUG00000014301,ENSMMUG00000015999,ENSMMUG00000017569,ENSMMUG00000020051,ENSMMUG00000022735,ENSMMUG00000023751,ENSMMUG00000049735,ENSMMUG00000053929,ENSMMUG00000000338,ENSMMUG00000004490,ENSMMUG00000005613,ENSMMUG00000006244,ENSMMUG00000012178,…
Conserved female-bias	GO:BP	organic substance metabolic process	GO:0071704	0.00116486	2.93373	5516	1121	721	9724	ENSMMUG00000000195,ENSMMUG00000000982,ENSMMUG00000000985,ENSMMUG00000001332,ENSMMUG00000001731,ENSMMUG00000001744,ENSMMUG00000001764,ENSMMUG00000001926,ENSMMUG00000002217,ENSMMUG00000002528,ENSMMUG00000002726,ENSMMUG00000002936,ENSMMUG00000003189,ENSMMUG00000003317,ENSMMUG00000003604,ENSMMUG00000003890,ENSMMUG00000004260,ENSMMUG00000004330,ENSMMUG00000004376,ENSMMUG00000004381,ENSMMUG00000004387,…
Conserved female-bias	GO:BP	cell death	GO:0008219	0.00132822	2.87673	817	1121	145	9724	ENSMMUG00000003103,ENSMMUG00000003189,ENSMMUG00000003604,ENSMMUG00000004376,ENSMMUG00000005960,ENSMMUG00000005985,ENSMMUG00000007966,ENSMMUG00000008744,ENSMMUG00000009113,ENSMMUG00000009463,ENSMMUG00000009772,ENSMMUG00000012141,ENSMMUG00000012737,ENSMMUG00000013067,ENSMMUG00000017569,ENSMMUG00000018524,ENSMMUG00000022735,ENSMMUG00000023282,ENSMMUG00000023469,ENSMMUG00000023751,ENSMMUG00000055964,…
Conserved female-bias	GO:BP	programmed cell death	GO:0012501	0.00132822	2.87673	817	1121	145	9724	ENSMMUG00000003103,ENSMMUG00000003189,ENSMMUG00000003604,ENSMMUG00000004376,ENSMMUG00000005960,ENSMMUG00000005985,ENSMMUG00000007966,ENSMMUG00000008744,ENSMMUG00000009113,ENSMMUG00000009463,ENSMMUG00000009772,ENSMMUG00000012141,ENSMMUG00000012737,ENSMMUG00000013067,ENSMMUG00000017569,ENSMMUG00000018524,ENSMMUG00000022735,ENSMMUG00000023282,ENSMMUG00000023469,ENSMMUG00000023751,ENSMMUG00000055964,…
Conserved female-bias	GO:BP	positive regulation of multicellular organismal process	GO:0051240	0.00134931	2.86989	622	1121	117	9724	ENSMMUG00000002217,ENSMMUG00000004376,ENSMMUG00000008693,ENSMMUG00000008799,ENSMMUG00000009113,ENSMMUG00000009772,ENSMMUG00000012000,ENSMMUG00000012737,ENSMMUG00000014301,ENSMMUG00000016695,ENSMMUG00000017569,ENSMMUG00000022735,ENSMMUG00000023428,ENSMMUG00000039082,ENSMMUG00000045241,ENSMMUG00000049735,ENSMMUG00000053929,ENSMMUG00000055964,ENSMMUG00000056548,ENSMMUG00000000194,ENSMMUG00000002554,…
Conserved female-bias	GO:BP	cellular biosynthetic process	GO:0044249	0.00196889	2.70578	3718	1121	512	9724	ENSMMUG00000002528,ENSMMUG00000002726,ENSMMUG00000003189,ENSMMUG00000003317,ENSMMUG00000003604,ENSMMUG00000003890,ENSMMUG00000004376,ENSMMUG00000004408,ENSMMUG00000005072,ENSMMUG00000005131,ENSMMUG00000005656,ENSMMUG00000005960,ENSMMUG00000006470,ENSMMUG00000006941,ENSMMUG00000007966,ENSMMUG00000008693,ENSMMUG00000008776,ENSMMUG00000008789,ENSMMUG00000008799,ENSMMUG00000009113,ENSMMUG00000009312,…
Conserved female-bias	GO:BP	lymphocyte activation	GO:0046649	0.0019781	2.70375	280	1121	64	9724	ENSMMUG00000004512,ENSMMUG00000005656,ENSMMUG00000008799,ENSMMUG00000009113,ENSMMUG00000009772,ENSMMUG00000012141,ENSMMUG00000016695,ENSMMUG00000039082,ENSMMUG00000049735,ENSMMUG00000055964,ENSMMUG00000003859,ENSMMUG00000004662,ENSMMUG00000008004,ENSMMUG00000009198,ENSMMUG00000010707,ENSMMUG00000013359,ENSMMUG00000013552,ENSMMUG00000015606,ENSMMUG00000021447,ENSMMUG00000023190,ENSMMUG00000023257,…
Conserved female-bias	GO:BP	cell surface receptor signaling pathway	GO:0007166	0.00199402	2.70027	1171	1121	193	9724	ENSMMUG00000000044,ENSMMUG00000000951,ENSMMUG00000003103,ENSMMUG00000003604,ENSMMUG00000004376,ENSMMUG00000004512,ENSMMUG00000005131,ENSMMUG00000005985,ENSMMUG00000007966,ENSMMUG00000009113,ENSMMUG00000009384,ENSMMUG00000009463,ENSMMUG00000011971,ENSMMUG00000012332,ENSMMUG00000012737,ENSMMUG00000013753,ENSMMUG00000014301,ENSMMUG00000015999,ENSMMUG00000017569,ENSMMUG00000018524,ENSMMUG00000022735,…
Conserved female-bias	GO:BP	macromolecule biosynthetic process	GO:0009059	0.00242173	2.61587	3313	1121	463	9724	ENSMMUG00000002528,ENSMMUG00000002726,ENSMMUG00000003189,ENSMMUG00000003317,ENSMMUG00000003604,ENSMMUG00000003890,ENSMMUG00000004376,ENSMMUG00000004408,ENSMMUG00000005072,ENSMMUG00000005131,ENSMMUG00000005960,ENSMMUG00000006470,ENSMMUG00000006941,ENSMMUG00000007966,ENSMMUG00000008693,ENSMMUG00000008776,ENSMMUG00000008799,ENSMMUG00000009113,ENSMMUG00000009341,ENSMMUG00000009463,ENSMMUG00000009772,…
Conserved female-bias	GO:BP	defense response to other organism	GO:0098542	0.00256363	2.59114	363	1121	77	9724	ENSMMUG00000001332,ENSMMUG00000004512,ENSMMUG00000005985,ENSMMUG00000006470,ENSMMUG00000007966,ENSMMUG00000008799,ENSMMUG00000009113,ENSMMUG00000012618,ENSMMUG00000012786,ENSMMUG00000014301,ENSMMUG00000015999,ENSMMUG00000017569,ENSMMUG00000020051,ENSMMUG00000022735,ENSMMUG00000023751,ENSMMUG00000049735,ENSMMUG00000053929,ENSMMUG00000000338,ENSMMUG00000000377,ENSMMUG00000004490,ENSMMUG00000005613,…
Conserved female-bias	GO:BP	cellular response to lipid	GO:0071396	0.00271802	2.56575	199	1121	50	9724	ENSMMUG00000007966,ENSMMUG00000009463,ENSMMUG00000012141,ENSMMUG00000022735,ENSMMUG00000023282,ENSMMUG00000057610,ENSMMUG00000063520,ENSMMUG00000063718,ENSMMUG00000001538,ENSMMUG00000001616,ENSMMUG00000007857,ENSMMUG00000008772,ENSMMUG00000008793,ENSMMUG00000015606,ENSMMUG00000017968,ENSMMUG00000019039,ENSMMUG00000021447,ENSMMUG00000021484,ENSMMUG00000023107,ENSMMUG00000023340,ENSMMUG00000023694,…
Conserved female-bias	GO:BP	regulation of programmed cell death	GO:0043067	0.00286993	2.54213	644	1121	119	9724	ENSMMUG00000003103,ENSMMUG00000003189,ENSMMUG00000003604,ENSMMUG00000004376,ENSMMUG00000005960,ENSMMUG00000005985,ENSMMUG00000007966,ENSMMUG00000008744,ENSMMUG00000009113,ENSMMUG00000009772,ENSMMUG00000012737,ENSMMUG00000017569,ENSMMUG00000018524,ENSMMUG00000022735,ENSMMUG00000023282,ENSMMUG00000023469,ENSMMUG00000023751,ENSMMUG00000055964,ENSMMUG00000064297,ENSMMUG00000000377,ENSMMUG00000000698,…
Conserved female-bias	GO:BP	regulation of response to stimulus	GO:0048583	0.00289966	2.53765	1809	1121	276	9724	ENSMMUG00000000044,ENSMMUG00000000982,ENSMMUG00000003189,ENSMMUG00000003604,ENSMMUG00000004376,ENSMMUG00000004512,ENSMMUG00000005072,ENSMMUG00000005960,ENSMMUG00000005985,ENSMMUG00000006470,ENSMMUG00000007966,ENSMMUG00000008693,ENSMMUG00000008799,ENSMMUG00000009113,ENSMMUG00000009384,ENSMMUG00000009463,ENSMMUG00000009772,ENSMMUG00000011293,ENSMMUG00000011971,ENSMMUG00000012000,ENSMMUG00000012141,…
Conserved female-bias	GO:BP	negative regulation of cellular process	GO:0048523	0.00303209	2.51826	2403	1121	351	9724	ENSMMUG00000003189,ENSMMUG00000003604,ENSMMUG00000004376,ENSMMUG00000005131,ENSMMUG00000005960,ENSMMUG00000005985,ENSMMUG00000007966,ENSMMUG00000008596,ENSMMUG00000008744,ENSMMUG00000008799,ENSMMUG00000009113,ENSMMUG00000009463,ENSMMUG00000009772,ENSMMUG00000011359,ENSMMUG00000011405,ENSMMUG00000012000,ENSMMUG00000012141,ENSMMUG00000012332,ENSMMUG00000012728,ENSMMUG00000012737,ENSMMUG00000015390,…
Conserved female-bias	GO:BP	anatomical structure formation involved in morphogenesis	GO:0048646	0.00323251	2.49046	489	1121	96	9724	ENSMMUG00000000960,ENSMMUG00000003317,ENSMMUG00000003972,ENSMMUG00000004376,ENSMMUG00000008693,ENSMMUG00000011971,ENSMMUG00000012000,ENSMMUG00000012737,ENSMMUG00000013095,ENSMMUG00000014301,ENSMMUG00000050871,ENSMMUG00000056548,ENSMMUG00000059336,ENSMMUG00000059881,ENSMMUG00000000388,ENSMMUG00000000811,ENSMMUG00000005350,ENSMMUG00000005613,ENSMMUG00000006718,ENSMMUG00000007596,ENSMMUG00000008004,…
Conserved female-bias	GO:BP	positive regulation of cellular process	GO:0048522	0.00330107	2.48135	2663	1121	383	9724	ENSMMUG00000000960,ENSMMUG00000003103,ENSMMUG00000003317,ENSMMUG00000003604,ENSMMUG00000003890,ENSMMUG00000003972,ENSMMUG00000004376,ENSMMUG00000004512,ENSMMUG00000005072,ENSMMUG00000005985,ENSMMUG00000007966,ENSMMUG00000008693,ENSMMUG00000008744,ENSMMUG00000008776,ENSMMUG00000008799,ENSMMUG00000009113,ENSMMUG00000009341,ENSMMUG00000009384,ENSMMUG00000009463,ENSMMUG00000009772,ENSMMUG00000010696,…
Conserved female-bias	GO:BP	regulation of angiogenesis	GO:0045765	0.00376704	2.424	113	1121	34	9724	ENSMMUG00000008693,ENSMMUG00000012737,ENSMMUG00000056548,ENSMMUG00000059881,ENSMMUG00000005350,ENSMMUG00000005613,ENSMMUG00000006718,ENSMMUG00000008711,ENSMMUG00000010627,ENSMMUG00000010707,ENSMMUG00000022194,ENSMMUG00000038138,ENSMMUG00000002248,ENSMMUG00000007221,ENSMMUG00000028733,ENSMMUG00000028855,ENSMMUG00000056744,ENSMMUG00000060434,ENSMMUG00000002150,ENSMMUG00000006898,ENSMMUG00000010031,…
Conserved female-bias	GO:BP	leukocyte mediated immunity	GO:0002443	0.00388204	2.41094	108	1121	33	9724	ENSMMUG00000000960,ENSMMUG00000004512,ENSMMUG00000008693,ENSMMUG00000008799,ENSMMUG00000009113,ENSMMUG00000009772,ENSMMUG00000011293,ENSMMUG00000012786,ENSMMUG00000014301,ENSMMUG00000020756,ENSMMUG00000039082,ENSMMUG00000004662,ENSMMUG00000008004,ENSMMUG00000009198,ENSMMUG00000015606,ENSMMUG00000021447,ENSMMUG00000023190,ENSMMUG00000002043,ENSMMUG00000004666,ENSMMUG00000005829,ENSMMUG00000008142,…
Conserved female-bias	GO:BP	cytokine production	GO:0001816	0.00400259	2.39766	285	1121	64	9724	ENSMMUG00000008693,ENSMMUG00000008799,ENSMMUG00000009113,ENSMMUG00000009772,ENSMMUG00000017569,ENSMMUG00000018524,ENSMMUG00000022735,ENSMMUG00000049735,ENSMMUG00000053929,ENSMMUG00000056548,ENSMMUG00000004490,ENSMMUG00000005613,ENSMMUG00000006298,ENSMMUG00000006994,ENSMMUG00000008004,ENSMMUG00000008711,ENSMMUG00000009198,ENSMMUG00000010707,ENSMMUG00000013359,ENSMMUG00000013552,ENSMMUG00000018282,…
Conserved female-bias	GO:BP	negative regulation of apoptotic signaling pathway	GO:2001234	0.00405453	2.39206	129	1121	37	9724	ENSMMUG00000003189,ENSMMUG00000003604,ENSMMUG00000005960,ENSMMUG00000005985,ENSMMUG00000009113,ENSMMUG00000017569,ENSMMUG00000018524,ENSMMUG00000064297,ENSMMUG00000002943,ENSMMUG00000016096,ENSMMUG00000018367,ENSMMUG00000018781,ENSMMUG00000022469,ENSMMUG00000056380,ENSMMUG00000003565,ENSMMUG00000007221,ENSMMUG00000007418,ENSMMUG00000020268,ENSMMUG00000021669,ENSMMUG00000053525,ENSMMUG00000056744,…
Conserved female-bias	GO:BP	regulation of gene expression	GO:0010468	0.00467857	2.32989	2244	1121	330	9724	ENSMMUG00000003317,ENSMMUG00000003604,ENSMMUG00000003890,ENSMMUG00000004376,ENSMMUG00000005072,ENSMMUG00000005131,ENSMMUG00000005960,ENSMMUG00000007966,ENSMMUG00000008693,ENSMMUG00000008776,ENSMMUG00000008799,ENSMMUG00000009113,ENSMMUG00000009341,ENSMMUG00000009463,ENSMMUG00000009772,ENSMMUG00000010696,ENSMMUG00000011359,ENSMMUG00000011405,ENSMMUG00000012000,ENSMMUG00000012141,ENSMMUG00000015390,…
Conserved female-bias	GO:BP	regulation of cellular biosynthetic process	GO:0031326	0.0046917	2.32867	2364	1121	345	9724	ENSMMUG00000003317,ENSMMUG00000003604,ENSMMUG00000003890,ENSMMUG00000004376,ENSMMUG00000005072,ENSMMUG00000005131,ENSMMUG00000005960,ENSMMUG00000007966,ENSMMUG00000008693,ENSMMUG00000008776,ENSMMUG00000008799,ENSMMUG00000009113,ENSMMUG00000009341,ENSMMUG00000009463,ENSMMUG00000009772,ENSMMUG00000010696,ENSMMUG00000011359,ENSMMUG00000011405,ENSMMUG00000012000,ENSMMUG00000012141,ENSMMUG00000015390,…
Conserved female-bias	GO:BP	regulation of vasculature development	GO:1901342	0.00478468	2.32015	114	1121	34	9724	ENSMMUG00000008693,ENSMMUG00000012737,ENSMMUG00000056548,ENSMMUG00000059881,ENSMMUG00000005350,ENSMMUG00000005613,ENSMMUG00000006718,ENSMMUG00000008711,ENSMMUG00000010627,ENSMMUG00000010707,ENSMMUG00000022194,ENSMMUG00000038138,ENSMMUG00000002248,ENSMMUG00000007221,ENSMMUG00000028733,ENSMMUG00000028855,ENSMMUG00000056744,ENSMMUG00000060434,ENSMMUG00000002150,ENSMMUG00000006898,ENSMMUG00000010031,…
Conserved female-bias	GO:BP	positive regulation of angiogenesis	GO:0045766	0.00521175	2.28302	61	1121	23	9724	ENSMMUG00000008693,ENSMMUG00000056548,ENSMMUG00000006718,ENSMMUG00000008711,ENSMMUG00000010627,ENSMMUG00000010707,ENSMMUG00000038138,ENSMMUG00000002248,ENSMMUG00000007221,ENSMMUG00000028733,ENSMMUG00000056744,ENSMMUG00000002150,ENSMMUG00000006898,ENSMMUG00000010031,ENSMMUG00000017767,ENSMMUG00000004577,ENSMMUG00000007215,ENSMMUG00000014210,ENSMMUG00000014398,ENSMMUG00000021538,ENSMMUG00000000477,…
Conserved female-bias	GO:BP	positive regulation of vasculature development	GO:1904018	0.00521175	2.28302	61	1121	23	9724	ENSMMUG00000008693,ENSMMUG00000056548,ENSMMUG00000006718,ENSMMUG00000008711,ENSMMUG00000010627,ENSMMUG00000010707,ENSMMUG00000038138,ENSMMUG00000002248,ENSMMUG00000007221,ENSMMUG00000028733,ENSMMUG00000056744,ENSMMUG00000002150,ENSMMUG00000006898,ENSMMUG00000010031,ENSMMUG00000017767,ENSMMUG00000004577,ENSMMUG00000007215,ENSMMUG00000014210,ENSMMUG00000014398,ENSMMUG00000021538,ENSMMUG00000000477,…
Conserved female-bias	GO:BP	regulation of protein metabolic process	GO:0051246	0.00535775	2.27102	1201	1121	195	9724	ENSMMUG00000003604,ENSMMUG00000003890,ENSMMUG00000004376,ENSMMUG00000004387,ENSMMUG00000005072,ENSMMUG00000005131,ENSMMUG00000006941,ENSMMUG00000008693,ENSMMUG00000008744,ENSMMUG00000009113,ENSMMUG00000011359,ENSMMUG00000012000,ENSMMUG00000012303,ENSMMUG00000013753,ENSMMUG00000015391,ENSMMUG00000017569,ENSMMUG00000018524,ENSMMUG00000019212,ENSMMUG00000019363,ENSMMUG00000023286,ENSMMUG00000023469,…
Conserved female-bias	GO:BP	regulation of peptidase activity	GO:0052547	0.00539676	2.26787	152	1121	41	9724	ENSMMUG00000003604,ENSMMUG00000008744,ENSMMUG00000012303,ENSMMUG00000017569,ENSMMUG00000019212,ENSMMUG00000023751,ENSMMUG00000056548,ENSMMUG00000063520,ENSMMUG00000003874,ENSMMUG00000003907,ENSMMUG00000004490,ENSMMUG00000005350,ENSMMUG00000005613,ENSMMUG00000010707,ENSMMUG00000011218,ENSMMUG00000011426,ENSMMUG00000022194,ENSMMUG00000037816,ENSMMUG00000056380,ENSMMUG00000002062,ENSMMUG00000004657,…
Conserved female-bias	GO:BP	biosynthetic process	GO:0009058	0.00562767	2.24967	3777	1121	516	9724	ENSMMUG00000001731,ENSMMUG00000002528,ENSMMUG00000002726,ENSMMUG00000003189,ENSMMUG00000003317,ENSMMUG00000003604,ENSMMUG00000003890,ENSMMUG00000004376,ENSMMUG00000004408,ENSMMUG00000005072,ENSMMUG00000005131,ENSMMUG00000005656,ENSMMUG00000005960,ENSMMUG00000006470,ENSMMUG00000006941,ENSMMUG00000007966,ENSMMUG00000008693,ENSMMUG00000008776,ENSMMUG00000008789,ENSMMUG00000008799,ENSMMUG00000009113,…
Conserved female-bias	GO:BP	organic substance biosynthetic process	GO:1901576	0.00618518	2.20865	3754	1121	513	9724	ENSMMUG00000001731,ENSMMUG00000002528,ENSMMUG00000002726,ENSMMUG00000003189,ENSMMUG00000003317,ENSMMUG00000003604,ENSMMUG00000003890,ENSMMUG00000004376,ENSMMUG00000004408,ENSMMUG00000005072,ENSMMUG00000005131,ENSMMUG00000005656,ENSMMUG00000005960,ENSMMUG00000006470,ENSMMUG00000006941,ENSMMUG00000007966,ENSMMUG00000008693,ENSMMUG00000008776,ENSMMUG00000008789,ENSMMUG00000008799,ENSMMUG00000009113,…
Conserved female-bias	GO:BP	angiogenesis	GO:0001525	0.00648092	2.18836	210	1121	51	9724	ENSMMUG00000004376,ENSMMUG00000008693,ENSMMUG00000012000,ENSMMUG00000012737,ENSMMUG00000050871,ENSMMUG00000056548,ENSMMUG00000059881,ENSMMUG00000005350,ENSMMUG00000005613,ENSMMUG00000006718,ENSMMUG00000008711,ENSMMUG00000010627,ENSMMUG00000010707,ENSMMUG00000021655,ENSMMUG00000022194,ENSMMUG00000038138,ENSMMUG00000002248,ENSMMUG00000006101,ENSMMUG00000007221,ENSMMUG00000007838,ENSMMUG00000013587,…
Conserved female-bias	GO:BP	blood vessel development	GO:0001568	0.00671494	2.17296	295	1121	65	9724	ENSMMUG00000004376,ENSMMUG00000008693,ENSMMUG00000009341,ENSMMUG00000012000,ENSMMUG00000012737,ENSMMUG00000013054,ENSMMUG00000050871,ENSMMUG00000056548,ENSMMUG00000059881,ENSMMUG00000005350,ENSMMUG00000005613,ENSMMUG00000006718,ENSMMUG00000008711,ENSMMUG00000010627,ENSMMUG00000010707,ENSMMUG00000015606,ENSMMUG00000021655,ENSMMUG00000022194,ENSMMUG00000038138,ENSMMUG00000002248,ENSMMUG00000006101,…
Conserved female-bias	GO:BP	regulation of biosynthetic process	GO:0009889	0.00684042	2.16492	2380	1121	346	9724	ENSMMUG00000003317,ENSMMUG00000003604,ENSMMUG00000003890,ENSMMUG00000004376,ENSMMUG00000005072,ENSMMUG00000005131,ENSMMUG00000005960,ENSMMUG00000007966,ENSMMUG00000008693,ENSMMUG00000008776,ENSMMUG00000008799,ENSMMUG00000009113,ENSMMUG00000009341,ENSMMUG00000009463,ENSMMUG00000009772,ENSMMUG00000010696,ENSMMUG00000011359,ENSMMUG00000011405,ENSMMUG00000012000,ENSMMUG00000012141,ENSMMUG00000015390,…
Conserved female-bias	GO:BP	apoptotic process	GO:0006915	0.00693069	2.15922	788	1121	138	9724	ENSMMUG00000003103,ENSMMUG00000003189,ENSMMUG00000003604,ENSMMUG00000004376,ENSMMUG00000005960,ENSMMUG00000005985,ENSMMUG00000007966,ENSMMUG00000009113,ENSMMUG00000009463,ENSMMUG00000009772,ENSMMUG00000012737,ENSMMUG00000013067,ENSMMUG00000017569,ENSMMUG00000018524,ENSMMUG00000022735,ENSMMUG00000023282,ENSMMUG00000023469,ENSMMUG00000023751,ENSMMUG00000055964,ENSMMUG00000064297,ENSMMUG00000000377,…
Conserved female-bias	GO:BP	regulation of cytokine production	GO:0001817	0.00708753	2.14951	283	1121	63	9724	ENSMMUG00000008693,ENSMMUG00000008799,ENSMMUG00000009113,ENSMMUG00000009772,ENSMMUG00000017569,ENSMMUG00000018524,ENSMMUG00000022735,ENSMMUG00000049735,ENSMMUG00000053929,ENSMMUG00000056548,ENSMMUG00000004490,ENSMMUG00000005613,ENSMMUG00000006298,ENSMMUG00000006994,ENSMMUG00000008004,ENSMMUG00000008711,ENSMMUG00000009198,ENSMMUG00000010707,ENSMMUG00000013359,ENSMMUG00000013552,ENSMMUG00000018282,…
Conserved female-bias	GO:BP	regulation of immune response	GO:0050776	0.00766636	2.11541	296	1121	65	9724	ENSMMUG00000004512,ENSMMUG00000006470,ENSMMUG00000007966,ENSMMUG00000008693,ENSMMUG00000008799,ENSMMUG00000009113,ENSMMUG00000009772,ENSMMUG00000011293,ENSMMUG00000012618,ENSMMUG00000012786,ENSMMUG00000014301,ENSMMUG00000015999,ENSMMUG00000017569,ENSMMUG00000020756,ENSMMUG00000022735,ENSMMUG00000023751,ENSMMUG00000039082,ENSMMUG00000053929,ENSMMUG00000004490,ENSMMUG00000004662,ENSMMUG00000009198,…
Conserved female-bias	GO:BP	regulation of apoptotic process	GO:0042981	0.00802379	2.09562	621	1121	114	9724	ENSMMUG00000003103,ENSMMUG00000003189,ENSMMUG00000003604,ENSMMUG00000004376,ENSMMUG00000005960,ENSMMUG00000005985,ENSMMUG00000007966,ENSMMUG00000009113,ENSMMUG00000009772,ENSMMUG00000012737,ENSMMUG00000017569,ENSMMUG00000018524,ENSMMUG00000022735,ENSMMUG00000023282,ENSMMUG00000023469,ENSMMUG00000023751,ENSMMUG00000064297,ENSMMUG00000000377,ENSMMUG00000000698,ENSMMUG00000002943,ENSMMUG00000003621,…
Conserved female-bias	GO:BP	response to molecule of bacterial origin	GO:0002237	0.00818987	2.08672	81	1121	27	9724	ENSMMUG00000007966,ENSMMUG00000011293,ENSMMUG00000022735,ENSMMUG00000013359,ENSMMUG00000015606,ENSMMUG00000021447,ENSMMUG00000023694,ENSMMUG00000007418,ENSMMUG00000008142,ENSMMUG00000021051,ENSMMUG00000023567,ENSMMUG00000045219,ENSMMUG00000003187,ENSMMUG00000007683,ENSMMUG00000010007,ENSMMUG00000016486,ENSMMUG00000020374,ENSMMUG00000038702,ENSMMUG00000047476,ENSMMUG00000060797,ENSMMUG00000007215,…
Conserved female-bias	GO:BP	positive regulation of cytokine production	GO:0001819	0.00823507	2.08433	171	1121	44	9724	ENSMMUG00000008693,ENSMMUG00000008799,ENSMMUG00000009113,ENSMMUG00000017569,ENSMMUG00000022735,ENSMMUG00000049735,ENSMMUG00000053929,ENSMMUG00000056548,ENSMMUG00000004490,ENSMMUG00000005613,ENSMMUG00000006298,ENSMMUG00000006994,ENSMMUG00000008711,ENSMMUG00000010707,ENSMMUG00000013359,ENSMMUG00000013552,ENSMMUG00000018282,ENSMMUG00000018459,ENSMMUG00000038138,ENSMMUG00000065003,ENSMMUG00000002043,…
Conserved female-bias	GO:BP	mononuclear cell proliferation	GO:0032943	0.00833307	2.07919	106	1121	32	9724	ENSMMUG00000005656,ENSMMUG00000005985,ENSMMUG00000009113,ENSMMUG00000009772,ENSMMUG00000016695,ENSMMUG00000049735,ENSMMUG00000055964,ENSMMUG00000008004,ENSMMUG00000009198,ENSMMUG00000013359,ENSMMUG00000013552,ENSMMUG00000021447,ENSMMUG00000065003,ENSMMUG00000002043,ENSMMUG00000003565,ENSMMUG00000008142,ENSMMUG00000008661,ENSMMUG00000045219,ENSMMUG00000055242,ENSMMUG00000000881,ENSMMUG00000001348,…
Conserved female-bias	GO:BP	regulation of nitrogen compound metabolic process	GO:0051171	0.00920305	2.03607	2645	1121	378	9724	ENSMMUG00000000982,ENSMMUG00000003604,ENSMMUG00000003890,ENSMMUG00000004376,ENSMMUG00000004387,ENSMMUG00000005072,ENSMMUG00000005131,ENSMMUG00000005960,ENSMMUG00000006941,ENSMMUG00000007966,ENSMMUG00000008693,ENSMMUG00000008744,ENSMMUG00000008776,ENSMMUG00000009113,ENSMMUG00000009463,ENSMMUG00000010696,ENSMMUG00000011359,ENSMMUG00000012000,ENSMMUG00000012303,ENSMMUG00000013753,ENSMMUG00000015390,…
Conserved female-bias	GO:BP	positive regulation of metabolic process	GO:0009893	0.00931497	2.03082	1792	1121	271	9724	ENSMMUG00000002217,ENSMMUG00000003317,ENSMMUG00000003604,ENSMMUG00000004376,ENSMMUG00000004387,ENSMMUG00000005072,ENSMMUG00000007966,ENSMMUG00000008693,ENSMMUG00000008744,ENSMMUG00000008776,ENSMMUG00000008799,ENSMMUG00000009113,ENSMMUG00000009341,ENSMMUG00000010696,ENSMMUG00000011359,ENSMMUG00000012000,ENSMMUG00000012141,ENSMMUG00000013753,ENSMMUG00000017569,ENSMMUG00000019363,ENSMMUG00000020051,…
Conserved female-bias	GO:BP	macromolecule metabolic process	GO:0043170	0.00934099	2.02961	4767	1121	630	9724	ENSMMUG00000000982,ENSMMUG00000001332,ENSMMUG00000001744,ENSMMUG00000001926,ENSMMUG00000002528,ENSMMUG00000002726,ENSMMUG00000003189,ENSMMUG00000003317,ENSMMUG00000003604,ENSMMUG00000003890,ENSMMUG00000004260,ENSMMUG00000004330,ENSMMUG00000004376,ENSMMUG00000004387,ENSMMUG00000004408,ENSMMUG00000004938,ENSMMUG00000005072,ENSMMUG00000005131,ENSMMUG00000005960,ENSMMUG00000006470,ENSMMUG00000006941,…
Conserved female-bias	GO:BP	regulation of mononuclear cell proliferation	GO:0032944	0.0103524	1.98496	77	1121	26	9724	ENSMMUG00000005985,ENSMMUG00000009113,ENSMMUG00000009772,ENSMMUG00000016695,ENSMMUG00000049735,ENSMMUG00000055964,ENSMMUG00000008004,ENSMMUG00000009198,ENSMMUG00000013552,ENSMMUG00000021447,ENSMMUG00000002043,ENSMMUG00000003565,ENSMMUG00000008142,ENSMMUG00000008661,ENSMMUG00000045219,ENSMMUG00000055242,ENSMMUG00000000881,ENSMMUG00000001348,ENSMMUG00000010031,ENSMMUG00000012967,ENSMMUG00000048424,…
Conserved female-bias	GO:BP	metabolic process	GO:0008152	0.0109458	1.96075	5760	1121	742	9724	ENSMMUG00000000195,ENSMMUG00000000982,ENSMMUG00000000985,ENSMMUG00000001332,ENSMMUG00000001731,ENSMMUG00000001744,ENSMMUG00000001764,ENSMMUG00000001926,ENSMMUG00000002009,ENSMMUG00000002167,ENSMMUG00000002217,ENSMMUG00000002528,ENSMMUG00000002726,ENSMMUG00000002936,ENSMMUG00000003189,ENSMMUG00000003317,ENSMMUG00000003604,ENSMMUG00000003890,ENSMMUG00000004260,ENSMMUG00000004330,ENSMMUG00000004376,…
Conserved female-bias	GO:BP	lymphocyte proliferation	GO:0046651	0.0109671	1.95991	102	1121	31	9724	ENSMMUG00000005656,ENSMMUG00000009113,ENSMMUG00000009772,ENSMMUG00000016695,ENSMMUG00000049735,ENSMMUG00000055964,ENSMMUG00000008004,ENSMMUG00000009198,ENSMMUG00000013359,ENSMMUG00000013552,ENSMMUG00000021447,ENSMMUG00000065003,ENSMMUG00000002043,ENSMMUG00000003565,ENSMMUG00000008142,ENSMMUG00000008661,ENSMMUG00000045219,ENSMMUG00000055242,ENSMMUG00000000881,ENSMMUG00000001348,ENSMMUG00000010031,…
Conserved female-bias	GO:BP	response to bacterium	GO:0009617	0.0116858	1.93234	156	1121	41	9724	ENSMMUG00000004512,ENSMMUG00000007966,ENSMMUG00000008693,ENSMMUG00000011293,ENSMMUG00000022735,ENSMMUG00000053929,ENSMMUG00000000377,ENSMMUG00000011520,ENSMMUG00000012601,ENSMMUG00000013359,ENSMMUG00000015606,ENSMMUG00000021447,ENSMMUG00000023694,ENSMMUG00000007418,ENSMMUG00000008142,ENSMMUG00000021051,ENSMMUG00000023567,ENSMMUG00000045219,ENSMMUG00000055242,ENSMMUG00000003187,ENSMMUG00000007683,…
Conserved female-bias	GO:BP	cellular metabolic process	GO:0044237	0.011776	1.929	5000	1121	656	9724	ENSMMUG00000000195,ENSMMUG00000000982,ENSMMUG00000000985,ENSMMUG00000001744,ENSMMUG00000001764,ENSMMUG00000002217,ENSMMUG00000002528,ENSMMUG00000002726,ENSMMUG00000002936,ENSMMUG00000003189,ENSMMUG00000003317,ENSMMUG00000003604,ENSMMUG00000003890,ENSMMUG00000004260,ENSMMUG00000004376,ENSMMUG00000004381,ENSMMUG00000004408,ENSMMUG00000005072,ENSMMUG00000005131,ENSMMUG00000005656,ENSMMUG00000005960,…
Conserved female-bias	GO:BP	skeletal system development	GO:0001501	0.0118716	1.92549	202	1121	49	9724	ENSMMUG00000000044,ENSMMUG00000002217,ENSMMUG00000004472,ENSMMUG00000011971,ENSMMUG00000012000,ENSMMUG00000012141,ENSMMUG00000013095,ENSMMUG00000045241,ENSMMUG00000047247,ENSMMUG00000063520,ENSMMUG00000001942,ENSMMUG00000003074,ENSMMUG00000005007,ENSMMUG00000006994,ENSMMUG00000010451,ENSMMUG00000012743,ENSMMUG00000014165,ENSMMUG00000014742,ENSMMUG00000017797,ENSMMUG00000020147,ENSMMUG00000022381,…
Conserved female-bias	GO:BP	regulation of primary metabolic process	GO:0080090	0.0123092	1.90977	2733	1121	388	9724	ENSMMUG00000000982,ENSMMUG00000003604,ENSMMUG00000003890,ENSMMUG00000004376,ENSMMUG00000004387,ENSMMUG00000005072,ENSMMUG00000005131,ENSMMUG00000005960,ENSMMUG00000006941,ENSMMUG00000007966,ENSMMUG00000008693,ENSMMUG00000008744,ENSMMUG00000008776,ENSMMUG00000009113,ENSMMUG00000009384,ENSMMUG00000009463,ENSMMUG00000010696,ENSMMUG00000011359,ENSMMUG00000012000,ENSMMUG00000012303,ENSMMUG00000013753,…
Conserved female-bias	GO:BP	inflammatory response	GO:0006954	0.0123406	1.90867	220	1121	52	9724	ENSMMUG00000008693,ENSMMUG00000012141,ENSMMUG00000015999,ENSMMUG00000017569,ENSMMUG00000022735,ENSMMUG00000023751,ENSMMUG00000053929,ENSMMUG00000056548,ENSMMUG00000064297,ENSMMUG00000000377,ENSMMUG00000006994,ENSMMUG00000008004,ENSMMUG00000008711,ENSMMUG00000008772,ENSMMUG00000009198,ENSMMUG00000010707,ENSMMUG00000011426,ENSMMUG00000013359,ENSMMUG00000018282,ENSMMUG00000018459,ENSMMUG00000021447,…
Conserved female-bias	GO:BP	vasculature development	GO:0001944	0.0124373	1.90527	306	1121	66	9724	ENSMMUG00000004376,ENSMMUG00000008693,ENSMMUG00000009341,ENSMMUG00000012000,ENSMMUG00000012737,ENSMMUG00000013054,ENSMMUG00000050871,ENSMMUG00000056548,ENSMMUG00000059881,ENSMMUG00000005350,ENSMMUG00000005613,ENSMMUG00000006718,ENSMMUG00000008711,ENSMMUG00000010627,ENSMMUG00000010707,ENSMMUG00000015606,ENSMMUG00000021655,ENSMMUG00000022194,ENSMMUG00000038138,ENSMMUG00000002248,ENSMMUG00000006101,…
Conserved female-bias	GO:BP	regulation of proteolysis	GO:0030162	0.0130175	1.88547	319	1121	68	9724	ENSMMUG00000003604,ENSMMUG00000004387,ENSMMUG00000005072,ENSMMUG00000006941,ENSMMUG00000008744,ENSMMUG00000012000,ENSMMUG00000012303,ENSMMUG00000013753,ENSMMUG00000015391,ENSMMUG00000017569,ENSMMUG00000019212,ENSMMUG00000023751,ENSMMUG00000051139,ENSMMUG00000056548,ENSMMUG00000063520,ENSMMUG00000003874,ENSMMUG00000003907,ENSMMUG00000004490,ENSMMUG00000005350,ENSMMUG00000005613,ENSMMUG00000006244,…
Conserved female-bias	GO:BP	lymphocyte mediated immunity	GO:0002449	0.0143931	1.84185	83	1121	27	9724	ENSMMUG00000004512,ENSMMUG00000008693,ENSMMUG00000008799,ENSMMUG00000009113,ENSMMUG00000009772,ENSMMUG00000011293,ENSMMUG00000012786,ENSMMUG00000014301,ENSMMUG00000020756,ENSMMUG00000039082,ENSMMUG00000004662,ENSMMUG00000009198,ENSMMUG00000021447,ENSMMUG00000023190,ENSMMUG00000002043,ENSMMUG00000004666,ENSMMUG00000008142,ENSMMUG00000011719,ENSMMUG00000055242,ENSMMUG00000062413,ENSMMUG00000006957,…
Conserved female-bias	GO:BP	vascular process in circulatory system	GO:0003018	0.0145521	1.83707	55	1121	21	9724	ENSMMUG00000005131,ENSMMUG00000009341,ENSMMUG00000013095,ENSMMUG00000000194,ENSMMUG00000000388,ENSMMUG00000002269,ENSMMUG00000006949,ENSMMUG00000011264,ENSMMUG00000019392,ENSMMUG00000000373,ENSMMUG00000010257,ENSMMUG00000028855,ENSMMUG00000060434,ENSMMUG00000061127,ENSMMUG00000002150,ENSMMUG00000012963,ENSMMUG00000013268,ENSMMUG00000047476,ENSMMUG00000004577,ENSMMUG00000003780,ENSMMUG00000014305
Conserved female-bias	GO:BP	positive regulation of immune system process	GO:0002684	0.0148821	1.82733	365	1121	75	9724	ENSMMUG00000004512,ENSMMUG00000006470,ENSMMUG00000007966,ENSMMUG00000008693,ENSMMUG00000008799,ENSMMUG00000009113,ENSMMUG00000009772,ENSMMUG00000011293,ENSMMUG00000012618,ENSMMUG00000012786,ENSMMUG00000014301,ENSMMUG00000015999,ENSMMUG00000016695,ENSMMUG00000017569,ENSMMUG00000020756,ENSMMUG00000022735,ENSMMUG00000039082,ENSMMUG00000049735,ENSMMUG00000053929,ENSMMUG00000055964,ENSMMUG00000004490,…
Conserved female-bias	GO:BP	regulation of macromolecule biosynthetic process	GO:0010556	0.0152878	1.81565	2309	1121	335	9724	ENSMMUG00000003317,ENSMMUG00000003604,ENSMMUG00000003890,ENSMMUG00000004376,ENSMMUG00000005072,ENSMMUG00000005131,ENSMMUG00000005960,ENSMMUG00000007966,ENSMMUG00000008693,ENSMMUG00000008776,ENSMMUG00000008799,ENSMMUG00000009113,ENSMMUG00000009341,ENSMMUG00000009463,ENSMMUG00000009772,ENSMMUG00000010696,ENSMMUG00000011359,ENSMMUG00000011405,ENSMMUG00000012000,ENSMMUG00000012141,ENSMMUG00000015390,…
Conserved female-bias	GO:BP	cell activation	GO:0001775	0.0166611	1.7783	379	1121	77	9724	ENSMMUG00000004512,ENSMMUG00000005656,ENSMMUG00000008799,ENSMMUG00000009113,ENSMMUG00000009772,ENSMMUG00000012141,ENSMMUG00000014301,ENSMMUG00000015999,ENSMMUG00000016695,ENSMMUG00000023751,ENSMMUG00000039082,ENSMMUG00000049735,ENSMMUG00000055964,ENSMMUG00000003859,ENSMMUG00000004662,ENSMMUG00000004949,ENSMMUG00000006994,ENSMMUG00000008004,ENSMMUG00000009198,ENSMMUG00000010707,ENSMMUG00000013359,…
Conserved female-bias	GO:BP	regulation of immune effector process	GO:0002697	0.016943	1.77101	109	1121	32	9724	ENSMMUG00000005960,ENSMMUG00000008693,ENSMMUG00000008799,ENSMMUG00000009113,ENSMMUG00000011293,ENSMMUG00000012618,ENSMMUG00000014301,ENSMMUG00000023751,ENSMMUG00000039082,ENSMMUG00000004662,ENSMMUG00000008004,ENSMMUG00000009198,ENSMMUG00000015606,ENSMMUG00000021447,ENSMMUG00000002043,ENSMMUG00000004666,ENSMMUG00000005829,ENSMMUG00000008142,ENSMMUG00000011719,ENSMMUG00000012069,ENSMMUG00000023567,…
Conserved female-bias	GO:BP	negative regulation of multicellular organismal process	GO:0051241	0.0177359	1.75115	419	1121	83	9724	ENSMMUG00000008596,ENSMMUG00000008799,ENSMMUG00000009113,ENSMMUG00000009772,ENSMMUG00000012000,ENSMMUG00000018524,ENSMMUG00000020756,ENSMMUG00000023751,ENSMMUG00000053781,ENSMMUG00000000377,ENSMMUG00000002554,ENSMMUG00000004662,ENSMMUG00000004949,ENSMMUG00000005350,ENSMMUG00000005613,ENSMMUG00000007596,ENSMMUG00000008004,ENSMMUG00000009198,ENSMMUG00000011426,ENSMMUG00000013359,ENSMMUG00000013552,…
Conserved female-bias	GO:BP	negative regulation of gene expression	GO:0010629	0.0177588	1.75059	513	1121	97	9724	ENSMMUG00000003604,ENSMMUG00000005960,ENSMMUG00000008799,ENSMMUG00000009463,ENSMMUG00000009772,ENSMMUG00000011359,ENSMMUG00000011405,ENSMMUG00000015391,ENSMMUG00000017569,ENSMMUG00000018524,ENSMMUG00000020051,ENSMMUG00000023286,ENSMMUG00000055964,ENSMMUG00000063520,ENSMMUG00000000741,ENSMMUG00000001472,ENSMMUG00000003996,ENSMMUG00000004662,ENSMMUG00000006832,ENSMMUG00000007110,ENSMMUG00000007497,…
Conserved female-bias	GO:BP	multicellular organismal process	GO:0032501	0.0184897	1.73307	2816	1121	397	9724	ENSMMUG00000000044,ENSMMUG00000000758,ENSMMUG00000002217,ENSMMUG00000002952,ENSMMUG00000003317,ENSMMUG00000003604,ENSMMUG00000003890,ENSMMUG00000003972,ENSMMUG00000004376,ENSMMUG00000004472,ENSMMUG00000004512,ENSMMUG00000005131,ENSMMUG00000005656,ENSMMUG00000005985,ENSMMUG00000007745,ENSMMUG00000008596,ENSMMUG00000008693,ENSMMUG00000008799,ENSMMUG00000009113,ENSMMUG00000009341,ENSMMUG00000009772,…
Conserved female-bias	GO:BP	epithelial cell development	GO:0002064	0.0188734	1.72415	94	1121	29	9724	ENSMMUG00000002952,ENSMMUG00000005131,ENSMMUG00000009341,ENSMMUG00000050871,ENSMMUG00000000377,ENSMMUG00000000388,ENSMMUG00000006949,ENSMMUG00000007416,ENSMMUG00000017685,ENSMMUG00000008142,ENSMMUG00000014464,ENSMMUG00000060434,ENSMMUG00000002416,ENSMMUG00000007365,ENSMMUG00000012963,ENSMMUG00000014486,ENSMMUG00000017022,ENSMMUG00000063817,ENSMMUG00000001893,ENSMMUG00000003396,ENSMMUG00000004577,…
Conserved female-bias	GO:BP	positive regulation of cellular metabolic process	GO:0031325	0.0191048	1.71886	1588	1121	243	9724	ENSMMUG00000003317,ENSMMUG00000003604,ENSMMUG00000004376,ENSMMUG00000005072,ENSMMUG00000007966,ENSMMUG00000008693,ENSMMUG00000008776,ENSMMUG00000008799,ENSMMUG00000009113,ENSMMUG00000009341,ENSMMUG00000010696,ENSMMUG00000011359,ENSMMUG00000012000,ENSMMUG00000012141,ENSMMUG00000013753,ENSMMUG00000017569,ENSMMUG00000019363,ENSMMUG00000020051,ENSMMUG00000021232,ENSMMUG00000022735,ENSMMUG00000023282,…
Conserved female-bias	GO:BP	developmental process	GO:0032502	0.0201358	1.69603	2614	1121	372	9724	ENSMMUG00000000044,ENSMMUG00000000758,ENSMMUG00000000960,ENSMMUG00000002217,ENSMMUG00000002952,ENSMMUG00000003317,ENSMMUG00000003604,ENSMMUG00000003890,ENSMMUG00000003972,ENSMMUG00000004376,ENSMMUG00000004472,ENSMMUG00000004512,ENSMMUG00000005131,ENSMMUG00000005985,ENSMMUG00000007745,ENSMMUG00000008596,ENSMMUG00000008693,ENSMMUG00000009113,ENSMMUG00000009341,ENSMMUG00000009463,ENSMMUG00000009772,…
Conserved female-bias	GO:BP	regulation of cell motility	GO:2000145	0.0204646	1.689	447	1121	87	9724	ENSMMUG00000003604,ENSMMUG00000004376,ENSMMUG00000009113,ENSMMUG00000012737,ENSMMUG00000023751,ENSMMUG00000044486,ENSMMUG00000049735,ENSMMUG00000053781,ENSMMUG00000059336,ENSMMUG00000063520,ENSMMUG00000001616,ENSMMUG00000003074,ENSMMUG00000003621,ENSMMUG00000004949,ENSMMUG00000005350,ENSMMUG00000005488,ENSMMUG00000006929,ENSMMUG00000006994,ENSMMUG00000007596,ENSMMUG00000010213,ENSMMUG00000010707,…
Conserved female-bias	GO:BP	positive regulation of macromolecule metabolic process	GO:0010604	0.0209648	1.67851	1644	1121	250	9724	ENSMMUG00000003317,ENSMMUG00000003604,ENSMMUG00000004376,ENSMMUG00000004387,ENSMMUG00000005072,ENSMMUG00000007966,ENSMMUG00000008693,ENSMMUG00000008744,ENSMMUG00000008776,ENSMMUG00000008799,ENSMMUG00000009113,ENSMMUG00000009341,ENSMMUG00000010696,ENSMMUG00000011359,ENSMMUG00000012000,ENSMMUG00000012141,ENSMMUG00000013753,ENSMMUG00000017569,ENSMMUG00000019363,ENSMMUG00000020051,ENSMMUG00000022735,…
Conserved female-bias	GO:BP	negative regulation of immune effector process	GO:0002698	0.0210105	1.67756	35	1121	16	9724	ENSMMUG00000005960,ENSMMUG00000008799,ENSMMUG00000012618,ENSMMUG00000023751,ENSMMUG00000004662,ENSMMUG00000009198,ENSMMUG00000015606,ENSMMUG00000004666,ENSMMUG00000005829,ENSMMUG00000008142,ENSMMUG00000011719,ENSMMUG00000012069,ENSMMUG00000055242,ENSMMUG00000055602,ENSMMUG00000009145,ENSMMUG00000003533
Conserved female-bias	GO:BP	regulation of lymphocyte proliferation	GO:0050670	0.023427	1.63028	75	1121	25	9724	ENSMMUG00000009113,ENSMMUG00000009772,ENSMMUG00000016695,ENSMMUG00000049735,ENSMMUG00000055964,ENSMMUG00000008004,ENSMMUG00000009198,ENSMMUG00000013552,ENSMMUG00000021447,ENSMMUG00000002043,ENSMMUG00000003565,ENSMMUG00000008142,ENSMMUG00000008661,ENSMMUG00000045219,ENSMMUG00000055242,ENSMMUG00000000881,ENSMMUG00000001348,ENSMMUG00000010031,ENSMMUG00000012967,ENSMMUG00000048424,ENSMMUG00000001893,…
Conserved female-bias	GO:BP	cell chemotaxis	GO:0060326	0.02347	1.62949	100	1121	30	9724	ENSMMUG00000004512,ENSMMUG00000005131,ENSMMUG00000009113,ENSMMUG00000045241,ENSMMUG00000049735,ENSMMUG00000059336,ENSMMUG00000000388,ENSMMUG00000001616,ENSMMUG00000003957,ENSMMUG00000005228,ENSMMUG00000005488,ENSMMUG00000015606,ENSMMUG00000018282,ENSMMUG00000018459,ENSMMUG00000038138,ENSMMUG00000003565,ENSMMUG00000011557,ENSMMUG00000017586,ENSMMUG00000022478,ENSMMUG00000056744,ENSMMUG00000060742,…
Conserved female-bias	GO:BP	regulation of endopeptidase activity	GO:0052548	0.0238909	1.62177	132	1121	36	9724	ENSMMUG00000003604,ENSMMUG00000008744,ENSMMUG00000017569,ENSMMUG00000056548,ENSMMUG00000003874,ENSMMUG00000003907,ENSMMUG00000004490,ENSMMUG00000005350,ENSMMUG00000005613,ENSMMUG00000010707,ENSMMUG00000011218,ENSMMUG00000011426,ENSMMUG00000022194,ENSMMUG00000037816,ENSMMUG00000056380,ENSMMUG00000002062,ENSMMUG00000004657,ENSMMUG00000011719,ENSMMUG00000020268,ENSMMUG00000022133,ENSMMUG00000005229,…
Conserved female-bias	GO:BP	leukocyte proliferation	GO:0070661	0.0285654	1.54416	122	1121	34	9724	ENSMMUG00000005656,ENSMMUG00000005985,ENSMMUG00000009113,ENSMMUG00000009772,ENSMMUG00000016695,ENSMMUG00000049735,ENSMMUG00000055964,ENSMMUG00000008004,ENSMMUG00000009198,ENSMMUG00000013359,ENSMMUG00000013552,ENSMMUG00000021447,ENSMMUG00000023190,ENSMMUG00000065003,ENSMMUG00000002043,ENSMMUG00000003565,ENSMMUG00000008142,ENSMMUG00000008661,ENSMMUG00000045219,ENSMMUG00000055242,ENSMMUG00000000881,…
Conserved female-bias	GO:BP	anatomical structure development	GO:0048856	0.02888	1.5394	2452	1121	351	9724	ENSMMUG00000000044,ENSMMUG00000000758,ENSMMUG00000000960,ENSMMUG00000002217,ENSMMUG00000002952,ENSMMUG00000003317,ENSMMUG00000003604,ENSMMUG00000003890,ENSMMUG00000003972,ENSMMUG00000004376,ENSMMUG00000004472,ENSMMUG00000004512,ENSMMUG00000005131,ENSMMUG00000005985,ENSMMUG00000007745,ENSMMUG00000008596,ENSMMUG00000008693,ENSMMUG00000009113,ENSMMUG00000009341,ENSMMUG00000009463,ENSMMUG00000009772,…
Conserved female-bias	GO:BP	regulation of hydrolase activity	GO:0051336	0.030802	1.51142	431	1121	84	9724	ENSMMUG00000003604,ENSMMUG00000005960,ENSMMUG00000008744,ENSMMUG00000012303,ENSMMUG00000012728,ENSMMUG00000012737,ENSMMUG00000015274,ENSMMUG00000017569,ENSMMUG00000019212,ENSMMUG00000023428,ENSMMUG00000023469,ENSMMUG00000023751,ENSMMUG00000056548,ENSMMUG00000063520,ENSMMUG00000000698,ENSMMUG00000003074,ENSMMUG00000003621,ENSMMUG00000003874,ENSMMUG00000003907,ENSMMUG00000003957,ENSMMUG00000004490,…
Conserved female-bias	GO:BP	antigen processing and presentation of peptide antigen	GO:0048002	0.033617	1.47344	18	1121	11	9724	ENSMMUG00000004512,ENSMMUG00000008799,ENSMMUG00000009113,ENSMMUG00000011293,ENSMMUG00000039082,ENSMMUG00000051543,ENSMMUG00000013359,ENSMMUG00000011301,ENSMMUG00000055242,ENSMMUG00000003875,ENSMMUG00000060797
Conserved female-bias	GO:BP	cell adhesion	GO:0007155	0.035177	1.45374	541	1121	100	9724	ENSMMUG00000000758,ENSMMUG00000000951,ENSMMUG00000004376,ENSMMUG00000009113,ENSMMUG00000012737,ENSMMUG00000014301,ENSMMUG00000023428,ENSMMUG00000039082,ENSMMUG00000044486,ENSMMUG00000049735,ENSMMUG00000050536,ENSMMUG00000059336,ENSMMUG00000003074,ENSMMUG00000004968,ENSMMUG00000005228,ENSMMUG00000005350,ENSMMUG00000006929,ENSMMUG00000008793,ENSMMUG00000009159,ENSMMUG00000009198,ENSMMUG00000012635,…
Conserved female-bias	GO:BP	positive regulation of response to stimulus	GO:0048584	0.0363825	1.43911	934	1121	155	9724	ENSMMUG00000003604,ENSMMUG00000004376,ENSMMUG00000004512,ENSMMUG00000006470,ENSMMUG00000007966,ENSMMUG00000008693,ENSMMUG00000008799,ENSMMUG00000009113,ENSMMUG00000009384,ENSMMUG00000009463,ENSMMUG00000011293,ENSMMUG00000012618,ENSMMUG00000012786,ENSMMUG00000013753,ENSMMUG00000014301,ENSMMUG00000015999,ENSMMUG00000017569,ENSMMUG00000020051,ENSMMUG00000020756,ENSMMUG00000022735,ENSMMUG00000023282,…
Conserved female-bias	GO:BP	regulation of multicellular organismal development	GO:2000026	0.0366409	1.43603	583	1121	106	9724	ENSMMUG00000004376,ENSMMUG00000008596,ENSMMUG00000008693,ENSMMUG00000009113,ENSMMUG00000009772,ENSMMUG00000012000,ENSMMUG00000012141,ENSMMUG00000012737,ENSMMUG00000016237,ENSMMUG00000020756,ENSMMUG00000039082,ENSMMUG00000047247,ENSMMUG00000056548,ENSMMUG00000056699,ENSMMUG00000059881,ENSMMUG00000000377,ENSMMUG00000002554,ENSMMUG00000003074,ENSMMUG00000005350,ENSMMUG00000005613,ENSMMUG00000006718,…
Conserved female-bias	GO:BP	response to lipopolysaccharide	GO:0032496	0.0411373	1.38576	77	1121	25	9724	ENSMMUG00000007966,ENSMMUG00000022735,ENSMMUG00000013359,ENSMMUG00000015606,ENSMMUG00000021447,ENSMMUG00000023694,ENSMMUG00000007418,ENSMMUG00000008142,ENSMMUG00000021051,ENSMMUG00000023567,ENSMMUG00000045219,ENSMMUG00000003187,ENSMMUG00000007683,ENSMMUG00000010007,ENSMMUG00000016486,ENSMMUG00000020374,ENSMMUG00000038702,ENSMMUG00000047476,ENSMMUG00000007215,ENSMMUG00000009145,ENSMMUG00000010495,…
Conserved female-bias	GO:BP	regulation of locomotion	GO:0040012	0.0428831	1.36771	468	1121	89	9724	ENSMMUG00000003604,ENSMMUG00000004376,ENSMMUG00000009113,ENSMMUG00000012737,ENSMMUG00000023751,ENSMMUG00000023785,ENSMMUG00000044486,ENSMMUG00000049735,ENSMMUG00000053781,ENSMMUG00000059336,ENSMMUG00000063520,ENSMMUG00000001616,ENSMMUG00000003074,ENSMMUG00000003621,ENSMMUG00000004949,ENSMMUG00000005350,ENSMMUG00000005488,ENSMMUG00000006929,ENSMMUG00000006994,ENSMMUG00000007596,ENSMMUG00000010213,…
Conserved female-bias	GO:BP	signal transduction	GO:0007165	0.0468029	1.32973	2455	1121	350	9724	ENSMMUG00000000044,ENSMMUG00000000951,ENSMMUG00000000985,ENSMMUG00000003103,ENSMMUG00000003189,ENSMMUG00000003604,ENSMMUG00000003890,ENSMMUG00000004376,ENSMMUG00000004512,ENSMMUG00000005072,ENSMMUG00000005131,ENSMMUG00000005960,ENSMMUG00000005985,ENSMMUG00000007966,ENSMMUG00000008693,ENSMMUG00000009113,ENSMMUG00000009384,ENSMMUG00000009463,ENSMMUG00000009772,ENSMMUG00000011971,ENSMMUG00000012141,…
Conserved female-bias	GO:CC	extracellular space	GO:0005615	4.69e-09	8.32905	342	1121	88	9724	ENSMMUG00000000758,ENSMMUG00000004472,ENSMMUG00000006470,ENSMMUG00000008693,ENSMMUG00000008799,ENSMMUG00000009384,ENSMMUG00000009963,ENSMMUG00000012000,ENSMMUG00000012303,ENSMMUG00000012618,ENSMMUG00000012786,ENSMMUG00000015391,ENSMMUG00000015999,ENSMMUG00000019212,ENSMMUG00000023751,ENSMMUG00000042048,ENSMMUG00000051139,ENSMMUG00000056548,ENSMMUG00000059923,ENSMMUG00000063120,ENSMMUG00000000377,…
Conserved female-bias	GO:CC	cell surface	GO:0009986	8.34e-09	8.07909	256	1121	72	9724	ENSMMUG00000000951,ENSMMUG00000004512,ENSMMUG00000008693,ENSMMUG00000008799,ENSMMUG00000009113,ENSMMUG00000012000,ENSMMUG00000014301,ENSMMUG00000019212,ENSMMUG00000020354,ENSMMUG00000039082,ENSMMUG00000042048,ENSMMUG00000044486,ENSMMUG00000056548,ENSMMUG00000000377,ENSMMUG00000002950,ENSMMUG00000004949,ENSMMUG00000006994,ENSMMUG00000008004,ENSMMUG00000010942,ENSMMUG00000012743,ENSMMUG00000013226,…
Conserved female-bias	GO:CC	extracellular region	GO:0005576	1.15284e-06	5.93823	486	1121	106	9724	ENSMMUG00000000758,ENSMMUG00000002217,ENSMMUG00000002952,ENSMMUG00000004472,ENSMMUG00000006470,ENSMMUG00000008693,ENSMMUG00000008799,ENSMMUG00000009384,ENSMMUG00000009963,ENSMMUG00000012000,ENSMMUG00000012303,ENSMMUG00000012618,ENSMMUG00000012786,ENSMMUG00000015391,ENSMMUG00000015999,ENSMMUG00000017252,ENSMMUG00000019212,ENSMMUG00000020756,ENSMMUG00000023428,ENSMMUG00000023751,ENSMMUG00000042048,…
Conserved female-bias	GO:CC	cellular_component	GO:0005575	0.00918492	2.03692	8627	1121	1043	9724	ENSMMUG00000000044,ENSMMUG00000000758,ENSMMUG00000000951,ENSMMUG00000000960,ENSMMUG00000000982,ENSMMUG00000000985,ENSMMUG00000001332,ENSMMUG00000001744,ENSMMUG00000001764,ENSMMUG00000002009,ENSMMUG00000002147,ENSMMUG00000002167,ENSMMUG00000002217,ENSMMUG00000002528,ENSMMUG00000002726,ENSMMUG00000002936,ENSMMUG00000002952,ENSMMUG00000003103,ENSMMUG00000003189,ENSMMUG00000003317,ENSMMUG00000003604,…
Conserved female-bias	GO:CC	cell periphery	GO:0071944	0.0143549	1.843	2108	1121	310	9724	ENSMMUG00000000758,ENSMMUG00000000951,ENSMMUG00000000960,ENSMMUG00000000982,ENSMMUG00000002217,ENSMMUG00000002952,ENSMMUG00000003604,ENSMMUG00000003972,ENSMMUG00000004376,ENSMMUG00000004472,ENSMMUG00000004512,ENSMMUG00000005131,ENSMMUG00000008744,ENSMMUG00000008799,ENSMMUG00000009113,ENSMMUG00000011293,ENSMMUG00000012000,ENSMMUG00000012737,ENSMMUG00000013067,ENSMMUG00000014301,ENSMMUG00000015274,…
Conserved female-bias	GO:CC	cellular anatomical entity	GO:0110165	0.0157025	1.80403	8563	1121	1036	9724	ENSMMUG00000000044,ENSMMUG00000000758,ENSMMUG00000000951,ENSMMUG00000000960,ENSMMUG00000000982,ENSMMUG00000000985,ENSMMUG00000001332,ENSMMUG00000001744,ENSMMUG00000001764,ENSMMUG00000002009,ENSMMUG00000002147,ENSMMUG00000002167,ENSMMUG00000002217,ENSMMUG00000002528,ENSMMUG00000002726,ENSMMUG00000002952,ENSMMUG00000003103,ENSMMUG00000003189,ENSMMUG00000003317,ENSMMUG00000003604,ENSMMUG00000003890,…
Conserved female-bias	GO:CC	external side of plasma membrane	GO:0009897	0.0411373	1.38576	77	1121	25	9724	ENSMMUG00000004512,ENSMMUG00000008799,ENSMMUG00000009113,ENSMMUG00000019212,ENSMMUG00000044486,ENSMMUG00000002950,ENSMMUG00000006994,ENSMMUG00000010942,ENSMMUG00000013226,ENSMMUG00000014934,ENSMMUG00000053844,ENSMMUG00000065003,ENSMMUG00000002248,ENSMMUG00000004666,ENSMMUG00000019803,ENSMMUG00000055242,ENSMMUG00000007386,ENSMMUG00000010007,ENSMMUG00000010031,ENSMMUG00000019963,ENSMMUG00000060797,…
Conserved female-bias	KEGG	Coronavirus disease - COVID-19	KEGG:05171	5.56314e-06	5.25468	101	1121	32	9724	ENSMMUG00000005072,ENSMMUG00000006470,ENSMMUG00000008693,ENSMMUG00000012786,ENSMMUG00000020756,ENSMMUG00000022735,ENSMMUG00000058486,ENSMMUG00000000377,ENSMMUG00000005613,ENSMMUG00000010707,ENSMMUG00000007418,ENSMMUG00000022893,ENSMMUG00000059326,ENSMMUG00000060742,ENSMMUG00000013429,ENSMMUG00000014888,ENSMMUG00000015270,ENSMMUG00000018391,ENSMMUG00000019370,ENSMMUG00000020073,ENSMMUG00000020374,…
Conserved female-bias	KEGG	KEGG root term	KEGG:00000	4.08254e-05	4.38907	3822	1121	518	9724	ENSMMUG00000000195,ENSMMUG00000000758,ENSMMUG00000000951,ENSMMUG00000000982,ENSMMUG00000000985,ENSMMUG00000001332,ENSMMUG00000001731,ENSMMUG00000001764,ENSMMUG00000002147,ENSMMUG00000002167,ENSMMUG00000002217,ENSMMUG00000002726,ENSMMUG00000002936,ENSMMUG00000002952,ENSMMUG00000003317,ENSMMUG00000003890,ENSMMUG00000003972,ENSMMUG00000004260,ENSMMUG00000004381,ENSMMUG00000004408,ENSMMUG00000004472,…
Conserved female-bias	KEGG	Pertussis	KEGG:05133	7.66485e-05	4.1155	32	1121	15	9724	ENSMMUG00000000951,ENSMMUG00000006470,ENSMMUG00000008693,ENSMMUG00000012618,ENSMMUG00000012786,ENSMMUG00000020756,ENSMMUG00000022735,ENSMMUG00000058486,ENSMMUG00000007418,ENSMMUG00000059326,ENSMMUG00000010007,ENSMMUG00000015114,ENSMMUG00000017767,ENSMMUG00000040100,ENSMMUG00000047476
Conserved female-bias	KEGG	Leishmaniasis	KEGG:05140	0.000194871	3.71025	30	1121	14	9724	ENSMMUG00000000951,ENSMMUG00000008693,ENSMMUG00000011293,ENSMMUG00000053929,ENSMMUG00000005613,ENSMMUG00000007418,ENSMMUG00000008142,ENSMMUG00000012069,ENSMMUG00000059326,ENSMMUG00000017767,ENSMMUG00000020374,ENSMMUG00000040100,ENSMMUG00000014995,ENSMMUG00000023643
Conserved female-bias	KEGG	Focal adhesion	KEGG:04510	0.000445671	3.35099	126	1121	33	9724	ENSMMUG00000000758,ENSMMUG00000002952,ENSMMUG00000000706,ENSMMUG00000003621,ENSMMUG00000004949,ENSMMUG00000005228,ENSMMUG00000008793,ENSMMUG00000009159,ENSMMUG00000012635,ENSMMUG00000013226,ENSMMUG00000017214,ENSMMUG00000022938,ENSMMUG00000000544,ENSMMUG00000006429,ENSMMUG00000007741,ENSMMUG00000011557,ENSMMUG00000022893,ENSMMUG00000059326,ENSMMUG00000001348,ENSMMUG00000006898,ENSMMUG00000011142,…
Conserved female-bias	KEGG	Phagosome	KEGG:04145	0.00229625	2.63898	64	1121	20	9724	ENSMMUG00000000951,ENSMMUG00000002167,ENSMMUG00000006470,ENSMMUG00000007588,ENSMMUG00000008693,ENSMMUG00000010661,ENSMMUG00000011293,ENSMMUG00000023785,ENSMMUG00000053929,ENSMMUG00000007301,ENSMMUG00000011301,ENSMMUG00000017609,ENSMMUG00000001484,ENSMMUG00000010007,ENSMMUG00000016486,ENSMMUG00000017767,ENSMMUG00000059290,ENSMMUG00000014516,ENSMMUG00000011268,ENSMMUG00000038004
Conserved female-bias	KEGG	Complement and coagulation cascades	KEGG:04610	0.00322588	2.49135	24	1121	11	9724	ENSMMUG00000000951,ENSMMUG00000006470,ENSMMUG00000008693,ENSMMUG00000012618,ENSMMUG00000012786,ENSMMUG00000020756,ENSMMUG00000056548,ENSMMUG00000058486,ENSMMUG00000014432,ENSMMUG00000022893,ENSMMUG00000055602
Conserved female-bias	KEGG	Salmonella infection	KEGG:05132	0.00354722	2.45011	156	1121	36	9724	ENSMMUG00000003890,ENSMMUG00000007588,ENSMMUG00000012000,ENSMMUG00000023469,ENSMMUG00000023785,ENSMMUG00000000377,ENSMMUG00000000706,ENSMMUG00000003621,ENSMMUG00000003907,ENSMMUG00000003957,ENSMMUG00000007301,ENSMMUG00000014677,ENSMMUG00000019454,ENSMMUG00000051787,ENSMMUG00000052533,ENSMMUG00000007418,ENSMMUG00000028733,ENSMMUG00000041889,ENSMMUG00000054990,ENSMMUG00000059326,ENSMMUG00000010007,…
Conserved female-bias	KEGG	Regulation of actin cytoskeleton	KEGG:04810	0.0087457	2.05821	132	1121	31	9724	ENSMMUG00000000951,ENSMMUG00000003890,ENSMMUG00000041198,ENSMMUG00000003621,ENSMMUG00000004949,ENSMMUG00000005228,ENSMMUG00000009159,ENSMMUG00000011418,ENSMMUG00000013226,ENSMMUG00000015001,ENSMMUG00000017214,ENSMMUG00000022305,ENSMMUG00000051787,ENSMMUG00000006101,ENSMMUG00000006429,ENSMMUG00000011557,ENSMMUG00000022478,ENSMMUG00000028733,ENSMMUG00000006898,ENSMMUG00000009594,ENSMMUG00000013020,…
Conserved female-bias	KEGG	Pancreatic cancer	KEGG:05212	0.017248	1.76326	62	1121	18	9724	ENSMMUG00000005985,ENSMMUG00000015274,ENSMMUG00000055964,ENSMMUG00000003621,ENSMMUG00000003907,ENSMMUG00000005613,ENSMMUG00000010707,ENSMMUG00000011418,ENSMMUG00000023694,ENSMMUG00000003468,ENSMMUG00000007418,ENSMMUG00000008142,ENSMMUG00000012069,ENSMMUG00000056103,ENSMMUG00000001348,ENSMMUG00000010031,ENSMMUG00000004577,ENSMMUG00000008351
Conserved female-bias	KEGG	Antigen processing and presentation	KEGG:04612	0.0179254	1.74653	28	1121	11	9724	ENSMMUG00000009113,ENSMMUG00000011293,ENSMMUG00000019212,ENSMMUG00000051543,ENSMMUG00000011301,ENSMMUG00000012473,ENSMMUG00000017609,ENSMMUG00000054990,ENSMMUG00000003875,ENSMMUG00000060797,ENSMMUG00000012462
Conserved female-bias	KEGG	Alcoholic liver disease	KEGG:04936	0.0182226	1.73939	73	1121	20	9724	ENSMMUG00000008693,ENSMMUG00000020756,ENSMMUG00000022735,ENSMMUG00000058486,ENSMMUG00000000377,ENSMMUG00000003621,ENSMMUG00000006286,ENSMMUG00000018282,ENSMMUG00000023375,ENSMMUG00000007418,ENSMMUG00000010538,ENSMMUG00000010007,ENSMMUG00000020374,ENSMMUG00000052743,ENSMMUG00000001185,ENSMMUG00000001780,ENSMMUG00000008351,ENSMMUG00000014172,ENSMMUG00000014995,ENSMMUG00000017262
Conserved female-bias	KEGG	Toxoplasmosis	KEGG:05145	0.0188816	1.72396	52	1121	16	9724	ENSMMUG00000002952,ENSMMUG00000005985,ENSMMUG00000011293,ENSMMUG00000000377,ENSMMUG00000003621,ENSMMUG00000005613,ENSMMUG00000010707,ENSMMUG00000007418,ENSMMUG00000008142,ENSMMUG00000012069,ENSMMUG00000017767,ENSMMUG00000020374,ENSMMUG00000002370,ENSMMUG00000008351,ENSMMUG00000014995,ENSMMUG00000023643
Conserved female-bias	KEGG	Inflammatory bowel disease	KEGG:05321	0.0197451	1.70454	16	1121	8	9724	ENSMMUG00000011293,ENSMMUG00000005613,ENSMMUG00000010707,ENSMMUG00000004666,ENSMMUG00000007418,ENSMMUG00000008142,ENSMMUG00000012069,ENSMMUG00000059326
Conserved female-bias	KEGG	Measles	KEGG:05162	0.0199424	1.70022	68	1121	19	9724	ENSMMUG00000005985,ENSMMUG00000022735,ENSMMUG00000003621,ENSMMUG00000003907,ENSMMUG00000005294,ENSMMUG00000005613,ENSMMUG00000010707,ENSMMUG00000023694,ENSMMUG00000007418,ENSMMUG00000059326,ENSMMUG00000020374,ENSMMUG00000022618,ENSMMUG00000040100,ENSMMUG00000003437,ENSMMUG00000008351,ENSMMUG00000014995,ENSMMUG00000015653,ENSMMUG00000023643,ENSMMUG00000017150
Conserved female-bias	KEGG	Tuberculosis	KEGG:05152	0.0271877	1.56563	75	1121	20	9724	ENSMMUG00000000951,ENSMMUG00000002167,ENSMMUG00000004512,ENSMMUG00000008693,ENSMMUG00000009113,ENSMMUG00000011293,ENSMMUG00000000377,ENSMMUG00000003621,ENSMMUG00000003874,ENSMMUG00000003907,ENSMMUG00000005613,ENSMMUG00000007418,ENSMMUG00000008142,ENSMMUG00000012069,ENSMMUG00000045219,ENSMMUG00000062413,ENSMMUG00000001484,ENSMMUG00000010007,ENSMMUG00000047476,ENSMMUG00000005875
Conserved female-bias	KEGG	Rheumatoid arthritis	KEGG:05323	0.0301275	1.52104	25	1121	10	9724	ENSMMUG00000000951,ENSMMUG00000011293,ENSMMUG00000008142,ENSMMUG00000012069,ENSMMUG00000017609,ENSMMUG00000059326,ENSMMUG00000040100,ENSMMUG00000059290,ENSMMUG00000004577,ENSMMUG00000021538
Conserved female-bias	KEGG	Lipid and atherosclerosis	KEGG:05417	0.0337187	1.47213	105	1121	25	9724	ENSMMUG00000005985,ENSMMUG00000022735,ENSMMUG00000023469,ENSMMUG00000053929,ENSMMUG00000000377,ENSMMUG00000003621,ENSMMUG00000003907,ENSMMUG00000010707,ENSMMUG00000015972,ENSMMUG00000017214,ENSMMUG00000022305,ENSMMUG00000007418,ENSMMUG00000013376,ENSMMUG00000054990,ENSMMUG00000059326,ENSMMUG00000001861,ENSMMUG00000010007,ENSMMUG00000014486,ENSMMUG00000015114,ENSMMUG00000020374,ENSMMUG00000040100,…
Conserved female-bias	KEGG	Fluid shear stress and atherosclerosis	KEGG:05418	0.047839	1.32022	78	1121	20	9724	ENSMMUG00000018524,ENSMMUG00000023469,ENSMMUG00000053929,ENSMMUG00000057610,ENSMMUG00000059336,ENSMMUG00000000377,ENSMMUG00000003621,ENSMMUG00000004949,ENSMMUG00000007418,ENSMMUG00000014432,ENSMMUG00000017609,ENSMMUG00000028855,ENSMMUG00000054990,ENSMMUG00000059326,ENSMMUG00000001861,ENSMMUG00000040100,ENSMMUG00000047476,ENSMMUG00000048424,ENSMMUG00000004577,ENSMMUG00000008351
Conserved female-bias	HP	Abnormality of the immune system	HP:0002715	1.16054e-06	5.93534	1127	1121	195	9724	ENSMMUG00000000044,ENSMMUG00000000758,ENSMMUG00000000951,ENSMMUG00000000960,ENSMMUG00000000985,ENSMMUG00000002217,ENSMMUG00000002726,ENSMMUG00000002952,ENSMMUG00000003103,ENSMMUG00000003317,ENSMMUG00000004376,ENSMMUG00000004472,ENSMMUG00000005072,ENSMMUG00000005131,ENSMMUG00000006470,ENSMMUG00000008693,ENSMMUG00000009333,ENSMMUG00000011293,ENSMMUG00000011971,ENSMMUG00000012332,ENSMMUG00000012618,…
Conserved female-bias	HP	Abnormality of immune system physiology	HP:0010978	3.99264e-06	5.39874	906	1121	162	9724	ENSMMUG00000000044,ENSMMUG00000000758,ENSMMUG00000000951,ENSMMUG00000000960,ENSMMUG00000000985,ENSMMUG00000002217,ENSMMUG00000002726,ENSMMUG00000002952,ENSMMUG00000003103,ENSMMUG00000003317,ENSMMUG00000004376,ENSMMUG00000005131,ENSMMUG00000006470,ENSMMUG00000008693,ENSMMUG00000009333,ENSMMUG00000011293,ENSMMUG00000012332,ENSMMUG00000012618,ENSMMUG00000012737,ENSMMUG00000012786,ENSMMUG00000013753,…
Conserved female-bias	HP	Abnormal bronchus morphology	HP:0025426	1.10525e-05	4.95654	103	1121	34	9724	ENSMMUG00000000960,ENSMMUG00000011293,ENSMMUG00000047247,ENSMMUG00000058486,ENSMMUG00000063520,ENSMMUG00000000706,ENSMMUG00000003859,ENSMMUG00000005498,ENSMMUG00000005613,ENSMMUG00000013359,ENSMMUG00000015606,ENSMMUG00000019410,ENSMMUG00000022305,ENSMMUG00000040817,ENSMMUG00000044533,ENSMMUG00000002043,ENSMMUG00000007221,ENSMMUG00000008142,ENSMMUG00000011301,ENSMMUG00000017799,ENSMMUG00000022478,…
Conserved female-bias	HP	Abnormal lung morphology	HP:0002088	1.52327e-05	4.81722	677	1121	127	9724	ENSMMUG00000000044,ENSMMUG00000000960,ENSMMUG00000002217,ENSMMUG00000002726,ENSMMUG00000002952,ENSMMUG00000003103,ENSMMUG00000003317,ENSMMUG00000005131,ENSMMUG00000008693,ENSMMUG00000009333,ENSMMUG00000009341,ENSMMUG00000011293,ENSMMUG00000011971,ENSMMUG00000012332,ENSMMUG00000012737,ENSMMUG00000013095,ENSMMUG00000013753,ENSMMUG00000020051,ENSMMUG00000020553,ENSMMUG00000022091,ENSMMUG00000041198,…
Conserved female-bias	HP	Abnormal respiratory system morphology	HP:0012252	1.65891e-05	4.78018	803	1121	145	9724	ENSMMUG00000000044,ENSMMUG00000000960,ENSMMUG00000002217,ENSMMUG00000002726,ENSMMUG00000002952,ENSMMUG00000003103,ENSMMUG00000003317,ENSMMUG00000005072,ENSMMUG00000005131,ENSMMUG00000008693,ENSMMUG00000009333,ENSMMUG00000009341,ENSMMUG00000011293,ENSMMUG00000011971,ENSMMUG00000012332,ENSMMUG00000012618,ENSMMUG00000012737,ENSMMUG00000013095,ENSMMUG00000013753,ENSMMUG00000016366,ENSMMUG00000017428,…
Conserved female-bias	HP	Increased inflammatory response	HP:0012649	7.22329e-05	4.14127	632	1121	118	9724	ENSMMUG00000000044,ENSMMUG00000000951,ENSMMUG00000000960,ENSMMUG00000000985,ENSMMUG00000003317,ENSMMUG00000004376,ENSMMUG00000006470,ENSMMUG00000008693,ENSMMUG00000011293,ENSMMUG00000012332,ENSMMUG00000012737,ENSMMUG00000012786,ENSMMUG00000017428,ENSMMUG00000019212,ENSMMUG00000020756,ENSMMUG00000022091,ENSMMUG00000047247,ENSMMUG00000050871,ENSMMUG00000053929,ENSMMUG00000058486,ENSMMUG00000000377,…
Conserved female-bias	HP	Abnormal inflammatory response	HP:0012647	7.22329e-05	4.14127	632	1121	118	9724	ENSMMUG00000000044,ENSMMUG00000000951,ENSMMUG00000000960,ENSMMUG00000000985,ENSMMUG00000003317,ENSMMUG00000004376,ENSMMUG00000006470,ENSMMUG00000008693,ENSMMUG00000011293,ENSMMUG00000012332,ENSMMUG00000012737,ENSMMUG00000012786,ENSMMUG00000017428,ENSMMUG00000019212,ENSMMUG00000020756,ENSMMUG00000022091,ENSMMUG00000047247,ENSMMUG00000050871,ENSMMUG00000053929,ENSMMUG00000058486,ENSMMUG00000000377,…
Conserved female-bias	HP	Respiratory tract infection	HP:0011947	0.00090722	3.04229	428	1121	84	9724	ENSMMUG00000000044,ENSMMUG00000000960,ENSMMUG00000002217,ENSMMUG00000002952,ENSMMUG00000003103,ENSMMUG00000003317,ENSMMUG00000008693,ENSMMUG00000009333,ENSMMUG00000011293,ENSMMUG00000013753,ENSMMUG00000020553,ENSMMUG00000022091,ENSMMUG00000047247,ENSMMUG00000053929,ENSMMUG00000058486,ENSMMUG00000000377,ENSMMUG00000000388,ENSMMUG00000003484,ENSMMUG00000003859,ENSMMUG00000004228,ENSMMUG00000005431,…
Conserved female-bias	HP	Nephritis	HP:0000123	0.00109435	2.96085	66	1121	23	9724	ENSMMUG00000000044,ENSMMUG00000008693,ENSMMUG00000022091,ENSMMUG00000050871,ENSMMUG00000003585,ENSMMUG00000004228,ENSMMUG00000008793,ENSMMUG00000017797,ENSMMUG00000021186,ENSMMUG00000043955,ENSMMUG00000044533,ENSMMUG00000002043,ENSMMUG00000006101,ENSMMUG00000006429,ENSMMUG00000007221,ENSMMUG00000021051,ENSMMUG00000040181,ENSMMUG00000023251,ENSMMUG00000028866,ENSMMUG00000060580,ENSMMUG00000062450,…
Conserved female-bias	HP	Abnormality of the vasculature	HP:0002597	0.00124889	2.90348	1102	1121	178	9724	ENSMMUG00000000044,ENSMMUG00000000758,ENSMMUG00000000960,ENSMMUG00000002217,ENSMMUG00000002726,ENSMMUG00000002952,ENSMMUG00000003103,ENSMMUG00000003317,ENSMMUG00000004260,ENSMMUG00000004376,ENSMMUG00000004381,ENSMMUG00000004472,ENSMMUG00000005072,ENSMMUG00000005131,ENSMMUG00000006470,ENSMMUG00000008693,ENSMMUG00000009341,ENSMMUG00000011971,ENSMMUG00000012332,ENSMMUG00000012618,ENSMMUG00000012737,…
Conserved female-bias	HP	Abnormality of humoral immunity	HP:0005368	0.0034478	2.46246	150	1121	38	9724	ENSMMUG00000002726,ENSMMUG00000008693,ENSMMUG00000012618,ENSMMUG00000012786,ENSMMUG00000020756,ENSMMUG00000058486,ENSMMUG00000058753,ENSMMUG00000003859,ENSMMUG00000006284,ENSMMUG00000008793,ENSMMUG00000010707,ENSMMUG00000014591,ENSMMUG00000015606,ENSMMUG00000016096,ENSMMUG00000016863,ENSMMUG00000021447,ENSMMUG00000022305,ENSMMUG00000043955,ENSMMUG00000062426,ENSMMUG00000002043,ENSMMUG00000004666,…
Conserved female-bias	HP	Abnormal tracheobronchial morphology	HP:0005607	0.00405023	2.39252	198	1121	46	9724	ENSMMUG00000000960,ENSMMUG00000005072,ENSMMUG00000011293,ENSMMUG00000013753,ENSMMUG00000016366,ENSMMUG00000047247,ENSMMUG00000053929,ENSMMUG00000058486,ENSMMUG00000063520,ENSMMUG00000000706,ENSMMUG00000003859,ENSMMUG00000005498,ENSMMUG00000005613,ENSMMUG00000013359,ENSMMUG00000015606,ENSMMUG00000018355,ENSMMUG00000019222,ENSMMUG00000019410,ENSMMUG00000022305,ENSMMUG00000029407,ENSMMUG00000040817,…
Conserved female-bias	HP	Abnormality of urine homeostasis	HP:0003110	0.00496348	2.30421	425	1121	81	9724	ENSMMUG00000000044,ENSMMUG00000002217,ENSMMUG00000002952,ENSMMUG00000004260,ENSMMUG00000004381,ENSMMUG00000008693,ENSMMUG00000008789,ENSMMUG00000010696,ENSMMUG00000013095,ENSMMUG00000016695,ENSMMUG00000020051,ENSMMUG00000022075,ENSMMUG00000022091,ENSMMUG00000055964,ENSMMUG00000059923,ENSMMUG00000003585,ENSMMUG00000004041,ENSMMUG00000004228,ENSMMUG00000004644,ENSMMUG00000005431,ENSMMUG00000005498,…
Conserved female-bias	HP	Unusual infection	HP:0032101	0.00554321	2.25624	564	1121	101	9724	ENSMMUG00000000044,ENSMMUG00000000758,ENSMMUG00000000951,ENSMMUG00000000960,ENSMMUG00000002217,ENSMMUG00000002952,ENSMMUG00000003103,ENSMMUG00000003317,ENSMMUG00000006470,ENSMMUG00000008693,ENSMMUG00000009333,ENSMMUG00000011293,ENSMMUG00000012332,ENSMMUG00000013753,ENSMMUG00000020553,ENSMMUG00000020756,ENSMMUG00000022735,ENSMMUG00000047247,ENSMMUG00000053929,ENSMMUG00000058486,ENSMMUG00000000377,…
Conserved female-bias	HP	Micromelia	HP:0002983	0.00574899	2.24041	62	1121	21	9724	ENSMMUG00000000044,ENSMMUG00000002217,ENSMMUG00000003103,ENSMMUG00000009333,ENSMMUG00000063520,ENSMMUG00000000706,ENSMMUG00000003701,ENSMMUG00000010451,ENSMMUG00000014742,ENSMMUG00000037980,ENSMMUG00000052328,ENSMMUG00000007675,ENSMMUG00000007386,ENSMMUG00000009594,ENSMMUG00000016077,ENSMMUG00000001893,ENSMMUG00000006973,ENSMMUG00000007982,ENSMMUG00000013100,ENSMMUG00000020285,ENSMMUG00000022884
Conserved female-bias	HP	Bronchiectasis	HP:0002110	0.00605989	2.21754	82	1121	25	9724	ENSMMUG00000000960,ENSMMUG00000011293,ENSMMUG00000058486,ENSMMUG00000003859,ENSMMUG00000005613,ENSMMUG00000013359,ENSMMUG00000015606,ENSMMUG00000019410,ENSMMUG00000022305,ENSMMUG00000040817,ENSMMUG00000044533,ENSMMUG00000002043,ENSMMUG00000007221,ENSMMUG00000008142,ENSMMUG00000011301,ENSMMUG00000017799,ENSMMUG00000003875,ENSMMUG00000021426,ENSMMUG00000049832,ENSMMUG00000060797,ENSMMUG00000001893,…
Conserved female-bias	HP	Abnormality of skin physiology	HP:0011122	0.00701863	2.15375	264	1121	56	9724	ENSMMUG00000000951,ENSMMUG00000000960,ENSMMUG00000004376,ENSMMUG00000012332,ENSMMUG00000017428,ENSMMUG00000019212,ENSMMUG00000020756,ENSMMUG00000039082,ENSMMUG00000053929,ENSMMUG00000058486,ENSMMUG00000000377,ENSMMUG00000000388,ENSMMUG00000003859,ENSMMUG00000005613,ENSMMUG00000006284,ENSMMUG00000008793,ENSMMUG00000010707,ENSMMUG00000011932,ENSMMUG00000012601,ENSMMUG00000014591,ENSMMUG00000015166,…
Conserved female-bias	HP	Abnormal cerebral artery morphology	HP:0009145	0.00895659	2.04786	54	1121	19	9724	ENSMMUG00000000044,ENSMMUG00000009341,ENSMMUG00000003585,ENSMMUG00000005613,ENSMMUG00000006949,ENSMMUG00000012743,ENSMMUG00000043955,ENSMMUG00000044533,ENSMMUG00000002091,ENSMMUG00000002248,ENSMMUG00000002328,ENSMMUG00000004450,ENSMMUG00000011557,ENSMMUG00000012069,ENSMMUG00000040181,ENSMMUG00000010031,ENSMMUG00000013840,ENSMMUG00000014818,ENSMMUG00000003102
Conserved female-bias	HP	Recurrent respiratory infections	HP:0002205	0.00932982	2.03013	351	1121	69	9724	ENSMMUG00000000044,ENSMMUG00000000960,ENSMMUG00000002217,ENSMMUG00000002952,ENSMMUG00000003103,ENSMMUG00000008693,ENSMMUG00000009333,ENSMMUG00000011293,ENSMMUG00000013753,ENSMMUG00000020553,ENSMMUG00000047247,ENSMMUG00000053929,ENSMMUG00000058486,ENSMMUG00000000377,ENSMMUG00000000388,ENSMMUG00000003484,ENSMMUG00000003859,ENSMMUG00000005431,ENSMMUG00000005498,ENSMMUG00000005613,ENSMMUG00000006284,…
Conserved female-bias	HP	Inflammatory abnormality of the skin	HP:0011123	0.0113362	1.94553	230	1121	50	9724	ENSMMUG00000000951,ENSMMUG00000000960,ENSMMUG00000004376,ENSMMUG00000012332,ENSMMUG00000017428,ENSMMUG00000019212,ENSMMUG00000020756,ENSMMUG00000053929,ENSMMUG00000058486,ENSMMUG00000000377,ENSMMUG00000003859,ENSMMUG00000005613,ENSMMUG00000006284,ENSMMUG00000008793,ENSMMUG00000010707,ENSMMUG00000011932,ENSMMUG00000012601,ENSMMUG00000014591,ENSMMUG00000015166,ENSMMUG00000015606,ENSMMUG00000016711,…
Conserved female-bias	HP	Vascular dilatation	HP:0002617	0.0120886	1.91762	140	1121	35	9724	ENSMMUG00000000044,ENSMMUG00000009341,ENSMMUG00000011971,ENSMMUG00000013095,ENSMMUG00000016598,ENSMMUG00000000706,ENSMMUG00000003585,ENSMMUG00000005613,ENSMMUG00000006949,ENSMMUG00000010707,ENSMMUG00000012743,ENSMMUG00000016096,ENSMMUG00000017797,ENSMMUG00000019410,ENSMMUG00000043955,ENSMMUG00000044533,ENSMMUG00000052336,ENSMMUG00000002091,ENSMMUG00000002248,ENSMMUG00000002328,ENSMMUG00000004450,…
Conserved female-bias	HP	Abnormality of the urinary system physiology	HP:0011277	0.0145996	1.83566	626	1121	108	9724	ENSMMUG00000000044,ENSMMUG00000000758,ENSMMUG00000002217,ENSMMUG00000002952,ENSMMUG00000004260,ENSMMUG00000004381,ENSMMUG00000008693,ENSMMUG00000008789,ENSMMUG00000009333,ENSMMUG00000010696,ENSMMUG00000011971,ENSMMUG00000012332,ENSMMUG00000013095,ENSMMUG00000016695,ENSMMUG00000020051,ENSMMUG00000022075,ENSMMUG00000022091,ENSMMUG00000050871,ENSMMUG00000055964,ENSMMUG00000059923,ENSMMUG00000003585,…
Conserved female-bias	HP	Abnormal pleura morphology	HP:0002103	0.0164869	1.78286	81	1121	24	9724	ENSMMUG00000009341,ENSMMUG00000012332,ENSMMUG00000013095,ENSMMUG00000050871,ENSMMUG00000000377,ENSMMUG00000008793,ENSMMUG00000009198,ENSMMUG00000013359,ENSMMUG00000019222,ENSMMUG00000021447,ENSMMUG00000043955,ENSMMUG00000044533,ENSMMUG00000062426,ENSMMUG00000002248,ENSMMUG00000004450,ENSMMUG00000006429,ENSMMUG00000007221,ENSMMUG00000008142,ENSMMUG00000012069,ENSMMUG00000020482,ENSMMUG00000010031,…
Conserved female-bias	HP	Abnormal lymph node morphology	HP:0002733	0.0188481	1.72473	103	1121	28	9724	ENSMMUG00000000960,ENSMMUG00000012332,ENSMMUG00000020051,ENSMMUG00000053929,ENSMMUG00000059923,ENSMMUG00000000377,ENSMMUG00000005613,ENSMMUG00000008793,ENSMMUG00000009198,ENSMMUG00000010707,ENSMMUG00000012601,ENSMMUG00000019222,ENSMMUG00000021447,ENSMMUG00000023190,ENSMMUG00000043955,ENSMMUG00000062426,ENSMMUG00000002043,ENSMMUG00000007221,ENSMMUG00000021051,ENSMMUG00000006957,ENSMMUG00000007365,…
Conserved female-bias	HP	Abnormality of the skin	HP:0000951	0.0193287	1.7138	1241	1121	190	9724	ENSMMUG00000000044,ENSMMUG00000000758,ENSMMUG00000000951,ENSMMUG00000000960,ENSMMUG00000000985,ENSMMUG00000002217,ENSMMUG00000003317,ENSMMUG00000004260,ENSMMUG00000004376,ENSMMUG00000005072,ENSMMUG00000005131,ENSMMUG00000006470,ENSMMUG00000009341,ENSMMUG00000011293,ENSMMUG00000012303,ENSMMUG00000012332,ENSMMUG00000012618,ENSMMUG00000012737,ENSMMUG00000012786,ENSMMUG00000013054,ENSMMUG00000013095,…
Conserved female-bias	HP	Vascular skin abnormality	HP:0011276	0.0250559	1.60109	301	1121	60	9724	ENSMMUG00000000758,ENSMMUG00000004376,ENSMMUG00000006470,ENSMMUG00000009341,ENSMMUG00000012618,ENSMMUG00000012786,ENSMMUG00000013054,ENSMMUG00000019212,ENSMMUG00000050871,ENSMMUG00000058486,ENSMMUG00000000377,ENSMMUG00000000388,ENSMMUG00000002950,ENSMMUG00000006949,ENSMMUG00000010707,ENSMMUG00000011932,ENSMMUG00000012743,ENSMMUG00000014591,ENSMMUG00000016096,ENSMMUG00000018282,ENSMMUG00000021447,…
Conserved female-bias	HP	Abnormality of primary teeth	HP:0006481	0.0280396	1.55223	53	1121	18	9724	ENSMMUG00000002217,ENSMMUG00000006470,ENSMMUG00000012303,ENSMMUG00000012786,ENSMMUG00000010707,ENSMMUG00000014742,ENSMMUG00000016096,ENSMMUG00000018355,ENSMMUG00000021734,ENSMMUG00000023190,ENSMMUG00000058815,ENSMMUG00000022478,ENSMMUG00000005585,ENSMMUG00000005992,ENSMMUG00000009594,ENSMMUG00000047476,ENSMMUG00000001893,ENSMMUG00000005225
Conserved female-bias	HP	Lymphadenopathy	HP:0002716	0.0310221	1.50833	100	1121	27	9724	ENSMMUG00000000960,ENSMMUG00000012332,ENSMMUG00000020051,ENSMMUG00000053929,ENSMMUG00000059923,ENSMMUG00000000377,ENSMMUG00000005613,ENSMMUG00000008793,ENSMMUG00000009198,ENSMMUG00000010707,ENSMMUG00000012601,ENSMMUG00000019222,ENSMMUG00000021447,ENSMMUG00000023190,ENSMMUG00000043955,ENSMMUG00000062426,ENSMMUG00000002043,ENSMMUG00000007221,ENSMMUG00000021051,ENSMMUG00000006957,ENSMMUG00000007365,…
Conserved female-bias	HP	Abnormality of the lymphatic system	HP:0100763	0.0315309	1.50126	411	1121	76	9724	ENSMMUG00000000044,ENSMMUG00000000960,ENSMMUG00000002726,ENSMMUG00000003103,ENSMMUG00000004472,ENSMMUG00000008693,ENSMMUG00000011971,ENSMMUG00000012332,ENSMMUG00000012737,ENSMMUG00000015877,ENSMMUG00000020051,ENSMMUG00000041198,ENSMMUG00000050871,ENSMMUG00000053929,ENSMMUG00000055964,ENSMMUG00000059923,ENSMMUG00000063520,ENSMMUG00000000377,ENSMMUG00000003621,ENSMMUG00000005613,ENSMMUG00000006284,…
Conserved female-bias	HP	Hemoptysis	HP:0002105	0.0331454	1.47958	31	1121	13	9724	ENSMMUG00000009341,ENSMMUG00000012332,ENSMMUG00000013359,ENSMMUG00000018282,ENSMMUG00000044533,ENSMMUG00000062426,ENSMMUG00000002248,ENSMMUG00000004450,ENSMMUG00000007221,ENSMMUG00000008142,ENSMMUG00000012069,ENSMMUG00000010031,ENSMMUG00000014818
Conserved female-bias	HP	Abnormality of metabolism/homeostasis	HP:0001939	0.0380865	1.41923	1464	1121	217	9724	ENSMMUG00000000044,ENSMMUG00000000951,ENSMMUG00000000960,ENSMMUG00000000985,ENSMMUG00000001764,ENSMMUG00000002217,ENSMMUG00000002726,ENSMMUG00000002952,ENSMMUG00000003317,ENSMMUG00000004260,ENSMMUG00000004381,ENSMMUG00000004938,ENSMMUG00000005072,ENSMMUG00000005656,ENSMMUG00000007745,ENSMMUG00000008693,ENSMMUG00000008789,ENSMMUG00000009333,ENSMMUG00000009485,ENSMMUG00000010696,ENSMMUG00000011971,…
Conserved female-bias	HP	Abnormal systemic arterial morphology	HP:0011004	0.0422888	1.37377	326	1121	63	9724	ENSMMUG00000000044,ENSMMUG00000000758,ENSMMUG00000003317,ENSMMUG00000005072,ENSMMUG00000009341,ENSMMUG00000011971,ENSMMUG00000012737,ENSMMUG00000017428,ENSMMUG00000017569,ENSMMUG00000059923,ENSMMUG00000000706,ENSMMUG00000003585,ENSMMUG00000004041,ENSMMUG00000005613,ENSMMUG00000006758,ENSMMUG00000006949,ENSMMUG00000010201,ENSMMUG00000012743,ENSMMUG00000014742,ENSMMUG00000015166,ENSMMUG00000016096,…
Not conserved	GO:BP	nucleic acid metabolic process	GO:0090304	7.88283e-05	4.10332	2517	4681	1340	9724	ENSMMUG00000005947,ENSMMUG00000001817,ENSMMUG00000007109,ENSMMUG00000016569,ENSMMUG00000032284,ENSMMUG00000015174,ENSMMUG00000023681,ENSMMUG00000018562,ENSMMUG00000038181,ENSMMUG00000053002,ENSMMUG00000005863,ENSMMUG00000023030,ENSMMUG00000032254,ENSMMUG00000019979,ENSMMUG00000019322,ENSMMUG00000008031,ENSMMUG00000008835,ENSMMUG00000008852,ENSMMUG00000010973,ENSMMUG00000003173,ENSMMUG00000038562,…
Not conserved	GO:BP	rRNA processing	GO:0006364	0.000133161	3.87562	129	4681	95	9724	ENSMMUG00000023681,ENSMMUG00000019322,ENSMMUG00000020834,ENSMMUG00000051576,ENSMMUG00000013203,ENSMMUG00000008513,ENSMMUG00000018240,ENSMMUG00000004070,ENSMMUG00000022510,ENSMMUG00000042699,ENSMMUG00000011870,ENSMMUG00000010671,ENSMMUG00000020563,ENSMMUG00000008397,ENSMMUG00000020928,ENSMMUG00000009615,ENSMMUG00000023054,ENSMMUG00000011080,ENSMMUG00000006160,ENSMMUG00000020342,ENSMMUG00000019130,…
Not conserved	GO:BP	rRNA metabolic process	GO:0016072	0.000181776	3.74046	151	4681	108	9724	ENSMMUG00000023681,ENSMMUG00000019322,ENSMMUG00000020834,ENSMMUG00000051576,ENSMMUG00000013203,ENSMMUG00000008513,ENSMMUG00000018240,ENSMMUG00000004070,ENSMMUG00000022510,ENSMMUG00000042699,ENSMMUG00000011870,ENSMMUG00000001530,ENSMMUG00000010671,ENSMMUG00000020563,ENSMMUG00000008397,ENSMMUG00000009468,ENSMMUG00000020928,ENSMMUG00000009615,ENSMMUG00000023054,ENSMMUG00000011080,ENSMMUG00000006160,…
Not conserved	GO:BP	ribosome biogenesis	GO:0042254	0.000342826	3.46493	198	4681	135	9724	ENSMMUG00000023681,ENSMMUG00000019322,ENSMMUG00000044826,ENSMMUG00000020834,ENSMMUG00000051576,ENSMMUG00000013203,ENSMMUG00000008513,ENSMMUG00000018240,ENSMMUG00000004070,ENSMMUG00000022510,ENSMMUG00000042699,ENSMMUG00000005803,ENSMMUG00000011870,ENSMMUG00000010671,ENSMMUG00000020563,ENSMMUG00000008397,ENSMMUG00000020928,ENSMMUG00000009615,ENSMMUG00000023054,ENSMMUG00000011080,ENSMMUG00000017735,…
Not conserved	GO:BP	ncRNA processing	GO:0034470	0.000418814	3.37798	256	4681	168	9724	ENSMMUG00000023681,ENSMMUG00000019322,ENSMMUG00000013520,ENSMMUG00000003343,ENSMMUG00000006252,ENSMMUG00000059855,ENSMMUG00000020834,ENSMMUG00000016220,ENSMMUG00000051576,ENSMMUG00000014595,ENSMMUG00000013203,ENSMMUG00000021837,ENSMMUG00000008513,ENSMMUG00000018240,ENSMMUG00000064206,ENSMMUG00000013879,ENSMMUG00000004070,ENSMMUG00000022510,ENSMMUG00000042699,ENSMMUG00000011870,ENSMMUG00000010671,…
Not conserved	GO:BP	nucleobase-containing compound metabolic process	GO:0006139	0.00174259	2.75881	2746	4681	1442	9724	ENSMMUG00000005947,ENSMMUG00000001817,ENSMMUG00000007109,ENSMMUG00000010879,ENSMMUG00000014686,ENSMMUG00000016569,ENSMMUG00000032284,ENSMMUG00000015174,ENSMMUG00000023681,ENSMMUG00000018562,ENSMMUG00000038181,ENSMMUG00000053002,ENSMMUG00000005863,ENSMMUG00000023030,ENSMMUG00000032254,ENSMMUG00000019979,ENSMMUG00000019322,ENSMMUG00000008031,ENSMMUG00000008835,ENSMMUG00000008852,ENSMMUG00000010973,…
Not conserved	GO:BP	ncRNA metabolic process	GO:0034660	0.00336873	2.47253	366	4681	226	9724	ENSMMUG00000032284,ENSMMUG00000023681,ENSMMUG00000019322,ENSMMUG00000013520,ENSMMUG00000003343,ENSMMUG00000006252,ENSMMUG00000059855,ENSMMUG00000020834,ENSMMUG00000016220,ENSMMUG00000051576,ENSMMUG00000014595,ENSMMUG00000013203,ENSMMUG00000021837,ENSMMUG00000008513,ENSMMUG00000006256,ENSMMUG00000018240,ENSMMUG00000064206,ENSMMUG00000013879,ENSMMUG00000004070,ENSMMUG00000004071,ENSMMUG00000008722,…
Not conserved	GO:BP	cellular aromatic compound metabolic process	GO:0006725	0.00468237	2.32953	2827	4681	1478	9724	ENSMMUG00000005947,ENSMMUG00000001817,ENSMMUG00000007109,ENSMMUG00000010879,ENSMMUG00000014686,ENSMMUG00000016569,ENSMMUG00000032284,ENSMMUG00000015174,ENSMMUG00000023681,ENSMMUG00000018562,ENSMMUG00000038181,ENSMMUG00000053002,ENSMMUG00000005863,ENSMMUG00000023030,ENSMMUG00000032254,ENSMMUG00000019979,ENSMMUG00000019322,ENSMMUG00000007828,ENSMMUG00000008031,ENSMMUG00000006697,ENSMMUG00000008835,…
Not conserved	GO:BP	heterocycle metabolic process	GO:0046483	0.0109447	1.96079	2816	4681	1469	9724	ENSMMUG00000005947,ENSMMUG00000001817,ENSMMUG00000007109,ENSMMUG00000010879,ENSMMUG00000014686,ENSMMUG00000016569,ENSMMUG00000032284,ENSMMUG00000015174,ENSMMUG00000023681,ENSMMUG00000018562,ENSMMUG00000038181,ENSMMUG00000053002,ENSMMUG00000005863,ENSMMUG00000023030,ENSMMUG00000032254,ENSMMUG00000019979,ENSMMUG00000019322,ENSMMUG00000007828,ENSMMUG00000008031,ENSMMUG00000008835,ENSMMUG00000008852,…
Not conserved	GO:BP	RNA metabolic process	GO:0016070	0.0185257	1.73222	2251	4681	1187	9724	ENSMMUG00000005947,ENSMMUG00000001817,ENSMMUG00000007109,ENSMMUG00000016569,ENSMMUG00000032284,ENSMMUG00000023681,ENSMMUG00000018562,ENSMMUG00000038181,ENSMMUG00000053002,ENSMMUG00000005863,ENSMMUG00000019979,ENSMMUG00000019322,ENSMMUG00000008031,ENSMMUG00000008835,ENSMMUG00000008852,ENSMMUG00000010973,ENSMMUG00000003173,ENSMMUG00000038562,ENSMMUG00000006645,ENSMMUG00000002968,ENSMMUG00000022111,…
Not conserved	GO:BP	organic cyclic compound metabolic process	GO:1901360	0.0295033	1.53013	2908	4681	1510	9724	ENSMMUG00000005947,ENSMMUG00000001817,ENSMMUG00000007109,ENSMMUG00000010879,ENSMMUG00000014686,ENSMMUG00000016569,ENSMMUG00000032284,ENSMMUG00000015174,ENSMMUG00000023681,ENSMMUG00000018562,ENSMMUG00000038181,ENSMMUG00000053002,ENSMMUG00000005863,ENSMMUG00000023030,ENSMMUG00000032254,ENSMMUG00000019979,ENSMMUG00000019322,ENSMMUG00000007828,ENSMMUG00000008031,ENSMMUG00000006697,ENSMMUG00000008835,…
Not conserved	GO:BP	cellular nitrogen compound metabolic process	GO:0034641	0.0330965	1.48022	3084	4681	1596	9724	ENSMMUG00000005947,ENSMMUG00000001817,ENSMMUG00000007109,ENSMMUG00000010879,ENSMMUG00000014686,ENSMMUG00000016569,ENSMMUG00000032284,ENSMMUG00000015174,ENSMMUG00000023681,ENSMMUG00000018562,ENSMMUG00000038181,ENSMMUG00000053002,ENSMMUG00000005863,ENSMMUG00000023030,ENSMMUG00000032254,ENSMMUG00000019979,ENSMMUG00000019322,ENSMMUG00000008031,ENSMMUG00000008835,ENSMMUG00000008852,ENSMMUG00000010973,…
Not conserved	GO:BP	macromolecule biosynthetic process	GO:0009059	0.0351346	1.45426	3313	4681	1708	9724	ENSMMUG00000005947,ENSMMUG00000001817,ENSMMUG00000019519,ENSMMUG00000007109,ENSMMUG00000018911,ENSMMUG00000016329,ENSMMUG00000016569,ENSMMUG00000032284,ENSMMUG00000038166,ENSMMUG00000023681,ENSMMUG00000018562,ENSMMUG00000038181,ENSMMUG00000053002,ENSMMUG00000006224,ENSMMUG00000005863,ENSMMUG00000032254,ENSMMUG00000019979,ENSMMUG00000019322,ENSMMUG00000018163,ENSMMUG00000008031,ENSMMUG00000065250,…
