# Supplementary material for: Evolutionary and biomedical implications of sex differences in the primate brain transcriptome
Source: Cell Genom. 2024 Jun 27;4(7):100589. doi: 10.1016/j.xgen.2024.100589 (PMC11293591; doi:10.1016/j.xgen.2024.100589)
Supplement: Table S12. Gene Ontology enrichment results (from topGO) for male- and female-biased genes (in macaques, using cell-type-corrected expression data), related to Figures 3E and 3F — The target gene sets consisted of genes that were significantly male biased (set 1) or female biased (set 2) in any region. Only pathways that are significantly enriched (p < 0.05) among male- and/or female-biased gene sets are depicted. GO.cluster = cluster membership for pathway; IC = information content value (used to calculate semantic similarity). [file mmc13.xlsx]

## Sheet: Table S12
Supplementary Table 12 | Gene ontology enrichment results for male- and female-biased genes (in macaques; using cell-type-corrected expression data)
GO.cluster	IC	GO.ID	term	definition	males.genes_frequency	males.pvalue	males.-log10_pvalue	males.Significant_genes	males.Significant_genes_symbol	females.genes_frequency	females.pvalue	females.-log10_pvalue	females.Significant_genes	females.Significant_genes_symbol
1	8.07	GO:0044275	cellular carbohydrate catabolic process	The chemical reactions and pathways resulting in the breakdown of carbohydrates, any of a group of organic compounds based of the general formula Cx(H2O)y, as carried out by individual cells.	11.765% (2/17)	0.0373343	1.43	ENSMMUG00000009199;ENSMMUG00000058590	PYGB;IDNK	0% (0/17)	1	0	NA	NA
1	7.98	GO:0051156	glucose 6-phosphate metabolic process	The chemical reactions and pathways involving glucose 6-phosphate, a monophosphorylated derivative of glucose with the phosphate group attached to C-6.	0% (0/15)	1	0	NA	NA	13.333% (2/15)	0.0356089	1.45	ENSMMUG00000014433;ENSMMUG00000017409	TKT;G6PD
1	8.43	GO:0006740	NADPH regeneration	A metabolic process that generates a pool of NADPH by the reduction of NADP+.	0% (0/12)	1	0	NA	NA	16.667% (2/12)	0.0442312	1.35	ENSMMUG00000014433;ENSMMUG00000017409	TKT;G6PD
1	1.3	GO:0044237	cellular metabolic process	The chemical reactions and pathways by which individual cells transform chemical substances.	1.498% (93/6207)	0.686086	0.16	NA	NA	2.078% (129/6207)	0.0229817	1.64	ENSMMUG00000000110;ENSMMUG00000000144;ENSMMUG00000000962;ENSMMUG00000001267;ENSMMUG00000001314;ENSMMUG00000001613;ENSMMUG00000001645;ENSMMUG00000001994;ENSMMUG00000002331;ENSMMUG00000002423;ENSMMUG00000002433;ENSMMUG00000002679;ENSMMUG00000003295;ENSMMUG00000003317;ENSMMUG00000003907;ENSMMUG00000004122;ENSMMUG00000004393;ENSMMUG00000004896;ENSMMUG00000005140;ENSMMUG00000005228;ENSMMUG00000005727;…	TAF6L;TSPAN17;H2AZ2;GTF3C5;STK25;TXNL4A;;AKIP1;FBXO8;POLD2;CAMK2B;LDHB;RPS4X;KDM6A;BAX;MAPT;RAD23A;CENPV;ZFYVE1;PIP5K1A;PKN1;QDPR;TSPO;RNF7;NFATC2IP;PLOD3;;PGBD1;ALG1;MAP3K14;SART1;PRKX;PCBD1;LAPTM4B;RPS3;CD74;CAMTA2;SMC1A;SMARCC1;ASCC1;DAGLB;MBOAT7;EIF4G1;ZNF410;CERS4;DNAJC30;RTN2;;SMARCA4;;TAF8;SECISBP2;OSBPL2;PYCR1;PUF60;NMT1;USP9X;TKT;GSK3A;RBP4;SYMPK;EIF3B;ACP2;MADD;NOC2L;RDH12;EPHB6;UBXN6;C…
1	6.81	GO:0034754	cellular hormone metabolic process	The chemical reactions and pathways involving any hormone, naturally occurring substances secreted by specialized cells that affects the metabolism or behavior of other cells possessing functional receptors for the hormone, as carried out by individual cells.	0% (0/39)	1	0	NA	NA	7.692% (3/39)	0.0464778	1.33	ENSMMUG00000014711;ENSMMUG00000015869;ENSMMUG00000018194	RBP4;RDH12;PNPLA4
1	6.56	GO:0006639	acylglycerol metabolic process	The chemical reactions and pathways involving acylglycerol, any mono-, di- or triester of glycerol with (one or more) fatty acids.	0% (0/59)	1	0	NA	NA	5.085% (3/59)	0.0492829	1.31	ENSMMUG00000010292;ENSMMUG00000010426;ENSMMUG00000018194	DAGLB;MBOAT7;PNPLA4
1	6.73	GO:0006720	isoprenoid metabolic process	The chemical reactions and pathways involving isoprenoid compounds, isoprene (2-methylbuta-1,3-diene) or compounds containing or derived from linked isoprene (3-methyl-2-butenylene) residues.	7.143% (3/42)	0.0434061	1.36	ENSMMUG00000005232;ENSMMUG00000011663;ENSMMUG00000023144	RARRES2;MVK;	7.143% (3/42)	0.0434061	1.36	ENSMMUG00000014711;ENSMMUG00000015869;ENSMMUG00000018194	RBP4;RDH12;PNPLA4
1	7.92	GO:0008299	isoprenoid biosynthetic process	The chemical reactions and pathways resulting in the formation of any isoprenoid compound, isoprene (2-methylbuta-1,3-diene) or compounds containing or derived from linked isoprene (3-methyl-2-butenylene) residues.	11.765% (2/17)	0.0210495	1.68	ENSMMUG00000011663;ENSMMUG00000023144	MVK;	0% (0/17)	1	0	NA	NA
1	8.34	GO:0042572	retinol metabolic process	The chemical reactions and pathways involving retinol, one of the three compounds that makes up vitamin A.	0% (0/15)	1	0	NA	NA	20% (3/15)	0.0173432	1.76	ENSMMUG00000014711;ENSMMUG00000015869;ENSMMUG00000018194	RBP4;RDH12;PNPLA4
1	5.72	GO:0006066	alcohol metabolic process	The chemical reactions and pathways involving alcohols, any of a class of compounds containing one or more hydroxyl groups attached to a saturated carbon atom.	1.282% (2/156)	0.708099	0.15	NA	NA	4.487% (7/156)	0.0259761	1.59	ENSMMUG00000005730;ENSMMUG00000008789;ENSMMUG00000014711;ENSMMUG00000015869;ENSMMUG00000017409;ENSMMUG00000018058;ENSMMUG00000018194	QDPR;PCBD1;RBP4;RDH12;G6PD;ABCG1;PNPLA4
2	8.38	GO:0006560	proline metabolic process	The chemical reactions and pathways involving proline (pyrrolidine-2-carboxylic acid), a chiral, cyclic, nonessential alpha-amino acid found in peptide linkage in proteins.	0% (0/7)	1	0	NA	NA	28.571% (2/7)	0.00693231	2.16	ENSMMUG00000001645;ENSMMUG00000012895	;PYCR1
2	6.65	GO:0008652	cellular amino acid biosynthetic process	The chemical reactions and pathways resulting in the formation of amino acids, organic acids containing one or more amino substituents.	2.083% (1/48)	0.391811	0.41	NA	NA	8.333% (4/48)	0.0296628	1.53	ENSMMUG00000001645;ENSMMUG00000006949;ENSMMUG00000012895;ENSMMUG00000023089	;PLOD3;PYCR1;PHGDH
2	9.36	GO:0055129	L-proline biosynthetic process	The chemical reactions and pathways resulting in the formation of L-proline, an L-enantiomer of a chiral, cyclic, nonessential alpha-amino acid found in peptide linkage in proteins.	0% (0/5)	1	0	NA	NA	40% (2/5)	0.00616475	2.21	ENSMMUG00000001645;ENSMMUG00000012895	;PYCR1
2	8.92	GO:0006561	proline biosynthetic process	The chemical reactions and pathways resulting in the formation of proline (pyrrolidine-2-carboxylic acid), a chiral, cyclic, nonessential alpha-amino acid found in peptide linkage in proteins.	0% (0/5)	1	0	NA	NA	40% (2/5)	0.00362802	2.44	ENSMMUG00000001645;ENSMMUG00000012895	;PYCR1
3	9.77	GO:0006729	tetrahydrobiopterin biosynthetic process	The chemical reactions and pathways resulting in the formation of tetrahydrobiopterin, the reduced form of biopterin (2-amino-4-hydroxy-6-(1,2-dihydroxypropyl)-pteridine). It functions as a hydroxylation coenzyme, e.g. in the conversion of phenylalanine to tyrosine.	0% (0/6)	1	0	NA	NA	33.333% (2/6)	0.00420168	2.38	ENSMMUG00000005730;ENSMMUG00000008789	QDPR;PCBD1
3	8.73	GO:0042559	pteridine-containing compound biosynthetic process	The chemical reactions and pathways resulting in the formation of any compound containing pteridine (pyrazino(2,3-dipyrimidine)), e.g. pteroic acid, xanthopterin and folic acid.	0% (0/11)	1	0	NA	NA	18.182% (2/11)	0.0198612	1.7	ENSMMUG00000005730;ENSMMUG00000008789	QDPR;PCBD1
3	9.77	GO:0046655	folic acid metabolic process	The chemical reactions and pathways involving folic acid, pteroylglutamic acid. Folic acid is widely distributed as a member of the vitamin B complex and is essential for the synthesis of purine and pyrimidines.	20% (1/5)	0.039212	1.41	ENSMMUG00000018747	MTRR	0% (0/5)	1	0	NA	NA
3	9.77	GO:0046146	tetrahydrobiopterin metabolic process	The chemical reactions and pathways involving tetrahydrobiopterin, the reduced form of biopterin (2-amino-4-hydroxy-6-(1,2-dihydroxypropyl)-pteridine). It functions as a hydroxylation coenzyme, e.g. in the conversion of phenylalanine to tyrosine.	0% (0/6)	1	0	NA	NA	33.333% (2/6)	0.00421004	2.38	ENSMMUG00000005730;ENSMMUG00000008789	QDPR;PCBD1
4	6.32	GO:0061136	regulation of proteasomal protein catabolic process	Any process that modulates the rate, frequency, or extent of the chemical reactions and pathways resulting in the breakdown of a protein or peptide by hydrolysis of its peptide bonds that is mediated by the proteasome.	2.941% (4/136)	0.0243428	1.61	ENSMMUG00000004709;ENSMMUG00000015468;ENSMMUG00000018366;ENSMMUG00000045908	PSMF1;CHFR;OPHN1;RNF144A	1.471% (2/136)	0.6605	0.18	NA	NA
4	7.3	GO:0032436	positive regulation of proteasomal ubiquitin-dependent protein catabolic process	Any process that activates or increases the frequency, rate or extent of the breakdown of a protein or peptide by hydrolysis of its peptide bonds, initiated by the covalent attachment of ubiquitin, and mediated by the proteasome.	3.636% (2/55)	0.0337838	1.47	ENSMMUG00000015468;ENSMMUG00000045908	CHFR;RNF144A	1.818% (1/55)	0.561243	0.25	NA	NA
5	5.73	GO:0045862	positive regulation of proteolysis	Any process that activates or increases the frequency, rate or extent of the hydrolysis of a peptide bond or bonds within a protein.	1.951% (4/205)	0.243289	0.61	NA	NA	4.39% (9/205)	0.0355112	1.45	ENSMMUG00000003907;ENSMMUG00000004393;ENSMMUG00000009019;ENSMMUG00000012466;ENSMMUG00000012623;ENSMMUG00000017569;ENSMMUG00000018163;ENSMMUG00000020799;ENSMMUG00000021051	BAX;RAD23A;RPS3;;OSBPL2;DDX3X;CASP9;BID;TNIP1
5	6.52	GO:0010950	positive regulation of endopeptidase activity	Any process that increases the frequency, rate or extent of endopeptidase activity, the endohydrolysis of peptide bonds within proteins.	1.136% (1/88)	0.451282	0.35	NA	NA	7.955% (7/88)	0.00332772	2.48	ENSMMUG00000003907;ENSMMUG00000009019;ENSMMUG00000012466;ENSMMUG00000012623;ENSMMUG00000017569;ENSMMUG00000018163;ENSMMUG00000020799	BAX;RPS3;;OSBPL2;DDX3X;CASP9;BID
5	6.43	GO:0010952	positive regulation of peptidase activity	Any process that increases the frequency, rate or extent of peptidase activity, the hydrolysis of peptide bonds within proteins.	1.01% (1/99)	0.726879	0.14	NA	NA	7.071% (7/99)	0.00225051	2.65	ENSMMUG00000003907;ENSMMUG00000009019;ENSMMUG00000012466;ENSMMUG00000012623;ENSMMUG00000017569;ENSMMUG00000018163;ENSMMUG00000020799	BAX;RPS3;;OSBPL2;DDX3X;CASP9;BID
5	6.85	GO:0043280	positive regulation of cysteine-type endopeptidase activity involved in apoptotic process	Any process that activates or increases the activity of a cysteine-type endopeptidase involved in the apoptotic process.	1.667% (1/60)	0.474301	0.32	NA	NA	10% (6/60)	0.00210748	2.68	ENSMMUG00000003907;ENSMMUG00000009019;ENSMMUG00000012466;ENSMMUG00000017569;ENSMMUG00000018163;ENSMMUG00000020799	BAX;RPS3;;DDX3X;CASP9;BID
5	6.37	GO:0043281	regulation of cysteine-type endopeptidase activity involved in apoptotic process	Any process that modulates the activity of a cysteine-type endopeptidase involved in apoptosis.	0.971% (1/103)	0.835822	0.08	NA	NA	5.825% (6/103)	0.0158833	1.8	ENSMMUG00000003907;ENSMMUG00000009019;ENSMMUG00000012466;ENSMMUG00000017569;ENSMMUG00000018163;ENSMMUG00000020799	BAX;RPS3;;DDX3X;CASP9;BID
6	8.43	GO:0045116	protein neddylation	Covalent attachment of the ubiquitin-like protein NEDD8 (RUB1) to another protein.	0% (0/14)	1	0	NA	NA	14.286% (2/14)	0.0256765	1.59	ENSMMUG00000006648;ENSMMUG00000018482	RNF7;UBE2F
6	5.95	GO:0070646	protein modification by small protein removal	A protein modification process in which one or more covalently attached groups of a small protein, such as ubiquitin or a ubiquitin-like protein, are removed from a target protein.	4.854% (5/103)	0.0162205	1.79	ENSMMUG00000000955;ENSMMUG00000005352;ENSMMUG00000013018;ENSMMUG00000016608;ENSMMUG00000018326	USP15;USP36;SENP2;USP11;USP33	1.942% (2/103)	0.69096	0.16	NA	NA
6	8.34	GO:0016578	histone deubiquitination	The modification of histones by removal of ubiquitin groups.	10.526% (2/19)	0.0410367	1.39	ENSMMUG00000000955;ENSMMUG00000005352	USP15;USP36	0% (0/19)	1	0	NA	NA
7	5.18	GO:0043410	positive regulation of MAPK cascade	Any process that activates or increases the frequency, rate or extent of signal transduction mediated by the MAPK cascade.	1.24% (3/242)	0.569259	0.24	NA	NA	3.719% (9/242)	0.0315075	1.5	ENSMMUG00000001314;ENSMMUG00000007863;ENSMMUG00000009019;ENSMMUG00000009113;ENSMMUG00000015602;ENSMMUG00000020213;ENSMMUG00000020274;ENSMMUG00000021407;ENSMMUG00000059326	STK25;MAP3K14;RPS3;CD74;MADD;LTBR;TAOK2;TRAF4;JUN
7	8.52	GO:0033137	negative regulation of peptidyl-serine phosphorylation	Any process that stops, prevents, or reduces the frequency, rate or extent of the phosphorylation of peptidyl-serine.	11.765% (2/17)	0.0102616	1.99	ENSMMUG00000005527;ENSMMUG00000020004	PPM1F;RASSF2	0% (0/17)	1	0	NA	NA
7	9.48	GO:0044387	negative regulation of protein kinase activity by regulation of protein phosphorylation	The stopping, prevention, or reduction in frequency, rate or extent of protein kinase activity as a result of regulating the phosphorylation status of that protein kinase.	14.286% (1/7)	0.0492958	1.31	ENSMMUG00000005527	PPM1F	0% (0/7)	1	0	NA	NA
8	6.86	GO:0045727	positive regulation of translation	Any process that activates or increases the frequency, rate or extent of the chemical reactions and pathways resulting in the formation of proteins by the translation of mRNA or circRNA.	1.299% (1/77)	0.616875	0.21	NA	NA	6.494% (5/77)	0.0192403	1.72	ENSMMUG00000003295;ENSMMUG00000006979;ENSMMUG00000010934;ENSMMUG00000017569;ENSMMUG00000040183	RPS4X;;EIF4G1;DDX3X;
8	9.95	GO:0032056	positive regulation of translation in response to stress	Any process that activates or increases the frequency, rate or extent of translation as a result of a stimulus indicating the organism is under stress.	0% (0/5)	1	0	NA	NA	40% (2/5)	0.0260232	1.58	ENSMMUG00000010934;ENSMMUG00000017569	EIF4G1;DDX3X
8	5.59	GO:0006417	regulation of translation	Any process that modulates the frequency, rate or extent of the chemical reactions and pathways resulting in the formation of proteins by the translation of mRNA or circRNA.	0.943% (2/212)	0.778097	0.11	NA	NA	4.245% (9/212)	0.0320293	1.49	ENSMMUG00000003295;ENSMMUG00000006979;ENSMMUG00000009019;ENSMMUG00000010934;ENSMMUG00000012532;ENSMMUG00000015529;ENSMMUG00000017569;ENSMMUG00000029265;ENSMMUG00000040183	RPS4X;;RPS3;EIF4G1;SECISBP2;EIF3B;DDX3X;ZNF598;
8	8.92	GO:0036490	regulation of translation in response to endoplasmic reticulum stress	Modulation of the frequency, rate or extent of translation as a result of endoplasmic reticulum stress.	0% (0/10)	1	0	NA	NA	20% (2/10)	0.0412983	1.38	ENSMMUG00000010934;ENSMMUG00000017569	EIF4G1;DDX3X
9	9.16	GO:0001731	formation of translation preinitiation complex	The joining of the small ribosomal subunit, ternary complex, and mRNA.	0% (0/8)	1	0	NA	NA	25% (2/8)	0.0378515	1.42	ENSMMUG00000006979;ENSMMUG00000040183	;
9	7.16	GO:0006414	translational elongation	The successive addition of amino acid residues to a nascent polypeptide chain during protein biosynthesis.	0% (0/49)	1	0	NA	NA	10.204% (5/49)	0.00268442	2.57	ENSMMUG00000001645;ENSMMUG00000012532;ENSMMUG00000019372;ENSMMUG00000022526;ENSMMUG00000029265	;SECISBP2;SUPT5H;EEF1A2;ZNF598
9	6.3	GO:0006413	translational initiation	The process preceding formation of the peptide bond between the first two amino acids of a protein. This includes the formation of a complex of the ribosome, mRNA or circRNA, and an initiation complex that contains the first aminoacyl-tRNA.	0% (0/105)	1	0	NA	NA	8.571% (9/105)	0.00030531	3.52	ENSMMUG00000000144;ENSMMUG00000006979;ENSMMUG00000010934;ENSMMUG00000011798;ENSMMUG00000012470;ENSMMUG00000015529;ENSMMUG00000017569;ENSMMUG00000040183;ENSMMUG00000051148	TSPAN17;;EIF4G1;;TAF8;EIF3B;DDX3X;;EIF1AX
9	7.65	GO:0002183	cytoplasmic translational initiation	The process preceding formation of the peptide bond between the first two amino acids of a protein in the cytoplasm. This includes the formation of a complex of the ribosome, mRNA or circRNA, and an initiation complex that contains the first aminoacyl-tRNA.	0% (0/25)	1	0	NA	NA	16% (4/25)	0.0399342	1.4	ENSMMUG00000006979;ENSMMUG00000011798;ENSMMUG00000015529;ENSMMUG00000040183	;;EIF3B;
10	9.36	GO:0045945	positive regulation of transcription by RNA polymerase III	Any process that activates or increases the frequency, rate or extent of transcription mediated by RNA polymerase III.	20% (1/5)	0.0451393	1.35	ENSMMUG00000015002	CHD8	0% (0/5)	1	0	NA	NA
10	8.1	GO:1902895	positive regulation of pri-miRNA transcription by RNA polymerase II	NA	0% (0/21)	1	0	NA	NA	9.524% (2/21)	0.0490015	1.31	ENSMMUG00000012042;ENSMMUG00000059326	SMARCA4;JUN
10	6.52	GO:0006352	DNA-templated transcription, initiation	Any process involved in the assembly of the RNA polymerase preinitiation complex (PIC) at the core promoter region of a DNA template, resulting in the subsequent synthesis of RNA from that promoter. The initiation phase includes PIC assembly and the formation of the first few bonds in the RNA chain, including abortive initiation, which occurs when the first few nucleotides are repeatedly synthesi…	1.333% (1/75)	0.653266	0.18	NA	NA	5.333% (4/75)	0.0483625	1.32	ENSMMUG00000000110;ENSMMUG00000001267;ENSMMUG00000012470;ENSMMUG00000059326	TAF6L;GTF3C5;TAF8;JUN
10	6.63	GO:0043433	negative regulation of DNA-binding transcription factor activity	Any process that stops, prevents, or reduces the frequency, rate or extent of the activity of a transcription factor, any factor involved in the initiation or regulation of transcription.	1.25% (1/80)	0.733704	0.13	NA	NA	5% (4/80)	0.0442942	1.35	ENSMMUG00000019979;ENSMMUG00000031160;ENSMMUG00000053025;ENSMMUG00000062024	PEX14;MEN1;MFSD3;NFKBIL1
11	6.66	GO:0034250	positive regulation of cellular amide metabolic process	Any process that activates or increases the frequency, rate or extent of the chemical reactions and pathways involving amides.	1.075% (1/93)	0.703548	0.15	NA	NA	6.452% (6/93)	0.0138031	1.86	ENSMMUG00000003295;ENSMMUG00000006979;ENSMMUG00000010934;ENSMMUG00000017569;ENSMMUG00000018058;ENSMMUG00000040183	RPS4X;;EIF4G1;DDX3X;ABCG1;
11	5.45	GO:0034248	regulation of cellular amide metabolic process	Any process that modulates the frequency, rate or extent of the chemical reactions and pathways involving amides.	0.791% (2/253)	0.871044	0.06	NA	NA	4.348% (11/253)	0.015084	1.82	ENSMMUG00000003295;ENSMMUG00000006979;ENSMMUG00000009019;ENSMMUG00000010934;ENSMMUG00000011716;ENSMMUG00000012532;ENSMMUG00000015529;ENSMMUG00000017569;ENSMMUG00000018058;ENSMMUG00000029265;ENSMMUG00000040183	RPS4X;;RPS3;EIF4G1;RTN2;SECISBP2;EIF3B;DDX3X;ABCG1;ZNF598;
11	7.42	GO:1900542	regulation of purine nucleotide metabolic process	NA	2.439% (1/41)	0.550124	0.26	NA	NA	4.878% (2/41)	0.0316871	1.5	ENSMMUG00000011368;ENSMMUG00000063320	DNAJC30;ZBTB7A
11	8.92	GO:2000232	regulation of rRNA processing	NA	18.182% (2/11)	0.0093863	2.03	ENSMMUG00000005352;ENSMMUG00000011367	USP36;BUD23	0% (0/11)	1	0	NA	NA
11	5.11	GO:0006397	mRNA processing	Any process involved in the conversion of a primary mRNA transcript into one or more mature mRNA(s) prior to translation into polypeptide.	1.974% (6/304)	0.302088	0.52	NA	NA	2.961% (9/304)	0.0463655	1.33	ENSMMUG00000001613;ENSMMUG00000008065;ENSMMUG00000013558;ENSMMUG00000015428;ENSMMUG00000018954;ENSMMUG00000019372;ENSMMUG00000023028;ENSMMUG00000058131;ENSMMUG00000063320	TXNL4A;SART1;PUF60;SYMPK;RBM42;SUPT5H;RBFOX3;ZRSR2;ZBTB7A
12	8.38	GO:0090200	positive regulation of release of cytochrome c from mitochondria	Any process that increases the rate, frequency or extent of release of cytochrome c from mitochondria, the process in which cytochrome c is enabled to move from the mitochondrial intermembrane space into the cytosol, which is an early step in apoptosis and leads to caspase activation.	0% (0/16)	1	0	NA	NA	18.75% (3/16)	0.0112478	1.95	ENSMMUG00000003907;ENSMMUG00000012466;ENSMMUG00000020799	BAX;;BID
12	7.69	GO:2001244	positive regulation of intrinsic apoptotic signaling pathway	NA	0% (0/35)	1	0	NA	NA	8.571% (3/35)	0.0458622	1.34	ENSMMUG00000003907;ENSMMUG00000009019;ENSMMUG00000020799	BAX;RPS3;BID
12	6.55	GO:2001235	positive regulation of apoptotic signaling pathway	NA	0% (0/95)	1	0	NA	NA	5.263% (5/95)	0.0291138	1.54	ENSMMUG00000003907;ENSMMUG00000009019;ENSMMUG00000012466;ENSMMUG00000020213;ENSMMUG00000020799	BAX;RPS3;;LTBR;BID
12	8.07	GO:0034122	negative regulation of toll-like receptor signaling pathway	Any process that stops, prevents, or reduces the frequency, rate, or extent of toll-like receptor signaling pathway.	0% (0/15)	1	0	NA	NA	13.333% (2/15)	0.0405333	1.39	ENSMMUG00000053025;ENSMMUG00000062024	MFSD3;NFKBIL1
12	8.3	GO:1902042	negative regulation of extrinsic apoptotic signaling pathway via death domain receptors	NA	12.5% (2/16)	0.0379747	1.42	ENSMMUG00000008664;ENSMMUG00000022817	FAIM;TMBIM1	12.5% (2/16)	0.100292	1	NA	NA
12	6.5	GO:2001242	regulation of intrinsic apoptotic signaling pathway	NA	0% (0/95)	1	0	NA	NA	6.316% (6/95)	0.030523	1.52	ENSMMUG00000003907;ENSMMUG00000009019;ENSMMUG00000009113;ENSMMUG00000015800;ENSMMUG00000017569;ENSMMUG00000020799	BAX;RPS3;CD74;NOC2L;DDX3X;BID
12	5.54	GO:2001233	regulation of apoptotic signaling pathway	NA	0.873% (2/229)	0.805228	0.09	NA	NA	4.367% (10/229)	0.0104006	1.98	ENSMMUG00000003907;ENSMMUG00000009019;ENSMMUG00000009113;ENSMMUG00000012466;ENSMMUG00000015602;ENSMMUG00000015800;ENSMMUG00000017569;ENSMMUG00000020213;ENSMMUG00000020799;ENSMMUG00000022913	BAX;RPS3;CD74;;MADD;NOC2L;DDX3X;LTBR;BID;FAIM2
13	4.97	GO:0097190	apoptotic signaling pathway	A series of molecular signals which triggers the apoptotic death of a cell. The pathway starts with reception of a signal, and ends when the execution phase of apoptosis is triggered.	0.89% (3/337)	0.767659	0.11	NA	NA	3.561% (12/337)	0.036998	1.43	ENSMMUG00000001314;ENSMMUG00000003907;ENSMMUG00000009019;ENSMMUG00000009113;ENSMMUG00000012466;ENSMMUG00000015602;ENSMMUG00000015800;ENSMMUG00000017569;ENSMMUG00000018163;ENSMMUG00000020213;ENSMMUG00000020799;ENSMMUG00000022913	STK25;BAX;RPS3;CD74;;MADD;NOC2L;DDX3X;CASP9;LTBR;BID;FAIM2
13	5.79	GO:0097193	intrinsic apoptotic signaling pathway	A series of molecular signals in which an intracellular signal is conveyed to trigger the apoptotic death of a cell. The pathway starts with reception of an intracellular signal (e.g. DNA damage, endoplasmic reticulum stress, oxidative stress etc.), and ends when the execution phase of apoptosis is triggered. The intrinsic apoptotic signaling pathway is crucially regulated by permeabilization of …	0.578% (1/173)	0.882828	0.05	NA	NA	5.202% (9/173)	0.0197856	1.7	ENSMMUG00000001314;ENSMMUG00000003907;ENSMMUG00000009019;ENSMMUG00000009113;ENSMMUG00000012466;ENSMMUG00000015800;ENSMMUG00000017569;ENSMMUG00000018163;ENSMMUG00000020799	STK25;BAX;RPS3;CD74;;NOC2L;DDX3X;CASP9;BID
13	6.9	GO:0038061	NIK/NF-kappaB signaling	The process in which a signal is passed on to downstream components within the cell through the NIK-dependent processing and activation of NF-KappaB. Begins with activation of the NF-KappaB-inducing kinase (NIK), which in turn phosphorylates and activates IkappaB kinase alpha (IKKalpha). IKKalpha phosphorylates the NF-Kappa B2 protein (p100) leading to p100 processing and release of an active NF-…	3.704% (2/54)	0.127612	0.89	NA	NA	9.259% (5/54)	0.0101706	1.99	ENSMMUG00000001994;ENSMMUG00000007863;ENSMMUG00000009019;ENSMMUG00000017569;ENSMMUG00000021407	AKIP1;MAP3K14;RPS3;DDX3X;TRAF4
13	6.08	GO:0002221	pattern recognition receptor signaling pathway	Any series of molecular signals generated as a consequence of a pattern recognition receptor (PRR) binding to one of its physiological ligands. PRRs bind pathogen-associated molecular pattern (PAMPs), structures conserved among microbial species, or damage-associated molecular pattern (DAMPs), endogenous molecules released from damaged cells.	2.899% (2/69)	0.177849	0.75	NA	NA	7.246% (5/69)	0.0141297	1.85	ENSMMUG00000005423;ENSMMUG00000017569;ENSMMUG00000021051;ENSMMUG00000053025;ENSMMUG00000062024	CLPB;DDX3X;TNIP1;MFSD3;NFKBIL1
14	6.09	GO:0070302	regulation of stress-activated protein kinase signaling cascade	Any process that modulates the frequency, rate or extent of signaling via a stress-activated protein kinase signaling cascade.	0.885% (1/113)	0.679927	0.17	NA	NA	5.31% (6/113)	0.0428318	1.37	ENSMMUG00000001314;ENSMMUG00000009019;ENSMMUG00000020213;ENSMMUG00000020274;ENSMMUG00000021407;ENSMMUG00000031160	STK25;RPS3;LTBR;TAOK2;TRAF4;MEN1
14	6.4	GO:0070304	positive regulation of stress-activated protein kinase signaling cascade	Any process that activates or increases the frequency, rate or extent of signaling via the stress-activated protein kinase signaling cascade.	1.25% (1/80)	0.632595	0.2	NA	NA	6.25% (5/80)	0.0349218	1.46	ENSMMUG00000001314;ENSMMUG00000009019;ENSMMUG00000020213;ENSMMUG00000020274;ENSMMUG00000021407	STK25;RPS3;LTBR;TAOK2;TRAF4
14	6.26	GO:0051056	regulation of small GTPase mediated signal transduction	Any process that modulates the frequency, rate or extent of small GTPase mediated signal transduction.	3.077% (4/130)	0.0469864	1.33	ENSMMUG00000007688;ENSMMUG00000011672;ENSMMUG00000018366;ENSMMUG00000020431	AMOT;MMD2;OPHN1;EPS8	2.308% (3/130)	0.610977	0.21	NA	NA
14	6.97	GO:1901222	regulation of NIK/NF-kappaB signaling	NA	4% (2/50)	0.0927386	1.03	NA	NA	8% (4/50)	0.0401502	1.4	ENSMMUG00000001994;ENSMMUG00000009019;ENSMMUG00000017569;ENSMMUG00000021407	AKIP1;RPS3;DDX3X;TRAF4
15	5.97	GO:0009636	response to toxic substance	Any process that results in a change in state or activity of a cell or an organism (in terms of movement, secretion, enzyme production, gene expression, etc.) as a result of a toxic stimulus.	0.629% (1/159)	0.807726	0.09	NA	NA	5.031% (8/159)	0.0191009	1.72	ENSMMUG00000001314;ENSMMUG00000001661;ENSMMUG00000003907;ENSMMUG00000004175;ENSMMUG00000009019;ENSMMUG00000012895;ENSMMUG00000015869;ENSMMUG00000023086	STK25;GRIN1;BAX;TRPM2;RPS3;PYCR1;RDH12;GJC2
15	6.64	GO:0046677	response to antibiotic	Any process that results in a change in state or activity of a cell or an organism (in terms of movement, secretion, enzyme production, gene expression, etc.) as a result of an antibiotic stimulus. An antibiotic is a chemical substance produced by a microorganism which has the capacity to inhibit the growth of or to kill other microorganisms.	1.149% (1/87)	0.586639	0.23	NA	NA	6.897% (6/87)	0.0102411	1.99	ENSMMUG00000001314;ENSMMUG00000001661;ENSMMUG00000004175;ENSMMUG00000009019;ENSMMUG00000012895;ENSMMUG00000044500	STK25;GRIN1;TRPM2;RPS3;PYCR1;HYAL3
15	7.16	GO:0071236	cellular response to antibiotic	Any process that results in a change in state or activity of a cell (in terms of movement, secretion, enzyme production, gene expression, etc.) as a result of an antibiotic stimulus. An antibiotic is a chemical substance produced by a microorganism which has the capacity to inhibit the growth of or to kill other microorganisms.	0% (0/53)	1	0	NA	NA	7.547% (4/53)	0.0266742	1.57	ENSMMUG00000001314;ENSMMUG00000004175;ENSMMUG00000009019;ENSMMUG00000012895	STK25;TRPM2;RPS3;PYCR1
15	5.36	GO:0071417	cellular response to organonitrogen compound	Any process that results in a change in state or activity of a cell (in terms of movement, secretion, enzyme production, gene expression, etc.) as a result of an organonitrogen stimulus. An organonitrogen compound is formally a compound containing at least one carbon-nitrogen bond.	2.158% (6/278)	0.0237554	1.62	ENSMMUG00000003193;ENSMMUG00000005232;ENSMMUG00000006532;ENSMMUG00000014891;ENSMMUG00000017635;ENSMMUG00000020674	VIM;RARRES2;GPD1;CA2;RRAGB;ZDHHC7	2.518% (7/278)	0.35731	0.45	NA	NA
15	5.27	GO:1901699	cellular response to nitrogen compound	NA	1.961% (6/306)	0.0329631	1.48	ENSMMUG00000003193;ENSMMUG00000005232;ENSMMUG00000006532;ENSMMUG00000014891;ENSMMUG00000017635;ENSMMUG00000020674	VIM;RARRES2;GPD1;CA2;RRAGB;ZDHHC7	2.288% (7/306)	0.493329	0.31	NA	NA
15	4.65	GO:1901701	cellular response to oxygen-containing compound	NA	1.6% (8/500)	0.0376285	1.42	ENSMMUG00000002626;ENSMMUG00000003193;ENSMMUG00000005232;ENSMMUG00000006532;ENSMMUG00000014891;ENSMMUG00000017635;ENSMMUG00000018703;ENSMMUG00000020674	ZFAND1;VIM;RARRES2;GPD1;CA2;RRAGB;IRAK1;ZDHHC7	2.6% (13/500)	0.262702	0.58	NA	NA
15	7.33	GO:0071466	cellular response to xenobiotic stimulus	Any process that results in a change in state or activity of a cell (in terms of movement, secretion, enzyme production, gene expression, etc.) as a result of a xenobiotic compound stimulus. Xenobiotic compounds are compounds foreign to living organisms.	0% (0/36)	1	0	NA	NA	8.333% (3/36)	0.0390234	1.41	ENSMMUG00000018163;ENSMMUG00000020061;ENSMMUG00000023089	CASP9;PPP1R9B;PHGDH
16	6.89	GO:0034614	cellular response to reactive oxygen species	Any process that results in a change in state or activity of a cell (in terms of movement, secretion, enzyme production, gene expression, etc.) as a result of a reactive oxygen species stimulus. Reactive oxygen species include singlet oxygen, superoxide, and oxygen free radicals.	0% (0/68)	1	0	NA	NA	7.353% (5/68)	0.024486	1.61	ENSMMUG00000001314;ENSMMUG00000004175;ENSMMUG00000009019;ENSMMUG00000012895;ENSMMUG00000059326	STK25;TRPM2;RPS3;PYCR1;JUN
16	7.54	GO:0070301	cellular response to hydrogen peroxide	Any process that results in a change in state or activity of a cell (in terms of movement, secretion, enzyme production, gene expression, etc.) as a result of a hydrogen peroxide (H2O2) stimulus.	0% (0/38)	1	0	NA	NA	10.526% (4/38)	0.0326685	1.49	ENSMMUG00000001314;ENSMMUG00000004175;ENSMMUG00000009019;ENSMMUG00000012895	STK25;TRPM2;RPS3;PYCR1
16	6.54	GO:0000302	response to reactive oxygen species	Any process that results in a change in state or activity of a cell or an organism (in terms of movement, secretion, enzyme production, gene expression, etc.) as a result of a reactive oxygen species stimulus. Reactive oxygen species include singlet oxygen, superoxide, and oxygen free radicals.	0% (0/89)	1	0	NA	NA	5.618% (5/89)	0.0466839	1.33	ENSMMUG00000001314;ENSMMUG00000004175;ENSMMUG00000009019;ENSMMUG00000012895;ENSMMUG00000059326	STK25;TRPM2;RPS3;PYCR1;JUN
16	7.24	GO:0042542	response to hydrogen peroxide	Any process that results in a change in state or activity of a cell or an organism (in terms of movement, secretion, enzyme production, gene expression, etc.) as a result of a hydrogen peroxide (H2O2) stimulus.	0% (0/50)	1	0	NA	NA	8% (4/50)	0.0330921	1.48	ENSMMUG00000001314;ENSMMUG00000004175;ENSMMUG00000009019;ENSMMUG00000012895	STK25;TRPM2;RPS3;PYCR1
17	7.48	GO:0009408	response to heat	Any process that results in a change in state or activity of a cell or an organism (in terms of movement, secretion, enzyme production, gene expression, etc.) as a result of a heat stimulus, a temperature stimulus above the optimal temperature for that organism.	2.703% (1/37)	0.301035	0.52	NA	NA	8.108% (3/37)	0.0489496	1.31	ENSMMUG00000004122;ENSMMUG00000004175;ENSMMUG00000005423	MAPT;TRPM2;CLPB
17	6.49	GO:0009267	cellular response to starvation	Any process that results in a change in state or activity of a cell (in terms of movement, secretion, enzyme production, gene expression, etc.) as a result of deprivation of nourishment.	3.125% (3/96)	0.0190633	1.72	ENSMMUG00000014553;ENSMMUG00000017635;ENSMMUG00000018326	PIK3C3;RRAGB;USP33	2.083% (2/96)	0.75441	0.12	NA	NA
17	5.9	GO:0062197	cellular response to chemical stress	Any process that results in a change in state or activity of a cell (in terms of movement, secretion, enzyme production, gene expression, etc.) as a result of a chemical stimulus indicating the organism is under stress.	0% (0/164)	1	0	NA	NA	4.878% (8/164)	0.0233417	1.63	ENSMMUG00000001314;ENSMMUG00000004175;ENSMMUG00000009019;ENSMMUG00000012895;ENSMMUG00000017409;ENSMMUG00000017569;ENSMMUG00000020707;ENSMMUG00000059326	STK25;TRPM2;RPS3;PYCR1;G6PD;DDX3X;LONP1;JUN
17	3.56	GO:0033554	cellular response to stress	Any process that results in a change in state or activity of a cell (in terms of movement, secretion, enzyme production, gene expression, etc.) as a result of a stimulus indicating the organism is under stress. The stress is usually, but not necessarily, exogenous (e.g. temperature, humidity, ionizing radiation).	0.67% (7/1045)	0.946829	0.02	NA	NA	2.775% (29/1045)	0.0314439	1.5	ENSMMUG00000001314;ENSMMUG00000002423;ENSMMUG00000003907;ENSMMUG00000004122;ENSMMUG00000004175;ENSMMUG00000004393;ENSMMUG00000005140;ENSMMUG00000005423;ENSMMUG00000009019;ENSMMUG00000009113;ENSMMUG00000009293;ENSMMUG00000010934;ENSMMUG00000012466;ENSMMUG00000012895;ENSMMUG00000014723;ENSMMUG00000016709;ENSMMUG00000017409;ENSMMUG00000017428;ENSMMUG00000017569;ENSMMUG00000018163;ENSMMUG00000020213;…	STK25;POLD2;BAX;MAPT;TRPM2;RAD23A;ZFYVE1;CLPB;RPS3;CD74;SMC1A;EIF4G1;;PYCR1;KPTN;UBXN6;G6PD;UBA1;DDX3X;CASP9;LTBR;TAOK2;EXD2;LONP1;TRAF4;MEN1;FOXO4;JUN;ZBTB7A
18	8.92	GO:1903747	regulation of establishment of protein localization to mitochondrion	NA	0% (0/11)	1	0	NA	NA	18.182% (2/11)	0.0129849	1.89	ENSMMUG00000004122;ENSMMUG00000012466	MAPT;
18	7.4	GO:0065002	intracellular protein transmembrane transport	The directed movement of proteins in a cell, from one side of a membrane to another by means of some agent such as a transporter or pore.	0% (0/37)	1	0	NA	NA	5.405% (2/37)	0.046312	1.33	ENSMMUG00000011716;ENSMMUG00000019979	RTN2;PEX14
18	7.9	GO:0072595	maintenance of protein localization in organelle	Any process in which a protein is maintained in a specific location a specific location on or in an organelle, and is prevented from moving elsewhere. Encompasses establishment of localization in the membrane or lumen of a membrane-bounded organelle.	3.125% (1/32)	0.305176	0.52	NA	NA	9.375% (3/32)	0.0280552	1.55	ENSMMUG00000006058;ENSMMUG00000012470;ENSMMUG00000030415	TSPO;TAF8;KDELR2
18	7.54	GO:0032507	maintenance of protein location in cell	Any process in which a protein is maintained in a specific location within, or in the membrane of, a cell, and is prevented from moving elsewhere.	2.222% (1/45)	0.588592	0.23	NA	NA	6.667% (3/45)	0.0271688	1.57	ENSMMUG00000006058;ENSMMUG00000012470;ENSMMUG00000030415	TSPO;TAF8;KDELR2
18	3.57	GO:0008104	protein localization	Any process in which a protein is transported to, or maintained in, a specific location.	1.91% (28/1466)	0.0360576	1.44	ENSMMUG00000000411;ENSMMUG00000002561;ENSMMUG00000002626;ENSMMUG00000003518;ENSMMUG00000003864;ENSMMUG00000004736;ENSMMUG00000005365;ENSMMUG00000006018;ENSMMUG00000006962;ENSMMUG00000007142;ENSMMUG00000007688;ENSMMUG00000008209;ENSMMUG00000008289;ENSMMUG00000008836;ENSMMUG00000009365;ENSMMUG00000011106;ENSMMUG00000011672;ENSMMUG00000012182;ENSMMUG00000013685;ENSMMUG00000014553;ENSMMUG00000015815;…	OXA1L;NSUN2;ZFAND1;SNX25;VPS52;SEPTIN2;PEX3;SPAG5;VPS26C;SNX9;AMOT;TSPAN6;DENND10;DDOST;SPDL1;SNX4;MMD2;TRIM46;BBS4;PIK3C3;POLR1A;RRAGB;OPHN1;NUP58;FAM91A1;ZDHHC7;TMBIM1;RILPL2	1.637% (24/1466)	0.435688	0.36	NA	NA
18	7.67	GO:0044380	protein localization to cytoskeleton	A process in which a protein is transported to, or maintained in, a location within the cytoskeleton.	6.061% (2/33)	0.0468897	1.33	ENSMMUG00000006018;ENSMMUG00000013685	SPAG5;BBS4	3.03% (1/33)	0.535938	0.27	NA	NA
18	4.77	GO:0033365	protein localization to organelle	A process in which a protein is transported to, or maintained in, a location within an organelle.	1.115% (6/538)	0.985236	0.01	NA	NA	2.23% (12/538)	0.0460505	1.34	ENSMMUG00000000144;ENSMMUG00000004122;ENSMMUG00000006058;ENSMMUG00000012466;ENSMMUG00000012470;ENSMMUG00000014723;ENSMMUG00000017569;ENSMMUG00000018672;ENSMMUG00000019979;ENSMMUG00000022824;ENSMMUG00000030415;ENSMMUG00000063320	TSPAN17;MAPT;TSPO;;TAF8;KPTN;DDX3X;MARK4;PEX14;ILRUN;KDELR2;ZBTB7A
19	8.1	GO:0071577	zinc ion transmembrane transport	A process in which a zinc II ion is transported from one side of a membrane to the other by means of some agent such as a transporter or pore.	5.882% (1/17)	0.0414634	1.38	ENSMMUG00000011624	SLC39A12	5.882% (1/17)	0.156358	0.81	NA	NA
19	6.18	GO:1905039	carboxylic acid transmembrane transport	NA	1.316% (1/76)	0.742308	0.13	NA	NA	3.947% (3/76)	0.0462038	1.34	ENSMMUG00000006171;ENSMMUG00000006892;ENSMMUG00000022620	SLC16A1;SLC66A1;SFXN3
19	9.48	GO:0060478	acrosomal vesicle exocytosis	The calcium ion regulated exocytosis which results in fusion of the acrosomal vesicle with the plasma membrane of the sperm as part of the acrosome reaction.	0% (0/5)	1	0	NA	NA	20% (1/5)	0.0273209	1.56	ENSMMUG00000044500	HYAL3
19	3.83	GO:0016192	vesicle-mediated transport	A cellular transport process in which transported substances are moved in membrane-bounded vesicles; transported substances are enclosed in the vesicle lumen or located in the vesicle membrane. The process begins with a step that directs a substance to the forming vesicle, and includes vesicle budding and coating. Vesicles are then targeted to, and fuse with, an acceptor membrane.	2.309% (20/866)	0.0392808	1.41	ENSMMUG00000003864;ENSMMUG00000004736;ENSMMUG00000005158;ENSMMUG00000006623;ENSMMUG00000006962;ENSMMUG00000007142;ENSMMUG00000007580;ENSMMUG00000008209;ENSMMUG00000008289;ENSMMUG00000008836;ENSMMUG00000010066;ENSMMUG00000011106;ENSMMUG00000014515;ENSMMUG00000014553;ENSMMUG00000015922;ENSMMUG00000018326;ENSMMUG00000018366;ENSMMUG00000019184;ENSMMUG00000019646;ENSMMUG00000020604	VPS52;SEPTIN2;RBSN;RUBCN;VPS26C;SNX9;LMAN1;TSPAN6;DENND10;DDOST;MERTK;SNX4;TMEM87A;PIK3C3;FNBP1L;USP33;OPHN1;ANKFY1;FAM91A1;HPS1	1.039% (9/866)	0.983774	0.01	NA	NA
19	8.1	GO:0071985	multivesicular body sorting pathway	A vesicle-mediated transport process in which transmembrane proteins are ubiquitylated to facilitate their entry into luminal vesicles of multivesicular bodies (MVBs); upon subsequent fusion of MVBs with lysosomes or vacuoles, the cargo proteins are degraded.	10% (2/20)	0.0750866	1.12	NA	NA	10% (2/20)	0.0165634	1.78	ENSMMUG00000008926;ENSMMUG00000016709	LAPTM4B;UBXN6
19	6.98	GO:0006855	drug transmembrane transport	The process in which a drug is transported across a membrane.	5.769% (3/52)	0.0141955	1.85	ENSMMUG00000007087;ENSMMUG00000007310;ENSMMUG00000056967	SLC22A5;SLC25A12;SLC25A6	1.923% (1/52)	0.56473	0.25	NA	NA
19	6.9	GO:1990542	mitochondrial transmembrane transport	NA	5.455% (3/55)	0.0106828	1.97	ENSMMUG00000002300;ENSMMUG00000007310;ENSMMUG00000056967	SFXN5;SLC25A12;SLC25A6	3.636% (2/55)	0.219961	0.66	NA	NA
20	8.85	GO:0006896	Golgi to vacuole transport	The directed movement of substances from the Golgi to the vacuole.	21.429% (3/14)	0.00309464	2.51	ENSMMUG00000003864;ENSMMUG00000005158;ENSMMUG00000019184	VPS52;RBSN;ANKFY1	0% (0/14)	1	0	NA	NA
20	9.36	GO:0090160	Golgi to lysosome transport	The directed movement of substances from the Golgi to lysosomes.	22.222% (2/9)	0.0399658	1.4	ENSMMUG00000005158;ENSMMUG00000019184	RBSN;ANKFY1	0% (0/9)	1	0	NA	NA
20	6.54	GO:0016482	cytosolic transport	The directed movement of substances or organelles within the cytosol.	5.66% (6/106)	0.0311573	1.51	ENSMMUG00000003864;ENSMMUG00000005158;ENSMMUG00000008289;ENSMMUG00000014515;ENSMMUG00000014553;ENSMMUG00000019184	VPS52;RBSN;DENND10;TMEM87A;PIK3C3;ANKFY1	0.943% (1/106)	0.819289	0.09	NA	NA
20	4.07	GO:0046907	intracellular transport	The directed movement of substances within a cell.	2.371% (22/928)	0.0433823	1.36	ENSMMUG00000002561;ENSMMUG00000002626;ENSMMUG00000003864;ENSMMUG00000005158;ENSMMUG00000005365;ENSMMUG00000006018;ENSMMUG00000006962;ENSMMUG00000007142;ENSMMUG00000007580;ENSMMUG00000008209;ENSMMUG00000008289;ENSMMUG00000008836;ENSMMUG00000011106;ENSMMUG00000012182;ENSMMUG00000014515;ENSMMUG00000014553;ENSMMUG00000015922;ENSMMUG00000016123;ENSMMUG00000018420;ENSMMUG00000019184;ENSMMUG00000019646;…	NSUN2;ZFAND1;VPS52;RBSN;PEX3;SPAG5;VPS26C;SNX9;LMAN1;TSPAN6;DENND10;DDOST;SNX4;TRIM46;TMEM87A;PIK3C3;FNBP1L;ARHGAP21;NUP58;ANKFY1;FAM91A1;RILPL2	1.509% (14/928)	0.665766	0.18	NA	NA
20	6.04	GO:0016197	endosomal transport	The directed movement of substances mediated by an endosome, a membrane-bounded organelle that carries materials enclosed in the lumen or located in the endosomal membrane.	5.479% (8/146)	0.00652099	2.19	ENSMMUG00000003864;ENSMMUG00000005158;ENSMMUG00000006962;ENSMMUG00000007142;ENSMMUG00000008289;ENSMMUG00000011106;ENSMMUG00000014515;ENSMMUG00000019184	VPS52;RBSN;VPS26C;SNX9;DENND10;SNX4;TMEM87A;ANKFY1	2.055% (3/146)	0.297272	0.53	NA	NA
20	8.38	GO:0032509	endosome transport via multivesicular body sorting pathway	The directed movement of substances from endosomes to lysosomes or vacuoles by a pathway in which molecules are sorted into multivesicular bodies, which then fuse with the target compartment.	5.556% (1/18)	0.699475	0.16	NA	NA	11.111% (2/18)	0.0391125	1.41	ENSMMUG00000008926;ENSMMUG00000016709	LAPTM4B;UBXN6
21	5.58	GO:0051656	establishment of organelle localization	The directed movement of an organelle to a specific location.	3.96% (8/202)	0.0172002	1.76	ENSMMUG00000006018;ENSMMUG00000009365;ENSMMUG00000011106;ENSMMUG00000012182;ENSMMUG00000015922;ENSMMUG00000016123;ENSMMUG00000019646;ENSMMUG00000023255	SPAG5;SPDL1;SNX4;TRIM46;FNBP1L;ARHGAP21;FAM91A1;CDK5RAP2	1.485% (3/202)	0.588389	0.23	NA	NA
21	3.3	GO:0051641	cellular localization	A cellular localization process whereby a substance or cellular entity, such as a protein complex or organelle, is transported to, and/or maintained in, a specific location within a cell including the localization of substances or cellular entities to the cell membrane.	2.032% (34/1673)	0.0426848	1.37	ENSMMUG00000000411;ENSMMUG00000002561;ENSMMUG00000002626;ENSMMUG00000003864;ENSMMUG00000004736;ENSMMUG00000005158;ENSMMUG00000005365;ENSMMUG00000006018;ENSMMUG00000006962;ENSMMUG00000007142;ENSMMUG00000007580;ENSMMUG00000007688;ENSMMUG00000008209;ENSMMUG00000008289;ENSMMUG00000008836;ENSMMUG00000009365;ENSMMUG00000009981;ENSMMUG00000011106;ENSMMUG00000012182;ENSMMUG00000013685;ENSMMUG00000014515;…	OXA1L;NSUN2;ZFAND1;VPS52;SEPTIN2;RBSN;PEX3;SPAG5;VPS26C;SNX9;LMAN1;AMOT;TSPAN6;DENND10;DDOST;SPDL1;MSTO1;SNX4;TRIM46;BBS4;TMEM87A;PIK3C3;POLR1A;FNBP1L;ARHGAP21;RRAGB;OPHN1;NUP58;ANKFY1;FAM91A1;ZDHHC7;TMBIM1;CDK5RAP2;RILPL2	1.793% (30/1673)	0.612696	0.21	NA	NA
21	7.76	GO:0051293	establishment of spindle localization	The directed movement of the spindle to a specific location in the cell.	11.111% (3/27)	0.01502	1.82	ENSMMUG00000006018;ENSMMUG00000009365;ENSMMUG00000023255	SPAG5;SPDL1;CDK5RAP2	0% (0/27)	1	0	NA	NA
21	7.63	GO:0051653	spindle localization	Any process in which is the spindle is transported to, and/or maintained in, a specific location.	10% (3/30)	0.0394217	1.4	ENSMMUG00000006018;ENSMMUG00000009365;ENSMMUG00000023255	SPAG5;SPDL1;CDK5RAP2	0% (0/30)	1	0	NA	NA
22	6.72	GO:0055123	digestive system development	The process whose specific outcome is the progression of the digestive system over time, from its formation to the mature structure. The digestive system is the entire structure in which digestion takes place. Digestion is all of the physical, chemical, and biochemical processes carried out by multicellular organisms to break down ingested nutrients into components that may be easily absorbed and…	5.769% (3/52)	0.0250414	1.6	ENSMMUG00000003864;ENSMMUG00000005232;ENSMMUG00000015002	VPS52;RARRES2;CHD8	1.923% (1/52)	0.674646	0.17	NA	NA
22	6.8	GO:0048565	digestive tract development	The process whose specific outcome is the progression of the digestive tract over time, from its formation to the mature structure. The digestive tract is the anatomical structure through which food passes and is processed.	6.122% (3/49)	0.0145114	1.84	ENSMMUG00000003864;ENSMMUG00000005232;ENSMMUG00000015002	VPS52;RARRES2;CHD8	2.041% (1/49)	0.566047	0.25	NA	NA
22	8.13	GO:0048566	embryonic digestive tract development	The process whose specific outcome is the progression of the gut over time, from its formation to the mature structure during embryonic development. The gut is the region of the digestive tract extending from the beginning of the intestines to the anus.	16.667% (2/12)	0.00889968	2.05	ENSMMUG00000003864;ENSMMUG00000005232	VPS52;RARRES2	0% (0/12)	1	0	NA	NA
22	8.43	GO:0030903	notochord development	The process whose specific outcome is the progression of the notochord over time, from its formation to the mature structure. The notochord is a mesoderm-derived structure located ventral of the developing nerve cord. In vertebrates, the notochord serves as a core around which other mesodermal cells form the vertebrae. In the most primitive chordates, which lack vertebrae, the notochord persists …	0% (0/10)	1	0	NA	NA	20% (2/10)	0.00256002	2.59	ENSMMUG00000000246;ENSMMUG00000003317	COBL;KDM6A
22	8.92	GO:0042074	cell migration involved in gastrulation	The migration of individual cells within the blastocyst to help establish the multi-layered body plan of the organism (gastrulation). For example, the migration of cells from the surface to the interior of the embryo (ingression).	14.286% (1/7)	0.0457456	1.34	ENSMMUG00000007688	AMOT	0% (0/7)	1	0	NA	NA
22	8.01	GO:0040019	positive regulation of embryonic development	Any process that activates or increases the frequency, rate or extent of embryonic development.	11.765% (2/17)	0.0330581	1.48	ENSMMUG00000007688;ENSMMUG00000010496	AMOT;RBM19	0% (0/17)	1	0	NA	NA
22	7.23	GO:0009798	axis specification	The establishment, maintenance and elaboration of a pattern along a line or around a point.	0% (0/42)	1	0	NA	NA	4.762% (2/42)	0.0424117	1.37	ENSMMUG00000000246;ENSMMUG00000003317	COBL;KDM6A
22	7.54	GO:0009880	embryonic pattern specification	The process that results in the patterns of cell differentiation that will arise in an embryo.	0% (0/31)	1	0	NA	NA	6.452% (2/31)	0.0480446	1.32	ENSMMUG00000000246;ENSMMUG00000003317	COBL;KDM6A
23	9.95	GO:0021707	cerebellar granule cell differentiation	The process in which neuroblasts acquire specialized structural and/or functional features that characterize the mature cerebellar granule cell. Differentiation includes the processes involved in commitment of a neuroblast to a granule cell fate. A granule cell is a glutamatergic interneuron found in the cerebellar cortex.	20% (1/5)	0.0490196	1.31	ENSMMUG00000018366	OPHN1	0% (0/5)	1	0	NA	NA
23	9.95	GO:0021684	cerebellar granular layer formation	The process that gives rise to the cerebellar granule layer. This process pertains to the initial formation of a structure from unspecified parts. The granular layer is the innermost layer of the cerebellar cortex. This layer contains densely packed small neurons, mostly granule cells. Some Golgi cells are found at the outer border. Granule neurons send parallel fibers to the upper molecular laye…	20% (1/5)	0.0477014	1.32	ENSMMUG00000018366	OPHN1	0% (0/5)	1	0	NA	NA
24	8.23	GO:0048821	erythrocyte development	The process whose specific outcome is the progression of an erythrocyte over time, from its formation to the mature structure.	0% (0/16)	1	0	NA	NA	12.5% (2/16)	0.0299626	1.52	ENSMMUG00000017409;ENSMMUG00000063320	G6PD;ZBTB7A
24	9.36	GO:0043249	erythrocyte maturation	A developmental process, independent of morphogenetic (shape) change, that is required for an erythrocyte to attain its fully functional state.	0% (0/6)	1	0	NA	NA	33.333% (2/6)	0.00512645	2.29	ENSMMUG00000017409;ENSMMUG00000063320	G6PD;ZBTB7A
24	8.47	GO:0030859	polarized epithelial cell differentiation	The process in which a relatively unspecialized cell acquires specialized features of a polarized epithelial cell. The polarized epithelial cell can be any of the cells within an epithelium where the epithelial sheet is oriented with respect to the planar axis.	12.5% (2/16)	0.0257763	1.59	ENSMMUG00000018366;ENSMMUG00000020674	OPHN1;ZDHHC7	0% (0/16)	1	0	NA	NA
24	5.22	GO:0061564	axon development	The progression of an axon over time. Covers axonogenesis (de novo generation of an axon) and axon regeneration (regrowth), as well as processes pertaining to the progression of the axon over time (fasciculation and defasciculation).	1.087% (3/276)	0.81505	0.09	NA	NA	3.623% (10/276)	0.0278197	1.56	ENSMMUG00000000246;ENSMMUG00000001286;ENSMMUG00000001314;ENSMMUG00000001835;ENSMMUG00000004122;ENSMMUG00000005149;ENSMMUG00000013753;ENSMMUG00000016218;ENSMMUG00000020274;ENSMMUG00000059326	COBL;NPTX1;STK25;ISLR2;MAPT;SEMA4F;USP9X;EPHB6;TAOK2;JUN
25	7.43	GO:0055081	anion homeostasis	Any process involved in the maintenance of an internal steady state of anions within an organism or cell.	0% (0/26)	1	0	NA	NA	7.692% (2/26)	0.028751	1.54	ENSMMUG00000006892;ENSMMUG00000018058	SLC66A1;ABCG1
25	7.57	GO:0051881	regulation of mitochondrial membrane potential	Any process that modulates the establishment or extent of the mitochondrial membrane potential, the electric potential existing across the mitochondrial membrane arising from charges in the membrane itself and from the charges present in the media on either side of the membrane.	0% (0/42)	1	0	NA	NA	7.143% (3/42)	0.0215571	1.67	ENSMMUG00000003907;ENSMMUG00000004122;ENSMMUG00000012895	BAX;MAPT;PYCR1
25	6.06	GO:0031647	regulation of protein stability	Any process that affects the structure and integrity of a protein, altering the likelihood of its degradation or aggregation.	2.703% (5/185)	0.0460904	1.34	ENSMMUG00000005352;ENSMMUG00000013018;ENSMMUG00000015468;ENSMMUG00000018326;ENSMMUG00000020004	USP36;SENP2;CHFR;USP33;RASSF2	1.081% (2/185)	0.860793	0.07	NA	NA
25	8.47	GO:0006450	regulation of translational fidelity	Any process that modulates the ability of the translational apparatus to interpret the genetic code.	0% (0/19)	1	0	NA	NA	10.526% (2/19)	0.0445059	1.35	ENSMMUG00000006979;ENSMMUG00000040183	;
25	8.3	GO:0034260	negative regulation of GTPase activity	Any process that stops or reduces the rate of GTP hydrolysis by a GTPase.	14.286% (3/21)	0.00368698	2.43	ENSMMUG00000002721;ENSMMUG00000007688;ENSMMUG00000013685	RTKN;AMOT;BBS4	0% (0/21)	1	0	NA	NA
25	5.76	GO:0051098	regulation of binding	Any process that modulates the frequency, rate or extent of binding, the selective interaction of a molecule with one or more specific sites on another molecule.	1.531% (3/196)	0.589866	0.23	NA	NA	4.592% (9/196)	0.0217044	1.66	ENSMMUG00000003907;ENSMMUG00000010934;ENSMMUG00000015428;ENSMMUG00000016218;ENSMMUG00000019979;ENSMMUG00000022824;ENSMMUG00000031160;ENSMMUG00000059326;ENSMMUG00000063320	BAX;EIF4G1;SYMPK;EPHB6;PEX14;ILRUN;MEN1;JUN;ZBTB7A
25	6.71	GO:0051100	negative regulation of binding	Any process that stops or reduces the rate or extent of binding, the selective interaction of a molecule with one or more specific sites on another molecule.	2.439% (2/82)	0.410466	0.39	NA	NA	6.098% (5/82)	0.0391159	1.41	ENSMMUG00000003907;ENSMMUG00000015428;ENSMMUG00000019979;ENSMMUG00000022824;ENSMMUG00000059326	BAX;SYMPK;PEX14;ILRUN;JUN
25	7.98	GO:0045494	photoreceptor cell maintenance	Any process preventing the degeneration of the photoreceptor, a specialized cell type that is sensitive to light.	11.111% (2/18)	0.0233944	1.63	ENSMMUG00000008414;ENSMMUG00000013685	NXNL2;BBS4	0% (0/18)	1	0	NA	NA
25	8.43	GO:0044058	regulation of digestive system process	Any process that modulates the frequency, rate or extent of a digestive system process, a physical, chemical, or biochemical process carried out by living organisms to break down ingested nutrients into components that may be easily absorbed and directed into metabolism.	10% (1/10)	0.0429184	1.37	ENSMMUG00000007087	SLC22A5	0% (0/10)	1	0	NA	NA
25	5.99	GO:0002699	positive regulation of immune effector process	Any process that activates or increases the frequency, rate, or extent of an immune effector process.	3.75% (3/80)	0.0315358	1.5	ENSMMUG00000000955;ENSMMUG00000011106;ENSMMUG00000014237	USP15;SNX4;KMT5B	1.25% (1/80)	0.830119	0.08	NA	NA
25	6.21	GO:0002791	regulation of peptide secretion	Any process that modulates the frequency, rate, or extent of peptide secretion.	0.885% (1/113)	0.823209	0.08	NA	NA	3.54% (4/113)	0.0362902	1.44	ENSMMUG00000006171;ENSMMUG00000009113;ENSMMUG00000014711;ENSMMUG00000018058	SLC16A1;CD74;RBP4;ABCG1
26	5.74	GO:0009615	response to virus	Any process that results in a change in state or activity of a cell or an organism (in terms of movement, secretion, enzyme production, gene expression, etc.) as a result of a stimulus from a virus.	1.379% (2/145)	0.699702	0.16	NA	NA	3.448% (5/145)	0.0335826	1.47	ENSMMUG00000005423;ENSMMUG00000007863;ENSMMUG00000017569;ENSMMUG00000022824;ENSMMUG00000044500	CLPB;MAP3K14;DDX3X;ILRUN;HYAL3
27	7.04	GO:0048524	positive regulation of viral process	Any process that activates or increases the frequency, rate or extent of a multi-organism process in which a virus is a participant.	0% (0/60)	1	0	NA	NA	8.333% (5/60)	0.00457212	2.34	ENSMMUG00000004393;ENSMMUG00000009113;ENSMMUG00000012042;ENSMMUG00000017569;ENSMMUG00000059326	RAD23A;CD74;SMARCA4;DDX3X;JUN
26	5.29	GO:0044403	symbiotic process	A process carried out by gene products in an organism that enable the organism to engage in a symbiotic relationship, a more or less intimate association, with another organism. The various forms of symbiosis include parasitism, in which the association is disadvantageous or destructive to one of the organisms; mutualism, in which the association is advantageous, or often necessary to one or both…	0.922% (2/217)	0.889009	0.05	NA	NA	3.687% (8/217)	0.0498669	1.3	ENSMMUG00000004393;ENSMMUG00000005830;ENSMMUG00000009113;ENSMMUG00000012042;ENSMMUG00000015529;ENSMMUG00000017569;ENSMMUG00000021051;ENSMMUG00000059326	RAD23A;MVB12A;CD74;SMARCA4;EIF3B;DDX3X;TNIP1;JUN
26	8.07	GO:0051703	intraspecies interaction between organisms	Any process in which an organism has an effect on an organism of the same species.	12% (3/25)	0.00628362	2.2	ENSMMUG00000013685;ENSMMUG00000015002;ENSMMUG00000015198	BBS4;CHD8;GAD1	0% (0/25)	1	0	NA	NA
26	8.16	GO:0035176	social behavior	Behavior directed towards society, or taking place between members of the same species. Occurs predominantly, or only, in individuals that are part of a group.	12% (3/25)	0.00177042	2.75	ENSMMUG00000013685;ENSMMUG00000015002;ENSMMUG00000015198	BBS4;CHD8;GAD1	0% (0/25)	1	0	NA	NA
27	7.22	GO:1903578	regulation of ATP metabolic process	NA	1.887% (1/53)	0.54585	0.26	NA	NA	7.547% (4/53)	0.0219622	1.66	ENSMMUG00000006058;ENSMMUG00000011368;ENSMMUG00000043152;ENSMMUG00000063320	TSPO;DNAJC30;COX7A2;ZBTB7A
27	1.11	GO:0008152	metabolic process	The chemical reactions and pathways, including anabolism and catabolism, by which living organisms transform chemical substances. Metabolic processes typically transform small molecules, but also include macromolecular processes such as DNA repair and replication, and protein synthesis and degradation.	1.499% (100/6670)	0.668744	0.17	NA	NA	2.099% (140/6670)	0.00323979	2.49	ENSMMUG00000000110;ENSMMUG00000000144;ENSMMUG00000000962;ENSMMUG00000001267;ENSMMUG00000001314;ENSMMUG00000001613;ENSMMUG00000001645;ENSMMUG00000001994;ENSMMUG00000002331;ENSMMUG00000002423;ENSMMUG00000002433;ENSMMUG00000002679;ENSMMUG00000003295;ENSMMUG00000003317;ENSMMUG00000003907;ENSMMUG00000004122;ENSMMUG00000004330;ENSMMUG00000004393;ENSMMUG00000004896;ENSMMUG00000005140;ENSMMUG00000005228;…	TAF6L;TSPAN17;H2AZ2;GTF3C5;STK25;TXNL4A;;AKIP1;FBXO8;POLD2;CAMK2B;LDHB;RPS4X;KDM6A;BAX;MAPT;PAMR1;RAD23A;CENPV;ZFYVE1;PIP5K1A;CLPB;PKN1;QDPR;TSPO;SLC16A1;;RNF7;NFATC2IP;PLOD3;;PGBD1;DHRS4;ALG1;MAP3K14;FOXRED1;SART1;CASP6;PRKX;PCBD1;C1RL;LAPTM4B;RPS3;CD74;CAMTA2;SMC1A;SMARCC1;ASCC1;DAGLB;MBOAT7;EIF4G1;ZNF410;CERS4;DNAJC30;RTN2;;SMARCA4;;TAF8;SECISBP2;OSBPL2;PYCR1;PUF60;NMT1;USP9X;TKT;GSK3A;RBP4;SY…
27	6.77	GO:0070988	demethylation	The process of removing one or more methyl groups from a molecule.	0% (0/37)	1	0	NA	NA	8.108% (3/37)	0.0418422	1.38	ENSMMUG00000003317;ENSMMUG00000013753;ENSMMUG00000020553	KDM6A;USP9X;KDM5C
28	5.46	GO:0007159	leukocyte cell-cell adhesion	The attachment of a leukocyte to another cell via adhesion molecules.	0.758% (1/132)	0.773616	0.11	NA	NA	3.788% (5/132)	0.0350038	1.46	ENSMMUG00000008065;ENSMMUG00000009019;ENSMMUG00000009113;ENSMMUG00000016218;ENSMMUG00000021051	SART1;RPS3;CD74;EPHB6;TNIP1
28	5.88	GO:0022409	positive regulation of cell-cell adhesion	Any process that activates or increases the rate or extent of cell adhesion to another cell.	1.042% (1/96)	0.745453	0.13	NA	NA	4.167% (4/96)	0.0306607	1.51	ENSMMUG00000008065;ENSMMUG00000009019;ENSMMUG00000009113;ENSMMUG00000016218	SART1;RPS3;CD74;EPHB6
28	6.13	GO:0050870	positive regulation of T cell activation	Any process that activates or increases the frequency, rate or extent of T cell activation.	0% (0/72)	1	0	NA	NA	5.556% (4/72)	0.00921793	2.04	ENSMMUG00000008065;ENSMMUG00000009019;ENSMMUG00000009113;ENSMMUG00000016218	SART1;RPS3;CD74;EPHB6
29	8.07	GO:0048146	positive regulation of fibroblast proliferation	Any process that activates or increases the frequency, rate or extent of multiplication or reproduction of fibroblast cells.	0% (0/23)	1	0	NA	NA	8.696% (2/23)	0.0313835	1.5	ENSMMUG00000009113;ENSMMUG00000059326	CD74;JUN
29	5.11	GO:0010942	positive regulation of cell death	Any process that increases the rate or frequency of cell death. Cell death is the specific activation or halting of processes within a cell so that its vital functions markedly cease, rather than simply deteriorating gradually over time, which culminates in cell death.	1.027% (3/292)	0.790057	0.1	NA	NA	3.767% (11/292)	0.0121379	1.92	ENSMMUG00000003907;ENSMMUG00000004122;ENSMMUG00000009019;ENSMMUG00000010934;ENSMMUG00000012466;ENSMMUG00000017569;ENSMMUG00000018163;ENSMMUG00000020213;ENSMMUG00000020799;ENSMMUG00000020834;ENSMMUG00000059326	BAX;MAPT;RPS3;EIF4G1;;DDX3X;CASP9;LTBR;BID;UTP11;JUN
29	7.9	GO:1901216	positive regulation of neuron death	NA	0% (0/28)	1	0	NA	NA	10.714% (3/28)	0.046202	1.34	ENSMMUG00000003907;ENSMMUG00000004122;ENSMMUG00000018163	BAX;MAPT;CASP9
30	8.01	GO:2000107	negative regulation of leukocyte apoptotic process	NA	5.263% (1/19)	0.279097	0.55	NA	NA	10.526% (2/19)	0.0357466	1.45	ENSMMUG00000009113;ENSMMUG00000015800	CD74;NOC2L
30	7.39	GO:0097194	execution phase of apoptosis	A stage of the apoptotic process that starts with the controlled breakdown of the cell through the action of effector caspases or other effector molecules (e.g. cathepsins, calpains etc.). Key steps of the execution phase are rounding-up of the cell, retraction of pseudopodes, reduction of cellular volume (pyknosis), chromatin condensation, nuclear fragmentation (karyorrhexis), plasma membrane bl…	2.857% (1/35)	0.416429	0.38	NA	NA	14.286% (5/35)	0.000442339	3.35	ENSMMUG00000008174;ENSMMUG00000009019;ENSMMUG00000012466;ENSMMUG00000015602;ENSMMUG00000019179	CASP6;RPS3;;MADD;TBC1D13
30	8.67	GO:0001783	B cell apoptotic process	Any apoptotic process in a B cell, a lymphocyte of B lineage with the phenotype CD19-positive and capable of B cell mediated immunity.	0% (0/9)	1	0	NA	NA	44.444% (4/9)	0.00615385	2.21	ENSMMUG00000003907;ENSMMUG00000005727;ENSMMUG00000009113;ENSMMUG00000015800	BAX;PKN1;CD74;NOC2L
30	7.13	GO:0071887	leukocyte apoptotic process	Any apoptotic process in a leukocyte, an achromatic cell of the myeloid or lymphoid lineages capable of ameboid movement, found in blood or other tissue.	2.381% (1/42)	0.462301	0.34	NA	NA	9.524% (4/42)	0.0121663	1.91	ENSMMUG00000003907;ENSMMUG00000005727;ENSMMUG00000009113;ENSMMUG00000015800	BAX;PKN1;CD74;NOC2L
31	8.04	GO:0050798	activated T cell proliferation	The expansion of a T cell population following activation by an antigenic stimulus.	0% (0/18)	1	0	NA	NA	11.111% (2/18)	0.0449603	1.35	ENSMMUG00000009019;ENSMMUG00000016218	RPS3;EPHB6
31	6.37	GO:0000910	cytokinesis	The division of the cytoplasm and the plasma membrane of a cell and its partitioning into two daughter cells.	5.155% (5/97)	0.0459176	1.34	ENSMMUG00000002721;ENSMMUG00000004736;ENSMMUG00000007142;ENSMMUG00000013685;ENSMMUG00000014553	RTKN;SEPTIN2;SNX9;BBS4;PIK3C3	2.062% (2/97)	0.563291	0.25	NA	NA
31	5.57	GO:0051301	cell division	The process resulting in division and partitioning of components of a cell to form more cells; may or may not be accompanied by the physical separation of a cell into distinct, individually membrane-bounded daughter cells.	4.147% (9/217)	0.00588817	2.23	ENSMMUG00000002721;ENSMMUG00000004736;ENSMMUG00000006018;ENSMMUG00000007102;ENSMMUG00000007142;ENSMMUG00000009365;ENSMMUG00000013685;ENSMMUG00000014553;ENSMMUG00000015468	RTKN;SEPTIN2;SPAG5;NCAPD3;SNX9;SPDL1;BBS4;PIK3C3;CHFR	1.843% (4/217)	0.581109	0.24	NA	NA
31	6.28	GO:0007163	establishment or maintenance of cell polarity	Any cellular process that results in the specification, formation or maintenance of anisotropic intracellular organization or cell growth patterns.	4.098% (5/122)	0.0385214	1.41	ENSMMUG00000006018;ENSMMUG00000007688;ENSMMUG00000009365;ENSMMUG00000018366;ENSMMUG00000023255	SPAG5;AMOT;SPDL1;OPHN1;CDK5RAP2	0.82% (1/122)	0.901276	0.05	NA	NA
31	5.71	GO:0016049	cell growth	The process in which a cell irreversibly increases in size over time by accretion and biosynthetic production of matter similar to that already present.	0.424% (1/236)	0.97457	0.01	NA	NA	4.237% (10/236)	0.0129912	1.89	ENSMMUG00000000246;ENSMMUG00000001835;ENSMMUG00000004122;ENSMMUG00000005149;ENSMMUG00000010934;ENSMMUG00000012042;ENSMMUG00000013753;ENSMMUG00000017569;ENSMMUG00000020061;ENSMMUG00000053807	COBL;ISLR2;MAPT;SEMA4F;EIF4G1;SMARCA4;USP9X;DDX3X;PPP1R9B;GNG4
32	8.16	GO:1900087	positive regulation of G1/S transition of mitotic cell cycle	NA	0% (0/22)	1	0	NA	NA	9.091% (2/22)	0.0323529	1.49	ENSMMUG00000010934;ENSMMUG00000017569	EIF4G1;DDX3X
32	7.9	GO:1902808	positive regulation of cell cycle G1/S phase transition	NA	0% (0/26)	1	0	NA	NA	7.692% (2/26)	0.0399852	1.4	ENSMMUG00000010934;ENSMMUG00000017569	EIF4G1;DDX3X
32	6.04	GO:1901990	regulation of mitotic cell cycle phase transition	NA	2.069% (3/145)	0.537551	0.27	NA	NA	3.448% (5/145)	0.015748	1.8	ENSMMUG00000001723;ENSMMUG00000010934;ENSMMUG00000017569;ENSMMUG00000020274;ENSMMUG00000032429	ZFYVE19;EIF4G1;DDX3X;TAOK2;FOXO4
32	7.78	GO:0010972	negative regulation of G2/M transition of mitotic cell cycle	Any signalling pathway that decreases or inhibits the activity of a cell cycle cyclin-dependent protein kinase to modulate the switch from G2 phase to M phase of the mitotic cell cycle.	3.571% (1/28)	0.567048	0.25	NA	NA	10.714% (3/28)	0.0129251	1.89	ENSMMUG00000001723;ENSMMUG00000020274;ENSMMUG00000032429	ZFYVE19;TAOK2;FOXO4
32	7.55	GO:1902750	negative regulation of cell cycle G2/M phase transition	NA	2.857% (1/35)	0.746579	0.13	NA	NA	8.571% (3/35)	0.0221684	1.65	ENSMMUG00000001723;ENSMMUG00000020274;ENSMMUG00000032429	ZFYVE19;TAOK2;FOXO4
33	7.82	GO:0031577	spindle checkpoint	A cell cycle checkpoint that originates from the mitotic or meiotic spindle.	18.75% (3/16)	0.0163956	1.79	ENSMMUG00000009365;ENSMMUG00000015468;ENSMMUG00000023255	SPDL1;CHFR;CDK5RAP2	0% (0/16)	1	0	NA	NA
33	7.69	GO:1905819	negative regulation of chromosome separation	NA	16.667% (3/18)	0.0246536	1.61	ENSMMUG00000009365;ENSMMUG00000015468;ENSMMUG00000023255	SPDL1;CHFR;CDK5RAP2	0% (0/18)	1	0	NA	NA
33	6.64	GO:0051983	regulation of chromosome segregation	Any process that modulates the frequency, rate or extent of chromosome segregation, the process in which genetic material, in the form of chromosomes, is organized and then physically separated and apportioned to two or more sets.	6.78% (4/59)	0.0103463	1.99	ENSMMUG00000006018;ENSMMUG00000009365;ENSMMUG00000015468;ENSMMUG00000023255	SPAG5;SPDL1;CHFR;CDK5RAP2	0% (0/59)	1	0	NA	NA
33	7.61	GO:0051985	negative regulation of chromosome segregation	Any process that stops, prevents, or reduces the frequency, rate or extent of chromosome segregation, the process in which genetic material, in the form of chromosomes, is organized and then physically separated and apportioned to two or more sets.	13.636% (3/22)	0.00345752	2.46	ENSMMUG00000009365;ENSMMUG00000015468;ENSMMUG00000023255	SPDL1;CHFR;CDK5RAP2	0% (0/22)	1	0	NA	NA
34	7.71	GO:1902100	negative regulation of metaphase/anaphase transition of cell cycle	NA	17.647% (3/17)	0.0150004	1.82	ENSMMUG00000009365;ENSMMUG00000015468;ENSMMUG00000023255	SPDL1;CHFR;CDK5RAP2	0% (0/17)	1	0	NA	NA
34	7.33	GO:1902099	regulation of metaphase/anaphase transition of cell cycle	NA	9.677% (3/31)	0.0171205	1.77	ENSMMUG00000009365;ENSMMUG00000015468;ENSMMUG00000023255	SPDL1;CHFR;CDK5RAP2	0% (0/31)	1	0	NA	NA
34	7.23	GO:0044784	metaphase/anaphase transition of cell cycle	The cell cycle process in which a cell progresses from metaphase to anaphase as part of the cell cycle.	9.375% (3/32)	0.0193126	1.71	ENSMMUG00000009365;ENSMMUG00000015468;ENSMMUG00000023255	SPDL1;CHFR;CDK5RAP2	0% (0/32)	1	0	NA	NA
34	6.91	GO:0033045	regulation of sister chromatid segregation	Any process that modulates the frequency, rate or extent of sister chromatid segregation.	6.25% (3/48)	0.0415233	1.38	ENSMMUG00000009365;ENSMMUG00000015468;ENSMMUG00000023255	SPDL1;CHFR;CDK5RAP2	0% (0/48)	1	0	NA	NA
34	5.96	GO:0000819	sister chromatid segregation	The cell cycle process in which sister chromatids are organized and then physically separated and apportioned to two or more sets.	4.762% (5/105)	0.0151032	1.82	ENSMMUG00000006018;ENSMMUG00000007102;ENSMMUG00000009365;ENSMMUG00000015468;ENSMMUG00000023255	SPAG5;NCAPD3;SPDL1;CHFR;CDK5RAP2	1.905% (2/105)	0.603983	0.22	NA	NA
34	6.87	GO:0051304	chromosome separation	The cell cycle process in which paired chromosomes are detached from each other. Chromosome separation begins with the release of cohesin complexes from chromosomes; in budding yeast, this includes the cleavage of cohesin complexes along the chromosome arms, followed by the separation of the centromeric regions. Chromosome separation also includes formation of chromatid axes mediated by condensin…	9.302% (4/43)	0.0135098	1.87	ENSMMUG00000007102;ENSMMUG00000009365;ENSMMUG00000015468;ENSMMUG00000023255	NCAPD3;SPDL1;CHFR;CDK5RAP2	0% (0/43)	1	0	NA	NA
35	6.67	GO:0008361	regulation of cell size	Any process that modulates the size of a cell.	0% (0/95)	1	0	NA	NA	4.211% (4/95)	0.0341435	1.47	ENSMMUG00000001835;ENSMMUG00000004122;ENSMMUG00000005149;ENSMMUG00000050123	ISLR2;MAPT;SEMA4F;AKT1S1
35	7.3	GO:0010324	membrane invagination	The infolding of a membrane.	6.452% (2/31)	0.0466995	1.33	ENSMMUG00000007142;ENSMMUG00000015922	SNX9;FNBP1L	0% (0/31)	1	0	NA	NA
35	2.73	GO:0006996	organelle organization	A process that is carried out at the cellular level which results in the assembly, arrangement of constituent parts, or disassembly of an organelle within a cell. An organelle is an organized structure of distinctive morphology and function. Includes the nucleus, mitochondria, plastids, vacuoles, vesicles, ribosomes and the cytoskeleton. Excludes the plasma membrane.	1.861% (43/2311)	0.0246074	1.61	ENSMMUG00000000955;ENSMMUG00000001690;ENSMMUG00000002626;ENSMMUG00000002721;ENSMMUG00000002794;ENSMMUG00000003193;ENSMMUG00000004736;ENSMMUG00000005158;ENSMMUG00000005220;ENSMMUG00000005352;ENSMMUG00000005365;ENSMMUG00000005376;ENSMMUG00000006018;ENSMMUG00000006532;ENSMMUG00000006623;ENSMMUG00000007102;ENSMMUG00000007142;ENSMMUG00000007580;ENSMMUG00000007688;ENSMMUG00000007791;ENSMMUG00000009365;…	USP15;CNN3;ZFAND1;RTKN;GTF2B;VIM;SEPTIN2;RBSN;SYNM;USP36;PEX3;TBCD;SPAG5;GPD1;RUBCN;NCAPD3;SNX9;LMAN1;AMOT;CEP164;SPDL1;WIPF1;MSTO1;SLC39A12;TRIM46;BBS4;KMT5B;PIK3C3;CHD8;CHFR;FNBP1L;ARHGAP21;PATL1;PHC1;USP33;OPHN1;ANKFY1;EPS8;ZNF135;HPS1;SF1;CDK5RAP2;RILPL2	1.861% (43/2311)	0.648662	0.19	NA	NA
35	6.44	GO:0006338	chromatin remodeling	Dynamic structural changes to eukaryotic chromatin occurring throughout the cell division cycle. These changes range from the local changes necessary for transcriptional regulation to global changes necessary for chromosome segregation.	1.031% (1/97)	0.750579	0.12	NA	NA	6.186% (6/97)	0.0123445	1.91	ENSMMUG00000003317;ENSMMUG00000004896;ENSMMUG00000009345;ENSMMUG00000012042;ENSMMUG00000020553;ENSMMUG00000063320	KDM6A;CENPV;SMARCC1;SMARCA4;KDM5C;ZBTB7A
35	8.92	GO:0006337	nucleosome disassembly	The controlled breakdown of nucleosomes, the beadlike structural units of eukaryotic chromatin composed of histones and DNA.	0% (0/9)	1	0	NA	NA	22.222% (2/9)	0.0116845	1.93	ENSMMUG00000009345;ENSMMUG00000012042	SMARCC1;SMARCA4
35	8.79	GO:0031498	chromatin disassembly	The controlled breakdown of chromatin from a higher order structure into its simpler subcomponents, DNA, histones, other proteins, and sometimes RNA.	0% (0/11)	1	0	NA	NA	18.182% (2/11)	0.0196272	1.71	ENSMMUG00000009345;ENSMMUG00000012042	SMARCC1;SMARCA4
35	8.92	GO:0032986	protein-DNA complex disassembly	The disaggregation of a protein-DNA complex into its constituent components.	0% (0/9)	1	0	NA	NA	22.222% (2/9)	0.0111848	1.95	ENSMMUG00000009345;ENSMMUG00000012042	SMARCC1;SMARCA4
35	7.69	GO:0034367	protein-containing complex remodeling	The acquisition, loss, or modification of macromolecules within a complex, resulting in the alteration of an existing complex.	0% (0/11)	1	0	NA	NA	18.182% (2/11)	0.02473	1.61	ENSMMUG00000012470;ENSMMUG00000018058	TAF8;ABCG1
36	5.97	GO:0032271	regulation of protein polymerization	Any process that modulates the frequency, rate or extent of the process of creating protein polymers.	4.054% (6/148)	0.0148386	1.83	ENSMMUG00000005376;ENSMMUG00000007142;ENSMMUG00000011624;ENSMMUG00000013685;ENSMMUG00000020431;ENSMMUG00000023255	TBCD;SNX9;SLC39A12;BBS4;EPS8;CDK5RAP2	1.351% (2/148)	0.893017	0.05	NA	NA
36	5.72	GO:0051258	protein polymerization	The process of creating protein polymers, compounds composed of a large number of component monomers; polymeric proteins may be made up of different or identical monomers. Polymerization occurs by the addition of extra monomers to an existing poly- or oligomeric protein.	3.261% (6/184)	0.0420557	1.38	ENSMMUG00000005376;ENSMMUG00000007142;ENSMMUG00000011624;ENSMMUG00000013685;ENSMMUG00000020431;ENSMMUG00000023255	TBCD;SNX9;SLC39A12;BBS4;EPS8;CDK5RAP2	1.63% (3/184)	0.86645	0.06	NA	NA
36	4.56	GO:0034622	cellular protein-containing complex assembly	The aggregation, arrangement and bonding together of a set of components to form a protein complex, occurring at the level of an individual cell.	1.6% (10/625)	0.033475	1.48	ENSMMUG00000002794;ENSMMUG00000005376;ENSMMUG00000005790;ENSMMUG00000006532;ENSMMUG00000007142;ENSMMUG00000007709;ENSMMUG00000011624;ENSMMUG00000013685;ENSMMUG00000020431;ENSMMUG00000023255	GTF2B;TBCD;TRIM25;GPD1;SNX9;CRNKL1;SLC39A12;BBS4;EPS8;CDK5RAP2	2.4% (15/625)	0.324813	0.49	NA	NA
37	5.14	GO:0022613	ribonucleoprotein complex biogenesis	A cellular process that results in the biosynthesis of constituent macromolecules, assembly, and arrangement of constituent parts of a complex containing RNA and proteins. Includes the biosynthesis of the constituent RNA and protein molecules, and those macromolecular modifications that are involved in synthesis or assembly of the ribonucleoprotein complex.	1.286% (4/311)	0.622341	0.21	NA	NA	3.859% (12/311)	0.0145364	1.84	ENSMMUG00000002776;ENSMMUG00000006979;ENSMMUG00000007426;ENSMMUG00000008065;ENSMMUG00000011798;ENSMMUG00000015529;ENSMMUG00000015800;ENSMMUG00000017569;ENSMMUG00000020834;ENSMMUG00000040183;ENSMMUG00000055786;ENSMMUG00000058131	ERAL1;;BMS1;SART1;;EIF3B;NOC2L;DDX3X;UTP11;;PIN4;ZRSR2
37	5.34	GO:0044089	positive regulation of cellular component biogenesis	Any process that activates or increases the frequency, rate or extent of cellular component biogenesis, a process that results in the biosynthesis of constituent macromolecules, assembly, and arrangement of constituent parts of a cellular component.	2.857% (9/315)	0.0250828	1.6	ENSMMUG00000005527;ENSMMUG00000006018;ENSMMUG00000007142;ENSMMUG00000011050;ENSMMUG00000011367;ENSMMUG00000013685;ENSMMUG00000015922;ENSMMUG00000020431;ENSMMUG00000023255	PPM1F;SPAG5;SNX9;SLITRK3;BUD23;BBS4;FNBP1L;EPS8;CDK5RAP2	2.222% (7/315)	0.340767	0.47	NA	NA
37	8.85	GO:0090069	regulation of ribosome biogenesis	Any process that modulates the rate, frequency or extent of ribosome biogenesis. Ribosome biogenesis is the cellular process that results in the biosynthesis of constituent macromolecules, assembly, and arrangement of constituent parts of ribosome subunits.	18.182% (2/11)	0.0115659	1.94	ENSMMUG00000005352;ENSMMUG00000011367	USP36;BUD23	0% (0/11)	1	0	NA	NA
38	8.23	GO:0031112	positive regulation of microtubule polymerization or depolymerization	Any process that activates or increases the frequency, rate or extent of microtubule polymerization or depolymerization.	4.167% (1/24)	0.500828	0.3	NA	NA	8.333% (2/24)	0.0158703	1.8	ENSMMUG00000004122;ENSMMUG00000009019	MAPT;RPS3
38	7.71	GO:0031113	regulation of microtubule polymerization	Any process that modulates the frequency, rate or extent of microtubule polymerization.	8.108% (3/37)	0.0413786	1.38	ENSMMUG00000005376;ENSMMUG00000011624;ENSMMUG00000023255	TBCD;SLC39A12;CDK5RAP2	5.405% (2/37)	0.0205651	1.69	ENSMMUG00000004122;ENSMMUG00000009019	MAPT;RPS3
38	8.34	GO:0031116	positive regulation of microtubule polymerization	Any process that activates or increases the frequency, rate or extent of microtubule polymerization.	4.762% (1/21)	0.44715	0.35	NA	NA	9.524% (2/21)	0.0178253	1.75	ENSMMUG00000004122;ENSMMUG00000009019	MAPT;RPS3
39	5.93	GO:0001558	regulation of cell growth	Any process that modulates the frequency, rate, extent or direction of cell growth.	0.508% (1/197)	0.949163	0.02	NA	NA	4.061% (8/197)	0.00856153	2.07	ENSMMUG00000001835;ENSMMUG00000004122;ENSMMUG00000005149;ENSMMUG00000010934;ENSMMUG00000012042;ENSMMUG00000017569;ENSMMUG00000020061;ENSMMUG00000053807	ISLR2;MAPT;SEMA4F;EIF4G1;SMARCA4;DDX3X;PPP1R9B;GNG4
39	6.63	GO:0030308	negative regulation of cell growth	Any process that stops, prevents, or reduces the frequency, rate, extent or direction of cell growth.	1.031% (1/97)	0.742931	0.13	NA	NA	5.155% (5/97)	0.0252175	1.6	ENSMMUG00000005149;ENSMMUG00000012042;ENSMMUG00000017569;ENSMMUG00000020061;ENSMMUG00000053807	SEMA4F;SMARCA4;DDX3X;PPP1R9B;GNG4
39	7.39	GO:0051784	negative regulation of nuclear division	Any process that stops, prevents, or reduces the frequency, rate or extent of nuclear division, the partitioning of the nucleus and its genetic information.	11.111% (3/27)	0.0130735	1.88	ENSMMUG00000009365;ENSMMUG00000015468;ENSMMUG00000023255	SPDL1;CHFR;CDK5RAP2	0% (0/27)	1	0	NA	NA
39	6.47	GO:0010821	regulation of mitochondrion organization	Any process that modulates the frequency, rate or extent of a process involved in the formation, arrangement of constituent parts, or disassembly of a mitochondrion.	0% (0/90)	1	0	NA	NA	5.556% (5/90)	0.00877923	2.06	ENSMMUG00000003907;ENSMMUG00000004122;ENSMMUG00000006058;ENSMMUG00000012466;ENSMMUG00000020799	BAX;MAPT;TSPO;;BID
39	7.13	GO:0010822	positive regulation of mitochondrion organization	Any process that increases the frequency, rate or extent of a process involved in the formation, arrangement of constituent parts, or disassembly of a mitochondrion.	0% (0/51)	1	0	NA	NA	5.882% (3/51)	0.0414925	1.38	ENSMMUG00000003907;ENSMMUG00000012466;ENSMMUG00000020799	BAX;;BID
