# Supplementary material for: Evolutionary and biomedical implications of sex differences in the primate brain transcriptome
Source: Cell Genom. 2024 Jun 27;4(7):100589. doi: 10.1016/j.xgen.2024.100589 (PMC11293591; doi:10.1016/j.xgen.2024.100589)
Supplement: Table S13. Results for mashr analyses of cell-type-corrected macaque expression data, related to Figures 4A–4C — β represent sex effect estimates (>0 = male biased; <0 = female biased) and LFSRs represent our confidence in the direction of the effect estimates. Genes with LFSR < 0.05 are considered significantly sex biased. [file mmc14.xlsx]

## Sheet: Table S13
Supplementary Table 13 | Results for MASHR analyses of cell-type-corrected macaque expression data
Gene	Region	Beta	LFSR
ENSMMUG00000000001	dmPFC	0.00132135	0.827344
ENSMMUG00000000007	dmPFC	-0.0022189	0.69336
ENSMMUG00000000010	dmPFC	-0.000290034	0.80019
ENSMMUG00000000013	dmPFC	-0.00147221	0.752828
ENSMMUG00000000016	dmPFC	0.00186408	0.80551
ENSMMUG00000000025	dmPFC	0.00118559	0.774362
ENSMMUG00000000029	dmPFC	-5.12236e-05	0.883217
ENSMMUG00000000033	dmPFC	0.00136968	0.783018
ENSMMUG00000000037	dmPFC	-0.000234807	0.879879
ENSMMUG00000000038	dmPFC	0.00031342	0.864055
ENSMMUG00000000039	dmPFC	-0.000296373	0.874706
ENSMMUG00000000040	dmPFC	-0.000828537	0.795735
ENSMMUG00000000042	dmPFC	-0.00142451	0.703828
ENSMMUG00000000043	dmPFC	-0.00365149	0.495918
ENSMMUG00000000044	dmPFC	-0.0128091	0.572647
ENSMMUG00000000049	dmPFC	0.0578425	0.0133734
ENSMMUG00000000054	dmPFC	0.00342341	0.58002
ENSMMUG00000000055	dmPFC	-0.00205477	0.851602
ENSMMUG00000000056	dmPFC	0.0217831	0.268639
ENSMMUG00000000058	dmPFC	-6.48034e-05	0.899106
ENSMMUG00000000059	dmPFC	-0.000864228	0.830611
ENSMMUG00000000063	dmPFC	0.00513373	0.44204
ENSMMUG00000000065	dmPFC	-0.00154163	0.720132
ENSMMUG00000000067	dmPFC	0.000294913	0.870202
ENSMMUG00000000072	dmPFC	0.00018909	0.892813
ENSMMUG00000000074	dmPFC	0.00117475	0.840991
ENSMMUG00000000081	dmPFC	0.000772862	0.805995
ENSMMUG00000000085	dmPFC	0.000618613	0.85055
ENSMMUG00000000090	dmPFC	0.00181742	0.687739
ENSMMUG00000000098	dmPFC	0.00198683	0.742563
ENSMMUG00000000100	dmPFC	0.00212097	0.696704
ENSMMUG00000000104	dmPFC	0.024025	0.192991
ENSMMUG00000000110	dmPFC	-0.0645774	0.0165905
ENSMMUG00000000111	dmPFC	-0.00335616	0.804767
ENSMMUG00000000113	dmPFC	-0.000258449	0.881293
ENSMMUG00000000124	dmPFC	0.0839831	1.14952e-05
ENSMMUG00000000125	dmPFC	0.000756813	0.831023
ENSMMUG00000000130	dmPFC	-0.00047504	0.874312
ENSMMUG00000000134	dmPFC	0.000535572	0.858732
ENSMMUG00000000135	dmPFC	-0.000826277	0.793248
ENSMMUG00000000137	dmPFC	0.00388296	0.590665
ENSMMUG00000000138	dmPFC	-0.00110969	0.860354
ENSMMUG00000000140	dmPFC	0.00102316	0.802918
ENSMMUG00000000141	dmPFC	-3.46616e-05	0.906627
ENSMMUG00000000143	dmPFC	-0.00435673	0.699308
ENSMMUG00000000144	dmPFC	0.010132	0.204288
ENSMMUG00000000149	dmPFC	0.00537849	0.50561
ENSMMUG00000000152	dmPFC	9.32766e-05	0.839451
ENSMMUG00000000153	dmPFC	4.56696e-05	0.886479
ENSMMUG00000000156	dmPFC	-0.000531096	0.800049
ENSMMUG00000000164	dmPFC	0.00433699	0.540849
ENSMMUG00000000165	dmPFC	-0.000449655	0.878475
ENSMMUG00000000166	dmPFC	0.00128478	0.768859
ENSMMUG00000000167	dmPFC	0.00190757	0.740926
ENSMMUG00000000168	dmPFC	-0.000460864	0.863892
ENSMMUG00000000169	dmPFC	-0.00840678	0.601486
ENSMMUG00000000171	dmPFC	0.00420321	0.50488
ENSMMUG00000000172	dmPFC	-0.00208344	0.713564
ENSMMUG00000000173	dmPFC	-0.000374733	0.852783
ENSMMUG00000000181	dmPFC	0.000485312	0.861148
ENSMMUG00000000182	dmPFC	-0.000133768	0.895469
ENSMMUG00000000183	dmPFC	0.00142865	0.750345
ENSMMUG00000000184	dmPFC	0.00181446	0.852762
ENSMMUG00000000185	dmPFC	0.00168017	0.705257
ENSMMUG00000000186	dmPFC	-0.000943005	0.784207
ENSMMUG00000000187	dmPFC	0.000428409	0.841058
ENSMMUG00000000188	dmPFC	-0.000127314	0.886619
ENSMMUG00000000190	dmPFC	-0.000513059	0.885949
ENSMMUG00000000192	dmPFC	0.00482977	0.435751
ENSMMUG00000000194	dmPFC	-0.00392913	0.762892
ENSMMUG00000000195	dmPFC	0.00114917	0.795163
ENSMMUG00000000198	dmPFC	-9.33445e-05	0.816359
ENSMMUG00000000217	dmPFC	0.0012602	0.726044
ENSMMUG00000000220	dmPFC	-0.00034332	0.836531
ENSMMUG00000000224	dmPFC	0.00505084	0.724747
ENSMMUG00000000226	dmPFC	0.000193368	0.901681
ENSMMUG00000000227	dmPFC	-0.00683942	0.712506
ENSMMUG00000000229	dmPFC	0.00139961	0.719897
ENSMMUG00000000232	dmPFC	-0.000485286	0.820161
ENSMMUG00000000238	dmPFC	-0.000710559	0.805233
ENSMMUG00000000242	dmPFC	-0.00233948	0.733818
ENSMMUG00000000246	dmPFC	-0.0376379	0.0355822
ENSMMUG00000000249	dmPFC	0.00880476	0.544645
ENSMMUG00000000250	dmPFC	-0.000569248	0.837148
ENSMMUG00000000252	dmPFC	-0.00225376	0.774964
ENSMMUG00000000263	dmPFC	-0.000579645	0.842028
ENSMMUG00000000264	dmPFC	0.00112682	0.753552
ENSMMUG00000000268	dmPFC	0.0053889	0.398931
ENSMMUG00000000273	dmPFC	0.00165061	0.674815
ENSMMUG00000000275	dmPFC	0.00493673	0.429808
ENSMMUG00000000276	dmPFC	0.00172688	0.811735
ENSMMUG00000000277	dmPFC	0.000317741	0.831686
ENSMMUG00000000278	dmPFC	0.0301579	0.0882713
ENSMMUG00000000284	dmPFC	0.00146305	0.750761
ENSMMUG00000000289	dmPFC	0.00481811	0.433114
ENSMMUG00000000290	dmPFC	0.0220208	0.424195
ENSMMUG00000000291	dmPFC	0.00119401	0.778918
ENSMMUG00000000292	dmPFC	-0.0131206	0.754805
ENSMMUG00000000293	dmPFC	0.00111952	0.788308
ENSMMUG00000000296	dmPFC	-0.000608578	0.889827
ENSMMUG00000000306	dmPFC	-0.0129969	0.371107
ENSMMUG00000000307	dmPFC	-0.00162266	0.653654
ENSMMUG00000000312	dmPFC	0.000373456	0.873702
ENSMMUG00000000314	dmPFC	-0.000798575	0.792053
ENSMMUG00000000315	dmPFC	0.00131562	0.746448
ENSMMUG00000000316	dmPFC	0.000130405	0.871654
ENSMMUG00000000318	dmPFC	0.00293132	0.780555
ENSMMUG00000000319	dmPFC	0.00048759	0.61942
ENSMMUG00000000321	dmPFC	0.00234243	0.675063
ENSMMUG00000000322	dmPFC	0.000474089	0.822468
ENSMMUG00000000323	dmPFC	-0.00331879	0.789986
ENSMMUG00000000327	dmPFC	0.00469485	0.654342
ENSMMUG00000000328	dmPFC	0.00169534	0.730641
ENSMMUG00000000329	dmPFC	0.00309938	0.563565
ENSMMUG00000000330	dmPFC	-0.00038884	0.818149
ENSMMUG00000000336	dmPFC	-0.000552942	0.856495
ENSMMUG00000000338	dmPFC	0.00300074	0.796141
ENSMMUG00000000340	dmPFC	-0.000329836	0.868013
ENSMMUG00000000343	dmPFC	-0.00057864	0.727526
ENSMMUG00000000345	dmPFC	-0.00112436	0.781465
ENSMMUG00000000346	dmPFC	-0.000182815	0.84994
ENSMMUG00000000350	dmPFC	-0.0044465	0.45824
ENSMMUG00000000357	dmPFC	0.000760683	0.853139
ENSMMUG00000000358	dmPFC	0.00206062	0.656745
ENSMMUG00000000364	dmPFC	1.1584e-05	0.914032
ENSMMUG00000000373	dmPFC	0.000774657	0.886991
ENSMMUG00000000376	dmPFC	0.00321256	0.565067
ENSMMUG00000000377	dmPFC	-0.0103949	0.655449
ENSMMUG00000000379	dmPFC	-0.00103737	0.746355
ENSMMUG00000000380	dmPFC	-0.000178671	0.87604
ENSMMUG00000000383	dmPFC	0.00375327	0.592007
ENSMMUG00000000386	dmPFC	-0.00178143	0.736084
ENSMMUG00000000388	dmPFC	0.00455433	0.521067
ENSMMUG00000000389	dmPFC	0.00591143	0.360254
ENSMMUG00000000390	dmPFC	-0.00108075	0.772431
ENSMMUG00000000391	dmPFC	-0.000349721	0.728142
ENSMMUG00000000396	dmPFC	-0.000258432	0.899229
ENSMMUG00000000397	dmPFC	0.000283815	0.875216
ENSMMUG00000000398	dmPFC	0.00340577	0.619951
ENSMMUG00000000399	dmPFC	0.00290378	0.809567
ENSMMUG00000000400	dmPFC	-0.000281887	0.887959
ENSMMUG00000000401	dmPFC	0.0236889	0.260718
ENSMMUG00000000411	dmPFC	0.0227043	0.177296
ENSMMUG00000000415	dmPFC	0.000350306	0.860381
ENSMMUG00000000419	dmPFC	0.000485162	0.868684
ENSMMUG00000000421	dmPFC	-0.00118837	0.691745
ENSMMUG00000000422	dmPFC	0.0494991	0.0361828
ENSMMUG00000000424	dmPFC	-0.00223138	0.648516
ENSMMUG00000000425	dmPFC	-0.00359569	0.647538
ENSMMUG00000000427	dmPFC	-0.00277968	0.836607
ENSMMUG00000000428	dmPFC	-0.00413611	0.581998
ENSMMUG00000000433	dmPFC	-0.00290801	0.8319
ENSMMUG00000000434	dmPFC	-0.00232748	0.699592
ENSMMUG00000000446	dmPFC	0.000477061	0.857878
ENSMMUG00000000451	dmPFC	0.00709182	0.347675
ENSMMUG00000000452	dmPFC	-0.00159563	0.837301
ENSMMUG00000000453	dmPFC	0.00464411	0.563915
ENSMMUG00000000454	dmPFC	0.00384864	0.770672
ENSMMUG00000000455	dmPFC	0.000613136	0.874564
ENSMMUG00000000456	dmPFC	0.0035272	0.557358
ENSMMUG00000000457	dmPFC	-0.000962869	0.801437
ENSMMUG00000000459	dmPFC	-0.00791175	0.630044
ENSMMUG00000000465	dmPFC	-0.0209416	0.455516
ENSMMUG00000000477	dmPFC	0.00112898	0.835379
ENSMMUG00000000478	dmPFC	0.00687993	0.350385
ENSMMUG00000000481	dmPFC	-0.000354911	0.826938
ENSMMUG00000000482	dmPFC	-0.0395339	0.160122
ENSMMUG00000000485	dmPFC	0.00367673	0.589369
ENSMMUG00000000507	dmPFC	0.000770095	0.80655
ENSMMUG00000000511	dmPFC	0.00078908	0.799207
ENSMMUG00000000512	dmPFC	0.00262062	0.786985
ENSMMUG00000000513	dmPFC	0.000748943	0.675627
ENSMMUG00000000515	dmPFC	0.000566155	0.706164
ENSMMUG00000000521	dmPFC	0.00385228	0.789025
ENSMMUG00000000522	dmPFC	0.00137861	0.65495
ENSMMUG00000000523	dmPFC	0.00203068	0.713673
ENSMMUG00000000525	dmPFC	0.0200679	0.274017
ENSMMUG00000000527	dmPFC	0.00109941	0.800627
ENSMMUG00000000535	dmPFC	-0.00078006	0.789375
ENSMMUG00000000541	dmPFC	-0.00978693	0.181193
ENSMMUG00000000544	dmPFC	0.000453117	0.83197
ENSMMUG00000000553	dmPFC	0.00242034	0.613903
ENSMMUG00000000560	dmPFC	0.00301221	0.64202
ENSMMUG00000000572	dmPFC	0.000875941	0.832061
ENSMMUG00000000573	dmPFC	0.000109111	0.896798
ENSMMUG00000000577	dmPFC	-0.000606003	0.814299
ENSMMUG00000000582	dmPFC	-0.00125165	0.749839
ENSMMUG00000000583	dmPFC	-0.0264278	0.222194
ENSMMUG00000000586	dmPFC	-0.000586567	0.837713
ENSMMUG00000000588	dmPFC	0.026734	0.446358
ENSMMUG00000000589	dmPFC	0.000465628	0.849262
ENSMMUG00000000590	dmPFC	0.0020412	0.712248
ENSMMUG00000000596	dmPFC	-0.000858354	0.811113
ENSMMUG00000000599	dmPFC	0.0102523	0.490104
ENSMMUG00000000602	dmPFC	0.00379359	0.613165
ENSMMUG00000000603	dmPFC	0.00588883	0.455561
ENSMMUG00000000604	dmPFC	-0.00224219	0.801811
ENSMMUG00000000605	dmPFC	0.000604761	0.819991
ENSMMUG00000000609	dmPFC	0.000435172	0.827752
ENSMMUG00000000610	dmPFC	0.000906742	0.855266
ENSMMUG00000000613	dmPFC	0.00210614	0.67217
ENSMMUG00000000615	dmPFC	0.00297706	0.542004
ENSMMUG00000000617	dmPFC	-0.00132715	0.699227
ENSMMUG00000000618	dmPFC	0.0018846	0.786559
ENSMMUG00000000620	dmPFC	0.000674621	0.823948
ENSMMUG00000000628	dmPFC	0.00699326	0.601416
ENSMMUG00000000632	dmPFC	0.00650563	0.283048
ENSMMUG00000000634	dmPFC	-0.00125539	0.782023
ENSMMUG00000000635	dmPFC	0.00088091	0.799171
ENSMMUG00000000637	dmPFC	0.00156156	0.844425
ENSMMUG00000000639	dmPFC	0.00404788	0.59506
ENSMMUG00000000643	dmPFC	-0.000569155	0.839141
ENSMMUG00000000644	dmPFC	0.00174475	0.710524
ENSMMUG00000000649	dmPFC	0.000608809	0.847805
ENSMMUG00000000652	dmPFC	-0.000103036	0.888199
ENSMMUG00000000653	dmPFC	-0.000260578	0.875896
ENSMMUG00000000667	dmPFC	0.00177438	0.780897
ENSMMUG00000000669	dmPFC	0.000175062	0.83953
ENSMMUG00000000670	dmPFC	0.000511908	0.8665
ENSMMUG00000000671	dmPFC	-0.00245034	0.623125
ENSMMUG00000000676	dmPFC	0.000410595	0.874993
ENSMMUG00000000677	dmPFC	0.000612197	0.80434
ENSMMUG00000000683	dmPFC	-0.00652553	0.777719
ENSMMUG00000000684	dmPFC	0.00121642	0.851775
ENSMMUG00000000690	dmPFC	-0.00436055	0.608874
ENSMMUG00000000695	dmPFC	-0.000164623	0.859011
ENSMMUG00000000697	dmPFC	0.000197122	0.902704
ENSMMUG00000000700	dmPFC	0.0019832	0.665557
ENSMMUG00000000706	dmPFC	0.00152372	0.833601
ENSMMUG00000000713	dmPFC	0.00441696	0.531877
ENSMMUG00000000717	dmPFC	0.0024779	0.633748
ENSMMUG00000000718	dmPFC	0.000168864	0.881851
ENSMMUG00000000735	dmPFC	0.00124782	0.813448
ENSMMUG00000000736	dmPFC	0.00266093	0.648721
ENSMMUG00000000737	dmPFC	0.00346653	0.536521
ENSMMUG00000000738	dmPFC	0.0018564	0.715129
ENSMMUG00000000740	dmPFC	0.0027166	0.617698
ENSMMUG00000000741	dmPFC	-0.00101101	0.878525
ENSMMUG00000000747	dmPFC	0.00785371	0.22782
ENSMMUG00000000750	dmPFC	-0.00139974	0.715853
ENSMMUG00000000751	dmPFC	0.000335756	0.841159
ENSMMUG00000000752	dmPFC	-0.000125328	0.896205
ENSMMUG00000000754	dmPFC	-0.000191796	0.885091
ENSMMUG00000000756	dmPFC	0.000554108	0.837592
ENSMMUG00000000757	dmPFC	-0.000751175	0.800991
ENSMMUG00000000763	dmPFC	-0.00133991	0.788581
ENSMMUG00000000766	dmPFC	0.00367804	0.485363
ENSMMUG00000000767	dmPFC	0.000139702	0.87994
ENSMMUG00000000768	dmPFC	-0.00774717	0.688067
ENSMMUG00000000776	dmPFC	-0.000293643	0.87864
ENSMMUG00000000777	dmPFC	0.00509575	0.748116
ENSMMUG00000000789	dmPFC	0.00013942	0.856824
ENSMMUG00000000790	dmPFC	0.000571253	0.847353
ENSMMUG00000000791	dmPFC	0.0024241	0.769974
ENSMMUG00000000792	dmPFC	0.00135925	0.76332
ENSMMUG00000000795	dmPFC	-0.000336293	0.858395
ENSMMUG00000000800	dmPFC	0.0143282	0.0932382
ENSMMUG00000000801	dmPFC	-0.000312193	0.87241
ENSMMUG00000000803	dmPFC	0.00332835	0.799904
ENSMMUG00000000807	dmPFC	0.000712929	0.809614
ENSMMUG00000000809	dmPFC	-0.00136324	0.811448
ENSMMUG00000000812	dmPFC	-0.00035343	0.862222
ENSMMUG00000000822	dmPFC	0.00370523	0.427902
ENSMMUG00000000825	dmPFC	0.00242568	0.673637
ENSMMUG00000000828	dmPFC	-0.00121479	0.76198
ENSMMUG00000000829	dmPFC	-0.00138598	0.757767
ENSMMUG00000000830	dmPFC	-0.00188313	0.757865
ENSMMUG00000000833	dmPFC	0.0044503	0.52037
ENSMMUG00000000837	dmPFC	0.00145662	0.753859
ENSMMUG00000000838	dmPFC	0.00293941	0.636376
ENSMMUG00000000841	dmPFC	0.000477406	0.79956
ENSMMUG00000000842	dmPFC	0.00574083	0.43135
ENSMMUG00000000844	dmPFC	-0.000132313	0.860918
ENSMMUG00000000845	dmPFC	0.000109725	0.867016
ENSMMUG00000000846	dmPFC	0.00277327	0.718406
ENSMMUG00000000850	dmPFC	0.00035503	0.840089
ENSMMUG00000000854	dmPFC	-0.0013434	0.773684
ENSMMUG00000000857	dmPFC	0.000401832	0.851097
ENSMMUG00000000860	dmPFC	0.00280763	0.826626
ENSMMUG00000000868	dmPFC	0.00063921	0.815782
ENSMMUG00000000869	dmPFC	-0.000606064	0.834101
ENSMMUG00000000871	dmPFC	0.000600476	0.859492
ENSMMUG00000000873	dmPFC	-0.00184744	0.667467
ENSMMUG00000000874	dmPFC	0.00385101	0.545775
ENSMMUG00000000881	dmPFC	-0.00991527	0.453195
ENSMMUG00000000885	dmPFC	0.00304698	0.63731
ENSMMUG00000000886	dmPFC	-0.00284943	0.798119
ENSMMUG00000000892	dmPFC	0.00063877	0.792383
ENSMMUG00000000893	dmPFC	0.00160822	0.812988
ENSMMUG00000000895	dmPFC	0.000964162	0.71381
ENSMMUG00000000898	dmPFC	0.000483284	0.891137
ENSMMUG00000000899	dmPFC	0.0361414	0.0360623
ENSMMUG00000000906	dmPFC	-0.00129515	0.81256
ENSMMUG00000000908	dmPFC	-0.00071673	0.866527
ENSMMUG00000000914	dmPFC	0.00359782	0.814378
ENSMMUG00000000916	dmPFC	0.000588225	0.8298
ENSMMUG00000000917	dmPFC	-0.000373722	0.85424
ENSMMUG00000000918	dmPFC	0.00129201	0.79382
ENSMMUG00000000931	dmPFC	-0.000447631	0.78739
ENSMMUG00000000935	dmPFC	0.00156733	0.695661
ENSMMUG00000000937	dmPFC	0.0021787	0.738245
ENSMMUG00000000943	dmPFC	0.00108939	0.815372
ENSMMUG00000000949	dmPFC	0.00011906	0.888287
ENSMMUG00000000953	dmPFC	0.00248766	0.616388
ENSMMUG00000000955	dmPFC	0.0396176	0.00490994
ENSMMUG00000000956	dmPFC	0.0137112	0.605567
ENSMMUG00000000960	dmPFC	0.00303262	0.639576
ENSMMUG00000000962	dmPFC	-0.0283573	0.0549719
ENSMMUG00000000963	dmPFC	-0.00130155	0.805441
ENSMMUG00000000965	dmPFC	-0.000335991	0.843787
ENSMMUG00000000970	dmPFC	0.00326793	0.648236
ENSMMUG00000000972	dmPFC	0.00509045	0.472243
ENSMMUG00000000974	dmPFC	-0.000576308	0.847609
ENSMMUG00000000978	dmPFC	0.00272677	0.719853
ENSMMUG00000000980	dmPFC	0.000708872	0.799733
ENSMMUG00000000982	dmPFC	-0.000980826	0.831475
ENSMMUG00000000983	dmPFC	0.00749281	0.31161
ENSMMUG00000000985	dmPFC	-0.00245294	0.72447
ENSMMUG00000000990	dmPFC	0.0014581	0.810081
ENSMMUG00000000994	dmPFC	0.0043166	0.561505
ENSMMUG00000000996	dmPFC	-0.00272107	0.627087
ENSMMUG00000001003	dmPFC	0.000113096	0.866948
ENSMMUG00000001006	dmPFC	-0.00315439	0.510261
ENSMMUG00000001018	dmPFC	-0.000573095	0.763187
ENSMMUG00000001021	dmPFC	-0.000247547	0.829082
ENSMMUG00000001026	dmPFC	-6.25944e-05	0.872967
ENSMMUG00000001027	dmPFC	0.000527952	0.84011
ENSMMUG00000001028	dmPFC	-0.00246333	0.597131
ENSMMUG00000001029	dmPFC	0.000141423	0.865522
ENSMMUG00000001035	dmPFC	0.00107898	0.862587
ENSMMUG00000001038	dmPFC	0.0024684	0.769422
ENSMMUG00000001039	dmPFC	9.33633e-05	0.874001
ENSMMUG00000001041	dmPFC	-0.00484885	0.647384
ENSMMUG00000001043	dmPFC	9.94071e-05	0.88694
ENSMMUG00000001044	dmPFC	0.00230614	0.607542
ENSMMUG00000001049	dmPFC	0.0137166	0.544975
ENSMMUG00000001054	dmPFC	0.000230216	0.855737
ENSMMUG00000001060	dmPFC	-0.000405029	0.85467
ENSMMUG00000001061	dmPFC	3.59394e-05	0.933574
ENSMMUG00000001062	dmPFC	0.000567411	0.850637
ENSMMUG00000001063	dmPFC	0.00355446	0.775275
ENSMMUG00000001075	dmPFC	0.00280347	0.578848
ENSMMUG00000001077	dmPFC	0.00334574	0.626123
ENSMMUG00000001091	dmPFC	0.000608396	0.85852
ENSMMUG00000001092	dmPFC	0.00246463	0.691214
ENSMMUG00000001095	dmPFC	-0.0296752	0.168598
ENSMMUG00000001096	dmPFC	0.000417388	0.885311
ENSMMUG00000001097	dmPFC	-0.00503741	0.770461
ENSMMUG00000001100	dmPFC	-0.000275515	0.898818
ENSMMUG00000001105	dmPFC	-0.00154065	0.743882
ENSMMUG00000001106	dmPFC	0.001752	0.812589
ENSMMUG00000001108	dmPFC	-0.00037089	0.833217
ENSMMUG00000001110	dmPFC	0.00139984	0.779585
ENSMMUG00000001111	dmPFC	-0.0206557	0.508352
ENSMMUG00000001118	dmPFC	0.0121727	0.47836
ENSMMUG00000001120	dmPFC	0.000835563	0.811345
ENSMMUG00000001121	dmPFC	0.00267686	0.580542
ENSMMUG00000001125	dmPFC	-0.000237546	0.862985
ENSMMUG00000001126	dmPFC	-0.00172672	0.740339
ENSMMUG00000001130	dmPFC	-0.00023015	0.845311
ENSMMUG00000001131	dmPFC	0.00733396	0.684325
ENSMMUG00000001138	dmPFC	4.26999e-05	0.884887
ENSMMUG00000001147	dmPFC	-0.000310355	0.807124
ENSMMUG00000001151	dmPFC	-0.0089275	0.290436
ENSMMUG00000001154	dmPFC	0.00674398	0.384887
ENSMMUG00000001157	dmPFC	-0.0015901	0.702916
ENSMMUG00000001163	dmPFC	-6.2607e-05	0.856145
ENSMMUG00000001167	dmPFC	0.00381191	0.570921
ENSMMUG00000001169	dmPFC	-0.00097627	0.796235
ENSMMUG00000001176	dmPFC	-0.00514137	0.388245
ENSMMUG00000001179	dmPFC	0.000392193	0.848818
ENSMMUG00000001180	dmPFC	0.000491268	0.852915
ENSMMUG00000001181	dmPFC	0.00324766	0.565654
ENSMMUG00000001182	dmPFC	0.00554373	0.420557
ENSMMUG00000001183	dmPFC	0.000174043	0.911825
ENSMMUG00000001185	dmPFC	-0.00143795	0.724241
ENSMMUG00000001186	dmPFC	0.00860277	0.245158
ENSMMUG00000001187	dmPFC	0.0092889	0.728261
ENSMMUG00000001190	dmPFC	0.00241225	0.667266
ENSMMUG00000001192	dmPFC	0.00162441	0.752662
ENSMMUG00000001194	dmPFC	0.000143149	0.871351
ENSMMUG00000001197	dmPFC	-0.000833621	0.857733
ENSMMUG00000001199	dmPFC	-0.00119259	0.763892
ENSMMUG00000001201	dmPFC	0.000838859	0.822046
ENSMMUG00000001205	dmPFC	-0.00112838	0.783168
ENSMMUG00000001211	dmPFC	-0.00147469	0.818412
ENSMMUG00000001219	dmPFC	-0.00111112	0.74082
ENSMMUG00000001224	dmPFC	0.00116001	0.788923
ENSMMUG00000001225	dmPFC	-0.00212136	0.839054
ENSMMUG00000001226	dmPFC	0.0179018	0.488443
ENSMMUG00000001233	dmPFC	0.000107216	0.891837
ENSMMUG00000001238	dmPFC	-0.00410647	0.746226
ENSMMUG00000001245	dmPFC	0.00114867	0.857839
ENSMMUG00000001247	dmPFC	0.000238565	0.881147
ENSMMUG00000001250	dmPFC	0.000441896	0.843985
ENSMMUG00000001258	dmPFC	-0.000830554	0.857181
ENSMMUG00000001264	dmPFC	0.0028787	0.506436
ENSMMUG00000001266	dmPFC	0.00189867	0.799067
ENSMMUG00000001267	dmPFC	0.00175874	0.790101
ENSMMUG00000001268	dmPFC	0.000468165	0.855084
ENSMMUG00000001269	dmPFC	-0.00166477	0.72713
ENSMMUG00000001273	dmPFC	-0.00593711	0.739607
ENSMMUG00000001276	dmPFC	0.00376364	0.543775
ENSMMUG00000001282	dmPFC	-0.0028392	0.620151
ENSMMUG00000001283	dmPFC	-0.000280207	0.862708
ENSMMUG00000001286	dmPFC	-0.0554941	0.0230566
ENSMMUG00000001293	dmPFC	0.000503392	0.807504
ENSMMUG00000001294	dmPFC	-0.000618268	0.814407
ENSMMUG00000001297	dmPFC	0.00356501	0.542981
ENSMMUG00000001305	dmPFC	0.000340542	0.839858
ENSMMUG00000001306	dmPFC	-0.00102426	0.859013
ENSMMUG00000001308	dmPFC	0.00114669	0.838098
ENSMMUG00000001312	dmPFC	0.000832689	0.780222
ENSMMUG00000001313	dmPFC	0.000538067	0.836167
ENSMMUG00000001314	dmPFC	0.00759494	0.29406
ENSMMUG00000001317	dmPFC	-0.000981569	0.863237
ENSMMUG00000001319	dmPFC	0.000377444	0.862624
ENSMMUG00000001321	dmPFC	0.00269963	0.768349
ENSMMUG00000001332	dmPFC	-0.00223674	0.817091
ENSMMUG00000001338	dmPFC	6.21029e-05	0.843746
ENSMMUG00000001339	dmPFC	0.00246407	0.709517
ENSMMUG00000001340	dmPFC	-0.000384455	0.871236
ENSMMUG00000001341	dmPFC	0.000500659	0.85152
ENSMMUG00000001342	dmPFC	0.000612307	0.810718
ENSMMUG00000001343	dmPFC	0.00239429	0.642268
ENSMMUG00000001344	dmPFC	0.00221624	0.691583
ENSMMUG00000001347	dmPFC	-0.00117635	0.810506
ENSMMUG00000001349	dmPFC	0.00518808	0.733454
ENSMMUG00000001350	dmPFC	0.000246483	0.875643
ENSMMUG00000001357	dmPFC	0.00025591	0.857431
ENSMMUG00000001359	dmPFC	-0.000358607	0.852508
ENSMMUG00000001361	dmPFC	-0.00081517	0.777261
ENSMMUG00000001369	dmPFC	0.00713996	0.30698
ENSMMUG00000001371	dmPFC	0.00234751	0.679314
ENSMMUG00000001375	dmPFC	-0.000557315	0.852661
ENSMMUG00000001376	dmPFC	-0.00384593	0.530798
ENSMMUG00000001380	dmPFC	-0.00217367	0.786692
ENSMMUG00000001384	dmPFC	-0.000578209	0.821973
ENSMMUG00000001386	dmPFC	-0.000352035	0.863655
ENSMMUG00000001387	dmPFC	0.000553804	0.815235
ENSMMUG00000001388	dmPFC	-0.000997972	0.859094
ENSMMUG00000001390	dmPFC	-0.000736425	0.789657
ENSMMUG00000001394	dmPFC	-0.000848341	0.791346
ENSMMUG00000001397	dmPFC	0.000436045	0.846259
ENSMMUG00000001403	dmPFC	0.000655841	0.838919
ENSMMUG00000001404	dmPFC	-0.0209738	0.570779
ENSMMUG00000001405	dmPFC	-5.79935e-05	0.868313
ENSMMUG00000001414	dmPFC	7.7195e-05	0.885189
ENSMMUG00000001426	dmPFC	0.00231422	0.692098
ENSMMUG00000001427	dmPFC	0.00337636	0.61998
ENSMMUG00000001432	dmPFC	0.00685211	0.37743
ENSMMUG00000001434	dmPFC	0.000910038	0.806904
ENSMMUG00000001454	dmPFC	0.00203972	0.596856
ENSMMUG00000001456	dmPFC	0.000285771	0.835153
ENSMMUG00000001457	dmPFC	0.0534094	0.00449879
ENSMMUG00000001458	dmPFC	0.000223837	0.844994
ENSMMUG00000001459	dmPFC	0.000836675	0.830811
ENSMMUG00000001460	dmPFC	0.00185936	0.718838
ENSMMUG00000001462	dmPFC	-0.00133484	0.710437
ENSMMUG00000001471	dmPFC	0.000854312	0.846314
ENSMMUG00000001472	dmPFC	-0.00766074	0.236114
ENSMMUG00000001475	dmPFC	0.000397782	0.878201
ENSMMUG00000001476	dmPFC	0.00136845	0.757705
ENSMMUG00000001481	dmPFC	0.00779225	0.608744
ENSMMUG00000001482	dmPFC	-0.00117397	0.859358
ENSMMUG00000001484	dmPFC	-0.00576955	0.540147
ENSMMUG00000001485	dmPFC	0.0012124	0.772419
ENSMMUG00000001500	dmPFC	-0.0222374	0.524501
ENSMMUG00000001507	dmPFC	-0.00151634	0.743688
ENSMMUG00000001508	dmPFC	-0.000285339	0.837127
ENSMMUG00000001509	dmPFC	-0.000720783	0.810181
ENSMMUG00000001513	dmPFC	0.00374948	0.7504
ENSMMUG00000001515	dmPFC	-0.00106984	0.875188
ENSMMUG00000001516	dmPFC	-0.00390093	0.50095
ENSMMUG00000001518	dmPFC	0.000293271	0.860788
ENSMMUG00000001522	dmPFC	0.000872638	0.811853
ENSMMUG00000001529	dmPFC	-0.00234476	0.632618
ENSMMUG00000001530	dmPFC	-0.0123298	0.592157
ENSMMUG00000001531	dmPFC	-0.000145402	0.878941
ENSMMUG00000001533	dmPFC	-0.0124363	0.640185
ENSMMUG00000001534	dmPFC	-0.0069885	0.729962
ENSMMUG00000001537	dmPFC	-0.00181954	0.852098
ENSMMUG00000001538	dmPFC	0.0083446	0.239589
ENSMMUG00000001540	dmPFC	0.00050013	0.858492
ENSMMUG00000001544	dmPFC	-0.000784571	0.871962
ENSMMUG00000001547	dmPFC	-0.00216874	0.832646
ENSMMUG00000001548	dmPFC	0.000732229	0.891299
ENSMMUG00000001551	dmPFC	0.00142658	0.743128
ENSMMUG00000001553	dmPFC	0.00119824	0.820449
ENSMMUG00000001561	dmPFC	-4.1843e-05	0.897033
ENSMMUG00000001562	dmPFC	7.49196e-05	0.904839
ENSMMUG00000001563	dmPFC	-0.00368223	0.77155
ENSMMUG00000001564	dmPFC	0.000234643	0.851158
ENSMMUG00000001565	dmPFC	-5.74358e-05	0.910053
ENSMMUG00000001570	dmPFC	-0.0013881	0.772799
ENSMMUG00000001571	dmPFC	-0.00166705	0.825255
ENSMMUG00000001572	dmPFC	-0.00181137	0.743341
ENSMMUG00000001582	dmPFC	-0.00129856	0.761743
ENSMMUG00000001585	dmPFC	0.00168059	0.742762
ENSMMUG00000001586	dmPFC	0.00240744	0.705409
ENSMMUG00000001587	dmPFC	0.014928	0.399978
ENSMMUG00000001592	dmPFC	-0.000842349	0.887753
ENSMMUG00000001594	dmPFC	7.52727e-05	0.883062
ENSMMUG00000001596	dmPFC	0.00189114	0.821022
ENSMMUG00000001610	dmPFC	0.0100445	0.212892
ENSMMUG00000001612	dmPFC	0.00250812	0.665899
ENSMMUG00000001613	dmPFC	-0.00289612	0.904588
ENSMMUG00000001614	dmPFC	-0.00471738	0.701513
ENSMMUG00000001616	dmPFC	-0.0358574	0.322116
ENSMMUG00000001623	dmPFC	0.00291239	0.655443
ENSMMUG00000001632	dmPFC	9.72697e-05	0.884389
ENSMMUG00000001634	dmPFC	0.00137333	0.762967
ENSMMUG00000001635	dmPFC	0.00226796	0.702347
ENSMMUG00000001642	dmPFC	-0.00380786	0.570074
ENSMMUG00000001645	dmPFC	0.00517299	0.474121
ENSMMUG00000001646	dmPFC	-0.000826619	0.774261
ENSMMUG00000001653	dmPFC	-0.000139855	0.898403
ENSMMUG00000001658	dmPFC	-0.00479094	0.770663
ENSMMUG00000001661	dmPFC	0.0117371	0.167451
ENSMMUG00000001669	dmPFC	0.00567428	0.437715
ENSMMUG00000001671	dmPFC	-4.69113e-07	0.852383
ENSMMUG00000001675	dmPFC	7.36797e-07	0.831823
ENSMMUG00000001677	dmPFC	0.00163313	0.763225
ENSMMUG00000001680	dmPFC	-0.000981086	0.777921
ENSMMUG00000001682	dmPFC	-0.000239478	0.835449
ENSMMUG00000001689	dmPFC	-0.000878899	0.794992
ENSMMUG00000001690	dmPFC	-0.0104254	0.328178
ENSMMUG00000001693	dmPFC	0.000699935	0.892051
ENSMMUG00000001694	dmPFC	-0.00264349	0.840294
ENSMMUG00000001697	dmPFC	8.03811e-05	0.874489
ENSMMUG00000001700	dmPFC	0.00214557	0.784802
ENSMMUG00000001707	dmPFC	0.00411806	0.490414
ENSMMUG00000001711	dmPFC	-0.000323087	0.881548
ENSMMUG00000001712	dmPFC	-0.000590655	0.848142
ENSMMUG00000001713	dmPFC	0.000911539	0.865662
ENSMMUG00000001722	dmPFC	-0.000578035	0.869443
ENSMMUG00000001723	dmPFC	-0.0403043	0.0867412
ENSMMUG00000001725	dmPFC	0.00121255	0.726724
ENSMMUG00000001727	dmPFC	0.0186847	0.194941
ENSMMUG00000001728	dmPFC	0.000210251	0.864062
ENSMMUG00000001731	dmPFC	-0.00171503	0.841291
ENSMMUG00000001735	dmPFC	0.0018974	0.692468
ENSMMUG00000001739	dmPFC	0.000555195	0.887154
ENSMMUG00000001740	dmPFC	7.42287e-05	0.867943
ENSMMUG00000001744	dmPFC	0.00113356	0.798843
ENSMMUG00000001745	dmPFC	1.7817e-05	0.908419
ENSMMUG00000001747	dmPFC	0.000159473	0.897746
ENSMMUG00000001752	dmPFC	0.00246286	0.746231
ENSMMUG00000001758	dmPFC	-0.000674898	0.811341
ENSMMUG00000001760	dmPFC	0.00153253	0.799076
ENSMMUG00000001763	dmPFC	-0.00738171	0.659111
ENSMMUG00000001776	dmPFC	0.00414983	0.516355
ENSMMUG00000001780	dmPFC	-0.000796818	0.870769
ENSMMUG00000001782	dmPFC	0.0083249	0.328005
ENSMMUG00000001789	dmPFC	-0.00306343	0.814791
ENSMMUG00000001791	dmPFC	0.00338418	0.685873
ENSMMUG00000001793	dmPFC	0.00405014	0.522865
ENSMMUG00000001795	dmPFC	-2.70149e-05	0.889961
ENSMMUG00000001798	dmPFC	0.00249786	0.68313
ENSMMUG00000001799	dmPFC	-0.00102478	0.721246
ENSMMUG00000001800	dmPFC	-0.000554771	0.83014
ENSMMUG00000001801	dmPFC	0.00115568	0.771494
ENSMMUG00000001806	dmPFC	-0.000693728	0.867449
ENSMMUG00000001809	dmPFC	0.00271014	0.825625
ENSMMUG00000001817	dmPFC	-0.00173723	0.852008
ENSMMUG00000001820	dmPFC	0.000200801	0.852258
ENSMMUG00000001821	dmPFC	-0.00346364	0.60003
ENSMMUG00000001824	dmPFC	-7.39611e-05	0.885557
ENSMMUG00000001825	dmPFC	-0.000755893	0.837814
ENSMMUG00000001827	dmPFC	-0.00100194	0.79016
ENSMMUG00000001833	dmPFC	-0.000661856	0.808323
ENSMMUG00000001835	dmPFC	-0.0600581	0.0303003
ENSMMUG00000001836	dmPFC	-0.00372222	0.828246
ENSMMUG00000001841	dmPFC	-0.00138447	0.714944
ENSMMUG00000001845	dmPFC	-0.00511944	0.768073
ENSMMUG00000001847	dmPFC	-0.000979818	0.84445
ENSMMUG00000001853	dmPFC	0.00421497	0.513044
ENSMMUG00000001856	dmPFC	0.000986329	0.819214
ENSMMUG00000001858	dmPFC	-0.00273432	0.570508
ENSMMUG00000001861	dmPFC	-0.0015423	0.731923
ENSMMUG00000001869	dmPFC	-0.0174079	0.335788
ENSMMUG00000001873	dmPFC	0.000454813	0.861711
ENSMMUG00000001874	dmPFC	-0.00283803	0.538587
ENSMMUG00000001878	dmPFC	0.0123441	0.495967
ENSMMUG00000001884	dmPFC	-0.00160628	0.682857
ENSMMUG00000001886	dmPFC	0.000621255	0.813842
ENSMMUG00000001888	dmPFC	0.00866216	0.184738
ENSMMUG00000001893	dmPFC	-0.00581715	0.424772
ENSMMUG00000001894	dmPFC	0.00105442	0.668763
ENSMMUG00000001896	dmPFC	-0.000362088	0.878965
ENSMMUG00000001898	dmPFC	0.0374899	0.0218232
ENSMMUG00000001899	dmPFC	0.00294054	0.802624
ENSMMUG00000001900	dmPFC	0.000445461	0.864466
ENSMMUG00000001901	dmPFC	-0.00351727	0.584873
ENSMMUG00000001902	dmPFC	-0.000328897	0.864591
ENSMMUG00000001905	dmPFC	0.000594475	0.846948
ENSMMUG00000001906	dmPFC	-0.0049464	0.417277
ENSMMUG00000001907	dmPFC	-0.00194324	0.800186
ENSMMUG00000001908	dmPFC	0.00278665	0.803175
ENSMMUG00000001909	dmPFC	0.000211445	0.831308
ENSMMUG00000001913	dmPFC	0.000868532	0.807472
ENSMMUG00000001916	dmPFC	-0.000419796	0.843538
ENSMMUG00000001917	dmPFC	0.00457956	0.5054
ENSMMUG00000001918	dmPFC	-0.000818739	0.746726
ENSMMUG00000001921	dmPFC	0.00082592	0.81471
ENSMMUG00000001924	dmPFC	-0.00063717	0.835153
ENSMMUG00000001926	dmPFC	-0.0345004	0.0711498
ENSMMUG00000001927	dmPFC	-0.00248994	0.636423
ENSMMUG00000001936	dmPFC	0.00384599	0.736006
ENSMMUG00000001938	dmPFC	-0.00222033	0.826684
ENSMMUG00000001939	dmPFC	0.00212995	0.681331
ENSMMUG00000001940	dmPFC	0.00018611	0.851339
ENSMMUG00000001941	dmPFC	-0.00850839	0.66432
ENSMMUG00000001944	dmPFC	0.000267315	0.882417
ENSMMUG00000001946	dmPFC	0.000754121	0.795166
ENSMMUG00000001951	dmPFC	-0.00154308	0.822924
ENSMMUG00000001960	dmPFC	-0.00108214	0.735297
ENSMMUG00000001974	dmPFC	-7.21933e-05	0.907716
ENSMMUG00000001980	dmPFC	0.00169542	0.745439
ENSMMUG00000001982	dmPFC	0.00553619	0.457018
ENSMMUG00000001984	dmPFC	-0.00785139	0.622098
ENSMMUG00000001986	dmPFC	0.00542704	0.449894
ENSMMUG00000001989	dmPFC	0.000151754	0.891487
ENSMMUG00000001990	dmPFC	-0.00789842	0.646555
ENSMMUG00000001992	dmPFC	-8.95425e-05	0.899836
ENSMMUG00000001993	dmPFC	-0.00123466	0.718964
ENSMMUG00000001994	dmPFC	-0.0723971	0.00109932
ENSMMUG00000002001	dmPFC	0.00800775	0.701228
ENSMMUG00000002003	dmPFC	0.000684088	0.809706
ENSMMUG00000002007	dmPFC	0.00202838	0.793376
ENSMMUG00000002009	dmPFC	-0.00245019	0.774365
ENSMMUG00000002010	dmPFC	0.000870809	0.867697
ENSMMUG00000002013	dmPFC	-0.00100834	0.795202
ENSMMUG00000002015	dmPFC	0.0036543	0.770714
ENSMMUG00000002021	dmPFC	-0.00117377	0.833798
ENSMMUG00000002026	dmPFC	-0.000972335	0.847174
ENSMMUG00000002030	dmPFC	0.000237689	0.87203
ENSMMUG00000002032	dmPFC	-0.00258103	0.731322
ENSMMUG00000002043	dmPFC	-2.86389e-05	0.881949
ENSMMUG00000002045	dmPFC	0.00110095	0.756729
ENSMMUG00000002047	dmPFC	0.000305137	0.875989
ENSMMUG00000002048	dmPFC	0.000207392	0.815663
ENSMMUG00000002050	dmPFC	-0.000712739	0.812187
ENSMMUG00000002053	dmPFC	0.00308749	0.614143
ENSMMUG00000002058	dmPFC	-0.00120438	0.887846
ENSMMUG00000002060	dmPFC	2.66104e-05	0.859406
ENSMMUG00000002061	dmPFC	0.00248922	0.769725
ENSMMUG00000002062	dmPFC	0.000167248	0.876861
ENSMMUG00000002066	dmPFC	0.000151727	0.858078
ENSMMUG00000002067	dmPFC	-0.000184207	0.88454
ENSMMUG00000002069	dmPFC	-0.0009753	0.831582
ENSMMUG00000002080	dmPFC	0.00208016	0.637521
ENSMMUG00000002088	dmPFC	-0.00306741	0.530422
ENSMMUG00000002091	dmPFC	-0.000354003	0.881
ENSMMUG00000002093	dmPFC	0.00010877	0.884742
ENSMMUG00000002096	dmPFC	0.00106342	0.76042
ENSMMUG00000002103	dmPFC	-0.00115298	0.739128
ENSMMUG00000002113	dmPFC	-0.00053482	0.883175
ENSMMUG00000002114	dmPFC	0.000593804	0.864983
ENSMMUG00000002116	dmPFC	-0.000536316	0.853952
ENSMMUG00000002122	dmPFC	0.00278744	0.644119
ENSMMUG00000002123	dmPFC	-0.00201618	0.817927
ENSMMUG00000002124	dmPFC	2.41722e-05	0.859969
ENSMMUG00000002127	dmPFC	-0.000922461	0.914837
ENSMMUG00000002130	dmPFC	-0.00071758	0.792095
ENSMMUG00000002131	dmPFC	-0.0238203	0.0968288
ENSMMUG00000002132	dmPFC	-0.000463555	0.830384
ENSMMUG00000002133	dmPFC	-0.000168535	0.85268
ENSMMUG00000002134	dmPFC	-0.00743337	0.251066
ENSMMUG00000002136	dmPFC	0.00325755	0.518737
ENSMMUG00000002141	dmPFC	0.00231772	0.726238
ENSMMUG00000002142	dmPFC	0.000335164	0.864484
ENSMMUG00000002145	dmPFC	-0.00822039	0.624651
ENSMMUG00000002146	dmPFC	0.00118094	0.833691
ENSMMUG00000002147	dmPFC	-0.00549538	0.441834
ENSMMUG00000002149	dmPFC	0.000238871	0.819606
ENSMMUG00000002150	dmPFC	-0.00159603	0.826717
ENSMMUG00000002151	dmPFC	0.0284816	0.347947
ENSMMUG00000002152	dmPFC	-0.000442156	0.887811
ENSMMUG00000002153	dmPFC	-0.000565303	0.844336
ENSMMUG00000002158	dmPFC	0.000798388	0.845725
ENSMMUG00000002166	dmPFC	1.91557e-05	0.90276
ENSMMUG00000002171	dmPFC	5.445e-05	0.912734
ENSMMUG00000002173	dmPFC	-0.000275948	0.855332
ENSMMUG00000002176	dmPFC	-0.00926827	0.202815
ENSMMUG00000002182	dmPFC	0.00441159	0.583704
ENSMMUG00000002183	dmPFC	0.00041772	0.903135
ENSMMUG00000002185	dmPFC	0.00244952	0.810802
ENSMMUG00000002189	dmPFC	-0.00359507	0.747652
ENSMMUG00000002194	dmPFC	0.00243952	0.796729
ENSMMUG00000002197	dmPFC	-3.9994e-05	0.899347
ENSMMUG00000002200	dmPFC	0.00904899	0.683494
ENSMMUG00000002206	dmPFC	0.0107167	0.583078
ENSMMUG00000002209	dmPFC	7.36883e-05	0.908934
ENSMMUG00000002211	dmPFC	0.000593762	0.872273
ENSMMUG00000002213	dmPFC	-0.000581427	0.831615
ENSMMUG00000002217	dmPFC	-0.0385952	0.356803
ENSMMUG00000002218	dmPFC	0.00403308	0.586064
ENSMMUG00000002219	dmPFC	-0.000310582	0.867088
ENSMMUG00000002224	dmPFC	-0.000126294	0.86714
ENSMMUG00000002226	dmPFC	0.00074121	0.797923
ENSMMUG00000002227	dmPFC	0.000674175	0.838114
ENSMMUG00000002229	dmPFC	-0.000412314	0.840259
ENSMMUG00000002230	dmPFC	0.00270251	0.707163
ENSMMUG00000002231	dmPFC	0.0109225	0.62295
ENSMMUG00000002232	dmPFC	-0.00101851	0.77065
ENSMMUG00000002241	dmPFC	0.0195682	0.34232
ENSMMUG00000002244	dmPFC	0.000909338	0.808622
ENSMMUG00000002247	dmPFC	-6.79674e-05	0.951255
ENSMMUG00000002248	dmPFC	-0.00400979	0.775641
ENSMMUG00000002250	dmPFC	0.000549538	0.793981
ENSMMUG00000002257	dmPFC	0.00866264	0.619364
ENSMMUG00000002259	dmPFC	-0.000788334	0.760388
ENSMMUG00000002261	dmPFC	0.00161761	0.741861
ENSMMUG00000002263	dmPFC	-0.000829104	0.866493
ENSMMUG00000002265	dmPFC	-0.00374425	0.431194
ENSMMUG00000002269	dmPFC	0.000145485	0.819176
ENSMMUG00000002270	dmPFC	0.00183477	0.679725
ENSMMUG00000002272	dmPFC	0.00463488	0.711648
ENSMMUG00000002273	dmPFC	0.0049191	0.60171
ENSMMUG00000002285	dmPFC	0.0220669	0.135945
ENSMMUG00000002286	dmPFC	0.00219171	0.688371
ENSMMUG00000002287	dmPFC	0.00497537	0.462949
ENSMMUG00000002300	dmPFC	0.0508094	0.000438705
ENSMMUG00000002301	dmPFC	0.00484622	0.411621
ENSMMUG00000002302	dmPFC	0.000303716	0.87043
ENSMMUG00000002310	dmPFC	-0.0020876	0.68782
ENSMMUG00000002316	dmPFC	-0.00423558	0.507499
ENSMMUG00000002317	dmPFC	0.000482213	0.765513
ENSMMUG00000002320	dmPFC	0.000889513	0.816158
ENSMMUG00000002321	dmPFC	-0.000230933	0.851567
ENSMMUG00000002324	dmPFC	0.000178875	0.78126
ENSMMUG00000002327	dmPFC	3.14173e-05	0.889178
ENSMMUG00000002328	dmPFC	0.00535957	0.363886
ENSMMUG00000002330	dmPFC	0.000700549	0.863864
ENSMMUG00000002331	dmPFC	-0.000979541	0.898769
ENSMMUG00000002332	dmPFC	-0.00096259	0.760457
ENSMMUG00000002336	dmPFC	0.000448705	0.793346
ENSMMUG00000002338	dmPFC	-2.6725e-06	0.896123
ENSMMUG00000002339	dmPFC	-0.00197048	0.665795
ENSMMUG00000002340	dmPFC	0.000643195	0.856993
ENSMMUG00000002345	dmPFC	-0.00182867	0.714291
ENSMMUG00000002346	dmPFC	1.67198e-05	0.886599
ENSMMUG00000002357	dmPFC	-0.000205314	0.846176
ENSMMUG00000002361	dmPFC	0.000473296	0.836349
ENSMMUG00000002364	dmPFC	-0.000271866	0.857517
ENSMMUG00000002365	dmPFC	-0.000141939	0.863273
ENSMMUG00000002368	dmPFC	-0.000873313	0.846918
ENSMMUG00000002369	dmPFC	-0.00436294	0.769137
ENSMMUG00000002370	dmPFC	-0.00392882	0.581724
ENSMMUG00000002371	dmPFC	0.00109658	0.833983
ENSMMUG00000002373	dmPFC	0.000524184	0.838781
ENSMMUG00000002380	dmPFC	0.00454542	0.485204
ENSMMUG00000002381	dmPFC	0.00658679	0.352811
ENSMMUG00000002386	dmPFC	0.000952805	0.78803
ENSMMUG00000002387	dmPFC	0.000360467	0.849207
ENSMMUG00000002389	dmPFC	0.101408	0.000310304
ENSMMUG00000002390	dmPFC	0.00539986	0.38438
ENSMMUG00000002394	dmPFC	0.00347092	0.575736
ENSMMUG00000002397	dmPFC	-0.00399123	0.752684
ENSMMUG00000002399	dmPFC	0.11061	0.00309104
ENSMMUG00000002400	dmPFC	0.000490977	0.855955
ENSMMUG00000002401	dmPFC	-0.000333309	0.787635
ENSMMUG00000002404	dmPFC	0.00741023	0.289075
ENSMMUG00000002407	dmPFC	0.00322748	0.658754
ENSMMUG00000002408	dmPFC	0.00329319	0.531259
ENSMMUG00000002409	dmPFC	0.00221141	0.769832
ENSMMUG00000002411	dmPFC	0.0114425	0.235652
ENSMMUG00000002414	dmPFC	-0.00343413	0.479115
ENSMMUG00000002416	dmPFC	-0.0108279	0.246445
ENSMMUG00000002422	dmPFC	-0.00173535	0.854493
ENSMMUG00000002423	dmPFC	-0.0389639	0.0931865
ENSMMUG00000002424	dmPFC	-6.78946e-05	0.872528
ENSMMUG00000002429	dmPFC	-0.00334899	0.758866
ENSMMUG00000002430	dmPFC	0.00334575	0.670345
ENSMMUG00000002433	dmPFC	0.00917093	0.168811
ENSMMUG00000002434	dmPFC	0.000200406	0.857205
ENSMMUG00000002440	dmPFC	-0.000251563	0.879655
ENSMMUG00000002451	dmPFC	0.000886512	0.870152
ENSMMUG00000002452	dmPFC	0.00263552	0.704881
ENSMMUG00000002453	dmPFC	0.0016699	0.791741
ENSMMUG00000002456	dmPFC	0.00272651	0.609718
ENSMMUG00000002458	dmPFC	0.0127398	0.519137
ENSMMUG00000002461	dmPFC	-0.00290337	0.631168
ENSMMUG00000002469	dmPFC	0.000259876	0.870538
ENSMMUG00000002470	dmPFC	0.00181342	0.702411
ENSMMUG00000002472	dmPFC	0.0063984	0.237369
ENSMMUG00000002473	dmPFC	-0.00079792	0.82581
ENSMMUG00000002481	dmPFC	-0.000240476	0.861903
ENSMMUG00000002483	dmPFC	-5.95555e-05	0.915262
ENSMMUG00000002485	dmPFC	0.0165049	0.342578
ENSMMUG00000002496	dmPFC	-0.00108009	0.848609
ENSMMUG00000002497	dmPFC	0.00835902	0.251383
ENSMMUG00000002501	dmPFC	-0.00275563	0.672139
ENSMMUG00000002503	dmPFC	-0.0072496	0.652187
ENSMMUG00000002504	dmPFC	0.00229613	0.696866
ENSMMUG00000002505	dmPFC	0.00451705	0.489453
ENSMMUG00000002506	dmPFC	0.00134402	0.759671
ENSMMUG00000002515	dmPFC	0.00565053	0.372657
ENSMMUG00000002516	dmPFC	-0.00135211	0.784517
ENSMMUG00000002519	dmPFC	0.000645762	0.856389
ENSMMUG00000002520	dmPFC	0.00288504	0.641936
ENSMMUG00000002523	dmPFC	-0.00010018	0.922016
ENSMMUG00000002528	dmPFC	-0.00157361	0.816027
ENSMMUG00000002532	dmPFC	0.00133658	0.85123
ENSMMUG00000002533	dmPFC	-0.000574188	0.805316
ENSMMUG00000002536	dmPFC	0.00681837	0.410667
ENSMMUG00000002539	dmPFC	-0.0032316	0.751144
ENSMMUG00000002540	dmPFC	-0.00333957	0.721805
ENSMMUG00000002542	dmPFC	-0.00206066	0.713242
ENSMMUG00000002543	dmPFC	0.00101889	0.836367
ENSMMUG00000002554	dmPFC	-0.00026073	0.88157
ENSMMUG00000002561	dmPFC	0.033264	0.00217469
ENSMMUG00000002562	dmPFC	-0.000684793	0.88198
ENSMMUG00000002563	dmPFC	0.00488911	0.466798
ENSMMUG00000002566	dmPFC	-0.0144597	0.574812
ENSMMUG00000002568	dmPFC	0.004482	0.512543
ENSMMUG00000002569	dmPFC	0.0011858	0.77023
ENSMMUG00000002573	dmPFC	0.00107043	0.866608
ENSMMUG00000002588	dmPFC	0.000820072	0.866023
ENSMMUG00000002593	dmPFC	0.0175844	0.313517
ENSMMUG00000002599	dmPFC	-0.000543918	0.859169
ENSMMUG00000002612	dmPFC	0.000558046	0.837132
ENSMMUG00000002614	dmPFC	-0.000549801	0.871053
ENSMMUG00000002615	dmPFC	0.0311467	0.189748
ENSMMUG00000002616	dmPFC	0.0541307	0.158281
ENSMMUG00000002617	dmPFC	-0.00200732	0.735072
ENSMMUG00000002623	dmPFC	0.00200581	0.680813
ENSMMUG00000002624	dmPFC	0.00364561	0.799515
ENSMMUG00000002626	dmPFC	0.0602808	0.0331046
ENSMMUG00000002628	dmPFC	0.000467626	0.895072
ENSMMUG00000002630	dmPFC	0.00696684	0.398181
ENSMMUG00000002634	dmPFC	0.00355186	0.755916
ENSMMUG00000002637	dmPFC	0.00345784	0.618034
ENSMMUG00000002638	dmPFC	0.000595083	0.845942
ENSMMUG00000002641	dmPFC	0.0177414	0.420924
ENSMMUG00000002645	dmPFC	0.00302148	0.698347
ENSMMUG00000002649	dmPFC	0.00798941	0.32269
ENSMMUG00000002650	dmPFC	7.79652e-05	0.895898
ENSMMUG00000002651	dmPFC	0.00534204	0.386
ENSMMUG00000002652	dmPFC	0.00435741	0.485207
ENSMMUG00000002656	dmPFC	0.000337277	0.857362
ENSMMUG00000002659	dmPFC	0.0011408	0.758029
ENSMMUG00000002660	dmPFC	0.00610392	0.567162
ENSMMUG00000002661	dmPFC	-0.00786592	0.743903
ENSMMUG00000002668	dmPFC	0.00131604	0.857938
ENSMMUG00000002669	dmPFC	-0.00105864	0.702516
ENSMMUG00000002673	dmPFC	0.000271903	0.870471
ENSMMUG00000002675	dmPFC	0.0279384	0.418691
ENSMMUG00000002676	dmPFC	-0.0178854	0.380436
ENSMMUG00000002679	dmPFC	-0.120646	0.00975112
ENSMMUG00000002686	dmPFC	-0.000253081	0.916361
ENSMMUG00000002689	dmPFC	0.00016204	0.894756
ENSMMUG00000002691	dmPFC	0.0129959	0.17028
ENSMMUG00000002692	dmPFC	0.00338229	0.691867
ENSMMUG00000002696	dmPFC	0.000436265	0.877316
ENSMMUG00000002697	dmPFC	-0.00089292	0.856199
ENSMMUG00000002699	dmPFC	0.00812474	0.613233
ENSMMUG00000002700	dmPFC	-0.00149851	0.766613
ENSMMUG00000002701	dmPFC	0.00315161	0.555493
ENSMMUG00000002707	dmPFC	-0.00499691	0.734043
ENSMMUG00000002708	dmPFC	-0.00418181	0.598723
ENSMMUG00000002709	dmPFC	-0.00173309	0.747405
ENSMMUG00000002712	dmPFC	-0.000658658	0.873321
ENSMMUG00000002714	dmPFC	-0.0110353	0.4645
ENSMMUG00000002715	dmPFC	0.0156223	0.435083
ENSMMUG00000002719	dmPFC	0.000816429	0.82107
ENSMMUG00000002721	dmPFC	0.0361038	0.0895959
ENSMMUG00000002725	dmPFC	-0.00153007	0.840001
ENSMMUG00000002726	dmPFC	-1.65546e-05	0.856439
ENSMMUG00000002727	dmPFC	-0.00329602	0.776126
ENSMMUG00000002728	dmPFC	-0.000181453	0.85274
ENSMMUG00000002739	dmPFC	0.00187041	0.733397
ENSMMUG00000002740	dmPFC	0.000412102	0.822384
ENSMMUG00000002742	dmPFC	0.000732815	0.815771
ENSMMUG00000002751	dmPFC	-0.000663014	0.863888
ENSMMUG00000002755	dmPFC	-0.000279362	0.798288
ENSMMUG00000002758	dmPFC	0.00114115	0.804138
ENSMMUG00000002759	dmPFC	-0.00108665	0.774722
ENSMMUG00000002761	dmPFC	-0.000244803	0.77477
ENSMMUG00000002765	dmPFC	0.00281105	0.642326
ENSMMUG00000002768	dmPFC	-0.00509622	0.522226
ENSMMUG00000002769	dmPFC	0.000562536	0.820991
ENSMMUG00000002775	dmPFC	-0.00155341	0.690057
ENSMMUG00000002776	dmPFC	-0.0293766	0.053768
ENSMMUG00000002777	dmPFC	-9.67526e-05	0.838122
ENSMMUG00000002779	dmPFC	0.00249224	0.687592
ENSMMUG00000002783	dmPFC	-0.00290262	0.840869
ENSMMUG00000002791	dmPFC	-0.000957249	0.861216
ENSMMUG00000002794	dmPFC	0.0162791	0.517847
ENSMMUG00000002797	dmPFC	0.000433964	0.764217
ENSMMUG00000002799	dmPFC	0.000122822	0.872318
ENSMMUG00000002806	dmPFC	1.0434e-05	0.826991
ENSMMUG00000002807	dmPFC	0.00104715	0.787832
ENSMMUG00000002808	dmPFC	0.00836079	0.394362
ENSMMUG00000002809	dmPFC	0.00031921	0.880256
ENSMMUG00000002810	dmPFC	0.00187107	0.838774
ENSMMUG00000002818	dmPFC	-0.00339261	0.582958
ENSMMUG00000002820	dmPFC	-0.00142011	0.686044
ENSMMUG00000002824	dmPFC	0.000149686	0.873264
ENSMMUG00000002833	dmPFC	0.00795821	0.507756
ENSMMUG00000002836	dmPFC	-0.00056299	0.87068
ENSMMUG00000002838	dmPFC	0.00572538	0.659204
ENSMMUG00000002839	dmPFC	0.00204545	0.646813
ENSMMUG00000002841	dmPFC	-0.000332712	0.87
ENSMMUG00000002843	dmPFC	0.00353002	0.597724
ENSMMUG00000002847	dmPFC	-1.39119e-05	0.866899
ENSMMUG00000002848	dmPFC	-0.00176502	0.872512
ENSMMUG00000002849	dmPFC	0.00259703	0.702911
ENSMMUG00000002850	dmPFC	0.000836202	0.808535
ENSMMUG00000002853	dmPFC	-7.00723e-05	0.869881
ENSMMUG00000002854	dmPFC	-0.00279254	0.773634
ENSMMUG00000002863	dmPFC	-0.000534221	0.826742
ENSMMUG00000002868	dmPFC	-0.000164975	0.874935
ENSMMUG00000002875	dmPFC	-0.000182704	0.889204
ENSMMUG00000002884	dmPFC	-0.0012507	0.776493
ENSMMUG00000002887	dmPFC	-0.000950023	0.81432
ENSMMUG00000002889	dmPFC	0.000674205	0.831249
ENSMMUG00000002894	dmPFC	0.00063619	0.876175
ENSMMUG00000002897	dmPFC	0.00153512	0.83717
ENSMMUG00000002899	dmPFC	0.000739246	0.801516
ENSMMUG00000002907	dmPFC	-0.000873726	0.823185
ENSMMUG00000002910	dmPFC	5.10271e-05	0.863988
ENSMMUG00000002913	dmPFC	-0.000711786	0.721252
ENSMMUG00000002916	dmPFC	-0.00347702	0.634
ENSMMUG00000002921	dmPFC	-0.00341559	0.55878
ENSMMUG00000002925	dmPFC	0.000878929	0.862412
ENSMMUG00000002926	dmPFC	0.00101776	0.800927
ENSMMUG00000002930	dmPFC	0.000929173	0.827523
ENSMMUG00000002931	dmPFC	0.00120043	0.750053
ENSMMUG00000002933	dmPFC	0.000354647	0.843936
ENSMMUG00000002939	dmPFC	-0.00408583	0.803028
ENSMMUG00000002940	dmPFC	0.00126709	0.780243
ENSMMUG00000002943	dmPFC	0.00297394	0.596495
ENSMMUG00000002944	dmPFC	-9.80553e-05	0.903081
ENSMMUG00000002948	dmPFC	0.00117477	0.738235
ENSMMUG00000002949	dmPFC	-0.0013528	0.865758
ENSMMUG00000002950	dmPFC	0.00459364	0.513002
ENSMMUG00000002952	dmPFC	1.72479e-05	0.886955
ENSMMUG00000002953	dmPFC	0.0234581	0.245457
ENSMMUG00000002961	dmPFC	0.000614929	0.738292
ENSMMUG00000002963	dmPFC	-0.00141038	0.833575
ENSMMUG00000002964	dmPFC	0.002445	0.705441
ENSMMUG00000002965	dmPFC	0.00517634	0.371554
ENSMMUG00000002967	dmPFC	-2.28849e-05	0.900419
ENSMMUG00000002968	dmPFC	-0.000567974	0.889681
ENSMMUG00000002970	dmPFC	-0.000529357	0.856768
ENSMMUG00000002975	dmPFC	0.000684015	0.850225
ENSMMUG00000002976	dmPFC	-0.00157922	0.808952
ENSMMUG00000002980	dmPFC	0.00220073	0.852036
ENSMMUG00000002984	dmPFC	-0.000800606	0.784548
ENSMMUG00000002985	dmPFC	0.00313523	0.590552
ENSMMUG00000002986	dmPFC	-0.0043579	0.727998
ENSMMUG00000002987	dmPFC	-0.000150863	0.873612
ENSMMUG00000002989	dmPFC	-0.000532638	0.808916
ENSMMUG00000002991	dmPFC	0.00354763	0.770812
ENSMMUG00000002993	dmPFC	0.000915627	0.770954
ENSMMUG00000002999	dmPFC	0.00474435	0.501092
ENSMMUG00000003000	dmPFC	-0.000153895	0.87244
ENSMMUG00000003001	dmPFC	-0.00273516	0.672876
ENSMMUG00000003002	dmPFC	-0.000791378	0.832526
ENSMMUG00000003003	dmPFC	-0.00793912	0.344938
ENSMMUG00000003006	dmPFC	-0.00490298	0.562441
ENSMMUG00000003013	dmPFC	0.000944345	0.810542
ENSMMUG00000003014	dmPFC	0.000548721	0.842616
ENSMMUG00000003015	dmPFC	0.000836457	0.854183
ENSMMUG00000003020	dmPFC	-0.000909815	0.754538
ENSMMUG00000003023	dmPFC	0.000223237	0.879282
ENSMMUG00000003029	dmPFC	0.00381299	0.76729
ENSMMUG00000003036	dmPFC	0.00131864	0.767962
ENSMMUG00000003042	dmPFC	0.00123775	0.784042
ENSMMUG00000003043	dmPFC	0.010972	0.553171
ENSMMUG00000003045	dmPFC	0.00141892	0.593669
ENSMMUG00000003046	dmPFC	0.00588578	0.633003
ENSMMUG00000003047	dmPFC	0.0480501	0.00262771
ENSMMUG00000003048	dmPFC	-0.000972802	0.790075
ENSMMUG00000003051	dmPFC	-0.000155283	0.86535
ENSMMUG00000003053	dmPFC	0.00571649	0.488201
ENSMMUG00000003060	dmPFC	0.000665055	0.830344
ENSMMUG00000003062	dmPFC	0.000653646	0.808701
ENSMMUG00000003067	dmPFC	0.00317366	0.601449
ENSMMUG00000003073	dmPFC	-0.0002388	0.939732
ENSMMUG00000003074	dmPFC	0.00299473	0.618946
ENSMMUG00000003075	dmPFC	0.00452813	0.464448
ENSMMUG00000003078	dmPFC	-0.00869913	0.531103
ENSMMUG00000003081	dmPFC	0.00763682	0.386439
ENSMMUG00000003083	dmPFC	-0.00494844	0.784587
ENSMMUG00000003086	dmPFC	0.0024317	0.720643
ENSMMUG00000003089	dmPFC	-0.000381443	0.835698
ENSMMUG00000003092	dmPFC	0.000547472	0.68489
ENSMMUG00000003098	dmPFC	0.00772014	0.212756
ENSMMUG00000003102	dmPFC	0.000594153	0.79502
ENSMMUG00000003104	dmPFC	0.0070952	0.343855
ENSMMUG00000003105	dmPFC	0.00569335	0.452408
ENSMMUG00000003106	dmPFC	0.00345588	0.61775
ENSMMUG00000003110	dmPFC	0.00618231	0.525931
ENSMMUG00000003111	dmPFC	0.00772973	0.281545
ENSMMUG00000003116	dmPFC	-0.000588352	0.784484
ENSMMUG00000003119	dmPFC	-0.0111948	0.44038
ENSMMUG00000003120	dmPFC	-0.000204639	0.887515
ENSMMUG00000003121	dmPFC	-0.000317382	0.860486
ENSMMUG00000003123	dmPFC	0.00264847	0.831535
ENSMMUG00000003124	dmPFC	-0.00181973	0.755796
ENSMMUG00000003126	dmPFC	-0.00107514	0.851411
ENSMMUG00000003128	dmPFC	0.00402849	0.546011
ENSMMUG00000003130	dmPFC	2.40961e-05	0.890734
ENSMMUG00000003136	dmPFC	-0.0014007	0.726571
ENSMMUG00000003139	dmPFC	0.000584826	0.747158
ENSMMUG00000003142	dmPFC	0.000800657	0.866108
ENSMMUG00000003146	dmPFC	0.0081697	0.679336
ENSMMUG00000003154	dmPFC	0.00372899	0.560778
ENSMMUG00000003157	dmPFC	-0.000300763	0.874477
ENSMMUG00000003158	dmPFC	0.00130272	0.805154
ENSMMUG00000003161	dmPFC	0.00528128	0.445492
ENSMMUG00000003162	dmPFC	0.00235748	0.659835
ENSMMUG00000003164	dmPFC	-1.96074e-06	0.886669
ENSMMUG00000003167	dmPFC	0.000331935	0.869178
ENSMMUG00000003169	dmPFC	-0.000255823	0.854049
ENSMMUG00000003171	dmPFC	0.000889439	0.802707
ENSMMUG00000003173	dmPFC	-0.000143486	0.903491
ENSMMUG00000003174	dmPFC	0.00230165	0.699043
ENSMMUG00000003176	dmPFC	-0.000425489	0.859662
ENSMMUG00000003180	dmPFC	0.00242361	0.685604
ENSMMUG00000003184	dmPFC	-2.72277e-05	0.889861
ENSMMUG00000003187	dmPFC	-0.00123247	0.751271
ENSMMUG00000003189	dmPFC	-0.00608898	0.706189
ENSMMUG00000003193	dmPFC	0.0812241	0.0336767
ENSMMUG00000003194	dmPFC	0.0119839	0.719496
ENSMMUG00000003197	dmPFC	-0.0010102	0.86766
ENSMMUG00000003201	dmPFC	-0.00207344	0.743515
ENSMMUG00000003212	dmPFC	-0.00024146	0.890632
ENSMMUG00000003216	dmPFC	-0.00112166	0.800911
ENSMMUG00000003217	dmPFC	0.000276581	0.880375
ENSMMUG00000003218	dmPFC	-0.00343324	0.61164
ENSMMUG00000003221	dmPFC	-0.0211418	0.214314
ENSMMUG00000003225	dmPFC	0.000362942	0.865416
ENSMMUG00000003230	dmPFC	0.000685531	0.715386
ENSMMUG00000003233	dmPFC	0.00404313	0.485046
ENSMMUG00000003236	dmPFC	0.00245704	0.640279
ENSMMUG00000003237	dmPFC	-0.00513114	0.750844
ENSMMUG00000003238	dmPFC	-0.00179683	0.779389
ENSMMUG00000003245	dmPFC	0.00150721	0.7823
ENSMMUG00000003247	dmPFC	0.000555196	0.843596
ENSMMUG00000003248	dmPFC	-0.00528082	0.472529
ENSMMUG00000003256	dmPFC	0.000982215	0.78827
ENSMMUG00000003262	dmPFC	0.0103436	0.592581
ENSMMUG00000003264	dmPFC	-0.00362047	0.530208
ENSMMUG00000003267	dmPFC	0.000277738	0.864428
ENSMMUG00000003269	dmPFC	0.000228106	0.910657
ENSMMUG00000003273	dmPFC	0.000689113	0.834658
ENSMMUG00000003275	dmPFC	0.000153093	0.876297
ENSMMUG00000003276	dmPFC	0.00144313	0.822785
ENSMMUG00000003277	dmPFC	0.000696603	0.857329
ENSMMUG00000003279	dmPFC	0.00610714	0.400356
ENSMMUG00000003283	dmPFC	0.00175162	0.783427
ENSMMUG00000003288	dmPFC	0.00015031	0.901095
ENSMMUG00000003291	dmPFC	0.00657183	0.398849
ENSMMUG00000003292	dmPFC	0.00800023	0.306622
ENSMMUG00000003295	dmPFC	-0.210909	0
ENSMMUG00000003296	dmPFC	-0.000320979	0.886108
ENSMMUG00000003298	dmPFC	0.00551851	0.420975
ENSMMUG00000003300	dmPFC	0.00462252	0.730427
ENSMMUG00000003302	dmPFC	-0.000338169	0.855684
ENSMMUG00000003303	dmPFC	0.00206562	0.684546
ENSMMUG00000003309	dmPFC	0.00345464	0.776082
ENSMMUG00000003316	dmPFC	-0.00163451	0.761162
ENSMMUG00000003325	dmPFC	2.52649e-05	0.891417
ENSMMUG00000003339	dmPFC	0.00123634	0.742507
ENSMMUG00000003347	dmPFC	-0.000787571	0.899428
ENSMMUG00000003348	dmPFC	0.033889	0.092109
ENSMMUG00000003349	dmPFC	0.00263999	0.562767
ENSMMUG00000003353	dmPFC	0.0393729	0.0991125
ENSMMUG00000003355	dmPFC	0.0266975	0.147141
ENSMMUG00000003357	dmPFC	0.00804942	0.266349
ENSMMUG00000003360	dmPFC	0.000158373	0.894364
ENSMMUG00000003363	dmPFC	-0.00364332	0.516944
ENSMMUG00000003368	dmPFC	-0.0328445	0.209697
ENSMMUG00000003369	dmPFC	0.00189214	0.782973
ENSMMUG00000003372	dmPFC	-0.00578581	0.734293
ENSMMUG00000003374	dmPFC	0.00507548	0.43768
ENSMMUG00000003375	dmPFC	0.000515107	0.842802
ENSMMUG00000003376	dmPFC	0.00160672	0.801399
ENSMMUG00000003377	dmPFC	0.0018747	0.674465
ENSMMUG00000003378	dmPFC	-0.00165474	0.797964
ENSMMUG00000003379	dmPFC	0.011481	0.11248
ENSMMUG00000003383	dmPFC	-8.98906e-05	0.844085
ENSMMUG00000003386	dmPFC	-0.000789194	0.826229
ENSMMUG00000003387	dmPFC	0.00599911	0.419124
ENSMMUG00000003395	dmPFC	0.0018	0.704542
ENSMMUG00000003399	dmPFC	-0.00270962	0.742923
ENSMMUG00000003400	dmPFC	-0.00310755	0.599608
ENSMMUG00000003409	dmPFC	0.000463518	0.855803
ENSMMUG00000003410	dmPFC	0.000233015	0.890403
ENSMMUG00000003411	dmPFC	0.000494011	0.850789
ENSMMUG00000003412	dmPFC	-0.00448349	0.778027
ENSMMUG00000003419	dmPFC	-4.32299e-05	0.942526
ENSMMUG00000003421	dmPFC	-0.00151545	0.674874
ENSMMUG00000003429	dmPFC	0.000429756	0.852384
ENSMMUG00000003430	dmPFC	-0.00157857	0.755249
ENSMMUG00000003432	dmPFC	0.000799726	0.827927
ENSMMUG00000003437	dmPFC	-0.00206213	0.641352
ENSMMUG00000003439	dmPFC	0.00387712	0.51742
ENSMMUG00000003442	dmPFC	0.0021485	0.83577
ENSMMUG00000003443	dmPFC	0.00699858	0.686368
ENSMMUG00000003448	dmPFC	-0.0028682	0.810382
ENSMMUG00000003457	dmPFC	-0.00268704	0.559891
ENSMMUG00000003458	dmPFC	0.00260053	0.593241
ENSMMUG00000003462	dmPFC	0.0102365	0.648774
ENSMMUG00000003464	dmPFC	0.00594948	0.774685
ENSMMUG00000003468	dmPFC	-7.414e-05	0.853635
ENSMMUG00000003474	dmPFC	-0.000568002	0.863775
ENSMMUG00000003476	dmPFC	-0.0113512	0.535118
ENSMMUG00000003482	dmPFC	0.000331701	0.842314
ENSMMUG00000003483	dmPFC	0.00183863	0.815415
ENSMMUG00000003484	dmPFC	0.000586939	0.819818
ENSMMUG00000003485	dmPFC	0.000125018	0.897882
ENSMMUG00000003492	dmPFC	0.00111889	0.743692
ENSMMUG00000003493	dmPFC	0.00235271	0.646811
ENSMMUG00000003494	dmPFC	-0.000553695	0.850042
ENSMMUG00000003499	dmPFC	-0.0117893	0.677458
ENSMMUG00000003500	dmPFC	-0.000437042	0.824769
ENSMMUG00000003501	dmPFC	0.000302029	0.848007
ENSMMUG00000003502	dmPFC	0.000227697	0.877672
ENSMMUG00000003505	dmPFC	-0.00583335	0.684992
ENSMMUG00000003508	dmPFC	-0.000850613	0.808888
ENSMMUG00000003509	dmPFC	-0.000315799	0.89364
ENSMMUG00000003514	dmPFC	-0.000502515	0.834296
ENSMMUG00000003518	dmPFC	-0.00179873	0.704003
ENSMMUG00000003520	dmPFC	0.000549022	0.867483
ENSMMUG00000003521	dmPFC	0.00023579	0.888982
ENSMMUG00000003523	dmPFC	-0.000798113	0.81857
ENSMMUG00000003530	dmPFC	-0.00108738	0.758023
ENSMMUG00000003534	dmPFC	0.00125447	0.801831
ENSMMUG00000003535	dmPFC	0.0183116	0.409865
ENSMMUG00000003538	dmPFC	0.00029668	0.894482
ENSMMUG00000003540	dmPFC	-0.000975139	0.879924
ENSMMUG00000003541	dmPFC	0.00191923	0.835981
ENSMMUG00000003542	dmPFC	-0.00211038	0.677042
ENSMMUG00000003546	dmPFC	-0.00147166	0.831547
ENSMMUG00000003552	dmPFC	0.000895973	0.891253
ENSMMUG00000003555	dmPFC	0.0092618	0.252998
ENSMMUG00000003560	dmPFC	-0.00122514	0.805333
ENSMMUG00000003564	dmPFC	-0.000551527	0.846566
ENSMMUG00000003565	dmPFC	0.000842778	0.811577
ENSMMUG00000003570	dmPFC	0.000908474	0.819776
ENSMMUG00000003572	dmPFC	-0.000526547	0.776012
ENSMMUG00000003577	dmPFC	-0.000121202	0.857947
ENSMMUG00000003578	dmPFC	-0.0224085	0.423377
ENSMMUG00000003582	dmPFC	-0.00157709	0.828696
ENSMMUG00000003585	dmPFC	-0.00115585	0.820222
ENSMMUG00000003588	dmPFC	-0.00167621	0.73055
ENSMMUG00000003589	dmPFC	-3.96933e-05	0.852058
ENSMMUG00000003590	dmPFC	-0.00382477	0.563166
ENSMMUG00000003591	dmPFC	-0.000160936	0.875793
ENSMMUG00000003592	dmPFC	0.00700813	0.730283
ENSMMUG00000003595	dmPFC	0.00121077	0.853526
ENSMMUG00000003603	dmPFC	0.00185726	0.652175
ENSMMUG00000003604	dmPFC	-0.000369125	0.912562
ENSMMUG00000003610	dmPFC	-0.000235166	0.87645
ENSMMUG00000003611	dmPFC	0.00162474	0.83666
ENSMMUG00000003614	dmPFC	-0.000562612	0.799605
ENSMMUG00000003618	dmPFC	0.00545788	0.561465
ENSMMUG00000003619	dmPFC	-0.00524591	0.389191
ENSMMUG00000003620	dmPFC	0.00517419	0.49351
ENSMMUG00000003621	dmPFC	0.00181817	0.701684
ENSMMUG00000003624	dmPFC	-0.0144522	0.603889
ENSMMUG00000003631	dmPFC	7.50488e-05	0.914047
ENSMMUG00000003636	dmPFC	0.000220976	0.886047
ENSMMUG00000003641	dmPFC	0.000976348	0.839195
ENSMMUG00000003644	dmPFC	0.000661139	0.826769
ENSMMUG00000003646	dmPFC	-0.00448604	0.738771
ENSMMUG00000003650	dmPFC	0.000793274	0.799225
ENSMMUG00000003657	dmPFC	0.00552298	0.447338
ENSMMUG00000003668	dmPFC	-0.0003607	0.805818
ENSMMUG00000003671	dmPFC	-0.000639488	0.874717
ENSMMUG00000003676	dmPFC	-0.00357394	0.612721
ENSMMUG00000003693	dmPFC	-0.0107147	0.587439
ENSMMUG00000003701	dmPFC	0.000491028	0.831655
ENSMMUG00000003702	dmPFC	-0.000910936	0.801262
ENSMMUG00000003703	dmPFC	-3.3326e-05	0.904708
ENSMMUG00000003704	dmPFC	-0.00380539	0.785966
ENSMMUG00000003705	dmPFC	0.00404722	0.753764
ENSMMUG00000003706	dmPFC	0.000243602	0.87809
ENSMMUG00000003709	dmPFC	-0.00405482	0.521175
ENSMMUG00000003710	dmPFC	-0.000660401	0.817292
ENSMMUG00000003717	dmPFC	-0.00030369	0.837559
ENSMMUG00000003718	dmPFC	0.00249216	0.836207
ENSMMUG00000003721	dmPFC	0.00024573	0.872111
ENSMMUG00000003725	dmPFC	0.000968611	0.837223
ENSMMUG00000003727	dmPFC	0.00179773	0.837087
ENSMMUG00000003735	dmPFC	0.00152395	0.705643
ENSMMUG00000003739	dmPFC	0.000775795	0.85562
ENSMMUG00000003744	dmPFC	0.000492745	0.822675
ENSMMUG00000003745	dmPFC	-0.00421258	0.634444
ENSMMUG00000003747	dmPFC	0.0016151	0.738194
ENSMMUG00000003749	dmPFC	-0.00154166	0.741148
ENSMMUG00000003753	dmPFC	0.00127427	0.850771
ENSMMUG00000003762	dmPFC	0.00268795	0.70921
ENSMMUG00000003764	dmPFC	0.0368503	0.0559373
ENSMMUG00000003771	dmPFC	-0.00137757	0.707054
ENSMMUG00000003773	dmPFC	0.0027565	0.648382
ENSMMUG00000003774	dmPFC	-4.88865e-06	0.880945
ENSMMUG00000003776	dmPFC	-0.00229829	0.833465
ENSMMUG00000003780	dmPFC	-0.00262002	0.683653
ENSMMUG00000003783	dmPFC	-0.00039546	0.812951
ENSMMUG00000003787	dmPFC	0.00729933	0.227982
ENSMMUG00000003793	dmPFC	0.0022369	0.724772
ENSMMUG00000003797	dmPFC	0.00921838	0.173668
ENSMMUG00000003799	dmPFC	0.0166201	0.352445
ENSMMUG00000003802	dmPFC	-0.0151064	0.396554
ENSMMUG00000003819	dmPFC	0.00274733	0.618082
ENSMMUG00000003820	dmPFC	0.00188741	0.630302
ENSMMUG00000003823	dmPFC	0.000516245	0.829231
ENSMMUG00000003825	dmPFC	0.000636166	0.803849
ENSMMUG00000003839	dmPFC	0.00133244	0.80366
ENSMMUG00000003842	dmPFC	0.00192845	0.768393
ENSMMUG00000003843	dmPFC	-0.0240223	0.364269
ENSMMUG00000003850	dmPFC	0.00320352	0.781112
ENSMMUG00000003851	dmPFC	0.000769663	0.846133
ENSMMUG00000003853	dmPFC	0.00150291	0.726254
ENSMMUG00000003854	dmPFC	0.0092017	0.296702
ENSMMUG00000003855	dmPFC	-0.000281366	0.862472
ENSMMUG00000003857	dmPFC	0.00154033	0.752288
ENSMMUG00000003858	dmPFC	0.00132235	0.629462
ENSMMUG00000003859	dmPFC	0.000318625	0.853103
ENSMMUG00000003863	dmPFC	0.00050031	0.823389
ENSMMUG00000003864	dmPFC	0.0544456	0.000596781
ENSMMUG00000003866	dmPFC	-0.00469431	0.727654
ENSMMUG00000003867	dmPFC	-0.00273979	0.817762
ENSMMUG00000003869	dmPFC	7.41252e-05	0.898969
ENSMMUG00000003871	dmPFC	-0.000551606	0.82435
ENSMMUG00000003872	dmPFC	0.00155397	0.808538
ENSMMUG00000003874	dmPFC	0.00555298	0.463871
ENSMMUG00000003875	dmPFC	0.00112276	0.727818
ENSMMUG00000003876	dmPFC	0.00124353	0.759877
ENSMMUG00000003877	dmPFC	-0.000331969	0.879244
ENSMMUG00000003890	dmPFC	-0.000432996	0.859402
ENSMMUG00000003892	dmPFC	0.00027665	0.853741
ENSMMUG00000003896	dmPFC	0.00013015	0.865271
ENSMMUG00000003902	dmPFC	0.0692488	0.00832699
ENSMMUG00000003904	dmPFC	0.00661647	0.376374
ENSMMUG00000003907	dmPFC	-0.0412493	0.0495276
ENSMMUG00000003908	dmPFC	2.93381e-05	0.976842
ENSMMUG00000003909	dmPFC	0.00149017	0.868492
ENSMMUG00000003911	dmPFC	0.00221077	0.790988
ENSMMUG00000003914	dmPFC	8.25107e-05	0.827668
ENSMMUG00000003915	dmPFC	-0.00493499	0.737222
ENSMMUG00000003916	dmPFC	0.000565416	0.879736
ENSMMUG00000003919	dmPFC	0.0559795	0.0150661
ENSMMUG00000003921	dmPFC	0.000595289	0.825057
ENSMMUG00000003922	dmPFC	0.000737505	0.88924
ENSMMUG00000003924	dmPFC	-0.00025615	0.662099
ENSMMUG00000003934	dmPFC	-0.321773	3.10718e-12
ENSMMUG00000003943	dmPFC	-0.000403474	0.841491
ENSMMUG00000003947	dmPFC	0.000317204	0.827328
ENSMMUG00000003954	dmPFC	0.00020308	0.880338
ENSMMUG00000003955	dmPFC	0.00355223	0.595906
ENSMMUG00000003956	dmPFC	-0.00142062	0.858059
ENSMMUG00000003957	dmPFC	0.000397592	0.882958
ENSMMUG00000003958	dmPFC	0.00109275	0.776176
ENSMMUG00000003961	dmPFC	-0.0111099	0.61643
ENSMMUG00000003962	dmPFC	-0.000477707	0.843759
ENSMMUG00000003972	dmPFC	0.000708054	0.800047
ENSMMUG00000003973	dmPFC	0.00618109	0.439756
ENSMMUG00000003981	dmPFC	-0.000506609	0.846766
ENSMMUG00000003986	dmPFC	0.000984172	0.797818
ENSMMUG00000003996	dmPFC	-0.00241627	0.800545
ENSMMUG00000003998	dmPFC	0.00331405	0.787348
ENSMMUG00000003999	dmPFC	0.000317328	0.878056
ENSMMUG00000004002	dmPFC	0.000431639	0.82403
ENSMMUG00000004004	dmPFC	-0.000101574	0.885778
ENSMMUG00000004005	dmPFC	-0.000480014	0.843024
ENSMMUG00000004009	dmPFC	-0.00872407	0.705325
ENSMMUG00000004012	dmPFC	0.011059	0.136072
ENSMMUG00000004013	dmPFC	0.00793647	0.643844
ENSMMUG00000004025	dmPFC	0.0240005	0.143658
ENSMMUG00000004032	dmPFC	0.000624802	0.817593
ENSMMUG00000004041	dmPFC	0.000127089	0.869487
ENSMMUG00000004048	dmPFC	0.000562129	0.870877
ENSMMUG00000004049	dmPFC	-0.00163421	0.722948
ENSMMUG00000004052	dmPFC	0.000270479	0.897315
ENSMMUG00000004060	dmPFC	-0.000465746	0.896288
ENSMMUG00000004061	dmPFC	-0.000187553	0.900339
ENSMMUG00000004063	dmPFC	0.0037089	0.646496
ENSMMUG00000004064	dmPFC	0.00144584	0.7481
ENSMMUG00000004070	dmPFC	-0.000609178	0.850506
ENSMMUG00000004071	dmPFC	-0.000471067	0.861287
ENSMMUG00000004074	dmPFC	-0.000522789	0.867489
ENSMMUG00000004079	dmPFC	-0.00517054	0.5418
ENSMMUG00000004080	dmPFC	0.00315673	0.623371
ENSMMUG00000004082	dmPFC	0.00331754	0.592702
ENSMMUG00000004085	dmPFC	-0.00968165	0.700757
ENSMMUG00000004087	dmPFC	0.00208455	0.76717
ENSMMUG00000004091	dmPFC	0.000632753	0.703514
ENSMMUG00000004094	dmPFC	0.00263608	0.67296
ENSMMUG00000004101	dmPFC	-0.000956865	0.796978
ENSMMUG00000004103	dmPFC	0.0350047	0.429329
ENSMMUG00000004108	dmPFC	-0.0214393	0.446445
ENSMMUG00000004109	dmPFC	0.00103089	0.809489
ENSMMUG00000004112	dmPFC	0.00384786	0.81385
ENSMMUG00000004113	dmPFC	-0.000891955	0.952656
ENSMMUG00000004116	dmPFC	3.4339e-05	0.873208
ENSMMUG00000004122	dmPFC	0.013746	0.0434416
ENSMMUG00000004127	dmPFC	0.000278897	0.856949
ENSMMUG00000004129	dmPFC	0.00334873	0.756794
ENSMMUG00000004131	dmPFC	0.00177109	0.775125
ENSMMUG00000004132	dmPFC	0.000148979	0.881632
ENSMMUG00000004139	dmPFC	0.0091867	0.686509
ENSMMUG00000004140	dmPFC	0.000261936	0.855921
ENSMMUG00000004143	dmPFC	-0.00248025	0.695794
ENSMMUG00000004144	dmPFC	-0.000289798	0.871829
ENSMMUG00000004148	dmPFC	0.00012674	0.841066
ENSMMUG00000004149	dmPFC	0.000273438	0.855318
ENSMMUG00000004150	dmPFC	0.00655352	0.587227
ENSMMUG00000004153	dmPFC	-0.00195071	0.79819
ENSMMUG00000004154	dmPFC	0.00113241	0.812806
ENSMMUG00000004168	dmPFC	0.00180483	0.79119
ENSMMUG00000004173	dmPFC	0.0181273	0.150549
ENSMMUG00000004175	dmPFC	-0.0656986	0.08826
ENSMMUG00000004179	dmPFC	0.0454659	0.0436513
ENSMMUG00000004180	dmPFC	0.00270399	0.709167
ENSMMUG00000004188	dmPFC	-3.89877e-05	0.839941
ENSMMUG00000004198	dmPFC	0.00190988	0.797713
ENSMMUG00000004200	dmPFC	0.000506885	0.904418
ENSMMUG00000004205	dmPFC	0.00309919	0.654189
ENSMMUG00000004208	dmPFC	0.00885364	0.761786
ENSMMUG00000004209	dmPFC	0.00146104	0.820295
ENSMMUG00000004210	dmPFC	0.00112901	0.792553
ENSMMUG00000004211	dmPFC	-0.00250016	0.726952
ENSMMUG00000004215	dmPFC	0.000179181	0.874019
ENSMMUG00000004216	dmPFC	0.000817534	0.786455
ENSMMUG00000004223	dmPFC	-0.000315388	0.901899
ENSMMUG00000004225	dmPFC	-5.60846e-05	0.885685
ENSMMUG00000004227	dmPFC	0.00859181	0.291317
ENSMMUG00000004228	dmPFC	0.001867	0.726883
ENSMMUG00000004235	dmPFC	-0.0357098	0.135428
ENSMMUG00000004236	dmPFC	-0.0015134	0.751968
ENSMMUG00000004242	dmPFC	-0.00011075	0.879159
ENSMMUG00000004255	dmPFC	0.00134574	0.712871
ENSMMUG00000004260	dmPFC	0.000208381	0.917595
ENSMMUG00000004263	dmPFC	0.0024109	0.638037
ENSMMUG00000004271	dmPFC	-0.000390818	0.891762
ENSMMUG00000004273	dmPFC	0.000490528	0.863087
ENSMMUG00000004282	dmPFC	0.00133795	0.735217
ENSMMUG00000004286	dmPFC	-0.000494033	0.88552
ENSMMUG00000004287	dmPFC	0.00124481	0.762739
ENSMMUG00000004289	dmPFC	0.0091109	0.59979
ENSMMUG00000004290	dmPFC	0.00843239	0.547755
ENSMMUG00000004291	dmPFC	-0.000111061	0.856046
ENSMMUG00000004294	dmPFC	8.37855e-05	0.803579
ENSMMUG00000004296	dmPFC	-0.0107437	0.595756
ENSMMUG00000004298	dmPFC	0.000964639	0.880513
ENSMMUG00000004300	dmPFC	0.000206674	0.88112
ENSMMUG00000004304	dmPFC	-0.000213981	0.841596
ENSMMUG00000004305	dmPFC	0.0034717	0.620057
ENSMMUG00000004311	dmPFC	0.00120014	0.810156
ENSMMUG00000004313	dmPFC	0.000429555	0.859848
ENSMMUG00000004314	dmPFC	0.000231475	0.916794
ENSMMUG00000004329	dmPFC	-0.00142112	0.834847
ENSMMUG00000004330	dmPFC	-0.126339	0.039196
ENSMMUG00000004331	dmPFC	-0.00120157	0.856486
ENSMMUG00000004332	dmPFC	0.00024291	0.875533
ENSMMUG00000004335	dmPFC	-0.00233065	0.621836
ENSMMUG00000004339	dmPFC	0.00239244	0.586412
ENSMMUG00000004340	dmPFC	0.00533064	0.627652
ENSMMUG00000004341	dmPFC	-0.0291865	0.0988085
ENSMMUG00000004350	dmPFC	0.00122308	0.773552
ENSMMUG00000004351	dmPFC	-0.00596246	0.406909
ENSMMUG00000004370	dmPFC	0.0151915	0.272159
ENSMMUG00000004376	dmPFC	-0.000858953	0.838037
ENSMMUG00000004378	dmPFC	-0.0157669	0.547041
ENSMMUG00000004380	dmPFC	0.00178181	0.831763
ENSMMUG00000004381	dmPFC	-0.000984508	0.820461
ENSMMUG00000004382	dmPFC	0.000301732	0.839023
ENSMMUG00000004383	dmPFC	0.0126831	0.520029
ENSMMUG00000004387	dmPFC	-0.00788194	0.267863
ENSMMUG00000004389	dmPFC	0.00015194	0.892633
ENSMMUG00000004390	dmPFC	0.0179561	0.17028
ENSMMUG00000004392	dmPFC	0.000276	0.848728
ENSMMUG00000004393	dmPFC	0.00668258	0.351901
ENSMMUG00000004394	dmPFC	0.00116022	0.752213
ENSMMUG00000004396	dmPFC	0.00318635	0.610229
ENSMMUG00000004400	dmPFC	0.00274962	0.669917
ENSMMUG00000004401	dmPFC	0.00515024	0.354994
ENSMMUG00000004403	dmPFC	-0.00149245	0.812312
ENSMMUG00000004405	dmPFC	0.00196249	0.691349
ENSMMUG00000004406	dmPFC	0.000124507	0.835441
ENSMMUG00000004408	dmPFC	-0.000880044	0.872377
ENSMMUG00000004412	dmPFC	0.000435987	0.872811
ENSMMUG00000004416	dmPFC	0.000445054	0.84404
ENSMMUG00000004417	dmPFC	-0.00239311	0.589298
ENSMMUG00000004419	dmPFC	0.00141416	0.740671
ENSMMUG00000004420	dmPFC	0.00268824	0.63548
ENSMMUG00000004429	dmPFC	0.00102085	0.867208
ENSMMUG00000004433	dmPFC	0.00145521	0.83683
ENSMMUG00000004435	dmPFC	0.00389914	0.786636
ENSMMUG00000004436	dmPFC	0.001556	0.727651
ENSMMUG00000004437	dmPFC	0.0282779	0.23054
ENSMMUG00000004441	dmPFC	-0.00097581	0.818368
ENSMMUG00000004442	dmPFC	7.59746e-05	0.835456
ENSMMUG00000004446	dmPFC	-0.00146965	0.845227
ENSMMUG00000004447	dmPFC	-0.000180332	0.798847
ENSMMUG00000004449	dmPFC	-0.00469034	0.43395
ENSMMUG00000004450	dmPFC	-0.00249441	0.628243
ENSMMUG00000004451	dmPFC	-0.00163514	0.923035
ENSMMUG00000004457	dmPFC	0.00334585	0.588958
ENSMMUG00000004458	dmPFC	-0.00346966	0.604466
ENSMMUG00000004461	dmPFC	-0.0155602	0.337212
ENSMMUG00000004465	dmPFC	0.000110225	0.895937
ENSMMUG00000004466	dmPFC	-0.000949693	0.874741
ENSMMUG00000004467	dmPFC	0.000314327	0.933357
ENSMMUG00000004468	dmPFC	-0.004961	0.7975
ENSMMUG00000004470	dmPFC	0.00522643	0.799766
ENSMMUG00000004479	dmPFC	-0.000921502	0.830951
ENSMMUG00000004481	dmPFC	-0.000435064	0.880228
ENSMMUG00000004483	dmPFC	-0.00058984	0.799699
ENSMMUG00000004484	dmPFC	-0.00146305	0.855126
ENSMMUG00000004485	dmPFC	0.0019822	0.796579
ENSMMUG00000004486	dmPFC	-0.000295349	0.896981
ENSMMUG00000004490	dmPFC	-0.00237686	0.724715
ENSMMUG00000004491	dmPFC	-7.76187e-05	0.75965
ENSMMUG00000004493	dmPFC	0.000303416	0.861228
ENSMMUG00000004494	dmPFC	0.000467901	0.854479
ENSMMUG00000004496	dmPFC	0.00109505	0.83831
ENSMMUG00000004498	dmPFC	0.0131561	0.455976
ENSMMUG00000004503	dmPFC	-0.000402363	0.864808
ENSMMUG00000004512	dmPFC	-0.000595509	0.848714
ENSMMUG00000004520	dmPFC	0.00296637	0.574171
ENSMMUG00000004523	dmPFC	0.00194677	0.781677
ENSMMUG00000004529	dmPFC	-0.000167821	0.867683
ENSMMUG00000004533	dmPFC	0.000782394	0.839515
ENSMMUG00000004534	dmPFC	0.00144353	0.567449
ENSMMUG00000004539	dmPFC	0.00141382	0.715419
ENSMMUG00000004544	dmPFC	0.000740966	0.815575
ENSMMUG00000004545	dmPFC	-0.000809072	0.853861
ENSMMUG00000004547	dmPFC	-9.19667e-05	0.782323
ENSMMUG00000004548	dmPFC	1.53234e-05	0.941261
ENSMMUG00000004552	dmPFC	0.000526862	0.830851
ENSMMUG00000004553	dmPFC	0.000980522	0.825341
ENSMMUG00000004558	dmPFC	0.0032769	0.542595
ENSMMUG00000004560	dmPFC	0.0557608	0.00188886
ENSMMUG00000004561	dmPFC	-0.000332047	0.886618
ENSMMUG00000004563	dmPFC	0.0018752	0.70987
ENSMMUG00000004568	dmPFC	0.000193856	0.893038
ENSMMUG00000004571	dmPFC	0.00947902	0.642259
ENSMMUG00000004573	dmPFC	0.000277293	0.857806
ENSMMUG00000004574	dmPFC	-0.000693794	0.850782
ENSMMUG00000004577	dmPFC	-0.00419619	0.749086
ENSMMUG00000004586	dmPFC	-0.000473071	0.862023
ENSMMUG00000004591	dmPFC	0.00849948	0.325517
ENSMMUG00000004592	dmPFC	0.0479368	0.0606309
ENSMMUG00000004594	dmPFC	0.00876995	0.641594
ENSMMUG00000004595	dmPFC	0.00144624	0.760147
ENSMMUG00000004596	dmPFC	-0.000137486	0.858944
ENSMMUG00000004598	dmPFC	-0.000374564	0.844611
ENSMMUG00000004599	dmPFC	-0.000120977	0.928656
ENSMMUG00000004600	dmPFC	-0.000961324	0.800066
ENSMMUG00000004603	dmPFC	-0.000346007	0.792298
ENSMMUG00000004604	dmPFC	0.00129741	0.827567
ENSMMUG00000004612	dmPFC	0.00365281	0.772526
ENSMMUG00000004614	dmPFC	0.00203929	0.717248
ENSMMUG00000004615	dmPFC	0.000257712	0.856029
ENSMMUG00000004616	dmPFC	3.05218e-05	0.864876
ENSMMUG00000004624	dmPFC	0.0199935	0.253106
ENSMMUG00000004625	dmPFC	0.0124307	0.618643
ENSMMUG00000004628	dmPFC	-0.0246669	0.215737
ENSMMUG00000004629	dmPFC	0.00154584	0.825902
ENSMMUG00000004639	dmPFC	0.0025711	0.659864
ENSMMUG00000004642	dmPFC	-0.00118277	0.763442
ENSMMUG00000004644	dmPFC	-0.0023743	0.731884
ENSMMUG00000004647	dmPFC	-0.000512064	0.819729
ENSMMUG00000004648	dmPFC	-0.00076439	0.766993
ENSMMUG00000004649	dmPFC	0.000373858	0.86408
ENSMMUG00000004657	dmPFC	0.00304206	0.546668
ENSMMUG00000004660	dmPFC	0.00261218	0.826208
ENSMMUG00000004662	dmPFC	-0.0012786	0.787874
ENSMMUG00000004664	dmPFC	0.000483544	0.86921
ENSMMUG00000004666	dmPFC	0.00122525	0.783473
ENSMMUG00000004671	dmPFC	0.000611006	0.838358
ENSMMUG00000004674	dmPFC	0.000111946	0.85904
ENSMMUG00000004675	dmPFC	-0.000171962	0.864701
ENSMMUG00000004677	dmPFC	0.000584647	0.863341
ENSMMUG00000004679	dmPFC	9.05234e-05	0.96989
ENSMMUG00000004682	dmPFC	0.00178776	0.729691
ENSMMUG00000004683	dmPFC	0.000437015	0.878046
ENSMMUG00000004686	dmPFC	0.00114923	0.701546
ENSMMUG00000004688	dmPFC	0.000504105	0.839497
ENSMMUG00000004696	dmPFC	0.000166156	0.874396
ENSMMUG00000004703	dmPFC	0.00127267	0.82004
ENSMMUG00000004708	dmPFC	0.00334543	0.49668
ENSMMUG00000004709	dmPFC	0.0262845	0.0981817
ENSMMUG00000004711	dmPFC	-0.00219835	0.871716
ENSMMUG00000004712	dmPFC	-0.00263519	0.80562
ENSMMUG00000004717	dmPFC	0.00292379	0.812285
ENSMMUG00000004718	dmPFC	0.0405157	0.00225521
ENSMMUG00000004719	dmPFC	0.00237612	0.630616
ENSMMUG00000004723	dmPFC	-0.00514362	0.476087
ENSMMUG00000004730	dmPFC	0.00607331	0.287236
ENSMMUG00000004734	dmPFC	-0.000136512	0.82779
ENSMMUG00000004735	dmPFC	-0.00417421	0.499755
ENSMMUG00000004736	dmPFC	-0.00298601	0.675691
ENSMMUG00000004738	dmPFC	0.00230783	0.631988
ENSMMUG00000004740	dmPFC	0.00343267	0.563907
ENSMMUG00000004744	dmPFC	0.000231762	0.888608
ENSMMUG00000004748	dmPFC	-0.00201048	0.732859
ENSMMUG00000004750	dmPFC	0.0108456	0.336968
ENSMMUG00000004751	dmPFC	0.000351445	0.847952
ENSMMUG00000004754	dmPFC	0.00638038	0.662204
ENSMMUG00000004756	dmPFC	0.00093093	0.789981
ENSMMUG00000004758	dmPFC	-0.00534747	0.672187
ENSMMUG00000004760	dmPFC	0.000134319	0.871673
ENSMMUG00000004762	dmPFC	0.00202884	0.631574
ENSMMUG00000004764	dmPFC	-0.00176702	0.863614
ENSMMUG00000004765	dmPFC	0.00144815	0.742936
ENSMMUG00000004767	dmPFC	0.018958	0.286136
ENSMMUG00000004771	dmPFC	-0.000927798	0.821514
ENSMMUG00000004777	dmPFC	0.000770721	0.774536
ENSMMUG00000004778	dmPFC	-0.00126717	0.736886
ENSMMUG00000004784	dmPFC	0.000861667	0.817162
ENSMMUG00000004785	dmPFC	-0.00401813	0.803435
ENSMMUG00000004788	dmPFC	0.00143106	0.78706
ENSMMUG00000004791	dmPFC	0.000416809	0.867085
ENSMMUG00000004793	dmPFC	0.000403458	0.868631
ENSMMUG00000004799	dmPFC	0.000699998	0.831005
ENSMMUG00000004800	dmPFC	2.15574e-05	0.92706
ENSMMUG00000004801	dmPFC	-0.000577496	0.848798
ENSMMUG00000004802	dmPFC	-0.000128656	0.900414
ENSMMUG00000004805	dmPFC	0.000505515	0.821423
ENSMMUG00000004808	dmPFC	0.00510755	0.486965
ENSMMUG00000004810	dmPFC	0.00343974	0.458807
ENSMMUG00000004811	dmPFC	0.0112149	0.200678
ENSMMUG00000004813	dmPFC	0.00251693	0.610332
ENSMMUG00000004816	dmPFC	-0.000471676	0.844641
ENSMMUG00000004818	dmPFC	0.0015884	0.843957
ENSMMUG00000004820	dmPFC	0.000966403	0.795874
ENSMMUG00000004829	dmPFC	-0.00252935	0.81632
ENSMMUG00000004843	dmPFC	0.000740083	0.827698
ENSMMUG00000004846	dmPFC	-0.000480424	0.830654
ENSMMUG00000004852	dmPFC	-0.000337562	0.741405
ENSMMUG00000004856	dmPFC	-0.00210497	0.72235
ENSMMUG00000004861	dmPFC	-0.000297079	0.95485
ENSMMUG00000004863	dmPFC	4.93825e-05	0.888903
ENSMMUG00000004865	dmPFC	0.000542456	0.855347
ENSMMUG00000004868	dmPFC	0.00112659	0.826095
ENSMMUG00000004869	dmPFC	0.00195303	0.729738
ENSMMUG00000004871	dmPFC	-0.00055148	0.884376
ENSMMUG00000004873	dmPFC	0.00750332	0.241073
ENSMMUG00000004877	dmPFC	0.00133009	0.68854
ENSMMUG00000004878	dmPFC	0.00448898	0.514546
ENSMMUG00000004885	dmPFC	-0.0212371	0.48662
ENSMMUG00000004886	dmPFC	-0.00205514	0.649301
ENSMMUG00000004893	dmPFC	4.82066e-06	0.876946
ENSMMUG00000004896	dmPFC	-0.0537346	0.0120892
ENSMMUG00000004897	dmPFC	-0.00287012	0.731798
ENSMMUG00000004898	dmPFC	0.000447251	0.846962
ENSMMUG00000004901	dmPFC	0.00114763	0.78671
ENSMMUG00000004902	dmPFC	0.00726974	0.387823
ENSMMUG00000004903	dmPFC	0.00235997	0.826934
ENSMMUG00000004911	dmPFC	-0.000272944	0.771074
ENSMMUG00000004913	dmPFC	0.000851675	0.834787
ENSMMUG00000004915	dmPFC	-0.00280235	0.834308
ENSMMUG00000004917	dmPFC	-0.0101005	0.608866
ENSMMUG00000004921	dmPFC	-0.0025591	0.695593
ENSMMUG00000004926	dmPFC	0.00879089	0.134099
ENSMMUG00000004928	dmPFC	0.000527464	0.842858
ENSMMUG00000004933	dmPFC	-1.94411e-05	0.92995
ENSMMUG00000004935	dmPFC	0.00475926	0.490635
ENSMMUG00000004938	dmPFC	-0.00250665	0.799757
ENSMMUG00000004942	dmPFC	0.00272591	0.622318
ENSMMUG00000004944	dmPFC	0.00357495	0.766052
ENSMMUG00000004949	dmPFC	0.00178659	0.719758
ENSMMUG00000004950	dmPFC	0.000107129	0.862391
ENSMMUG00000004951	dmPFC	0.000820815	0.82809
ENSMMUG00000004952	dmPFC	-0.00300367	0.554893
ENSMMUG00000004954	dmPFC	0.000222089	0.871716
ENSMMUG00000004956	dmPFC	0.017688	0.414808
ENSMMUG00000004958	dmPFC	-0.00059329	0.82399
ENSMMUG00000004961	dmPFC	-0.0012577	0.752082
ENSMMUG00000004964	dmPFC	0.000130838	0.893133
ENSMMUG00000004966	dmPFC	0.000528528	0.874866
ENSMMUG00000004968	dmPFC	-0.0268048	0.52349
ENSMMUG00000004977	dmPFC	-0.00140312	0.707397
ENSMMUG00000004983	dmPFC	7.58627e-05	0.881347
ENSMMUG00000004984	dmPFC	-0.00193882	0.69151
ENSMMUG00000004994	dmPFC	0.0054771	0.659781
ENSMMUG00000004998	dmPFC	0.000684515	0.77001
ENSMMUG00000005002	dmPFC	0.00223523	0.634803
ENSMMUG00000005004	dmPFC	0.00293803	0.623111
ENSMMUG00000005005	dmPFC	0.00170859	0.754438
ENSMMUG00000005006	dmPFC	-0.00136271	0.838089
ENSMMUG00000005007	dmPFC	-0.00273144	0.605109
ENSMMUG00000005010	dmPFC	-0.0182394	0.347625
ENSMMUG00000005011	dmPFC	-0.00648588	0.748514
ENSMMUG00000005016	dmPFC	0.0029608	0.639479
ENSMMUG00000005023	dmPFC	-0.000423898	0.851676
ENSMMUG00000005024	dmPFC	-0.000554447	0.842004
ENSMMUG00000005028	dmPFC	-0.0467617	0.215575
ENSMMUG00000005029	dmPFC	-0.000786165	0.743278
ENSMMUG00000005032	dmPFC	-0.00251336	0.636572
ENSMMUG00000005040	dmPFC	0.00929484	0.600432
ENSMMUG00000005041	dmPFC	0.00240346	0.677634
ENSMMUG00000005042	dmPFC	0.00789921	0.305303
ENSMMUG00000005046	dmPFC	0.00281698	0.660694
ENSMMUG00000005047	dmPFC	0.00013018	0.859365
ENSMMUG00000005051	dmPFC	0.000862309	0.809977
ENSMMUG00000005055	dmPFC	0.00103817	0.836991
ENSMMUG00000005056	dmPFC	0.00113205	0.820264
ENSMMUG00000005063	dmPFC	0.00105606	0.863095
ENSMMUG00000005067	dmPFC	0.030375	0.149202
ENSMMUG00000005070	dmPFC	-0.00094773	0.789834
ENSMMUG00000005072	dmPFC	-0.000423254	0.879271
ENSMMUG00000005073	dmPFC	-0.000881897	0.780563
ENSMMUG00000005076	dmPFC	0.00120023	0.827399
ENSMMUG00000005078	dmPFC	0.00488788	0.684794
ENSMMUG00000005080	dmPFC	-0.000884431	0.810127
ENSMMUG00000005082	dmPFC	-0.000103532	0.92011
ENSMMUG00000005091	dmPFC	0.004607	0.59238
ENSMMUG00000005092	dmPFC	0.000990305	0.784541
ENSMMUG00000005093	dmPFC	0.00490337	0.731127
ENSMMUG00000005096	dmPFC	6.69488e-05	0.873317
ENSMMUG00000005098	dmPFC	0.000371644	0.858085
ENSMMUG00000005099	dmPFC	0.00091931	0.852194
ENSMMUG00000005101	dmPFC	0.00141917	0.74817
ENSMMUG00000005103	dmPFC	0.000932919	0.763332
ENSMMUG00000005106	dmPFC	0.00216304	0.687061
ENSMMUG00000005108	dmPFC	-0.0714473	0.00889669
ENSMMUG00000005119	dmPFC	0.000194482	0.881919
ENSMMUG00000005120	dmPFC	-0.00469019	0.532124
ENSMMUG00000005122	dmPFC	0.00490739	0.502747
ENSMMUG00000005123	dmPFC	-0.00107029	0.829344
ENSMMUG00000005125	dmPFC	0.00525772	0.780355
ENSMMUG00000005127	dmPFC	0.00134421	0.799131
ENSMMUG00000005131	dmPFC	-0.00155188	0.756073
ENSMMUG00000005134	dmPFC	0.00519681	0.733521
ENSMMUG00000005136	dmPFC	0.00120871	0.857283
ENSMMUG00000005137	dmPFC	-0.00230758	0.73662
ENSMMUG00000005140	dmPFC	0.00450682	0.526902
ENSMMUG00000005141	dmPFC	-0.00047764	0.852088
ENSMMUG00000005145	dmPFC	0.0101192	0.61703
ENSMMUG00000005147	dmPFC	-0.000152967	0.878851
ENSMMUG00000005148	dmPFC	-0.00080367	0.81205
ENSMMUG00000005149	dmPFC	-0.0404893	0.023109
ENSMMUG00000005155	dmPFC	-0.000245424	0.888149
ENSMMUG00000005156	dmPFC	-0.000290916	0.823193
ENSMMUG00000005158	dmPFC	0.0296227	0.0115155
ENSMMUG00000005159	dmPFC	-0.00257822	0.632777
ENSMMUG00000005161	dmPFC	-0.00172207	0.842176
ENSMMUG00000005174	dmPFC	-0.00180484	0.832611
ENSMMUG00000005176	dmPFC	-0.00166274	0.838194
ENSMMUG00000005177	dmPFC	0.000206275	0.875573
ENSMMUG00000005181	dmPFC	0.00032949	0.854408
ENSMMUG00000005182	dmPFC	-0.000883671	0.819188
ENSMMUG00000005185	dmPFC	0.000267506	0.865344
ENSMMUG00000005186	dmPFC	0.00901358	0.650909
ENSMMUG00000005189	dmPFC	-0.0023906	0.823621
ENSMMUG00000005190	dmPFC	-0.00484437	0.762133
ENSMMUG00000005192	dmPFC	0.00801115	0.205443
ENSMMUG00000005193	dmPFC	0.00402752	0.442019
ENSMMUG00000005199	dmPFC	0.000641029	0.809649
ENSMMUG00000005200	dmPFC	-0.0161568	0.356257
ENSMMUG00000005204	dmPFC	0.00228126	0.643381
ENSMMUG00000005207	dmPFC	-0.00223564	0.714009
ENSMMUG00000005208	dmPFC	-0.00042914	0.832042
ENSMMUG00000005209	dmPFC	-0.00434514	0.727138
ENSMMUG00000005210	dmPFC	0.000209569	0.893369
ENSMMUG00000005214	dmPFC	0.000850999	0.817101
ENSMMUG00000005215	dmPFC	0.00476414	0.757316
ENSMMUG00000005217	dmPFC	0.000291218	0.860809
ENSMMUG00000005218	dmPFC	0.0018185	0.680831
ENSMMUG00000005219	dmPFC	0.00221381	0.641597
ENSMMUG00000005220	dmPFC	0.056649	0.0559946
ENSMMUG00000005221	dmPFC	0.00115471	0.742331
ENSMMUG00000005222	dmPFC	0.00200872	0.79146
ENSMMUG00000005225	dmPFC	-0.0371586	0.22003
ENSMMUG00000005226	dmPFC	0.045989	0.0387515
ENSMMUG00000005227	dmPFC	0.00292278	0.543113
ENSMMUG00000005228	dmPFC	-0.0326679	0.000685451
ENSMMUG00000005229	dmPFC	-0.000566027	0.695156
ENSMMUG00000005232	dmPFC	0.1092	0.00662739
ENSMMUG00000005233	dmPFC	0.0347931	0.423992
ENSMMUG00000005240	dmPFC	-0.000204338	0.906821
ENSMMUG00000005246	dmPFC	-0.000138567	0.842819
ENSMMUG00000005252	dmPFC	0.00207889	0.657944
ENSMMUG00000005255	dmPFC	0.00100583	0.84198
ENSMMUG00000005260	dmPFC	-0.000280947	0.881563
ENSMMUG00000005263	dmPFC	-0.0467306	0.000687605
ENSMMUG00000005269	dmPFC	0.000123209	0.89283
ENSMMUG00000005271	dmPFC	0.000300102	0.861074
ENSMMUG00000005272	dmPFC	0.00130113	0.798508
ENSMMUG00000005279	dmPFC	0.00219545	0.728222
ENSMMUG00000005280	dmPFC	-0.000337736	0.862325
ENSMMUG00000005293	dmPFC	-0.034382	0.030054
ENSMMUG00000005294	dmPFC	0.00032006	0.87859
ENSMMUG00000005297	dmPFC	0.00860751	0.20009
ENSMMUG00000005298	dmPFC	0.0161402	0.381035
ENSMMUG00000005299	dmPFC	0.00138842	0.833978
ENSMMUG00000005300	dmPFC	0.000580312	0.786969
ENSMMUG00000005301	dmPFC	-0.0317223	0.107719
ENSMMUG00000005302	dmPFC	0.00515313	0.331909
ENSMMUG00000005306	dmPFC	0.0010536	0.782535
ENSMMUG00000005307	dmPFC	0.0128295	0.644661
ENSMMUG00000005312	dmPFC	-3.91232e-05	0.95488
ENSMMUG00000005314	dmPFC	0.000894827	0.831065
ENSMMUG00000005323	dmPFC	0.000722415	0.852752
ENSMMUG00000005331	dmPFC	0.000156743	0.904716
ENSMMUG00000005336	dmPFC	-0.000116449	0.834283
ENSMMUG00000005340	dmPFC	0.00155233	0.824591
ENSMMUG00000005341	dmPFC	-7.29339e-05	0.860772
ENSMMUG00000005342	dmPFC	0.00620919	0.536979
ENSMMUG00000005348	dmPFC	0.00300633	0.78901
ENSMMUG00000005350	dmPFC	0.000528145	0.86395
ENSMMUG00000005352	dmPFC	0.109383	6.76432e-08
ENSMMUG00000005355	dmPFC	0.00224533	0.729972
ENSMMUG00000005356	dmPFC	-0.00457904	0.531503
ENSMMUG00000005357	dmPFC	0.00192909	0.747266
ENSMMUG00000005365	dmPFC	0.0223574	0.449218
ENSMMUG00000005369	dmPFC	-0.000464513	0.869467
ENSMMUG00000005371	dmPFC	0.000127162	0.850728
ENSMMUG00000005372	dmPFC	0.00164241	0.760958
ENSMMUG00000005376	dmPFC	0.0397041	0.02218
ENSMMUG00000005377	dmPFC	0.00173842	0.760331
ENSMMUG00000005380	dmPFC	0.00119369	0.805141
ENSMMUG00000005383	dmPFC	-9.86005e-05	0.862784
ENSMMUG00000005389	dmPFC	0.000366254	0.853237
ENSMMUG00000005391	dmPFC	-0.00745852	0.581054
ENSMMUG00000005393	dmPFC	0.000228784	0.911844
ENSMMUG00000005396	dmPFC	0.00314864	0.761726
ENSMMUG00000005397	dmPFC	0.00044684	0.840751
ENSMMUG00000005401	dmPFC	0.00140311	0.780872
ENSMMUG00000005402	dmPFC	0.00272428	0.795614
ENSMMUG00000005403	dmPFC	-0.00164455	0.746532
ENSMMUG00000005406	dmPFC	0.000842707	0.775562
ENSMMUG00000005410	dmPFC	-0.00454978	0.467453
ENSMMUG00000005414	dmPFC	0.00292646	0.63921
ENSMMUG00000005423	dmPFC	-0.0393076	0.130813
ENSMMUG00000005426	dmPFC	2.79837e-05	0.829502
ENSMMUG00000005430	dmPFC	-0.000579586	0.80341
ENSMMUG00000005431	dmPFC	0.00257705	0.641897
ENSMMUG00000005434	dmPFC	0.00275766	0.585068
ENSMMUG00000005435	dmPFC	-1.55381e-06	0.907659
ENSMMUG00000005440	dmPFC	-0.000501165	0.888629
ENSMMUG00000005442	dmPFC	-0.000357691	0.83175
ENSMMUG00000005446	dmPFC	-0.00362776	0.544452
ENSMMUG00000005447	dmPFC	-0.000431884	0.833552
ENSMMUG00000005448	dmPFC	0.000980257	0.896262
ENSMMUG00000005451	dmPFC	0.00230888	0.762197
ENSMMUG00000005452	dmPFC	-0.000671791	0.866703
ENSMMUG00000005456	dmPFC	-0.000297096	0.865636
ENSMMUG00000005461	dmPFC	-0.00692847	0.368426
ENSMMUG00000005463	dmPFC	-0.000927262	0.816765
ENSMMUG00000005465	dmPFC	0.000275438	0.876998
ENSMMUG00000005477	dmPFC	-0.000635508	0.838052
ENSMMUG00000005478	dmPFC	0.0103943	0.632874
ENSMMUG00000005480	dmPFC	0.0560143	0.16435
ENSMMUG00000005482	dmPFC	-0.000493636	0.766987
ENSMMUG00000005483	dmPFC	0.00227549	0.771908
ENSMMUG00000005488	dmPFC	0.00059003	0.805015
ENSMMUG00000005492	dmPFC	0.0046306	0.542303
ENSMMUG00000005493	dmPFC	0.00428253	0.745176
ENSMMUG00000005494	dmPFC	-0.00113401	0.839593
ENSMMUG00000005498	dmPFC	-0.000413581	0.839755
ENSMMUG00000005501	dmPFC	0.00228662	0.66207
ENSMMUG00000005502	dmPFC	0.00617117	0.306978
ENSMMUG00000005505	dmPFC	0.000604751	0.830048
ENSMMUG00000005507	dmPFC	0.00245784	0.733746
ENSMMUG00000005508	dmPFC	0.00144356	0.812109
ENSMMUG00000005509	dmPFC	8.68383e-05	0.881773
ENSMMUG00000005511	dmPFC	0.0140871	0.253597
ENSMMUG00000005513	dmPFC	0.000205408	0.888999
ENSMMUG00000005514	dmPFC	0.000421527	0.865107
ENSMMUG00000005515	dmPFC	0.000128912	0.88433
ENSMMUG00000005520	dmPFC	0.000204546	0.8994
ENSMMUG00000005521	dmPFC	0.00251216	0.785886
ENSMMUG00000005526	dmPFC	-0.0028395	0.639165
ENSMMUG00000005527	dmPFC	0.0293543	0.0920556
ENSMMUG00000005530	dmPFC	0.00104402	0.790755
ENSMMUG00000005533	dmPFC	-0.00622835	0.369754
ENSMMUG00000005539	dmPFC	0.000136519	0.876918
ENSMMUG00000005547	dmPFC	0.000978354	0.814994
ENSMMUG00000005548	dmPFC	0.000471767	0.842863
ENSMMUG00000005552	dmPFC	0.00108665	0.770636
ENSMMUG00000005553	dmPFC	0.00225655	0.689861
ENSMMUG00000005554	dmPFC	0.0251521	0.150836
ENSMMUG00000005557	dmPFC	-0.00080523	0.790204
ENSMMUG00000005561	dmPFC	-0.00174274	0.742319
ENSMMUG00000005573	dmPFC	-0.004808	0.43095
ENSMMUG00000005576	dmPFC	-0.00219521	0.654462
ENSMMUG00000005577	dmPFC	0.0298285	0.444552
ENSMMUG00000005578	dmPFC	0.0489215	3.84434e-05
ENSMMUG00000005579	dmPFC	0.00197356	0.796931
ENSMMUG00000005585	dmPFC	-0.0027456	0.638228
ENSMMUG00000005588	dmPFC	0.00305488	0.659951
ENSMMUG00000005593	dmPFC	5.12885e-05	0.891677
ENSMMUG00000005595	dmPFC	-0.00109117	0.782943
ENSMMUG00000005596	dmPFC	-0.000981511	0.849829
ENSMMUG00000005597	dmPFC	0.00702219	0.280837
ENSMMUG00000005598	dmPFC	0.00380134	0.519478
ENSMMUG00000005601	dmPFC	-0.0059916	0.723732
ENSMMUG00000005612	dmPFC	0.00059362	0.835176
ENSMMUG00000005613	dmPFC	-0.000196268	0.894817
ENSMMUG00000005618	dmPFC	-0.152414	3.23191e-05
ENSMMUG00000005619	dmPFC	0.00331744	0.571877
ENSMMUG00000005620	dmPFC	0.000814021	0.788587
ENSMMUG00000005621	dmPFC	0.000336958	0.874602
ENSMMUG00000005624	dmPFC	-0.00349618	0.795723
ENSMMUG00000005625	dmPFC	0.00584889	0.428347
ENSMMUG00000005630	dmPFC	-0.00165008	0.716157
ENSMMUG00000005631	dmPFC	0.00028993	0.820173
ENSMMUG00000005633	dmPFC	-0.00201277	0.66873
ENSMMUG00000005635	dmPFC	-0.00139982	0.792532
ENSMMUG00000005637	dmPFC	0.0573849	0.0318055
ENSMMUG00000005639	dmPFC	-0.00279603	0.605965
ENSMMUG00000005646	dmPFC	0.0183423	0.39202
ENSMMUG00000005649	dmPFC	0.0239849	0.183985
ENSMMUG00000005652	dmPFC	0.000739888	0.784981
ENSMMUG00000005656	dmPFC	0.000185589	0.871462
ENSMMUG00000005660	dmPFC	0.000225667	0.91754
ENSMMUG00000005662	dmPFC	0.00153596	0.703844
ENSMMUG00000005663	dmPFC	-0.000965537	0.802438
ENSMMUG00000005666	dmPFC	0.0114296	0.567575
ENSMMUG00000005667	dmPFC	-0.00577199	0.664484
ENSMMUG00000005669	dmPFC	-0.000221859	0.805397
ENSMMUG00000005670	dmPFC	0.0011458	0.773191
ENSMMUG00000005673	dmPFC	0.01743	0.421021
ENSMMUG00000005674	dmPFC	-0.0012586	0.730038
ENSMMUG00000005675	dmPFC	-0.00144316	0.735443
ENSMMUG00000005679	dmPFC	0.00590283	0.446998
ENSMMUG00000005681	dmPFC	-0.0300655	0.331166
ENSMMUG00000005682	dmPFC	-0.00147028	0.805112
ENSMMUG00000005684	dmPFC	0.00428472	0.501262
ENSMMUG00000005685	dmPFC	-0.000399282	0.852134
ENSMMUG00000005686	dmPFC	0.00506439	0.496351
ENSMMUG00000005687	dmPFC	-0.000705215	0.873907
ENSMMUG00000005688	dmPFC	0.000944827	0.784914
ENSMMUG00000005689	dmPFC	-0.00690382	0.672445
ENSMMUG00000005697	dmPFC	-0.000278343	0.7729
ENSMMUG00000005701	dmPFC	-0.000125867	0.844737
ENSMMUG00000005723	dmPFC	0.000420851	0.87718
ENSMMUG00000005727	dmPFC	-0.0341012	0.0687426
ENSMMUG00000005729	dmPFC	0.00463374	0.493864
ENSMMUG00000005730	dmPFC	-0.0456277	0.0564127
ENSMMUG00000005732	dmPFC	-0.00121676	0.731448
ENSMMUG00000005737	dmPFC	-0.000103573	0.865503
ENSMMUG00000005738	dmPFC	0.000364833	0.749946
ENSMMUG00000005739	dmPFC	0.00671645	0.679164
ENSMMUG00000005744	dmPFC	-0.000314923	0.883961
ENSMMUG00000005747	dmPFC	-0.00550573	0.766339
ENSMMUG00000005754	dmPFC	0.00952524	0.395064
ENSMMUG00000005756	dmPFC	-0.00115303	0.885342
ENSMMUG00000005761	dmPFC	-0.00413176	0.791924
ENSMMUG00000005767	dmPFC	0.00057867	0.915773
ENSMMUG00000005768	dmPFC	0.000181571	0.880385
ENSMMUG00000005772	dmPFC	0.000572511	0.847238
ENSMMUG00000005775	dmPFC	-0.00262202	0.791839
ENSMMUG00000005776	dmPFC	-0.00274011	0.683999
ENSMMUG00000005777	dmPFC	0.00266464	0.657204
ENSMMUG00000005780	dmPFC	0.00127057	0.754301
ENSMMUG00000005781	dmPFC	-0.021171	0.270507
ENSMMUG00000005782	dmPFC	-0.00402357	0.787217
ENSMMUG00000005786	dmPFC	0.00189457	0.774106
ENSMMUG00000005790	dmPFC	0.0253709	0.0786596
ENSMMUG00000005798	dmPFC	-0.000389545	0.840766
ENSMMUG00000005801	dmPFC	-9.99507e-05	0.906454
ENSMMUG00000005803	dmPFC	-0.00200184	0.606732
ENSMMUG00000005812	dmPFC	-0.000337692	0.880326
ENSMMUG00000005815	dmPFC	0.00283389	0.575734
ENSMMUG00000005816	dmPFC	0.0019725	0.74489
ENSMMUG00000005818	dmPFC	-0.00655362	0.347801
ENSMMUG00000005820	dmPFC	0.000869614	0.782796
ENSMMUG00000005827	dmPFC	-5.50958e-05	0.870803
ENSMMUG00000005829	dmPFC	-0.0897738	0.0585413
ENSMMUG00000005830	dmPFC	-0.047159	0.00458665
ENSMMUG00000005839	dmPFC	5.79438e-05	0.888252
ENSMMUG00000005844	dmPFC	0.0158341	0.262399
ENSMMUG00000005847	dmPFC	0.00214514	0.726748
ENSMMUG00000005854	dmPFC	0.00276975	0.627348
ENSMMUG00000005856	dmPFC	-0.00291038	0.628273
ENSMMUG00000005858	dmPFC	0.0316192	0.611078
ENSMMUG00000005863	dmPFC	-0.00103525	0.783703
ENSMMUG00000005869	dmPFC	-0.000200395	0.910062
ENSMMUG00000005870	dmPFC	0.00297673	0.563837
ENSMMUG00000005871	dmPFC	-0.000205713	0.842307
ENSMMUG00000005875	dmPFC	-0.000288389	0.871098
ENSMMUG00000005877	dmPFC	-3.89668e-05	0.886798
ENSMMUG00000005878	dmPFC	0.000555746	0.847495
ENSMMUG00000005879	dmPFC	0.00058726	0.859019
ENSMMUG00000005880	dmPFC	0.00777459	0.225123
ENSMMUG00000005881	dmPFC	-0.00611637	0.734431
ENSMMUG00000005884	dmPFC	-0.00254968	0.626695
ENSMMUG00000005886	dmPFC	-0.00303694	0.697571
ENSMMUG00000005888	dmPFC	-0.00210739	0.687147
ENSMMUG00000005892	dmPFC	0.00010082	0.770144
ENSMMUG00000005893	dmPFC	0.00146194	0.750617
ENSMMUG00000005895	dmPFC	-0.00120656	0.82811
ENSMMUG00000005898	dmPFC	-4.51744e-05	0.889246
ENSMMUG00000005903	dmPFC	-0.000620923	0.88717
ENSMMUG00000005904	dmPFC	0.000754456	0.864062
ENSMMUG00000005905	dmPFC	0.00112736	0.838753
ENSMMUG00000005906	dmPFC	0.00232634	0.764611
ENSMMUG00000005909	dmPFC	-0.00140008	0.785889
ENSMMUG00000005915	dmPFC	0.00392066	0.655033
ENSMMUG00000005916	dmPFC	-0.000408248	0.875808
ENSMMUG00000005917	dmPFC	0.000626686	0.864416
ENSMMUG00000005919	dmPFC	0.000731271	0.789059
ENSMMUG00000005921	dmPFC	0.00282521	0.62548
ENSMMUG00000005923	dmPFC	-0.000534018	0.832325
ENSMMUG00000005925	dmPFC	-0.00790495	0.375839
ENSMMUG00000005938	dmPFC	0.0061963	0.677209
ENSMMUG00000005939	dmPFC	0.00228769	0.780752
ENSMMUG00000005942	dmPFC	0.00154721	0.803091
ENSMMUG00000005947	dmPFC	0.00125204	0.820656
ENSMMUG00000005959	dmPFC	0.00037903	0.812207
ENSMMUG00000005960	dmPFC	-0.00346341	0.432037
ENSMMUG00000005962	dmPFC	-0.000763933	0.807463
ENSMMUG00000005971	dmPFC	0.00171487	0.837507
ENSMMUG00000005982	dmPFC	-0.001951	0.744072
ENSMMUG00000005985	dmPFC	0.00214418	0.646258
ENSMMUG00000005987	dmPFC	-0.000851209	0.822275
ENSMMUG00000005989	dmPFC	0.000712161	0.848267
ENSMMUG00000005992	dmPFC	-0.000708783	0.852155
ENSMMUG00000005994	dmPFC	0.00214177	0.827484
ENSMMUG00000006000	dmPFC	0.00138835	0.746558
ENSMMUG00000006001	dmPFC	0.00765752	0.54032
ENSMMUG00000006005	dmPFC	0.000546922	0.857122
ENSMMUG00000006007	dmPFC	0.0015497	0.719756
ENSMMUG00000006009	dmPFC	-0.000345618	0.818228
ENSMMUG00000006018	dmPFC	0.0577014	0.00264618
ENSMMUG00000006026	dmPFC	0.00396667	0.791163
ENSMMUG00000006027	dmPFC	0.00120232	0.787897
ENSMMUG00000006033	dmPFC	-0.000441863	0.829542
ENSMMUG00000006039	dmPFC	-0.000171772	0.875201
ENSMMUG00000006047	dmPFC	-0.00114952	0.768046
ENSMMUG00000006048	dmPFC	0.000774338	0.838091
ENSMMUG00000006050	dmPFC	-0.000301623	0.861395
ENSMMUG00000006052	dmPFC	-0.00840825	0.72756
ENSMMUG00000006057	dmPFC	0.00213836	0.6838
ENSMMUG00000006058	dmPFC	-0.0759541	0.0429699
ENSMMUG00000006059	dmPFC	0.0145772	0.406038
ENSMMUG00000006063	dmPFC	0.000888521	0.933441
ENSMMUG00000006066	dmPFC	-0.00110655	0.825382
ENSMMUG00000006068	dmPFC	0.00882218	0.750652
ENSMMUG00000006071	dmPFC	0.00602541	0.401713
ENSMMUG00000006075	dmPFC	-0.000692296	0.872486
ENSMMUG00000006076	dmPFC	0.000412757	0.857607
ENSMMUG00000006077	dmPFC	0.00167112	0.859983
ENSMMUG00000006086	dmPFC	0.000494593	0.750082
ENSMMUG00000006087	dmPFC	0.00183819	0.73592
ENSMMUG00000006089	dmPFC	0.00836739	0.314272
ENSMMUG00000006091	dmPFC	0.00737192	0.325106
ENSMMUG00000006093	dmPFC	0.00681336	0.536312
ENSMMUG00000006101	dmPFC	0.000962091	0.780808
ENSMMUG00000006102	dmPFC	0.00157941	0.735531
ENSMMUG00000006107	dmPFC	-0.000987122	0.810289
ENSMMUG00000006111	dmPFC	0.000266321	0.885923
ENSMMUG00000006114	dmPFC	0.00297976	0.745463
ENSMMUG00000006115	dmPFC	0.000552824	0.871536
ENSMMUG00000006116	dmPFC	-0.00732162	0.650725
ENSMMUG00000006117	dmPFC	-0.000866794	0.843709
ENSMMUG00000006119	dmPFC	0.000725265	0.8241
ENSMMUG00000006120	dmPFC	0.00106003	0.788269
ENSMMUG00000006128	dmPFC	0.0385715	0.0255831
ENSMMUG00000006130	dmPFC	0.0015372	0.73015
ENSMMUG00000006132	dmPFC	-0.000219439	0.873715
ENSMMUG00000006135	dmPFC	-0.0159324	0.394659
ENSMMUG00000006136	dmPFC	-9.2063e-05	0.870583
ENSMMUG00000006139	dmPFC	0.000271478	0.916506
ENSMMUG00000006141	dmPFC	0.000627281	0.86347
ENSMMUG00000006143	dmPFC	-0.00088423	0.77283
ENSMMUG00000006147	dmPFC	-0.000388618	0.863577
ENSMMUG00000006154	dmPFC	-0.00100345	0.703228
ENSMMUG00000006155	dmPFC	-0.000980407	0.848763
ENSMMUG00000006158	dmPFC	-0.00518051	0.694815
ENSMMUG00000006159	dmPFC	-0.000931818	0.761426
ENSMMUG00000006160	dmPFC	1.20689e-05	0.827286
ENSMMUG00000006161	dmPFC	-6.50813e-05	0.85881
ENSMMUG00000006163	dmPFC	0.000198732	0.875283
ENSMMUG00000006164	dmPFC	-0.000579533	0.866492
ENSMMUG00000006165	dmPFC	-0.00222732	0.646195
ENSMMUG00000006169	dmPFC	0.00109005	0.762046
ENSMMUG00000006171	dmPFC	-0.0422325	0.0155776
ENSMMUG00000006181	dmPFC	-0.000953712	0.732339
ENSMMUG00000006193	dmPFC	-0.0017492	0.765594
ENSMMUG00000006197	dmPFC	-0.00126845	0.828719
ENSMMUG00000006199	dmPFC	-0.0029686	0.842024
ENSMMUG00000006202	dmPFC	-0.00225883	0.760397
ENSMMUG00000006203	dmPFC	-0.00209243	0.681389
ENSMMUG00000006205	dmPFC	0.00512494	0.58056
ENSMMUG00000006206	dmPFC	0.000596664	0.774686
ENSMMUG00000006207	dmPFC	0.00976121	0.164482
ENSMMUG00000006209	dmPFC	-2.50981e-05	0.87812
ENSMMUG00000006215	dmPFC	-9.33405e-05	0.900767
ENSMMUG00000006217	dmPFC	0.00747861	0.670825
ENSMMUG00000006221	dmPFC	-0.00314581	0.597535
ENSMMUG00000006222	dmPFC	0.000857765	0.794569
ENSMMUG00000006224	dmPFC	0.000293811	0.914995
ENSMMUG00000006225	dmPFC	0.00172544	0.693604
ENSMMUG00000006226	dmPFC	7.90127e-05	0.870267
ENSMMUG00000006233	dmPFC	-0.00397778	0.577402
[truncated: 188,082 more rows]
