# Supplementary material for: Evolutionary and biomedical implications of sex differences in the primate brain transcriptome
Source: Cell Genom. 2024 Jun 27;4(7):100589. doi: 10.1016/j.xgen.2024.100589 (PMC11293591; doi:10.1016/j.xgen.2024.100589)
Supplement: Table S14. Motif enrichment results for sex-biased gene sets (in macaques), related to Figure 4D — The target gene set consisted of genes that were consistently biased in at any region. Gene set = sex biased, male biased, or female biased. p values were derived from enrichment tests using the hypergeometric distribution. Sex-hormone-related motifs are highlighted in green. [file mmc15.xlsx]

## Sheet: Table S14
Supplementary Table 14 | Motif enrichment results for sex-biased gene sets (in macaques)
Gene set	Name	Motif	P-value	Odd's Ratio	# Target	% Target	# Background	% Background
sex-biased	Sp1(Zf)/Promoter/Homer	GGCCCCGCCCCC	0.00228589	1.13353	292	0.5348	5529.7	0.4718
sex-biased	Stat3(Stat)/mES-Stat3-ChIP-Seq(GSE11431)/Homer	CTTCCGGGAA	0.00228589	1.2119	178	0.326	3152.7	0.269
sex-biased	Elk1(ETS)/Hela-Elk1-ChIP-Seq(GSE31477)/Homer	HACTTCCGGY	0.00319234	1.13134	285	0.522	5407	0.4614
sex-biased	YY1(Zf)/Promoter/Homer	CAAGATGGCGGC	0.00457111	1.38004	71	0.13	1104.3	0.0942
sex-biased	ETS(ETS)/Promoter/Homer	AACCGGAAGT	0.00502163	1.18299	186	0.3407	3374.8	0.288
sex-biased	Elk4(ETS)/Hela-Elk4-ChIP-Seq(GSE31477)/Homer	NRYTTCCGGY	0.00575319	1.11973	287	0.5256	5501.3	0.4694
sex-biased	NRF(NRF)/Promoter/Homer	STGCGCATGCGC	0.00667758	1.22077	138	0.2527	2425.5	0.207
sex-biased	NFAT(RHD)/Jurkat-NFATC1-ChIP-Seq(Jolma_et_al.)/Homer	ATTTTCCATT	0.0070905	1.14686	226	0.4139	4230	0.3609
sex-biased	GFY-Staf(?,Zf)/Promoter/Homer	RACTACAATTCCCAGAAKGC	0.00861716	1.39005	58	0.1062	894.9	0.0764
sex-biased	NRF1(NRF)/MCF7-NRF1-ChIP-Seq(Unpublished)/Homer	CTGCGCATGCGC	0.00906803	1.20414	143	0.2619	2548.9	0.2175
sex-biased	Ronin(THAP)/ES-Thap11-ChIP-Seq(GSE51522)/Homer	RACTACAACTCCCAGVAKGC	0.00990218	1.41515	51	0.0934	773	0.066
sex-biased	Fli1(ETS)/CD8-FLI-ChIP-Seq(GSE20898)/Homer	NRYTTCCGGH	0.00992201	1.08125	364	0.6667	7225.9	0.6166
sex-biased	Hoxa10(Homeobox)/ChickenMSG-Hoxa10.Flag-ChIP-Seq(GSE86088)/Homer	GGYAATGAAA	0.0112206	1.20162	138	0.2527	2464.3	0.2103
sex-biased	Nkx2.1(Homeobox)/LungAC-Nkx2.1-ChIP-Seq(GSE43252)/Homer	RSCACTYRAG	0.0118314	1.03991	488	0.8938	10072.4	0.8595
sex-biased	ELF1(ETS)/Jurkat-ELF1-ChIP-Seq(SRA014231)/Homer	AVCCGGAAGT	0.0191013	1.109	255	0.467	4935.6	0.4211
sex-biased	STAT5(Stat)/mCD4+-Stat5-ChIP-Seq(GSE12346)/Homer	RTTTCTNAGAAA	0.0201813	1.23529	94	0.1722	1633.9	0.1394
sex-biased	GSC(Homeobox)/FrogEmbryos-GSC-ChIP-Seq(DRA000576)/Homer	RGGATTAR	0.0239689	1.07601	337	0.6172	6722.2	0.5736
sex-biased	RXR(NR),DR1/3T3L1-RXR-ChIP-Seq(GSE13511)/Homer	TAGGGCAAAGGTCA	0.0243554	1.08737	299	0.5476	5901.4	0.5036
sex-biased	ETS:RUNX(ETS,Runt)/Jurkat-RUNX1-ChIP-Seq(GSE17954)/Homer	RCAGGATGTGGT	0.028184	1.34531	47	0.0861	749.9	0.064
sex-biased	GABPA(ETS)/Jurkat-GABPa-ChIP-Seq(GSE17954)/Homer	RACCGGAAGT	0.0294224	1.0835	299	0.5476	5922.7	0.5054
sex-biased	Rbpj1(?)/Panc1-Rbpj1-ChIP-Seq(GSE47459)/Homer	HTTTCCCASG	0.0317139	1.06967	342	0.6264	6862.6	0.5856
sex-biased	GFY(?)/Promoter/Homer	ACTACAATTCCC	0.0402357	1.27954	55	0.1007	922	0.0787
sex-biased	ZFX(Zf)/mES-Zfx-ChIP-Seq(GSE11431)/Homer	AGGCCTRG	0.0404374	1.05858	369	0.6758	7481.4	0.6384
sex-biased	STAT4(Stat)/CD4-Stat4-ChIP-Seq(GSE22104)/Homer	NYTTCCWGGAAR	0.0416689	1.1017	223	0.4084	4344.9	0.3707
sex-biased	Tbet(T-box)/CD8-Tbet-ChIP-Seq(GSE33802)/Homer	AGGTGTGAAM	0.0431963	1.09708	232	0.4249	4538.6	0.3873
sex-biased	Gata2(Zf)/K562-GATA2-ChIP-Seq(GSE18829)/Homer	BBCTTATCTS	0.0442013	1.13908	148	0.2711	2789	0.238
sex-biased	Tbx5(T-box)/HL1-Tbx5.biotin-ChIP-Seq(GSE21529)/Homer	AGGTGTCA	0.0484124	1.02576	500	0.9158	10463.5	0.8928
sex-biased	LXRE(NR),DR4/RAW-LXRb.biotin-ChIP-Seq(GSE21512)/Homer	RGGTTACTANAGGTCA	0.0484124	1.24665	61	0.1117	1050	0.0896
sex-biased	Oct6(POU,Homeobox)/NPC-Pou3f1-ChIP-Seq(GSE35496)/Homer	WATGCAAATGAG	0.0549133	1.17936	93	0.1703	1692.4	0.1444
sex-biased	KLF3(Zf)/MEF-Klf3-ChIP-Seq(GSE44748)/Homer	NRGCCCCRCCCHBNN	0.0557432	1.069	302	0.5531	6063.4	0.5174
sex-biased	STAT1(Stat)/HelaS3-STAT1-ChIP-Seq(GSE12782)/Homer	NATTTCCNGGAAAT	0.0562471	1.19216	83	0.152	1494.1	0.1275
sex-biased	Klf9(Zf)/GBM-Klf9-ChIP-Seq(GSE62211)/Homer	GCCACRCCCACY	0.0582507	1.08521	242	0.4432	4786.1	0.4084
sex-biased	Maz(Zf)/HepG2-Maz-ChIP-Seq(GSE31477)/Homer	GGGGGGGG	0.0586012	1.03859	435	0.7967	8989.6	0.7671
sex-biased	HINFP(Zf)/K562-HINFP.eGFP-ChIP-Seq(Encode)/Homer	TWVGGTCCGC	0.0645058	1.09101	216	0.3956	4249.5	0.3626
sex-biased	Stat3+il21(Stat)/CD4-Stat3-ChIP-Seq(GSE19198)/Homer	SVYTTCCNGGAARB	0.0651541	1.1015	189	0.3462	3683.4	0.3143
sex-biased	Gata1(Zf)/K562-GATA1-ChIP-Seq(GSE18829)/Homer	SAGATAAGRV	0.0668035	1.13092	133	0.2436	2524.3	0.2154
sex-biased	ERE(NR),IR3/MCF7-ERa-ChIP-Seq(Unpublished)/Homer	VAGGTCACNSTGACC	0.0693215	1.19173	74	0.1355	1332.8	0.1137
sex-biased	ETV4(ETS)/HepG2-ETV4-ChIP-Seq(ENCODE)/Homer	ACCGGAAGTG	0.0735345	1.04988	362	0.663	7401.3	0.6315
sex-biased	PPARa(NR),DR1/Liver-Ppara-ChIP-Seq(GSE47954)/Homer	VNAGGKCAAAGGTCA	0.0736081	1.07178	265	0.4853	5306.4	0.4528
sex-biased	HIF2a(bHLH)/785_O-HIF2a-ChIP-Seq(GSE34871)/Homer	GCACGTACCC	0.0741993	1.12016	142	0.2601	2721.7	0.2322
sex-biased	GFX(?)/Promoter/Homer	ATTCTCGCGAGA	0.0836595	1.45374	18	0.033	266.3	0.0227
sex-biased	SF1(NR)/H295R-Nr5a1-ChIP-Seq(GSE44220)/Homer	CAAGGHCANV	0.0836595	1.12774	121	0.2216	2302.7	0.1965
sex-biased	Fosl2(bZIP)/3T3L1-Fosl2-ChIP-Seq(GSE56872)/Homer	NATGASTCABNN	0.085606	1.17694	73	0.1337	1330.7	0.1136
sex-biased	Oct4(POU,Homeobox)/mES-Oct4-ChIP-Seq(GSE11431)/Homer	ATTTGCATAW	0.0861212	1.13842	106	0.1941	1998.5	0.1705
sex-biased	PPARE(NR),DR1/3T3L1-Pparg-ChIP-Seq(GSE13511)/Homer	TGACCTTTGCCCCA	0.0874227	1.07081	251	0.4597	5031.1	0.4293
sex-biased	Ptf1a(bHLH)/Panc1-Ptf1a-ChIP-Seq(GSE47459)/Homer	ACAGCTGTTN	0.0951786	1.02652	467	0.8553	9764.3	0.8332
sex-biased	Sox3(HMG)/NPC-Sox3-ChIP-Seq(GSE33059)/Homer	CCWTTGTY	0.0982736	1.05384	311	0.5696	6334.9	0.5405
sex-biased	GATA:SCL(Zf,bHLH)/Ter119-SCL-ChIP-Seq(GSE18720)/Homer	CRGCTGBNGNSNNSAGATAA	0.098865	1.28228	32	0.0586	535.1	0.0457
sex-biased	ZNF143|STAF(Zf)/CUTLL-ZNF143-ChIP-Seq(GSE29600)/Homer	ATTTCCCAGVAKSCY	0.101368	1.11301	128	0.2344	2468.1	0.2106
sex-biased	CRX(Homeobox)/Retina-Crx-ChIP-Seq(GSE20012)/Homer	GCTAATCC	0.103519	1.03072	436	0.7985	9078.5	0.7747
sex-biased	ETV1(ETS)/GIST48-ETV1-ChIP-Seq(GSE22441)/Homer	AACCGGAAGT	0.105822	1.04201	367	0.6722	7560.6	0.6451
sex-biased	ZNF264(Zf)/HEK293-ZNF264.GFP-ChIP-Seq(GSE58341)/Homer	RGGGCACTAACY	0.11742	1.07506	201	0.3681	4013.3	0.3424
sex-biased	Smad3(MAD)/NPC-Smad3-ChIP-Seq(GSE36673)/Homer	TWGTCTGV	0.11789	1.02477	463	0.848	9698.2	0.8275
sex-biased	KLF6(Zf)/PDAC-KLF6-ChIP-Seq(GSE64557)/Homer	MKGGGYGTGGCC	0.124307	1.03263	406	0.7436	8439	0.7201
sex-biased	GATA3(Zf),DR8/iTreg-Gata3-ChIP-Seq(GSE20898)/Homer	AGATSTNDNNDSAGATAASN	0.12606	1.34884	19	0.0348	302.7	0.0258
sex-biased	Gata4(Zf)/Heart-Gata4-ChIP-Seq(GSE35151)/Homer	NBWGATAAGR	0.127072	1.0711	204	0.3736	4088.3	0.3488
sex-biased	KLF10(Zf)/HEK293-KLF10.GFP-ChIP-Seq(GSE58341)/Homer	GGGGGTGTGTCC	0.130159	1.06278	232	0.4249	4685.1	0.3998
sex-biased	ZNF711(Zf)/SHSY5Y-ZNF711-ChIP-Seq(GSE20673)/Homer	AGGCCTAG	0.133054	1.0241	457	0.837	9578.2	0.8173
sex-biased	Etv2(ETS)/ES-ER71-ChIP-Seq(GSE59402)/Homer(0.967)	NNAYTTCCTGHN	0.136422	1.05385	265	0.4853	5396.9	0.4605
sex-biased	ERG(ETS)/VCaP-ERG-ChIP-Seq(GSE14097)/Homer	ACAGGAAGTG	0.137106	1.03553	374	0.685	7751.9	0.6615
sex-biased	THRb(NR)/Liver-NR1A2-ChIP-Seq(GSE52613)/Homer	TRAGGTCA	0.137243	1.01335	518	0.9487	10971.8	0.9362
sex-biased	HNF4a(NR),DR1/HepG2-HNF4a-ChIP-Seq(GSE25021)/Homer	CARRGKBCAAAGTYCA	0.140296	1.10301	114	0.2088	2218.8	0.1893
sex-biased	TEAD2(TEA)/Py2T-Tead2-ChIP-Seq(GSE55709)/Homer	CCWGGAATGY	0.141282	1.09135	135	0.2473	2655.5	0.2266
sex-biased	BATF(bZIP)/Th17-BATF-ChIP-Seq(GSE39756)/Homer	DATGASTCAT	0.146168	1.09305	127	0.2326	2494	0.2128
sex-biased	Hoxa11(Homeobox)/ChickenMSG-Hoxa11.Flag-ChIP-Seq(GSE86088)/Homer	TTTTATGGCM	0.150318	1.03356	375	0.6868	7787.9	0.6645
sex-biased	Erra(NR)/HepG2-Erra-ChIP-Seq(GSE31477)/Homer	CAAAGGTCAG	0.151072	1.02586	431	0.7894	9017.7	0.7695
sex-biased	SCL(bHLH)/HPC7-Scl-ChIP-Seq(GSE13511)/Homer	AVCAGCTG	0.153816	1.01164	522	0.956	11074.5	0.945
sex-biased	Zac1(Zf)/Neuro2A-Plagl1-ChIP-Seq(GSE75942)/Homer	HAWGRGGCCM	0.154278	1.0163	497	0.9103	10497	0.8957
sex-biased	Oct4:Sox17(POU,Homeobox,HMG)/F9-Sox17-ChIP-Seq(GSE44553)/Homer	CCATTGTATGCAAAT	0.156453	1.21042	33	0.0604	584.4	0.0499
sex-biased	Hoxa9(Homeobox)/ChickenMSG-Hoxa9.Flag-ChIP-Seq(GSE86088)/Homer	RGCAATNAAA	0.15708	1.02842	407	0.7454	8494.5	0.7248
sex-biased	Pitx1(Homeobox)/Chicken-Pitx1-ChIP-Seq(GSE38910)/Homer	TAATCCCN	0.160253	1.01278	515	0.9432	10914.7	0.9313
sex-biased	AR-halfsite(NR)/LNCaP-AR-ChIP-Seq(GSE27824)/Homer	CCAGGAACAG	0.161864	1.01573	497	0.9103	10502.4	0.8962
sex-biased	ETS1(ETS)/Jurkat-ETS1-ChIP-Seq(GSE17954)/Homer	ACAGGAAGTG	0.164639	1.04182	302	0.5531	6221.7	0.5309
sex-biased	Tbox:Smad(T-box,MAD)/ESCd5-Smad2_3-ChIP-Seq(GSE29422)/Homer	AGGTGHCAGACA	0.164804	1.15394	52	0.0952	967	0.0825
sex-biased	TR4(NR),DR1/Hela-TR4-ChIP-Seq(GSE24685)/Homer	GAGGTCAAAGGTCA	0.167294	1.18739	37	0.0678	669	0.0571
sex-biased	TEAD4(TEA)/Tropoblast-Tead4-ChIP-Seq(GSE37350)/Homer	CCWGGAATGY	0.172389	1.05835	206	0.3773	4178.3	0.3565
sex-biased	FOXA1:AR(Forkhead,NR)/LNCAP-AR-ChIP-Seq(GSE27824)/Homer	AGTAAACAAAAAAGAACAND	0.17693	1.23596	24	0.044	416.8	0.0356
sex-biased	HEB(bHLH)/mES-Heb-ChIP-Seq(GSE53233)/Homer	VCAGCTGBNN	0.183049	1.02441	417	0.7637	8737.3	0.7455
sex-biased	Gata6(Zf)/HUG1N-GATA6-ChIP-Seq(GSE51936)/Homer	YCTTATCTBN	0.186374	1.06042	183	0.3352	3704	0.3161
sex-biased	ZNF416(Zf)/HEK293-ZNF416.GFP-ChIP-Seq(GSE58341)/Homer	WDNCTGGGCA	0.189569	1.03126	353	0.6465	7347.2	0.6269
sex-biased	HIF-1b(HLH)/T47D-HIF1b-ChIP-Seq(GSE59937)/Homer	RTACGTGC	0.199289	1.03468	316	0.5788	6556.3	0.5594
sex-biased	Slug(Zf)/Mesoderm-Snai2-ChIP-Seq(GSE61475)/Homer	SNGCACCTGCHS	0.201292	1.0537	195	0.3571	3972	0.3389
sex-biased	SPDEF(ETS)/VCaP-SPDEF-ChIP-Seq(SRA014231)/Homer	ASWTCCTGBT	0.205564	1.0402	267	0.489	5509	0.4701
sex-biased	Isl1(Homeobox)/Neuron-Isl1-ChIP-Seq(GSE31456)/Homer	CTAATKGV	0.205975	1.03036	341	0.6245	7102.8	0.6061
sex-biased	CEBP(bZIP)/ThioMac-CEBPb-ChIP-Seq(GSE21512)/Homer	ATTGCGCAAC	0.210346	1.05886	165	0.3022	3344.4	0.2854
sex-biased	Sox10(HMG)/SciaticNerve-Sox3-ChIP-Seq(GSE35132)/Homer	CCWTTGTYYB	0.21246	1.03576	291	0.533	6030.7	0.5146
sex-biased	E2A(bHLH),near_PU.1/Bcell-PU.1-ChIP-Seq(GSE21512)/Homer	NVCACCTGBN	0.216752	1.02695	362	0.663	7566.6	0.6456
sex-biased	Hoxd11(Homeobox)/ChickenMSG-Hoxd11.Flag-ChIP-Seq(GSE86088)/Homer	VGCCATAAAA	0.217839	1.02428	387	0.7088	8110	0.692
sex-biased	GATA3(Zf),DR4/iTreg-Gata3-ChIP-Seq(GSE20898)/Homer	AGATGKDGAGATAAG	0.221574	1.21595	20	0.0366	352.2	0.0301
sex-biased	JunB(bZIP)/DendriticCells-Junb-ChIP-Seq(GSE36099)/Homer	RATGASTCAT	0.22605	1.07383	108	0.1978	2158.7	0.1842
sex-biased	Hoxd12(Homeobox)/ChickenMSG-Hoxd12.Flag-ChIP-Seq(GSE86088)/Homer	HDGYAATGAAAN	0.226276	1.02732	347	0.6355	7249.3	0.6186
sex-biased	Nkx6.1(Homeobox)/Islet-Nkx6.1-ChIP-Seq(GSE40975)/Homer	GKTAATGR	0.22855	1.02396	378	0.6923	7924	0.6761
sex-biased	RUNX(Runt)/HPC7-Runx1-ChIP-Seq(GSE22178)/Homer	SAAACCACAG	0.229696	1.05658	156	0.2857	3169.1	0.2704
sex-biased	RFX(HTH)/K562-RFX3-ChIP-Seq(SRA012198)/Homer	CGGTTGCCATGGCAAC	0.229925	1.13088	42	0.0769	796.6	0.068
sex-biased	Atf2(bZIP)/3T3L1-Atf2-ChIP-Seq(GSE56872)/Homer	NRRTGACGTCAT	0.231772	1.07762	97	0.1777	1932.4	0.1649
sex-biased	Usf2(bHLH)/C2C12-Usf2-ChIP-Seq(GSE36030)/Homer	GTCACGTGGT	0.23764	1.06553	119	0.2179	2396.4	0.2045
sex-biased	ZBTB33(Zf)/GM12878-ZBTB33-ChIP-Seq(GSE32465)/Homer	GGVTCTCGCGAGAAC	0.238115	1.1354	38	0.0696	718.8	0.0613
sex-biased	TCFL2(HMG)/K562-TCF7L2-ChIP-Seq(GSE29196)/Homer	ACWTCAAAGG	0.239788	1.22441	17	0.0311	298.1	0.0254
sex-biased	Fra2(bZIP)/Striatum-Fra2-ChIP-Seq(GSE43429)/Homer	GGATGACTCATC	0.239788	1.07502	97	0.1777	1937.1	0.1653
sex-biased	ZNF16(Zf)/HEK293-ZNF16.GFP-ChIP-Seq(GSE58341)/Homer	MACCTTCYATGGCTCCCTAKTGCCY	0.241231	1.53333	5	0.0092	70.5	0.006
sex-biased	SpiB(ETS)/OCILY3-SPIB-ChIP-Seq(GSE56857)/Homer	AAAGRGGAAGTG	0.242198	1.08876	73	0.1337	1439.3	0.1228
sex-biased	Nkx3.1(Homeobox)/LNCaP-Nkx3.1-ChIP-Seq(GSE28264)/Homer	AAGCACTTAA	0.242926	1.01716	437	0.8004	9221.6	0.7869
sex-biased	Atf3(bZIP)/GBM-ATF3-ChIP-Seq(GSE33912)/Homer	DATGASTCATHN	0.251076	1.05872	128	0.2344	2594.5	0.2214
sex-biased	MITF(bHLH)/MastCells-MITF-ChIP-Seq(GSE48085)/Homer	RTCATGTGAC	0.251327	1.04015	215	0.3938	4437.4	0.3786
sex-biased	Eomes(T-box)/H9-Eomes-ChIP-Seq(GSE26097)/Homer	ATTAACACCT	0.251579	1.02242	371	0.6795	7789.1	0.6646
sex-biased	RAR:RXR(NR),DR5/ES-RAR-ChIP-Seq(GSE56893)/Homer	AGGTCAAGGTCA	0.254616	1.12812	37	0.0678	704.1	0.0601
sex-biased	NFkB-p50,p52(RHD)/Monocyte-p50-ChIP-Chip(Schreiber_et_al.)/Homer	GGGGGAATCCCC	0.257689	1.09524	59	0.1081	1157.1	0.0987
sex-biased	IRF8(IRF)/BMDM-IRF8-ChIP-Seq(GSE77884)/Homer	GRAASTGAAAST	0.267135	1.0645	100	0.1832	2016.7	0.1721
sex-biased	LRF(Zf)/Erythroblasts-ZBTB7A-ChIP-Seq(GSE74977)/Homer	AAGACCCYYN	0.269012	1.01583	431	0.7894	9107.6	0.7771
sex-biased	NFAT:AP1(RHD,bZIP)/Jurkat-NFATC1-ChIP-Seq(Jolma_et_al.)/Homer	SARTGGAAAAWRTGAGTCAB	0.278594	1.10364	43	0.0788	836.9	0.0714
sex-biased	Mef2c(MADS)/GM12878-Mef2c-ChIP-Seq(GSE32465)/Homer	DCYAAAAATAGM	0.279711	1.04209	169	0.3095	3480.7	0.297
sex-biased	Klf4(Zf)/mES-Klf4-ChIP-Seq(GSE11431)/Homer	GCCACACCCA	0.280271	1.03893	188	0.3443	3884.2	0.3314
sex-biased	EHF(ETS)/LoVo-EHF-ChIP-Seq(GSE49402)/Homer	AVCAGGAAGT	0.282522	1.02381	317	0.5806	6646.4	0.5671
sex-biased	GATA3(Zf)/iTreg-Gata3-ChIP-Seq(GSE20898)/Homer	AGATAASR	0.285647	1.02733	275	0.5037	5746.5	0.4903
sex-biased	Lhx2(Homeobox)/HFSC-Lhx2-ChIP-Seq(GSE48068)/Homer	TAATTAGN	0.285647	1.03512	206	0.3773	4271.6	0.3645
sex-biased	p53(p53)/mES-cMyc-ChIP-Seq(GSE11431)/Homer	ACATGCCCGGGCAT	0.286505	1.31959	7	0.0128	113.2	0.0097
sex-biased	ELF5(ETS)/T47D-ELF5-ChIP-Seq(GSE30407)/Homer	ACVAGGAAGT	0.286505	1.03466	207	0.3791	4293.8	0.3664
sex-biased	Bcl11a(Zf)/HSPC-BCL11A-ChIP-Seq(GSE104676)/Homer	TYTGACCASWRG	0.294346	1.03564	192	0.3516	3979	0.3395
sex-biased	PU.1-IRF(ETS:IRF)/Bcell-PU.1-ChIP-Seq(GSE21512)/Homer	MGGAAGTGAAAC	0.29464	1.02265	313	0.5733	6569.9	0.5606
sex-biased	KLF14(Zf)/HEK293-KLF14.GFP-ChIP-Seq(GSE58341)/Homer	RGKGGGCGKGGC	0.297601	1.00991	484	0.8864	10286.4	0.8777
sex-biased	Brn1(POU,Homeobox)/NPC-Brn1-ChIP-Seq(GSE35496)/Homer	TATGCWAATBAV	0.299392	1.07228	64	0.1172	1280.7	0.1093
sex-biased	CHR(?)/Hela-CellCycle-Expression/Homer	SRGTTTCAAA	0.299692	1.04114	152	0.2784	3133.4	0.2674
sex-biased	ZNF165(Zf)/WHIM12-ZNF165-ChIP-Seq(GSE65937)/Homer	AAGGKGRCGCAGGCA	0.305135	1.06656	70	0.1282	1408.3	0.1202
sex-biased	Jun-AP1(bZIP)/K562-cJun-ChIP-Seq(GSE31477)/Homer	GATGASTCATCN	0.309128	1.08072	49	0.0897	972.3	0.083
sex-biased	KLF5(Zf)/LoVo-KLF5-ChIP-Seq(GSE49402)/Homer	DGGGYGKGGC	0.311611	1.01237	438	0.8022	9286	0.7924
sex-biased	MafF(bZIP)/HepG2-MafF-ChIP-Seq(GSE31477)/Homer	HWWGTCAGCAWWTTT	0.314428	1.06867	62	0.1136	1245.6	0.1063
sex-biased	PU.1:IRF8(ETS:IRF)/pDC-Irf8-ChIP-Seq(GSE66899)/Homer	GGAAGTGAAAST	0.316004	1.0753	53	0.0971	1058.3	0.0903
sex-biased	p53(p53)/Saos-p53-ChIP-Seq(GSE15780)/Homer	RRCATGYCYRGRCATGYYYN	0.318224	1.14583	18	0.033	337.1	0.0288
sex-biased	p53(p53)/Saos-p53-ChIP-Seq/Homer	RRCATGYCYRGRCATGYYYN	0.318224	1.14583	18	0.033	337.1	0.0288
sex-biased	Sp2(Zf)/HEK293-Sp2.eGFP-ChIP-Seq(Encode)/Homer	YGGCCCCGCCCC	0.321422	1.00996	465	0.8516	9881.3	0.8432
sex-biased	AMYB(HTH)/Testes-AMYB-ChIP-Seq(GSE44588)/Homer	TGGCAGTTGG	0.324328	1.01786	333	0.6099	7022	0.5992
sex-biased	Egr1(Zf)/K562-Egr1-ChIP-Seq(GSE32465)/Homer	TGCGTGGGYG	0.331542	1.02019	287	0.5256	6037.4	0.5152
sex-biased	c-Myc(bHLH)/mES-cMyc-ChIP-Seq(GSE11431)/Homer	VVCCACGTGG	0.334205	1.03793	130	0.2381	2688.8	0.2294
sex-biased	ARE(NR)/LNCAP-AR-ChIP-Seq(GSE27824)/Homer	RGRACASNSTGTYCYB	0.33588	1.06703	53	0.0971	1066.9	0.091
sex-biased	Pbx3(Homeobox)/GM12878-PBX3-ChIP-Seq(GSE32465)/Homer	SCTGTCAMTCAN	0.337227	1.06069	62	0.1136	1255.1	0.1071
sex-biased	Smad4(MAD)/ESC-SMAD4-ChIP-Seq(GSE29422)/Homer	VBSYGTCTGG	0.337902	1.01489	361	0.6612	7634.7	0.6515
sex-biased	ZNF41(Zf)/HEK293-ZNF41.GFP-ChIP-Seq(GSE58341)/Homer	CCTCATGGTGYCYTWYTCCCTTGTG	0.341298	1.27907	6	0.011	101.1	0.0086
sex-biased	Barx1(Homeobox)/Stomach-Barx1.3xFlag-ChIP-Seq(GSE69483)/Homer	AAACMATTAN	0.341981	1.04212	104	0.1905	2142.2	0.1828
sex-biased	EBF1(EBF)/Near-E2A-ChIP-Seq(GSE21512)/Homer	GTCCCCWGGGGA	0.342323	1.01751	311	0.5696	6560.9	0.5598
sex-biased	HNF6(Homeobox)/Liver-Hnf6-ChIP-Seq(ERP000394)/Homer	NTATYGATCH	0.347844	1.03744	115	0.2106	2378.9	0.203
sex-biased	Sox4(HMG)/proB-Sox4-ChIP-Seq(GSE50066)/Homer	YCTTTGTTCC	0.349938	1.02806	174	0.3187	3633.3	0.31
sex-biased	E2F4(E2F)/K562-E2F4-ChIP-Seq(GSE31477)/Homer	GGCGGGAAAH	0.353455	1.01955	262	0.4799	5516.1	0.4707
sex-biased	Hoxd13(Homeobox)/ChickenMSG-Hoxd13.Flag-ChIP-Seq(GSE86088)/Homer	NCYAATAAAA	0.35665	1.01736	288	0.5275	6076.3	0.5185
sex-biased	c-Jun-CRE(bZIP)/K562-cJun-ChIP-Seq(GSE31477)/Homer	ATGACGTCATCY	0.359155	1.04324	83	0.152	1707.5	0.1457
sex-biased	ZNF692(Zf)/HEK293-ZNF692.GFP-ChIP-Seq(GSE58341)/Homer	GTGGGCCCCA	0.359874	1.04896	69	0.1264	1412	0.1205
sex-biased	Fra1(bZIP)/BT549-Fra1-ChIP-Seq(GSE46166)/Homer	NNATGASTCATH	0.360235	1.03686	106	0.1941	2194.3	0.1872
sex-biased	VDR(NR),DR3/GM10855-VDR+vitD-ChIP-Seq(GSE22484)/Homer	ARAGGTCANWGAGTTCANNN	0.360956	1.05361	59	0.1081	1202.9	0.1026
sex-biased	Bapx1(Homeobox)/VertebralCol-Bapx1-ChIP-Seq(GSE36672)/Homer	TTRAGTGSYK	0.363855	1.00946	431	0.7894	9164.3	0.782
sex-biased	Atf1(bZIP)/K562-ATF1-ChIP-Seq(GSE31477)/Homer	GATGACGTCA	0.363855	1.02244	204	0.3736	4282	0.3654
sex-biased	OCT:OCT-short(POU,Homeobox)/NPC-OCT6-ChIP-Seq(GSE43916)/Homer	ATGCATWATGCATRW	0.366411	1.0305	131	0.2399	2728.1	0.2328
sex-biased	Lhx3(Homeobox)/Neuron-Lhx3-ChIP-Seq(GSE31456)/Homer	ADBTAATTAR	0.374411	1.0154	288	0.5275	6088.5	0.5195
sex-biased	Tgif2(Homeobox)/mES-Tgif2-ChIP-Seq(GSE55404)/Homer	TGTCANYT	0.375424	1.00816	445	0.815	9474.4	0.8084
sex-biased	TCF4(bHLH)/SHSY5Y-TCF4-ChIP-Seq(GSE96915)/Homer	SMCATCTGKH	0.375536	1.01493	297	0.544	6282	0.536
sex-biased	E-box(bHLH)/Promoter/Homer	SSGGTCACGTGA	0.376702	1.05777	42	0.0769	851.7	0.0727
sex-biased	NFkB-p65(RHD)/GM12787-p65-ChIP-Seq(GSE19485)/Homer	WGGGGATTTCCC	0.382281	1.02495	148	0.2711	3099.2	0.2645
sex-biased	CEBP:AP1(bZIP)/ThioMac-CEBPb-ChIP-Seq(GSE21512)/Homer	DRTGTTGCAA	0.382395	1.02482	151	0.2766	3163.4	0.2699
sex-biased	Ascl1(bHLH)/NeuralTubes-Ascl1-ChIP-Seq(GSE55840)/Homer	NNVVCAGCTGBN	0.383583	1.01145	352	0.6447	7470.4	0.6374
sex-biased	RARa(NR)/K562-RARa-ChIP-Seq(Encode)/Homer	TTGAMCTTTG	0.386857	1.00646	468	0.8571	9980	0.8516
sex-biased	Pax7(Paired,Homeobox),long/Myoblast-Pax7-ChIP-Seq(GSE25064)/Homer	TAATCHGATTAC	0.387903	1.17431	7	0.0128	127.3	0.0109
sex-biased	TEAD1(TEAD)/HepG2-TEAD1-ChIP-Seq(Encode)/Homer	CYRCATTCCA	0.389886	1.01741	217	0.3974	4577.3	0.3906
sex-biased	Egr2(Zf)/Thymocytes-Egr2-ChIP-Seq(GSE34254)/Homer	NGCGTGGGCGGR	0.390901	1.02832	113	0.207	2359.4	0.2013
sex-biased	CArG(MADS)/PUER-Srf-ChIP-Seq(Sullivan_et_al.)/Homer	CCATATATGGNM	0.39098	1.03751	71	0.13	1469	0.1253
sex-biased	Rfx2(HTH)/LoVo-RFX2-ChIP-Seq(GSE49402)/Homer	GTTGCCATGGCAACM	0.391214	1.0533	41	0.0751	835.5	0.0713
sex-biased	Mef2a(MADS)/HL1-Mef2a.biotin-ChIP-Seq(GSE21529)/Homer	CYAAAAATAG	0.395937	1.0221	154	0.2821	3235	0.276
sex-biased	EWS:FLI1-fusion(ETS)/SK_N_MC-EWS:FLI1-ChIP-Seq(SRA014231)/Homer	VACAGGAAAT	0.397166	1.01907	178	0.326	3748.9	0.3199
sex-biased	GRE(NR),IR3/A549-GR-ChIP-Seq(GSE32465)/Homer	NRGVACABNVTGTYCY	0.397405	1.06413	29	0.0531	585.3	0.0499
sex-biased	ZEB1(Zf)/PDAC-ZEB1-ChIP-Seq(GSE64557)/Homer	VCAGGTRDRY	0.403088	1.00814	399	0.7308	8495.4	0.7249
sex-biased	p63(p53)/Keratinocyte-p63-ChIP-Seq(GSE17611)/Homer	NNDRCATGYCYNRRCATGYH	0.407547	1.03063	79	0.1447	1645.5	0.1404
sex-biased	PAX5(Paired,Homeobox),condensed/GM12878-PAX5-ChIP-Seq(GSE32465)/Homer	GTCACGCTCSCTGM	0.409671	1.04662	38	0.0696	779	0.0665
sex-biased	Nr5a2(NR)/mES-Nr5a2-ChIP-Seq(GSE19019)/Homer	BTCAAGGTCA	0.411231	1.02096	133	0.2436	2796.5	0.2386
sex-biased	FOXA1(Forkhead)/MCF7-FOXA1-ChIP-Seq(GSE26831)/Homer	WAAGTAAACA	0.411519	1.01537	202	0.37	4270.9	0.3644
sex-biased	OCT:OCT(POU,Homeobox)/NPC-OCT6-ChIP-Seq(GSE43916)/Homer	YATGCATATRCATRT	0.418114	1.05172	30	0.0549	612.3	0.0522
sex-biased	THRa(NR)/C17.2-THRa-ChIP-Seq(GSE38347)/Homer	GGTCANYTGAGGWCA	0.421094	1.0163	160	0.293	3378.2	0.2883
sex-biased	IRF3(IRF)/BMDM-Irf3-ChIP-Seq(GSE67343)/Homer	AGTTTCAKTTTC	0.422866	1.0236	90	0.1648	1886.3	0.161
sex-biased	Tbx6(T-box)/ESC-Tbx6-ChIP-Seq(GSE93524)/Homer	DAGGTGTBAA	0.424476	1.01086	254	0.4652	5393	0.4602
sex-biased	USF1(bHLH)/GM12878-Usf1-ChIP-Seq(GSE32465)/Homer	SGTCACGTGR	0.425538	1.01797	133	0.2436	2804.7	0.2393
sex-biased	Meis1(Homeobox)/MastCells-Meis1-ChIP-Seq(GSE48085)/Homer	VGCTGWCAVB	0.4296	1.00796	325	0.5952	6919.8	0.5905
sex-biased	Sp5(Zf)/mES-Sp5.Flag-ChIP-Seq(GSE72989)/Homer	RGKGGGCGGAGC	0.433138	1.00549	420	0.7692	8965.1	0.765
sex-biased	Foxh1(Forkhead)/hESC-FOXH1-ChIP-Seq(GSE29422)/Homer	NNTGTGGATTSS	0.433224	1.01644	135	0.2473	2851.4	0.2433
sex-biased	PSE(SNAPc)/K562-mStart-Seq/Homer	WAVTCACCMTAASYDAAAAG	0.433788	1.01803	111	0.2033	2339.8	0.1997
sex-biased	PRDM15(Zf)/ESC-Prdm15-ChIP-Seq(GSE73694)/Homer	YCCDNTCCAGGTTTT	0.447983	1.00752	278	0.5092	5922.8	0.5054
sex-biased	GLIS3(Zf)/Thyroid-Glis3.GFP-ChIP-Seq(GSE103297)/Homer	CTCCCTGGGAGGCCN	0.448655	1.00407	445	0.815	9512.7	0.8117
sex-biased	THRb(NR)/HepG2-THRb.Flag-ChIP-Seq(Encode)/Homer	GGTCACCTGAGGTCA	0.450274	1.00905	213	0.3901	4530.1	0.3866
sex-biased	Foxo1(Forkhead)/RAW-Foxo1-ChIP-Seq(Fan_et_al.)/Homer	CTGTTTAC	0.452304	1.00554	347	0.6355	7407	0.632
sex-biased	Zfp809(Zf)/ES-Zfp809-ChIP-Seq(GSE70799)/Homer	GGGGCTYGKCTGGGA	0.453074	1.01397	111	0.2033	2349.3	0.2005
sex-biased	PRDM10(Zf)/HEK293-PRDM10.eGFP-ChIP-Seq(Encode)/Homer	TGGTACATTCCA	0.458131	1.01046	153	0.2802	3250.3	0.2773
sex-biased	RBPJ:Ebox(?,bHLH)/Panc1-Rbpj1-ChIP-Seq(GSE47459)/Homer	GGGRAARRGRMCAGMTG	0.458452	1.01478	90	0.1648	1903.4	0.1624
sex-biased	Elf4(ETS)/BMDM-Elf4-ChIP-Seq(GSE88699)/Homer	ACTTCCKGKT	0.459921	1.00602	283	0.5183	6037.7	0.5152
sex-biased	ZNF136(Zf)/HEK293-ZNF136.GFP-ChIP-Seq(GSE58341)/Homer	YTKGATAHAGTATTCTWGGTNGGCA	0.466499	1.02617	30	0.0549	626.5	0.0535
sex-biased	ZKSCAN1(Zf)/HepG2-ZKSCAN1-ChIP-Seq(Encode)/Homer	GCACAYAGTAGGKCY	0.467246	1.0449	14	0.0256	286.7	0.0245
sex-biased	TEAD3(TEA)/HepG2-TEAD3-ChIP-Seq(Encode)/Homer	TRCATTCCAG	0.472556	1.00554	238	0.4359	5080.8	0.4335
sex-biased	Arnt:Ahr(bHLH)/MCF7-Arnt-ChIP-Seq(Lo_et_al.)/Homer	TBGCACGCAA	0.473028	1.00602	210	0.3846	4480.5	0.3823
sex-biased	Nanog(Homeobox)/mES-Nanog-ChIP-Seq(GSE11724)/Homer	RGCCATTAAC	0.476446	1.0021	496	0.9084	10623.8	0.9065
sex-biased	bHLHE41(bHLH)/proB-Bhlhe41-ChIP-Seq(GSE93764)/Homer	KCACGTGMCN	0.477162	1.00394	320	0.5861	6842.2	0.5838
sex-biased	Tcfcp2l1(CP2)/mES-Tcfcp2l1-ChIP-Seq(GSE11431)/Homer	NRAACCRGTTYRAACCRGYT	0.485488	1.0142	39	0.0714	824.8	0.0704
sex-biased	AP-2alpha(AP2)/Hela-AP2alpha-ChIP-Seq(GSE31477)/Homer	ATGCCCTGAGGC	0.489045	1.00293	299	0.5476	6399	0.546
sex-biased	Pax7(Paired,Homeobox)/Myoblast-Pax7-ChIP-Seq(GSE25064)/Homer	TAATCAATTA	0.489094	1.02394	21	0.0385	440.7	0.0376
sex-biased	JunD(bZIP)/K562-JunD-ChIP-Seq/Homer	ATGACGTCATCN	0.489975	1.01786	28	0.0513	590.1	0.0504
sex-biased	NeuroD1(bHLH)/Islet-NeuroD1-ChIP-Seq(GSE30298)/Homer	GCCATCTGTT	0.493911	1.00359	183	0.3352	3914.6	0.334
sex-biased	HOXA2(Homeobox)/mES-Hoxa2-ChIP-Seq(Donaldson_et_al.)/Homer	GYCATCMATCAT	0.494158	1.02484	18	0.033	377.8	0.0322
sex-biased	X-box(HTH)/NPC-H3K4me1-ChIP-Seq(GSE16256)/Homer	GGTTGCCATGGCAA	0.495048	1.01301	34	0.0623	720.6	0.0615
sex-biased	Sox6(HMG)/Myotubes-Sox6-ChIP-Seq(GSE32627)/Homer	CCATTGTTNY	0.497779	1.00195	280	0.5128	5997.4	0.5118
sex-biased	OCT:OCT(POU,Homeobox,IR1)/NPC-Brn2-ChIP-Seq(GSE35496)/Homer	ATGAATWATTCATGA	0.499025	1.08955	4	0.0073	78.6	0.0067
sex-biased	Bcl6(Zf)/Liver-Bcl6-ChIP-Seq(GSE31578)/Homer	NNNCTTTCCAGGAAA	0.499724	1.00199	275	0.5037	5891.6	0.5027
sex-biased	FOXA1(Forkhead)/LNCAP-FOXA1-ChIP-Seq(GSE27824)/Homer	WAAGTAAACA	0.50248	1.00167	229	0.4194	4906.8	0.4187
sex-biased	ELF3(ETS)/PDAC-ELF3-ChIP-Seq(GSE64557)/Homer	ANCAGGAAGT	0.505908	1.00154	178	0.326	3814.9	0.3255
sex-biased	NFY(CCAAT)/Promoter/Homer	RGCCAATSRG	0.507885	1.00101	217	0.3974	4652.3	0.397
sex-biased	E2A(bHLH)/proBcell-E2A-ChIP-Seq(GSE21978)/Homer	DNRCAGCTGY	0.507936	1.00092	357	0.6538	7655.2	0.6532
sex-biased	Hoxa13(Homeobox)/ChickenMSG-Hoxa13.Flag-ChIP-Seq(GSE86088)/Homer	CYHATAAAAN	0.510533	1.00058	376	0.6886	8064.9	0.6882
sex-biased	AP-1(bZIP)/ThioMac-PU.1-ChIP-Seq(GSE21512)/Homer	VTGACTCATC	0.512528	1.00121	135	0.2473	2895	0.247
sex-biased	Hoxd10(Homeobox)/ChickenMSG-Hoxd10.Flag-ChIP-Seq(GSE86088)/Homer	GGCMATGAAA	0.513554	1.0005	218	0.3993	4677.6	0.3991
sex-biased	n-Myc(bHLH)/mES-nMyc-ChIP-Seq(GSE11431)/Homer	VRCCACGTGG	0.515355	1.0003	183	0.3352	3927.2	0.3351
sex-biased	Sox9(HMG)/Limb-SOX9-ChIP-Seq(GSE73225)/Homer	AGGVNCCTTTGT	0.516748	1	164	0.3004	3520.6	0.3004
sex-biased	PR(NR)/T47D-PR-ChIP-Seq(GSE31130)/Homer	VAGRACAKNCTGTBC	0.517006	1.00031	358	0.6557	7682.5	0.6555
sex-biased	Sox17(HMG)/Endoderm-Sox17-ChIP-Seq(GSE61475)/Homer	CCATTGTTYB	0.517058	1	136	0.2491	2919.1	0.2491
sex-biased	Rfx1(HTH)/NPC-H3K4me1-ChIP-Seq(GSE16256)/Homer	KGTTGCCATGGCAA	0.518041	1	67	0.1227	1437.8	0.1227
sex-biased	NFkB-p65-Rel(RHD)/ThioMac-LPS-Expression(GSE23622)/Homer	GGAAATTCCC	0.519338	1.01103	15	0.0275	318.6	0.0272
sex-biased	ZNF675(Zf)/HEK293-ZNF675.GFP-ChIP-Seq(GSE58341)/Homer	ARGAGGMCAAAATGW	0.520899	1.00322	34	0.0623	728.3	0.0621
sex-biased	Nkx2.2(Homeobox)/NPC-Nkx2.2-ChIP-Seq(GSE61673)/Homer	BTBRAGTGSN	0.52142	1.00013	422	0.7729	9056.2	0.7728
sex-biased	SCRT1(Zf)/HEK293-SCRT1.eGFP-ChIP-Seq(Encode)/Homer	GCAACAGGTG	0.52142	0.99935	84	0.1538	1804.1	0.1539
sex-biased	Mef2b(MADS)/HEK293-Mef2b.V5-ChIP-Seq(GSE67450)/Homer	GCTATTTTTGGM	0.530466	0.998045	223	0.4084	4795	0.4092
sex-biased	BORIS(Zf)/K562-CTCFL-ChIP-Seq(GSE32465)/Homer	CNNBRGCGCCCCCTGSTGGC	0.530519	0.996829	103	0.1886	2217.9	0.1892
sex-biased	COUP-TFII(NR)/K562-NR2F1-ChIP-Seq(Encode)/Homer	GKBCARAGGTCA	0.53174	0.999068	351	0.6429	7541.6	0.6435
sex-biased	HIF-1a(bHLH)/MCF7-HIF1a-ChIP-Seq(GSE28352)/Homer	TACGTGCV	0.544983	0.993718	95	0.174	2052.5	0.1751
sex-biased	Zic(Zf)/Cerebellum-ZIC1.2-ChIP-Seq(GSE60731)/Homer	CCTGCTGAGH	0.54766	0.996063	221	0.4048	4763.3	0.4064
sex-biased	GATA(Zf),IR3/iTreg-Gata3-ChIP-Seq(GSE20898)/Homer	NNNNNBAGATAWYATCTVHN	0.548592	0.989189	30	0.0549	650	0.0555
sex-biased	Max(bHLH)/K562-Max-ChIP-Seq(GSE31477)/Homer	RCCACGTGGYYN	0.551397	0.993778	157	0.2875	3390.3	0.2893
sex-biased	TFE3(bHLH)/MEF-TFE3-ChIP-Seq(GSE75757)/Homer	GTCACGTGACYV	0.558668	0.985637	30	0.0549	653.1	0.0557
sex-biased	Atf4(bZIP)/MEF-Atf4-ChIP-Seq(GSE35681)/Homer	MTGATGCAAT	0.562086	0.986749	61	0.1117	1326.6	0.1132
sex-biased	Oct2(POU,Homeobox)/Bcell-Oct2-ChIP-Seq(GSE21512)/Homer	ATATGCAAAT	0.562367	0.987363	64	0.1172	1391.5	0.1187
sex-biased	EBNA1(EBV-virus)/Raji-EBNA1-ChIP-Seq(GSE30709)/Homer	GGYAGCAYDTGCTDCCCNNN	0.564057	1	4	0.0073	85.9	0.0073
sex-biased	FOXM1(Forkhead)/MCF7-FOXM1-ChIP-Seq(GSE72977)/Homer	TRTTTACTTW	0.570068	0.992489	202	0.37	4369.3	0.3728
sex-biased	Sox15(HMG)/CPA-Sox15-ChIP-Seq(GSE62909)/Homer	RAACAATGGN	0.573498	0.992433	222	0.4066	4801.4	0.4097
sex-biased	COUP-TFII(NR)/Artia-Nr2f2-ChIP-Seq(GSE46497)/Homer	AGRGGTCA	0.575567	0.996065	387	0.7088	8339	0.7116
sex-biased	EWS:ERG-fusion(ETS)/CADO_ES1-EWS:ERG-ChIP-Seq(SRA014231)/Homer	ATTTCCTGTN	0.579088	0.989196	160	0.293	3471.4	0.2962
sex-biased	Tcf12(bHLH)/GM12878-Tcf12-ChIP-Seq(GSE32465)/Homer	VCAGCTGYTG	0.58409	0.991393	239	0.4377	5173.7	0.4415
sex-biased	PRDM9(Zf)/Testis-DMC1-ChIP-Seq(GSE35498)/Homer	ADGGYAGYAGCATCT	0.58409	0.985192	109	0.1996	2374.4	0.2026
sex-biased	Tlx?(NR)/NPC-H3K4me1-ChIP-Seq(GSE16256)/Homer	CTGGCAGSCTGCCA	0.586666	0.983942	97	0.1777	2116.6	0.1806
sex-biased	OCT4-SOX2-TCF-NANOG(POU,Homeobox,HMG)/mES-Oct4-ChIP-Seq(GSE11431)/Homer	ATTTGCATAACAATG	0.588311	0.973412	36	0.0659	793.5	0.0677
sex-biased	Pax7(Paired,Homeobox),longest/Myoblast-Pax7-ChIP-Seq(GSE25064)/Homer	NTAATTDGCYAATTANNWWD	0.59061	0.967105	8	0.0147	178.3	0.0152
sex-biased	Esrrb(NR)/mES-Esrrb-ChIP-Seq(GSE11431)/Homer	KTGACCTTGA	0.591082	0.987215	156	0.2857	3392	0.2894
sex-biased	Smad2(MAD)/ES-SMAD2-ChIP-Seq(GSE29422)/Homer	CTGTCTGG	0.593689	0.993987	352	0.6447	7601.5	0.6486
sex-biased	Lhx1(Homeobox)/EmbryoCarcinoma-Lhx1-ChIP-Seq(GSE70957)/Homer	NNYTAATTAR	0.598218	0.988473	206	0.3773	4473.3	0.3817
sex-biased	STAT6(Stat)/Macrophage-Stat6-ChIP-Seq(GSE38377)/Homer	TTCCKNAGAA	0.60423	0.981178	111	0.2033	2428.3	0.2072
sex-biased	Tgif1(Homeobox)/mES-Tgif1-ChIP-Seq(GSE55404)/Homer	YTGWCADY	0.604653	0.995225	421	0.7711	9080.3	0.7748
sex-biased	Chop(bZIP)/MEF-Chop-ChIP-Seq(GSE35681)/Homer	ATTGCATCAT	0.605077	0.970688	47	0.0861	1039.1	0.0887
sex-biased	Phox2a(Homeobox)/Neuron-Phox2a-ChIP-Seq(GSE31456)/Homer	YTAATYNRATTA	0.609327	0.976236	83	0.152	1824.3	0.1557
sex-biased	Atf7(bZIP)/3T3L1-Atf7-ChIP-Seq(GSE56872)/Homer	NGRTGACGTCAY	0.611586	0.981999	140	0.2564	3059.5	0.2611
sex-biased	PRDM14(Zf)/H1-PRDM14-ChIP-Seq(GSE22767)/Homer	RGGTCTCTAACY	0.614528	0.97342	74	0.1355	1631.1	0.1392
sex-biased	GATA(Zf),IR4/iTreg-Gata3-ChIP-Seq(GSE20898)/Homer	NAGATWNBNATCTNN	0.615697	0.948276	12	0.022	272	0.0232
sex-biased	ZNF528(Zf)/HEK293-ZNF528.GFP-ChIP-Seq(GSE58341)/Homer	AGAAATGACTTCCCT	0.616005	1.05882	1	0.0018	20.3	0.0017
sex-biased	Pknox1(Homeobox)/ES-Prep1-ChIP-Seq(GSE63282)/Homer	SCTGTCAVTCAV	0.616683	0.97046	61	0.1117	1349.3	0.1151
sex-biased	ZNF652/HepG2-ZNF652.Flag-ChIP-Seq(Encode)/Homer	TTAACCCTTTVNKKN	0.621761	0.969283	62	0.1136	1373	0.1172
sex-biased	GLI3(Zf)/Limb-GLI3-ChIP-Chip(GSE11077)/Homer	CGTGGGTGGTCC	0.624315	0.961942	40	0.0733	893.2	0.0762
sex-biased	IRF4(IRF)/GM12878-IRF4-ChIP-Seq(GSE32465)/Homer	ACTGAAACCA	0.627194	0.974987	100	0.1832	2202.5	0.1879
sex-biased	NFE2L2(bZIP)/HepG2-NFE2L2-ChIP-Seq(Encode)/Homer	AWWWTGCTGAGTCAT	0.631221	0.920863	7	0.0128	162.7	0.0139
sex-biased	TEAD(TEA)/Fibroblast-PU.1-ChIP-Seq(Unpublished)/Homer	YCWGGAATGY	0.632421	0.978401	141	0.2582	3093	0.2639
sex-biased	HNF1b(Homeobox)/PDAC-HNF1B-ChIP-Seq(GSE64557)/Homer	GTTAATNATTAA	0.632674	0.954186	33	0.0604	742.1	0.0633
sex-biased	CLOCK(bHLH)/Liver-Clock-ChIP-Seq(GSE39860)/Homer	GHCACGTG	0.640248	0.976874	143	0.2619	3141.6	0.2681
sex-biased	Cux2(Homeobox)/Liver-Cux2-ChIP-Seq(GSE35985)/Homer	HNRAATCAAT	0.64153	0.968389	87	0.1593	1927.4	0.1645
sex-biased	Hnf1(Homeobox)/Liver-Foxa2-Chip-Seq(GSE25694)/Homer	GGTTAAWCATTAA	0.64185	0.949757	32	0.0586	723.3	0.0617
sex-biased	IRF1(IRF)/PBMC-IRF1-ChIP-Seq(GSE43036)/Homer	GAAAGTGAAAGT	0.643908	0.950938	36	0.0659	812.7	0.0693
sex-biased	Phox2b(Homeobox)/CLBGA-PHOX2B-ChIP-Seq(GSE90683)/Homer	TTAATTNAATTA	0.646165	0.954809	45	0.0824	1011.1	0.0863
sex-biased	Srebp1a(bHLH)/HepG2-Srebp1a-ChIP-Seq(GSE31477)/Homer	RTCACSCCAY	0.6472	0.961444	64	0.1172	1428.7	0.1219
sex-biased	TATA-Box(TBP)/Promoter/Homer	CCTTTTAWAGSC	0.647265	0.985238	266	0.4872	5795.2	0.4945
sex-biased	Mef2d(MADS)/Retina-Mef2d-ChIP-Seq(GSE61391)/Homer	GCTATTTTTAGC	0.64869	0.953567	46	0.0842	1034.4	0.0883
sex-biased	Olig2(bHLH)/Neuron-Olig2-ChIP-Seq(GSE30882)/Homer	RCCATMTGTT	0.64882	0.988262	331	0.6062	7188.2	0.6134
sex-biased	CTCF-SatelliteElement(Zf?)/CD4+-CTCF-ChIP-Seq(Barski_et_al.)/Homer	TGCAGTTCCMVNWRTGGCCA	0.655144	0.887097	3	0.0055	72.7	0.0062
sex-biased	T1ISRE(IRF)/ThioMac-Ifnb-Expression/Homer	ACTTTCGTTTCT	0.655144	0.887097	3	0.0055	72.2	0.0062
sex-biased	ZNF669(Zf)/HEK293-ZNF669.GFP-ChIP-Seq(GSE58341)/Homer	GARTGGTCATCGCCC	0.659878	0.9375	27	0.0495	618.9	0.0528
sex-biased	RORg(NR)/Liver-Rorc-ChIP-Seq(GSE101115)/Homer	WAABTAGGTCAV	0.662457	0.920118	17	0.0311	395.8	0.0338
sex-biased	ZBTB18(Zf)/HEK293-ZBTB18.GFP-ChIP-Seq(GSE58341)/Homer	AACATCTGGA	0.667044	0.967831	115	0.2106	2550.1	0.2176
sex-biased	Tbx20(T-box)/Heart-Tbx20-ChIP-Seq(GSE29636)/Homer	GGTGYTGACAGS	0.671595	0.9449	44	0.0806	999.6	0.0853
sex-biased	E2F(E2F)/Hela-CellCycle-Expression/Homer	TTSGCGCGAAAA	0.675637	0.936842	34	0.0623	779.8	0.0665
sex-biased	Hand2(bHLH)/Mesoderm-Hand2-ChIP-Seq(GSE61475)/Homer	TGACANARRCCAGRC	0.676313	0.964069	104	0.1905	2316	0.1976
sex-biased	Ets1-distal(ETS)/CD4+-PolII-ChIP-Seq(Barski_et_al.)/Homer	MACAGGAAGT	0.679567	0.951299	64	0.1172	1443.7	0.1232
sex-biased	RUNX2(Runt)/PCa-RUNX2-ChIP-Seq(GSE33889)/Homer	NWAACCACADNN	0.68839	0.969215	153	0.2802	3388.2	0.2891
sex-biased	CRE(bZIP)/Promoter/Homer	CSGTGACGTCAC	0.688803	0.956284	86	0.1575	1930.1	0.1647
sex-biased	ZNF519(Zf)/HEK293-ZNF519.GFP-ChIP-Seq(GSE58341)/Homer	GAGSCCGAGC	0.690113	0.963442	118	0.2161	2629.1	0.2243
sex-biased	EBF2(EBF)/BrownAdipose-EBF2-ChIP-Seq(GSE97114)/Homer	NABTCCCWDGGGAVH	0.6951	0.977951	247	0.4524	5421.6	0.4626
sex-biased	IRF2(IRF)/Erythroblas-IRF2-ChIP-Seq(GSE36985)/Homer	GAAASYGAAASY	0.697118	0.921875	29	0.0531	675.3	0.0576
sex-biased	c-Myc(bHLH)/LNCAP-cMyc-ChIP-Seq(Unpublished)/Homer	VCCACGTG	0.702718	0.968095	164	0.3004	3636	0.3103
sex-biased	E2F1(E2F)/Hela-E2F1-ChIP-Seq(GSE22478)/Homer	CWGGCGGGAA	0.70624	0.966182	156	0.2857	3465.9	0.2957
sex-biased	STAT6(Stat)/CD4-Stat6-ChIP-Seq(GSE22104)/Homer	ABTTCYYRRGAA	0.708433	0.956855	109	0.1996	2444.6	0.2086
sex-biased	Nr5a2(NR)/Pancreas-LRH1-ChIP-Seq(GSE34295)/Homer	BTCAAGGTCA	0.708575	0.966568	161	0.2949	3575.4	0.3051
sex-biased	Foxo3(Forkhead)/U2OS-Foxo3-ChIP-Seq(E-MTAB-2701)/Homer	DGTAAACA	0.708645	0.963073	141	0.2582	3141.8	0.2681
sex-biased	Atoh1(bHLH)/Cerebellum-Atoh1-ChIP-Seq(GSE22111)/Homer	VNRVCAGCTGGY	0.708787	0.974646	233	0.4267	5130.3	0.4378
sex-biased	RARg(NR)/ES-RARg-ChIP-Seq(GSE30538)/Homer	AGGTCAAGGTCA	0.711842	0.847682	7	0.0128	176.9	0.0151
sex-biased	Foxa3(Forkhead)/Liver-Foxa3-ChIP-Seq(GSE77670)/Homer	BSNTGTTTACWYWGN	0.712554	0.941272	63	0.1154	1437.4	0.1226
sex-biased	Zic3(Zf)/mES-Zic3-ChIP-Seq(GSE37889)/Homer	GGCCYCCTGCTGDGH	0.71541	0.970447	199	0.3645	4402.1	0.3756
sex-biased	PBX1(Homeobox)/MCF7-PBX1-ChIP-Seq(GSE28007)/Homer	GSCTGTCACTCA	0.718924	0.894602	19	0.0348	456.2	0.0389
sex-biased	DMRT1(DM)/Testis-DMRT1-ChIP-Seq(GSE64892)/Homer	TWGHWACAWTGTWDC	0.719643	0.926437	44	0.0806	1019.2	0.087
sex-biased	ISRE(IRF)/ThioMac-LPS-Expression(GSE23622)/Homer	AGTTTCASTTTC	0.721589	0.88141	15	0.0275	365.4	0.0312
sex-biased	Zfp281(Zf)/ES-Zfp281-ChIP-Seq(GSE81042)/Homer	CCCCTCCCCCAC	0.723757	0.95198	105	0.1923	2366.9	0.202
sex-biased	NFIL3(bZIP)/HepG2-NFIL3-ChIP-Seq(Encode)/Homer	VTTACGTAAYNNNNN	0.72753	0.959222	140	0.2564	3132.7	0.2673
sex-biased	EAR2(NR)/K562-NR2F6-ChIP-Seq(Encode)/Homer	NRBCARRGGTCA	0.730665	0.980095	328	0.6007	7183	0.6129
sex-biased	CTCF(Zf)/CD4+-CTCF-ChIP-Seq(Barski_et_al.)/Homer	AYAGTGCCMYCTRGTGGCCA	0.730738	0.917738	39	0.0714	912	0.0778
sex-biased	Rfx5(HTH)/GM12878-Rfx5-ChIP-Seq(GSE31477)/Homer	SCCTAGCAACAG	0.733227	0.943636	85	0.1557	1933.7	0.165
sex-biased	Tcf3(HMG)/mES-Tcf3-ChIP-Seq(GSE11724)/Homer	ASWTCAAAGG	0.734107	0.920561	43	0.0788	1003.5	0.0856
sex-biased	DMRT6(DM)/Testis-DMRT6-ChIP-Seq(GSE60440)/Homer	YDGHTACAWTGTADC	0.735062	0.911807	35	0.0641	824.4	0.0703
sex-biased	Pit1(Homeobox)/GCrat-Pit1-ChIP-Seq(GSE58009)/Homer	ATGMATATDC	0.736902	0.962804	171	0.3132	3812	0.3253
sex-biased	Pdx1(Homeobox)/Islet-Pdx1-ChIP-Seq(SRA008281)/Homer	YCATYAATCA	0.737418	0.960739	159	0.2912	3552.2	0.3031
sex-biased	p73(p53)/Trachea-p73-ChIP-Seq(PRJNA310161)/Homer	NRRRCAWGTCCDGRCATGYY	0.742301	0.835227	8	0.0147	206.5	0.0176
sex-biased	PBX2(Homeobox)/K562-PBX2-ChIP-Seq(Encode)/Homer	RTGATTKATRGN	0.748413	0.955491	143	0.2619	3212.8	0.2741
sex-biased	ZSCAN22(Zf)/HEK293-ZSCAN22.GFP-ChIP-Seq(GSE58341)/Homer	SMCAGTCWGAKGGAGGAGGC	0.748638	0.904209	34	0.0623	807.6	0.0689
sex-biased	bHLHE40(bHLH)/HepG2-BHLHE40-ChIP-Seq(GSE31477)/Homer	KCACGTGMCN	0.751488	0.942122	96	0.1758	2186.9	0.1866
sex-biased	Znf263(Zf)/K562-Znf263-ChIP-Seq(GSE31477)/Homer	CVGTSCTCCC	0.756389	0.985143	420	0.7692	9150.4	0.7808
sex-biased	PGR(NR)/EndoStromal-PGR-ChIP-Seq(GSE69539)/Homer	AAGAACATWHTGTTC	0.758358	0.904943	39	0.0714	924.2	0.0789
sex-biased	RORgt(NR)/EL4-RORgt.Flag-ChIP-Seq(GSE56019)/Homer	AAYTAGGTCA	0.76254	0.876087	22	0.0403	539.3	0.046
sex-biased	RORgt(NR)/EL4-RORgt.Flag-ChIP-Seq(GSE56019)/Homer	AAYTAGGTCA	0.76254	0.876087	22	0.0403	539.3	0.046
sex-biased	Rfx6(HTH)/Min6b1-Rfx6.HA-ChIP-Seq(GSE62844)/Homer	TGTTKCCTAGCAACM	0.763227	0.970299	264	0.4835	5839.7	0.4983
sex-biased	BMYB(HTH)/Hela-BMYB-ChIP-Seq(GSE27030)/Homer	NHAACBGYYV	0.764984	0.975618	319	0.5842	7017.6	0.5988
sex-biased	Unknown(Homeobox)/Limb-p300-ChIP-Seq/Homer	SSCMATWAAA	0.76552	0.950058	135	0.2473	3050.7	0.2603
sex-biased	RUNX1(Runt)/Jurkat-RUNX1-ChIP-Seq(GSE29180)/Homer	AAACCACARM	0.767129	0.961178	196	0.359	4377.7	0.3735
sex-biased	RORa(NR)/Liver-Rora-ChIP-Seq(GSE101115)/Homer	AAWCTAGGTCARDNN	0.768281	0.881481	26	0.0476	633.2	0.054
sex-biased	Hoxc9(Homeobox)/Ainv15-Hoxc9-ChIP-Seq(GSE21812)/Homer	GGCCATAAATCA	0.771437	0.936601	96	0.1758	2199.7	0.1877
sex-biased	Sox2(HMG)/mES-Sox2-ChIP-Seq(GSE11431)/Homer	BCCATTGTTC	0.774684	0.954257	164	0.3004	3689.4	0.3148
sex-biased	Hoxb4(Homeobox)/ES-Hoxb4-ChIP-Seq(GSE34014)/Homer	TGATTRATGGCY	0.775459	0.887879	32	0.0586	773.2	0.066
sex-biased	NPAS2(bHLH)/Liver-NPAS2-ChIP-Seq(GSE39860)/Homer	KCCACGTGAC	0.776623	0.965653	241	0.4414	5356.8	0.4571
sex-biased	FOXP1(Forkhead)/H9-FOXP1-ChIP-Seq(GSE31006)/Homer	NYYTGTTTACHN	0.776623	0.932494	89	0.163	2048.7	0.1748
sex-biased	PAX3:FKHR-fusion(Paired,Homeobox)/Rh4-PAX3:FKHR-ChIP-Seq(GSE19063)/Homer	ACCRTGACTAATTNN	0.781063	0.88873	34	0.0623	822	0.0701
sex-biased	FOXK2(Forkhead)/U2OS-FOXK2-ChIP-Seq(E-MTAB-2204)/Homer	SCHTGTTTACAT	0.782235	0.945639	132	0.2418	2997.1	0.2557
sex-biased	MNT(bHLH)/HepG2-MNT-ChIP-Seq(Encode)/Homer	DGCACACGTG	0.785135	0.957476	193	0.3535	4327.1	0.3692
sex-biased	ZEB2(Zf)/SNU398-ZEB2-ChIP-Seq(GSE103048)/Homer	GNMCAGGTGTGC	0.78836	0.967978	274	0.5018	6075.8	0.5184
sex-biased	Nur77(NR)/K562-NR4A1-ChIP-Seq(GSE31363)/Homer	TGACCTTTNCNT	0.791283	0.87988	32	0.0586	780.9	0.0666
sex-biased	FOXK1(Forkhead)/HEK293-FOXK1-ChIP-Seq(GSE51673)/Homer	NVWTGTTTAC	0.792154	0.955922	193	0.3535	4333.7	0.3698
sex-biased	Pit1+1bp(Homeobox)/GCrat-Pit1-ChIP-Seq(GSE58009)/Homer	ATGCATAATTCA	0.794454	0.917024	70	0.1282	1638.1	0.1398
sex-biased	Unknown-ESC-element(?)/mES-Nanog-ChIP-Seq(GSE11724)/Homer	CACAGCAGGGGG	0.795726	0.944823	144	0.2637	3271	0.2791
sex-biased	Nkx2.5(Homeobox)/HL1-Nkx2.5.biotin-ChIP-Seq(GSE21529)/Homer	RRSCACTYAA	0.79724	0.981703	416	0.7619	9095.7	0.7761
sex-biased	PAX5(Paired,Homeobox)/GM12878-PAX5-ChIP-Seq(GSE32465)/Homer	GCAGCCAAGCRTGACH	0.801637	0.933854	111	0.2033	2551.8	0.2177
sex-biased	ZNF7(Zf)/HepG2-ZNF7.Flag-ChIP-Seq(Encode)/Homer	CTGCCWVCTTTTRTA	0.803241	0.931382	106	0.1941	2442.7	0.2084
sex-biased	Ap4(bHLH)/AML-Tfap4-ChIP-Seq(GSE45738)/Homer	NAHCAGCTGD	0.805735	0.963168	257	0.4707	5726.8	0.4887
sex-biased	Tcf7(HMG)/GM12878-TCF7-ChIP-Seq(Encode)/Homer	CTTTGATGTGSB	0.808237	0.901582	56	0.1026	1333.8	0.1138
sex-biased	Prop1(Homeobox)/GHFT1-PROP1.biotin-ChIP-Seq(GSE77302)/Homer	NTAATBNAATTA	0.809288	0.935119	122	0.2234	2799.9	0.2389
sex-biased	HOXB13(Homeobox)/ProstateTumor-HOXB13-ChIP-Seq(GSE56288)/Homer	TTTTATKRGG	0.811233	0.954499	205	0.3755	4610.5	0.3934
sex-biased	LEF1(HMG)/H1-LEF1-ChIP-Seq(GSE64758)/Homer	CCTTTGATST	0.819058	0.931595	119	0.2179	2741.4	0.2339
sex-biased	Otx2(Homeobox)/EpiLC-Otx2-ChIP-Seq(GSE56098)/Homer	NYTAATCCYB	0.819632	0.948222	182	0.3333	4119.2	0.3515
sex-biased	RUNX-AML(Runt)/CD4+-PolII-ChIP-Seq(Barski_et_al.)/Homer	GCTGTGGTTW	0.821766	0.93557	134	0.2454	3073.7	0.2623
sex-biased	ZNF467(Zf)/HEK293-ZNF467.GFP-ChIP-Seq(GSE58341)/Homer	TGGGGAAGGGCM	0.823905	0.965055	291	0.533	6472.5	0.5523
sex-biased	ETS:E-box(ETS,bHLH)/HPC7-Scl-ChIP-Seq(GSE22178)/Homer	AGGAARCAGCTG	0.8244	0.818421	17	0.0311	445.4	0.038
sex-biased	NF1(CTF)/LNCAP-NF1-ChIP-Seq(Unpublished)/Homer	CYTGGCABNSTGCCAR	0.826215	0.924519	105	0.1923	2438	0.208
sex-biased	Brn2(POU,Homeobox)/NPC-Brn2-ChIP-Seq(GSE35496)/Homer	ATGAATATTC	0.826628	0.811634	16	0.0293	422.8	0.0361
sex-biased	E2F3(E2F)/MEF-E2F3-ChIP-Seq(GSE71376)/Homer	BTKGGCGGGAAA	0.831603	0.964125	292	0.5348	6501.1	0.5547
sex-biased	Dlx3(Homeobox)/Kerainocytes-Dlx3-ChIP-Seq(GSE89884)/Homer	NDGTAATTAC	0.833018	0.932725	134	0.2454	3083.3	0.2631
sex-biased	Tbr1(T-box)/Cortex-Tbr1-ChIP-Seq(GSE71384)/Homer	AAGGTGTKAA	0.836273	0.958771	259	0.4744	5799.2	0.4948
sex-biased	PU.1(ETS)/ThioMac-PU.1-ChIP-Seq(GSE21512)/Homer	AGAGGAAGTG	0.837361	0.928075	124	0.2271	2867.2	0.2447
sex-biased	RAR:RXR(NR),DR5/ES-RAR-ChIP-Seq(GSE56893)/Homer	RGGTCADNNAGAGGTCAV	0.841222	0.714286	6	0.011	181	0.0154
sex-biased	Gfi1b(Zf)/HPC7-Gfi1b-ChIP-Seq(GSE22178)/Homer	MAATCACTGC	0.842653	0.939093	165	0.3022	3771.2	0.3218
sex-biased	Foxf1(Forkhead)/Lung-Foxf1-ChIP-Seq(GSE77951)/Homer	WWATRTAAACAN	0.842653	0.942808	180	0.3297	4098.2	0.3497
sex-biased	Pitx1:Ebox(Homeobox,bHLH)/Hindlimb-Pitx1-ChIP-Seq(GSE41591)/Homer	YTAATTRAWWCCAGATGT	0.845607	0.849028	31	0.0568	784.5	0.0669
sex-biased	ZFP3(Zf)/HEK293-ZFP3.GFP-ChIP-Seq(GSE58341)/Homer	GGGTTTTGAAGGATGARTAGGAGTT	0.845946	0.529412	1	0.0018	40.2	0.0034
sex-biased	EBF(EBF)/proBcell-EBF-ChIP-Seq(GSE21978)/Homer	DGTCCCYRGGGA	0.847639	0.897131	70	0.1282	1675.2	0.1429
sex-biased	MafA(bZIP)/Islet-MafA-ChIP-Seq(GSE30298)/Homer	TGCTGACTCA	0.847978	0.934311	153	0.2802	3514.7	0.2999
sex-biased	Mouse_Recombination_Hotspot(Zf)/Testis-DMC1-ChIP-Seq(GSE24438)/Homer	ACTYKNATTCGTGNTACTTC	0.850101	0.77193	12	0.022	334.5	0.0285
sex-biased	Srebp2(bHLH)/HepG2-Srebp2-ChIP-Seq(GSE31477)/Homer	CGGTCACSCCAC	0.850696	0.870734	46	0.0842	1133.7	0.0967
sex-biased	NPAS(bHLH)/Liver-NPAS-ChIP-Seq(GSE39860)/Homer	NVCACGTG	0.851037	0.960488	288	0.5275	6436.3	0.5492
sex-biased	Six2(Homeobox)/NephronProgenitor-Six2-ChIP-Seq(GSE39837)/Homer	GWAAYHTGAKMC	0.851122	0.947054	208	0.381	4715.1	0.4023
sex-biased	CEBP:CEBP(bZIP)/MEF-Chop-ChIP-Seq(GSE35681)/Homer	NTNATGCAAYMNNHTGMAAY	0.851547	0.842025	30	0.0549	764.6	0.0652
sex-biased	Six1(Homeobox)/Myoblast-Six1-ChIP-Chip(GSE20150)/Homer	GKVTCADRTTWC	0.853082	0.875717	50	0.0916	1226.1	0.1046
sex-biased	PRDM1(Zf)/Hela-PRDM1-ChIP-Seq(GSE31477)/Homer	ACTTTCACTTTC	0.854191	0.924853	129	0.2363	2993.8	0.2555
sex-biased	FoxL2(Forkhead)/Ovary-FoxL2-ChIP-Seq(GSE60858)/Homer	WWTRTAAACAVG	0.855303	0.935604	165	0.3022	3784.9	0.323
sex-biased	ZNF382(Zf)/HEK293-ZNF382.GFP-ChIP-Seq(GSE58341)/Homer	GNCTGTASTRNTGBCTCHTT	0.856843	0.617978	3	0.0055	103.8	0.0089
sex-biased	MYB(HTH)/ERMYB-Myb-ChIPSeq(GSE22095)/Homer	GGCVGTTR	0.857615	0.969359	361	0.6612	7993.9	0.6821
sex-biased	Nrf2(bZIP)/Lymphoblast-Nrf2-ChIP-Seq(GSE37589)/Homer	HTGCTGAGTCAT	0.858559	0.696203	6	0.011	185.2	0.0158
sex-biased	GRE(NR),IR3/RAW264.7-GRE-ChIP-Seq(Unpublished)/Homer	VAGRACAKWCTGTYC	0.859676	0.85731	40	0.0733	1001.8	0.0855
sex-biased	EKLF(Zf)/Erythrocyte-Klf1-ChIP-Seq(GSE20478)/Homer	NWGGGTGTGGCY	0.863898	0.880293	59	0.1081	1439.1	0.1228
sex-biased	AP-2gamma(AP2)/MCF7-TFAP2C-ChIP-Seq(GSE21234)/Homer	SCCTSAGGSCAW	0.869532	0.964426	336	0.6154	7478	0.6381
sex-biased	CDX4(Homeobox)/ZebrafishEmbryos-Cdx4.Myc-ChIP-Seq(GSE48254)/Homer	NGYCATAAAWCH	0.872668	0.93177	167	0.3059	3847.4	0.3283
sex-biased	Twist(bHLH)/HMLE-TWIST1-ChIP-Seq(Chang_et_al)/Homer	VCAKCTGGNNNCCAGMTGBN	0.876867	0.808824	24	0.044	637.1	0.0544
sex-biased	HRE(HSF)/HepG2-HSF1-ChIP-Seq(GSE31477)/Homer	BSTTCTRGAABVTTCYAGAA	0.879589	0.828854	32	0.0586	828.7	0.0707
sex-biased	Fox:Ebox(Forkhead,bHLH)/Panc1-Foxa2-ChIP-Seq(GSE47459)/Homer	NNNVCTGWGYAAACASN	0.881262	0.929709	169	0.3095	3901.3	0.3329
sex-biased	Pax8(Paired,Homeobox)/Thyroid-Pax8-ChIP-Seq(GSE26938)/Homer	GTCATGCHTGRCTGS	0.882673	0.893939	87	0.1593	2088.9	0.1782
sex-biased	Tcf21(bHLH)/ArterySmoothMuscle-Tcf21-ChIP-Seq(GSE61369)/Homer	NAACAGCTGG	0.885857	0.939511	212	0.3883	4843.5	0.4133
sex-biased	Brachyury(T-box)/Mesoendoderm-Brachyury-ChIP-exo(GSE54963)/Homer	ANTTMRCASBNNNGTGYKAAN	0.890742	0.851744	48	0.0879	1209.4	0.1032
sex-biased	HOXA1(Homeobox)/mES-Hoxa1-ChIP-Seq(SRP084292)/Homer	TGATKGATGR	0.894044	0.836758	40	0.0733	1026.7	0.0876
sex-biased	ZNF317(Zf)/HEK293-ZNF317.GFP-ChIP-Seq(GSE58341)/Homer	GTCWGCTGTYYCTCT	0.895297	0.742029	14	0.0256	404.8	0.0345
sex-biased	Bach2(bZIP)/OCILy7-Bach2-ChIP-Seq(GSE44420)/Homer	TGCTGAGTCA	0.898616	0.813754	31	0.0568	818.1	0.0698
sex-biased	NeuroG2(bHLH)/Fibroblast-NeuroG2-ChIP-Seq(GSE75910)/Homer	ACCATCTGTT	0.902488	0.948756	277	0.5073	6266.8	0.5347
sex-biased	NF1:FOXA1(CTF,Forkhead)/LNCAP-FOXA1-ChIP-Seq(GSE27824)/Homer	WNTGTTTRYTTTGGCA	0.904566	0.674312	8	0.0147	255.3	0.0218
sex-biased	HLF(bZIP)/HSC-HLF.Flag-ChIP-Seq(GSE69817)/Homer	RTTATGYAAB	0.905688	0.915362	150	0.2747	3516.8	0.3001
sex-biased	OCT:OCT(POU,Homeobox)/NPC-Brn1-ChIP-Seq(GSE35496)/Homer	ATGAATATTCATGAG	0.906803	0.409091	1	0.0018	51.3	0.0044
sex-biased	E2F7(E2F)/Hela-E2F7-ChIP-Seq(GSE32673)/Homer	VDTTTCCCGCCA	0.91082	0.872525	77	0.141	1893.4	0.1616
sex-biased	E2F6(E2F)/Hela-E2F6-ChIP-Seq(GSE31477)/Homer	GGCGGGAARN	0.917181	0.94011	252	0.4615	5753.4	0.4909
sex-biased	NF1-halfsite(CTF)/LNCaP-NF1-ChIP-Seq(Unpublished)/Homer	YTGCCAAG	0.918329	0.955763	335	0.6136	7523.8	0.642
sex-biased	BMAL1(bHLH)/Liver-Bmal1-ChIP-Seq(GSE39860)/Homer	GNCACGTG	0.918779	0.949047	299	0.5476	6762	0.577
sex-biased	bZIP:IRF(bZIP,IRF)/Th17-BatF-ChIP-Seq(GSE39756)/Homer	NAGTTTCABTHTGACTNW	0.919707	0.873367	84	0.1538	2063.6	0.1761
sex-biased	Tbx21(T-box)/GM12878-TBX21-ChIP-Seq(Encode)/Homer	AGGTGTGAAA	0.922683	0.925	198	0.3626	4594.3	0.392
sex-biased	MafB(bZIP)/BMM-Mafb-ChIP-Seq(GSE75722)/Homer	WNTGCTGASTCAGCANWTTY	0.924844	0.856949	69	0.1264	1728.9	0.1475
sex-biased	Bach1(bZIP)/K562-Bach1-ChIP-Seq(GSE31477)/Homer	AWWNTGCTGAGTCAT	0.929796	0.582278	5	0.0092	185.6	0.0158
sex-biased	ZBTB12(Zf)/HEK293-ZBTB12.GFP-ChIP-Seq(GSE58341)/Homer	NGNTCTAGAACCNGV	0.939225	0.872361	97	0.1777	2387.2	0.2037
sex-biased	MYNN(Zf)/HEK293-MYNN.eGFP-ChIP-Seq(Encode)/Homer	TTCAAAWTAAAAGTC	0.939526	0.811024	45	0.0824	1190.9	0.1016
sex-biased	ZNF322(Zf)/HEK293-ZNF322.GFP-ChIP-Seq(GSE58341)/Homer	GAGCCTGGTACTGWGCCTGR	0.945501	0.856338	83	0.152	2080.1	0.1775
sex-biased	HRE(HSF)/Striatum-HSF1-ChIP-Seq(GSE38000)/Homer	TTCTAGAABNTTCTA	0.950117	0.77697	35	0.0641	966.9	0.0825
sex-biased	MafK(bZIP)/C2C12-MafK-ChIP-Seq(GSE36030)/Homer	GCTGASTCAGCA	0.951363	0.78902	40	0.0733	1088.3	0.0929
sex-biased	FXR(NR),IR1/Liver-FXR-ChIP-Seq(Chong_et_al.)/Homer	AGGTCANTGACCTB	0.952238	0.865784	100	0.1832	2480.1	0.2116
sex-biased	CUX1(Homeobox)/K562-CUX1-ChIP-Seq(GSE92882)/Homer	TATCGATNAN	0.954832	0.873275	114	0.2088	2802.5	0.2391
sex-biased	Myf5(bHLH)/GM-Myf5-ChIP-Seq(GSE24852)/Homer	BAACAGCTGT	0.962164	0.887847	150	0.2747	3626.1	0.3094
sex-biased	WT1(Zf)/Kidney-WT1-ChIP-Seq(GSE90016)/Homer	MCTCCCMCRCAB	0.966639	0.913747	225	0.4121	5285.2	0.451
sex-biased	Six4(Homeobox)/MCF7-SIX4-ChIP-Seq(Encode)/Homer	TGWAAYCTGABACCB	0.968168	0.549356	7	0.0128	272.8	0.0233
sex-biased	MyoD(bHLH)/Myotube-MyoD-ChIP-Seq(GSE21614)/Homer	RRCAGCTGYTSY	0.972291	0.897601	190	0.348	4543.6	0.3877
sex-biased	GRHL2(CP2)/HBE-GRHL2-ChIP-Seq(GSE46194)/Homer	AAACYKGTTWDACMRGTTTB	0.973137	0.809237	66	0.1209	1750.9	0.1494
sex-biased	NF-E2(bZIP)/K562-NFE2-ChIP-Seq(GSE31477)/Homer	GATGACTCAGCA	0.973731	0.489362	5	0.0092	219.8	0.0188
sex-biased	ZNF415(Zf)/HEK293-ZNF415.GFP-ChIP-Seq(GSE58341)/Homer	GRTGMTRGAGCC	0.979581	0.879391	164	0.3004	4003	0.3416
sex-biased	IRF:BATF(IRF:bZIP)/pDC-Irf8-ChIP-Seq(GSE66899)/Homer	CTTTCANTATGACTV	0.981346	0.630108	16	0.0293	544.5	0.0465
sex-biased	Reverb(NR),DR2/RAW-Reverba.biotin-ChIP-Seq(GSE45914)/Homer	GTRGGTCASTGGGTCA	0.985762	0.70297	31	0.0568	947.5	0.0808
sex-biased	Foxa2(Forkhead)/Liver-Foxa2-ChIP-Seq(GSE25694)/Homer	CYTGTTTACWYW	0.986828	0.850106	131	0.2399	3306.9	0.2822
sex-biased	PAX6(Paired,Homeobox)/Forebrain-Pax6-ChIP-Seq(GSE66961)/Homer	NGTGTTCAVTSAAGCGKAAA	0.987835	0.579075	13	0.0238	481.8	0.0411
sex-biased	MyoG(bHLH)/C2C12-MyoG-ChIP-Seq(GSE36024)/Homer	AACAGCTG	0.989298	0.893316	224	0.4103	5383	0.4593
sex-biased	ZNF189(Zf)/HEK293-ZNF189.GFP-ChIP-Seq(GSE58341)/Homer	TGGAACAGMA	0.989703	0.871974	177	0.3242	4357	0.3718
sex-biased	REST-NRSF(Zf)/Jurkat-NRSF-ChIP-Seq/Homer	GGMGCTGTCCATGGTGCTGA	0.991	0.206897	1	0.0018	102.4	0.0087
sex-biased	DUX4(Homeobox)/Myoblasts-DUX4.V5-ChIP-Seq(GSE75791)/Homer	NWTAAYCYAATCAWN	0.995478	0.316092	3	0.0055	203.5	0.0174
sex-biased	HIC1(Zf)/Treg-ZBTB29-ChIP-Seq(GSE99889)/Homer	TGCCAGCB	0.999287	0.928194	403	0.7381	9319.3	0.7952
sex-biased	Cdx2(Homeobox)/mES-Cdx2-ChIP-Seq(GSE14586)/Homer	GYMATAAAAH	0.999697	0.761709	111	0.2033	3128.1	0.2669
sex-biased	DUX(Homeobox)/C2C12-Dux-ChIP-Seq(GSE87279)/Homer	BCWGATTCAATCAAN	1	0	0	0	9.4	0.0008
male-biased	Stat3(Stat)/mES-Stat3-ChIP-Seq(GSE11431)/Homer	CTTCCGGGAA	0.000621733	1.3233	109	0.3516	3174.4	0.2657
male-biased	NFAT(RHD)/Jurkat-NFATC1-ChIP-Seq(Jolma_et_al.)/Homer	ATTTTCCATT	0.00121137	1.23587	141	0.4548	4397.3	0.368
male-biased	Sp1(Zf)/Promoter/Homer	GGCCCCGCCCCC	0.00126713	1.19217	170	0.5484	5496.9	0.46
male-biased	YY1(Zf)/Promoter/Homer	CAAGATGGCGGC	0.00303362	1.53651	45	0.1452	1129.1	0.0945
male-biased	Stat3+il21(Stat)/CD4-Stat3-ChIP-Seq(GSE19198)/Homer	SVYTTCCNGGAARB	0.00485862	1.22966	119	0.3839	3730.9	0.3122
male-biased	Elk1(ETS)/Hela-Elk1-ChIP-Seq(GSE31477)/Homer	HACTTCCGGY	0.00584014	1.16264	164	0.529	5436.8	0.455
male-biased	ETS(ETS)/Promoter/Homer	AACCGGAAGT	0.0084719	1.22763	108	0.3484	3390.8	0.2838
male-biased	Tcf12(bHLH)/GM12878-Tcf12-ChIP-Seq(GSE32465)/Homer	VCAGCTGYTG	0.0101529	1.15858	154	0.4968	5123.6	0.4288
male-biased	STAT4(Stat)/CD4-Stat4-ChIP-Seq(GSE22104)/Homer	NYTTCCWGGAAR	0.0112094	1.17495	137	0.4419	4494	0.3761
male-biased	Hoxa10(Homeobox)/ChickenMSG-Hoxa10.Flag-ChIP-Seq(GSE86088)/Homer	GGYAATGAAA	0.012143	1.25634	86	0.2774	2638.8	0.2208
male-biased	ELF1(ETS)/Jurkat-ELF1-ChIP-Seq(SRA014231)/Homer	AVCCGGAAGT	0.0139958	1.15509	148	0.4774	4937.7	0.4133
male-biased	STAT1(Stat)/HelaS3-STAT1-ChIP-Seq(GSE12782)/Homer	NATTTCCNGGAAAT	0.0163586	1.34103	54	0.1742	1551.7	0.1299
male-biased	Elk4(ETS)/Hela-Elk4-ChIP-Seq(GSE31477)/Homer	NRYTTCCGGY	0.0181515	1.13295	163	0.5258	5545	0.4641
male-biased	STAT5(Stat)/mCD4+-Stat5-ChIP-Seq(GSE12346)/Homer	RTTTCTNAGAAA	0.0188357	1.3139	58	0.1871	1701.2	0.1424
male-biased	Ptf1a(bHLH)/Panc1-Ptf1a-ChIP-Seq(GSE47459)/Homer	ACAGCTGTTN	0.0215582	1.05384	270	0.871	9875.8	0.8265
male-biased	Nkx2.1(Homeobox)/LungAC-Nkx2.1-ChIP-Seq(GSE43252)/Homer	RSCACTYRAG	0.0245511	1.04603	279	0.9	10280.1	0.8604
male-biased	NRF(NRF)/Promoter/Homer	STGCGCATGCGC	0.0272964	1.22795	79	0.2548	2479.3	0.2075
male-biased	GATA:SCL(Zf,bHLH)/Ter119-SCL-ChIP-Seq(GSE18720)/Homer	CRGCTGBNGNSNNSAGATAA	0.0306231	1.55361	22	0.071	545.5	0.0457
male-biased	NRF1(NRF)/MCF7-NRF1-ChIP-Seq(Unpublished)/Homer	CTGCGCATGCGC	0.0336077	1.20997	82	0.2645	2612.1	0.2186
male-biased	Fli1(ETS)/CD8-FLI-ChIP-Seq(GSE20898)/Homer	NRYTTCCGGH	0.0365162	1.08463	205	0.6613	7284.7	0.6097
male-biased	KLF5(Zf)/LoVo-KLF5-ChIP-Seq(GSE49402)/Homer	DGGGYGKGGC	0.0380825	1.05644	253	0.8161	9229.8	0.7725
male-biased	GATA3(Zf),DR8/iTreg-Gata3-ChIP-Seq(GSE20898)/Homer	AGATSTNDNNDSAGATAASN	0.0411719	1.70566	14	0.0452	316.2	0.0265
male-biased	CRX(Homeobox)/Retina-Crx-ChIP-Seq(GSE20012)/Homer	GCTAATCC	0.0412131	1.05372	256	0.8258	9364.1	0.7837
male-biased	KLF3(Zf)/MEF-Klf3-ChIP-Seq(GSE44748)/Homer	NRGCCCCRCCCHBNN	0.046794	1.09924	171	0.5516	5995.2	0.5018
male-biased	Fosl2(bZIP)/3T3L1-Fosl2-ChIP-Seq(GSE56872)/Homer	NATGASTCABNN	0.0470756	1.29297	45	0.1452	1342.4	0.1123
male-biased	GSC(Homeobox)/FrogEmbryos-GSC-ChIP-Seq(DRA000576)/Homer	RGGATTAR	0.0497373	1.08189	197	0.6355	7018.3	0.5874
male-biased	Klf9(Zf)/GBM-Klf9-ChIP-Seq(GSE62211)/Homer	GCCACRCCCACY	0.0562471	1.11732	137	0.4419	4725.9	0.3955
male-biased	ZNF711(Zf)/SHSY5Y-ZNF711-ChIP-Seq(GSE20673)/Homer	AGGCCTAG	0.0584257	1.04628	260	0.8387	9578.3	0.8016
male-biased	Hoxa9(Homeobox)/ChickenMSG-Hoxa9.Flag-ChIP-Seq(GSE86088)/Homer	RGCAATNAAA	0.0602652	1.05496	241	0.7774	8804.4	0.7369
male-biased	HINFP(Zf)/K562-HINFP.eGFP-ChIP-Seq(Encode)/Homer	TWVGGTCCGC	0.0651541	1.12202	124	0.4	4259.4	0.3565
male-biased	E2A(bHLH)/proBcell-E2A-ChIP-Seq(GSE21978)/Homer	DNRCAGCTGY	0.0702988	1.0656	212	0.6839	7668.5	0.6418
male-biased	BATF(bZIP)/Th17-BATF-ChIP-Seq(GSE39756)/Homer	DATGASTCAT	0.075774	1.16643	78	0.2516	2577.7	0.2157
male-biased	KLF6(Zf)/PDAC-KLF6-ChIP-Seq(GSE64557)/Homer	MKGGGYGTGGCC	0.0768423	1.05574	229	0.7387	8360.4	0.6997
male-biased	HIF2a(bHLH)/785_O-HIF2a-ChIP-Seq(GSE34871)/Homer	GCACGTACCC	0.0783946	1.15637	83	0.2677	2765.6	0.2315
male-biased	JunB(bZIP)/DendriticCells-Junb-ChIP-Seq(GSE36099)/Homer	RATGASTCAT	0.079341	1.18084	68	0.2194	2220.2	0.1858
male-biased	ZFX(Zf)/mES-Zfx-ChIP-Seq(GSE11431)/Homer	AGGCCTRG	0.0802186	1.06558	205	0.6613	7415.3	0.6206
male-biased	Fra2(bZIP)/Striatum-Fra2-ChIP-Seq(GSE43429)/Homer	GGATGACTCATC	0.082085	1.192	61	0.1968	1972.7	0.1651
male-biased	ETV4(ETS)/HepG2-ETV4-ChIP-Seq(ENCODE)/Homer	ACCGGAAGTG	0.0842472	1.06421	205	0.6613	7424.9	0.6214
male-biased	Rfx2(HTH)/LoVo-RFX2-ChIP-Seq(GSE49402)/Homer	GTTGCCATGGCAACM	0.0875977	1.31633	28	0.0903	819.8	0.0686
male-biased	Tcf21(bHLH)/ArterySmoothMuscle-Tcf21-ChIP-Seq(GSE61369)/Homer	NAACAGCTGG	0.0878609	1.09925	137	0.4419	4803.4	0.402
male-biased	EHF(ETS)/LoVo-EHF-ChIP-Seq(GSE49402)/Homer	AVCAGGAAGT	0.0889216	1.07102	187	0.6032	6729.9	0.5632
male-biased	HEB(bHLH)/mES-Heb-ChIP-Seq(GSE53233)/Homer	VCAGCTGBNN	0.0899052	1.04812	239	0.771	8788.9	0.7356
male-biased	TEAD4(TEA)/Tropoblast-Tead4-ChIP-Seq(GSE37350)/Homer	CCWGGAATGY	0.0936679	1.10689	122	0.3935	4247.2	0.3555
male-biased	PPARE(NR),DR1/3T3L1-Pparg-ChIP-Seq(GSE13511)/Homer	TGACCTTTGCCCCA	0.0946093	1.09353	141	0.4548	4969.6	0.4159
male-biased	Maz(Zf)/HepG2-Maz-ChIP-Seq(GSE31477)/Homer	GGGGGGGG	0.0983719	1.04545	241	0.7774	8884.6	0.7436
male-biased	PPARa(NR),DR1/Liver-Ppara-ChIP-Seq(GSE47954)/Homer	VNAGGKCAAAGGTCA	0.09946	1.08684	149	0.4806	5284.2	0.4422
male-biased	SPDEF(ETS)/VCaP-SPDEF-ChIP-Seq(SRA014231)/Homer	ASWTCCTGBT	0.102489	1.08169	156	0.5032	5558.8	0.4652
male-biased	Gata4(Zf)/Heart-Gata4-ChIP-Seq(GSE35151)/Homer	NBWGATAAGR	0.104978	1.101	123	0.3968	4306.6	0.3604
male-biased	ZEB1(Zf)/PDAC-ZEB1-ChIP-Seq(GSE64557)/Homer	VCAGGTRDRY	0.106352	1.04694	233	0.7516	8578	0.7179
male-biased	Ascl1(bHLH)/NeuralTubes-Ascl1-ChIP-Seq(GSE55840)/Homer	NNVVCAGCTGBN	0.106459	1.05791	205	0.6613	7469	0.6251
male-biased	Barx1(Homeobox)/Stomach-Barx1.3xFlag-ChIP-Seq(GSE69483)/Homer	AAACMATTAN	0.109154	1.15322	70	0.2258	2340	0.1958
male-biased	GFY-Staf(?,Zf)/Promoter/Homer	RACTACAATTCCCAGAAKGC	0.11014	1.27034	30	0.0968	910.6	0.0762
male-biased	AR-halfsite(NR)/LNCaP-AR-ChIP-Seq(GSE27824)/Homer	CCAGGAACAG	0.111025	1.02575	284	0.9161	10670.6	0.8931
male-biased	ETS:RUNX(ETS,Runt)/Jurkat-RUNX1-ChIP-Seq(GSE17954)/Homer	RCAGGATGTGGT	0.11147	1.3021	25	0.0806	739.5	0.0619
male-biased	LXRE(NR),DR4/RAW-LXRb.biotin-ChIP-Seq(GSE21512)/Homer	RGGTTACTANAGGTCA	0.113836	1.2393	35	0.1129	1088.4	0.0911
male-biased	TCFL2(HMG)/K562-TCF7L2-ChIP-Seq(GSE29196)/Homer	ACWTCAAAGG	0.11498	1.49421	12	0.0387	309.8	0.0259
male-biased	Gata2(Zf)/K562-GATA2-ChIP-Seq(GSE18829)/Homer	BBCTTATCTS	0.115787	1.12764	86	0.2774	2939.3	0.246
male-biased	Nkx6.1(Homeobox)/Islet-Nkx6.1-ChIP-Seq(GSE40975)/Homer	GKTAATGR	0.123811	1.04642	225	0.7258	8287.8	0.6936
male-biased	E2F4(E2F)/K562-E2F4-ChIP-Seq(GSE31477)/Homer	GGCGGGAAAH	0.127837	1.07393	154	0.4968	5527	0.4626
male-biased	RFX(HTH)/K562-RFX3-ChIP-Seq(SRA012198)/Homer	CGGTTGCCATGGCAAC	0.128221	1.27314	26	0.0839	787.9	0.0659
male-biased	ELF5(ETS)/T47D-ELF5-ChIP-Seq(GSE30407)/Homer	ACVAGGAAGT	0.128864	1.09101	123	0.3968	4346.2	0.3637
male-biased	SCL(bHLH)/HPC7-Scl-ChIP-Seq(GSE13511)/Homer	AVCAGCTG	0.135335	1.01731	297	0.9581	11252.6	0.9418
male-biased	Sp2(Zf)/HEK293-Sp2.eGFP-ChIP-Seq(Encode)/Homer	YGGCCCCGCCCC	0.13615	1.03111	263	0.8484	9830.9	0.8228
male-biased	Hoxa11(Homeobox)/ChickenMSG-Hoxa11.Flag-ChIP-Seq(GSE86088)/Homer	TTTTATGGCM	0.140016	1.0447	221	0.7129	8153.8	0.6824
male-biased	ZNF692(Zf)/HEK293-ZNF692.GFP-ChIP-Seq(GSE58341)/Homer	GTGGGCCCCA	0.14114	1.18755	42	0.1355	1363.2	0.1141
male-biased	SF1(NR)/H295R-Nr5a1-ChIP-Seq(GSE44220)/Homer	CAAGGHCANV	0.142416	1.13444	68	0.2194	2310.4	0.1934
male-biased	Smad3(MAD)/NPC-Smad3-ChIP-Seq(GSE36673)/Homer	TWGTCTGV	0.144569	1.03011	263	0.8484	9840.6	0.8236
male-biased	ETV1(ETS)/GIST48-ETV1-ChIP-Seq(GSE22441)/Homer	AACCGGAAGT	0.147047	1.04803	207	0.6677	7612.6	0.6371
male-biased	Slug(Zf)/Mesoderm-Snai2-ChIP-Seq(GSE61475)/Homer	SNGCACCTGCHS	0.147637	1.09055	112	0.3613	3958.4	0.3313
male-biased	Lhx3(Homeobox)/Neuron-Lhx3-ChIP-Seq(GSE31456)/Homer	ADBTAATTAR	0.151223	1.0578	177	0.571	6449.9	0.5398
male-biased	Myf5(bHLH)/GM-Myf5-ChIP-Seq(GSE24852)/Homer	BAACAGCTGT	0.151677	1.09594	102	0.329	3587.3	0.3002
male-biased	RXR(NR),DR1/3T3L1-RXR-ChIP-Seq(GSE13511)/Homer	TAGGGCAAAGGTCA	0.152438	1.06391	161	0.5194	5833.3	0.4882
male-biased	ELF3(ETS)/PDAC-ELF3-ChIP-Seq(GSE64557)/Homer	ANCAGGAAGT	0.155828	1.08922	109	0.3516	3856.5	0.3228
male-biased	Tbet(T-box)/CD8-Tbet-ChIP-Seq(GSE33802)/Homer	AGGTGTGAAM	0.156923	1.07641	131	0.4226	4691.2	0.3926
male-biased	LRF(Zf)/Erythroblasts-ZBTB7A-ChIP-Seq(GSE74977)/Homer	AAGACCCYYN	0.161379	1.03431	243	0.7839	9055.8	0.7579
male-biased	Etv2(ETS)/ES-ER71-ChIP-Seq(GSE59402)/Homer(0.967)	NNAYTTCCTGHN	0.16563	1.06492	150	0.4839	5429.2	0.4544
male-biased	ERE(NR),IR3/MCF7-ERa-ChIP-Seq(Unpublished)/Homer	VAGGTCACNSTGACC	0.172734	1.16848	40	0.129	1319.1	0.1104
male-biased	GFX(?)/Promoter/Homer	ATTCTCGCGAGA	0.17552	1.42291	10	0.0323	271.7	0.0227
male-biased	TEAD2(TEA)/Py2T-Tead2-ChIP-Seq(GSE55709)/Homer	CCWGGAATGY	0.181047	1.10351	78	0.2516	2724.1	0.228
male-biased	Arnt:Ahr(bHLH)/MCF7-Arnt-ChIP-Seq(Lo_et_al.)/Homer	TBGCACGCAA	0.183599	1.07086	126	0.4065	4536.1	0.3796
male-biased	Atf4(bZIP)/MEF-Atf4-ChIP-Seq(GSE35681)/Homer	MTGATGCAAT	0.18452	1.15516	42	0.1355	1401.1	0.1173
male-biased	GABPA(ETS)/Jurkat-GABPa-ChIP-Seq(GSE17954)/Homer	RACCGGAAGT	0.186188	1.05476	163	0.5258	5956.7	0.4985
male-biased	GFY(?)/Promoter/Homer	ACTACAATTCCC	0.187308	1.19413	29	0.0935	935.6	0.0783
male-biased	Tbox:Smad(T-box,MAD)/ESCd5-Smad2_3-ChIP-Seq(GSE29422)/Homer	AGGTGHCAGACA	0.189191	1.18919	30	0.0968	972.1	0.0814
male-biased	ZNF165(Zf)/WHIM12-ZNF165-ChIP-Seq(GSE65937)/Homer	AAGGKGRCGCAGGCA	0.191092	1.15344	41	0.1323	1370.3	0.1147
male-biased	TEAD3(TEA)/HepG2-TEAD3-ChIP-Seq(Encode)/Homer	TRCATTCCAG	0.194758	1.05978	144	0.4645	5237.1	0.4383
male-biased	Ap4(bHLH)/AML-Tfap4-ChIP-Seq(GSE45738)/Homer	NAHCAGCTGD	0.198493	1.05426	156	0.5032	5702.7	0.4773
male-biased	Jun-AP1(bZIP)/K562-cJun-ChIP-Seq(GSE31477)/Homer	GATGASTCATCN	0.199688	1.18049	30	0.0968	979.8	0.082
male-biased	Klf4(Zf)/mES-Klf4-ChIP-Seq(GSE11431)/Homer	GCCACACCCA	0.202909	1.07439	107	0.3452	3838.8	0.3213
male-biased	Fra1(bZIP)/BT549-Fra1-ChIP-Seq(GSE46166)/Homer	NNATGASTCATH	0.203315	1.1066	65	0.2097	2263.9	0.1895
male-biased	E2A(bHLH),near_PU.1/Bcell-PU.1-ChIP-Seq(GSE21512)/Homer	NVCACCTGBN	0.203722	1.03864	205	0.6613	7607.1	0.6367
male-biased	HIF-1b(HLH)/T47D-HIF1b-ChIP-Seq(GSE59937)/Homer	RTACGTGC	0.205153	1.0451	181	0.5839	6675.7	0.5587
male-biased	Elf4(ETS)/BMDM-Elf4-ChIP-Seq(GSE88699)/Homer	ACTTCCKGKT	0.206181	1.0499	165	0.5323	6058.4	0.507
male-biased	RAR:RXR(NR),DR5/ES-RAR-ChIP-Seq(GSE56893)/Homer	AGGTCAAGGTCA	0.206801	1.21368	22	0.071	698.5	0.0585
male-biased	TCF4(bHLH)/SHSY5Y-TCF4-ChIP-Seq(GSE96915)/Homer	SMCATCTGKH	0.207008	1.04739	172	0.5548	6329.6	0.5297
male-biased	MITF(bHLH)/MastCells-MITF-ChIP-Seq(GSE48085)/Homer	RTCATGTGAC	0.209716	1.06411	124	0.4	4491.2	0.3759
male-biased	Tbx5(T-box)/HL1-Tbx5.biotin-ChIP-Seq(GSE21529)/Homer	AGGTGTCA	0.211401	1.0182	281	0.9065	10637.9	0.8903
male-biased	GATA3(Zf),DR4/iTreg-Gata3-ChIP-Seq(GSE20898)/Homer	AGATGKDGAGATAAG	0.214167	1.29321	13	0.0419	387.7	0.0324
male-biased	HNF4a(NR),DR1/HepG2-HNF4a-ChIP-Seq(GSE25021)/Homer	CARRGKBCAAAGTYCA	0.215671	1.10315	63	0.2032	2200.5	0.1842
male-biased	RUNX(Runt)/HPC7-Runx1-ChIP-Seq(GSE22178)/Homer	SAAACCACAG	0.216752	1.07904	91	0.2935	3250	0.272
male-biased	NeuroD1(bHLH)/Islet-NeuroD1-ChIP-Seq(GSE30298)/Homer	GCCATCTGTT	0.219369	1.06904	108	0.3484	3894.5	0.3259
male-biased	ZNF416(Zf)/HEK293-ZNF416.GFP-ChIP-Seq(GSE58341)/Homer	WDNCTGGGCA	0.220248	1.03786	198	0.6387	7353.4	0.6154
male-biased	ZBTB18(Zf)/HEK293-ZBTB18.GFP-ChIP-Seq(GSE58341)/Homer	AACATCTGGA	0.222684	1.09164	72	0.2323	2542.5	0.2128
male-biased	Hoxb4(Homeobox)/ES-Hoxb4-ChIP-Seq(GSE34014)/Homer	TGATTRATGGCY	0.224922	1.18009	25	0.0806	815.6	0.0683
male-biased	Chop(bZIP)/MEF-Chop-ChIP-Seq(GSE35681)/Homer	ATTGCATCAT	0.225373	1.15135	33	0.1065	1104.9	0.0925
male-biased	Gata1(Zf)/K562-GATA1-ChIP-Seq(GSE18829)/Homer	SAGATAAGRV	0.229008	1.08621	75	0.2419	2660.8	0.2227
male-biased	AP-2alpha(AP2)/Hela-AP2alpha-ChIP-Seq(GSE31477)/Homer	ATGCCCTGAGGC	0.232934	1.04298	170	0.5484	6282.7	0.5258
male-biased	GATA3(Zf)/iTreg-Gata3-ChIP-Seq(GSE20898)/Homer	AGATAASR	0.232934	1.04491	163	0.5258	6012.9	0.5032
male-biased	Oct4:Sox17(POU,Homeobox,HMG)/F9-Sox17-ChIP-Seq(GSE44553)/Homer	CCATTGTATGCAAAT	0.241714	1.19444	20	0.0645	645.1	0.054
male-biased	ETS1(ETS)/Jurkat-ETS1-ChIP-Seq(GSE17954)/Homer	ACAGGAAGTG	0.242683	1.04145	169	0.5452	6254.5	0.5235
male-biased	Ronin(THAP)/ES-Thap11-ChIP-Seq(GSE51522)/Homer	RACTACAACTCCCAGVAKGC	0.242926	1.17095	24	0.0774	789.4	0.0661
male-biased	Rbpj1(?)/Panc1-Rbpj1-ChIP-Seq(GSE47459)/Homer	HTTTCCCASG	0.246844	1.03625	187	0.6032	6955	0.5821
male-biased	HOXA2(Homeobox)/mES-Hoxa2-ChIP-Seq(Donaldson_et_al.)/Homer	GYCATCMATCAT	0.247338	1.25075	13	0.0419	400.8	0.0335
male-biased	Atf3(bZIP)/GBM-ATF3-ChIP-Seq(GSE33912)/Homer	DATGASTCATHN	0.248578	1.07943	75	0.2419	2678	0.2241
male-biased	THRb(NR)/Liver-NR1A2-ChIP-Seq(GSE52613)/Homer	TRAGGTCA	0.250074	1.01232	293	0.9452	11155.9	0.9337
male-biased	MyoD(bHLH)/Myotube-MyoD-ChIP-Seq(GSE21614)/Homer	RRCAGCTGYTSY	0.250825	1.05392	123	0.3968	4498	0.3765
male-biased	Nkx3.1(Homeobox)/LNCaP-Nkx3.1-ChIP-Seq(GSE28264)/Homer	AAGCACTTAA	0.25183	1.02196	251	0.8097	9466.3	0.7923
male-biased	ERG(ETS)/VCaP-ERG-ChIP-Seq(GSE14097)/Homer	ACAGGAAGTG	0.253853	1.03041	209	0.6742	7818.4	0.6543
male-biased	ZBTB33(Zf)/GM12878-ZBTB33-ChIP-Seq(GSE32465)/Homer	GGVTCTCGCGAGAAC	0.254616	1.17162	22	0.071	723.9	0.0606
male-biased	Eomes(T-box)/H9-Eomes-ChIP-Seq(GSE26097)/Homer	ATTAACACCT	0.256661	1.02892	214	0.6903	8016.8	0.6709
male-biased	KLF14(Zf)/HEK293-KLF14.GFP-ChIP-Seq(GSE58341)/Homer	RGKGGGCGKGGC	0.266868	1.01663	271	0.8742	10274.8	0.8599
male-biased	CEBP:AP1(bZIP)/ThioMac-CEBPb-ChIP-Seq(GSE21512)/Homer	DRTGTTGCAA	0.267135	1.06304	92	0.2968	3336.6	0.2792
male-biased	Atf1(bZIP)/K562-ATF1-ChIP-Seq(GSE31477)/Homer	GATGACGTCA	0.27009	1.05047	120	0.3871	4403.3	0.3685
male-biased	FOXK1(Forkhead)/HEK293-FOXK1-ChIP-Seq(GSE51673)/Homer	NVWTGTTTAC	0.27009	1.04863	125	0.4032	4594.5	0.3845
male-biased	KLF10(Zf)/HEK293-KLF10.GFP-ChIP-Seq(GSE58341)/Homer	GGGGGTGTGTCC	0.270631	1.04809	127	0.4097	4671.2	0.3909
male-biased	Bcl11a(Zf)/HSPC-BCL11A-ChIP-Seq(GSE104676)/Homer	TYTGACCASWRG	0.272259	1.05364	109	0.3516	3986.7	0.3337
male-biased	Nr5a2(NR)/mES-Nr5a2-ChIP-Seq(GSE19019)/Homer	BTCAAGGTCA	0.273351	1.06931	77	0.2484	2775.8	0.2323
male-biased	Gata6(Zf)/HUG1N-GATA6-ChIP-Seq(GSE51936)/Homer	YCTTATCTBN	0.277482	1.0534	107	0.3452	3915.4	0.3277
male-biased	Tcfcp2l1(CP2)/mES-Tcfcp2l1-ChIP-Seq(GSE11431)/Homer	NRAACCRGTTYRAACCRGYT	0.279711	1.14328	24	0.0774	808.9	0.0677
male-biased	ARE(NR)/LNCAP-AR-ChIP-Seq(GSE27824)/Homer	RGRACASNSTGTYCYB	0.281394	1.12108	31	0.1	1065.3	0.0892
male-biased	AP-1(bZIP)/ThioMac-PU.1-ChIP-Seq(GSE21512)/Homer	VTGACTCATC	0.285076	1.06225	82	0.2645	2974.6	0.249
male-biased	TEAD1(TEAD)/HepG2-TEAD1-ChIP-Seq(Encode)/Homer	CYRCATTCCA	0.290835	1.04356	127	0.4097	4691	0.3926
male-biased	CArG(MADS)/PUER-Srf-ChIP-Seq(Sullivan_et_al.)/Homer	CCATATATGGNM	0.300592	1.0887	43	0.1387	1521.8	0.1274
male-biased	Atf2(bZIP)/3T3L1-Atf2-ChIP-Seq(GSE56872)/Homer	NRRTGACGTCAT	0.302401	1.07515	55	0.1774	1972	0.165
male-biased	Otx2(Homeobox)/EpiLC-Otx2-ChIP-Seq(GSE56098)/Homer	NYTAATCCYB	0.305746	1.0435	116	0.3742	4285.1	0.3586
male-biased	Mouse_Recombination_Hotspot(Zf)/Testis-DMC1-ChIP-Seq(GSE24438)/Homer	ACTYKNATTCGTGNTACTTC	0.306358	1.20748	11	0.0355	350.9	0.0294
male-biased	MyoG(bHLH)/C2C12-MyoG-ChIP-Seq(GSE36024)/Homer	AACAGCTG	0.314428	1.03477	143	0.4613	5327.2	0.4458
male-biased	Tgif2(Homeobox)/mES-Tgif2-ChIP-Seq(GSE55404)/Homer	TGTCANYT	0.322066	1.0153	255	0.8226	9681	0.8102
male-biased	Smad4(MAD)/ESC-SMAD4-ChIP-Seq(GSE29422)/Homer	VBSYGTCTGG	0.325954	1.02201	203	0.6548	7654.9	0.6407
male-biased	Sp5(Zf)/mES-Sp5.Flag-ChIP-Seq(GSE72989)/Homer	RGKGGGCGGAGC	0.325954	1.01772	235	0.7581	8900.3	0.7449
male-biased	Atoh1(bHLH)/Cerebellum-Atoh1-ChIP-Seq(GSE22111)/Homer	VNRVCAGCTGGY	0.330549	1.03272	137	0.4419	5112.3	0.4279
male-biased	GLI3(Zf)/Limb-GLI3-ChIP-Chip(GSE11077)/Homer	CGTGGGTGGTCC	0.33088	1.10714	25	0.0806	870.4	0.0728
male-biased	PAX3:FKHR-fusion(Paired,Homeobox)/Rh4-PAX3:FKHR-ChIP-Seq(GSE19063)/Homer	ACCRTGACTAATTNN	0.333204	1.10562	25	0.0806	871.6	0.0729
male-biased	Bapx1(Homeobox)/VertebralCol-Bapx1-ChIP-Seq(GSE36672)/Homer	TTRAGTGSYK	0.335209	1.01529	247	0.7968	9377.6	0.7848
male-biased	NFY(CCAAT)/Promoter/Homer	RGCCAATSRG	0.341639	1.03277	127	0.4097	4739.6	0.3967
male-biased	PU.1-IRF(ETS:IRF)/Bcell-PU.1-ChIP-Seq(GSE21512)/Homer	MGGAAGTGAAAC	0.347844	1.02311	177	0.571	6668.5	0.5581
male-biased	CHR(?)/Hela-CellCycle-Expression/Homer	SRGTTTCAAA	0.348192	1.04078	91	0.2935	3369.1	0.282
male-biased	Foxo1(Forkhead)/RAW-Foxo1-ChIP-Seq(Fan_et_al.)/Homer	CTGTTTAC	0.349588	1.0195	201	0.6484	7598.8	0.636
male-biased	Pitx1(Homeobox)/Chicken-Pitx1-ChIP-Seq(GSE38910)/Homer	TAATCCCN	0.353455	1.00792	292	0.9419	11166.4	0.9345
male-biased	CEBP(bZIP)/ThioMac-CEBPb-ChIP-Seq(GSE21512)/Homer	ATTGCGCAAC	0.359155	1.03683	96	0.3097	3569.1	0.2987
male-biased	HIF-1a(bHLH)/MCF7-HIF1a-ChIP-Seq(GSE28352)/Homer	TACGTGCV	0.361317	1.05206	57	0.1839	2088.5	0.1748
male-biased	Bcl6(Zf)/Liver-Bcl6-ChIP-Seq(GSE31578)/Homer	NNNCTTTCCAGGAAA	0.366411	1.02273	159	0.5129	5991.6	0.5015
male-biased	Bach2(bZIP)/OCILy7-Bach2-ChIP-Seq(GSE44420)/Homer	TGCTGAGTCA	0.367879	1.08957	23	0.0742	813.5	0.0681
male-biased	PAX5(Paired,Homeobox),condensed/GM12878-PAX5-ChIP-Seq(GSE32465)/Homer	GTCACGCTCSCTGM	0.368248	1.09231	22	0.071	776.8	0.065
male-biased	Nkx2.2(Homeobox)/NPC-Nkx2.2-ChIP-Seq(GSE61673)/Homer	BTBRAGTGSN	0.370649	1.01285	242	0.7806	9209.1	0.7707
male-biased	Phox2b(Homeobox)/CLBGA-PHOX2B-ChIP-Seq(GSE90683)/Homer	TTAATTNAATTA	0.374224	1.06832	32	0.1032	1153.7	0.0966
male-biased	Sox15(HMG)/CPA-Sox15-ChIP-Seq(GSE62909)/Homer	RAACAATGGN	0.37595	1.02509	133	0.429	5000.5	0.4185
male-biased	Foxo3(Forkhead)/U2OS-Foxo3-ChIP-Seq(E-MTAB-2701)/Homer	DGTAAACA	0.378666	1.03346	90	0.2903	3356.7	0.2809
male-biased	Hand2(bHLH)/Mesoderm-Hand2-ChIP-Seq(GSE61475)/Homer	TGACANARRCCAGRC	0.381937	1.04221	62	0.2	2292.4	0.1919
male-biased	Isl1(Homeobox)/Neuron-Isl1-ChIP-Seq(GSE31456)/Homer	CTAATKGV	0.382778	1.01632	195	0.629	7395.4	0.6189
male-biased	ZNF675(Zf)/HEK293-ZNF675.GFP-ChIP-Seq(GSE58341)/Homer	ARGAGGMCAAAATGW	0.387283	1.08147	21	0.0677	747.4	0.0626
male-biased	Mef2c(MADS)/GM12878-Mef2c-ChIP-Seq(GSE32465)/Homer	DCYAAAAATAGM	0.40434	1.02536	99	0.3194	3721.9	0.3115
male-biased	ZEB2(Zf)/SNU398-ZEB2-ChIP-Seq(GSE103048)/Homer	GNMCAGGTGTGC	0.408158	1.01635	160	0.5161	6067.5	0.5078
male-biased	OCT:OCT-short(POU,Homeobox)/NPC-OCT6-ChIP-Seq(GSE43916)/Homer	ATGCATWATGCATRW	0.414327	1.02706	80	0.2581	3002.4	0.2513
male-biased	MafF(bZIP)/HepG2-MafF-ChIP-Seq(GSE31477)/Homer	HWWGTCAGCAWWTTT	0.415073	1.04553	37	0.1194	1364.1	0.1142
male-biased	Hoxd12(Homeobox)/ChickenMSG-Hoxd12.Flag-ChIP-Seq(GSE86088)/Homer	HDGYAATGAAAN	0.417321	1.01192	200	0.6452	7618.1	0.6376
male-biased	GATA(Zf),IR3/iTreg-Gata3-ChIP-Seq(GSE20898)/Homer	NNNNNBAGATAWYATCTVHN	0.418491	1.06794	19	0.0613	685.7	0.0574
male-biased	RBPJ:Ebox(?,bHLH)/Panc1-Rbpj1-ChIP-Seq(GSE47459)/Homer	GGGRAARRGRMCAGMTG	0.422951	1.03464	50	0.1613	1863.4	0.1559
male-biased	SCRT1(Zf)/HEK293-SCRT1.eGFP-ChIP-Seq(Encode)/Homer	GCAACAGGTG	0.42312	1.03469	49	0.1581	1825.3	0.1528
male-biased	NFAT:AP1(RHD,bZIP)/Jurkat-NFATC1-ChIP-Seq(Jolma_et_al.)/Homer	SARTGGAAAAWRTGAGTCAB	0.428271	1.05306	24	0.0774	878.1	0.0735
male-biased	TR4(NR),DR1/Hela-TR4-ChIP-Seq(GSE24685)/Homer	GAGGTCAAAGGTCA	0.432791	1.06216	18	0.0581	653.2	0.0547
male-biased	ZNF143|STAF(Zf)/CUTLL-ZNF143-ChIP-Seq(GSE29600)/Homer	ATTTCCCAGVAKSCY	0.449734	1.02093	65	0.2097	2454.7	0.2054
male-biased	Hoxd11(Homeobox)/ChickenMSG-Hoxd11.Flag-ChIP-Seq(GSE86088)/Homer	VGCCATAAAA	0.45489	1.00692	221	0.7129	8460	0.708
male-biased	GRE(NR),IR3/A549-GR-ChIP-Seq(GSE32465)/Homer	NRGVACABNVTGTYCY	0.455664	1.05092	16	0.0516	586.9	0.0491
male-biased	Gfi1b(Zf)/HPC7-Gfi1b-ChIP-Seq(GSE22178)/Homer	MAATCACTGC	0.45836	1.01293	102	0.329	3880.8	0.3248
male-biased	RARa(NR)/K562-RARa-ChIP-Seq(Encode)/Homer	TTGAMCTTTG	0.461811	1.0047	265	0.8548	10166.3	0.8508
male-biased	p63(p53)/Keratinocyte-p63-ChIP-Seq(GSE17611)/Homer	NNDRCATGYCYNRRCATGYH	0.46218	1.02233	44	0.1419	1658.9	0.1388
male-biased	EBF1(EBF)/Near-E2A-ChIP-Seq(GSE21512)/Homer	GTCCCCWGGGGA	0.464218	1.00781	168	0.5419	6424.8	0.5377
male-biased	FOXA1(Forkhead)/MCF7-FOXA1-ChIP-Seq(GSE26831)/Homer	WAAGTAAACA	0.46459	1.01044	120	0.3871	4577	0.3831
male-biased	Zac1(Zf)/Neuro2A-Plagl1-ChIP-Seq(GSE75942)/Homer	HAWGRGGCCM	0.466592	1.00407	275	0.8871	10556.7	0.8835
male-biased	ZKSCAN1(Zf)/HepG2-ZKSCAN1-ChIP-Seq(Encode)/Homer	GCACAYAGTAGGKCY	0.467386	1.0795	8	0.0258	286.2	0.0239
male-biased	FOXM1(Forkhead)/MCF7-FOXM1-ChIP-Seq(GSE72977)/Homer	TRTTTACTTW	0.472981	1.00872	122	0.3935	4661.4	0.3901
male-biased	Rfx1(HTH)/NPC-H3K4me1-ChIP-Seq(GSE16256)/Homer	KGTTGCCATGGCAA	0.474023	1.02082	38	0.1226	1435.2	0.1201
male-biased	Mef2a(MADS)/HL1-Mef2a.biotin-ChIP-Seq(GSE21529)/Homer	CYAAAAATAG	0.476065	1.01044	90	0.2903	3433.2	0.2873
male-biased	Nanog(Homeobox)/mES-Nanog-ChIP-Seq(GSE11724)/Homer	RGCCATTAAC	0.47678	1.00341	283	0.9129	10871.3	0.9098
male-biased	JunD(bZIP)/K562-JunD-ChIP-Seq/Homer	ATGACGTCATCN	0.479793	1.03407	16	0.0516	596	0.0499
male-biased	Smad2(MAD)/ES-SMAD2-ChIP-Seq(GSE29422)/Homer	CTGTCTGG	0.482681	1.0047	199	0.6419	7634.2	0.6389
male-biased	ETS:E-box(ETS,bHLH)/HPC7-Scl-ChIP-Seq(GSE22178)/Homer	AGGAARCAGCTG	0.482874	1.04313	12	0.0387	443	0.0371
male-biased	Tlx?(NR)/NPC-H3K4me1-ChIP-Seq(GSE16256)/Homer	CTGGCAGSCTGCCA	0.483695	1.0122	54	0.1742	2055.8	0.1721
male-biased	Tgif1(Homeobox)/mES-Tgif1-ChIP-Seq(GSE55404)/Homer	YTGWCADY	0.484809	1.0036	242	0.7806	9293.8	0.7778
male-biased	Brachyury(T-box)/Mesoendoderm-Brachyury-ChIP-exo(GSE54963)/Homer	ANTTMRCASBNNNGTGYKAAN	0.488459	1.01719	33	0.1065	1251	0.1047
male-biased	Oct6(POU,Homeobox)/NPC-Pou3f1-ChIP-Seq(GSE35496)/Homer	WATGCAAATGAG	0.488654	1.01216	49	0.1581	1866.7	0.1562
male-biased	IRF3(IRF)/BMDM-Irf3-ChIP-Seq(GSE67343)/Homer	AGTTTCAKTTTC	0.489682	1.01024	52	0.1677	1982.9	0.166
male-biased	RUNX2(Runt)/PCa-RUNX2-ChIP-Seq(GSE33889)/Homer	NWAACCACADNN	0.490858	1.00652	91	0.2935	3483.8	0.2916
male-biased	SpiB(ETS)/OCILY3-SPIB-ChIP-Seq(GSE56857)/Homer	AAAGRGGAAGTG	0.493615	1.01239	38	0.1226	1446.8	0.1211
male-biased	ZNF16(Zf)/HEK293-ZNF16.GFP-ChIP-Seq(GSE58341)/Homer	MACCTTCYATGGCTCCCTAKTGCCY	0.500374	1.2037	2	0.0065	64.9	0.0054
male-biased	PRDM14(Zf)/H1-PRDM14-ChIP-Seq(GSE22767)/Homer	RGGTCTCTAACY	0.501526	1.00873	43	0.1387	1643.4	0.1375
male-biased	Nkx2.5(Homeobox)/HL1-Nkx2.5.biotin-ChIP-Seq(GSE21529)/Homer	RRSCACTYAA	0.506414	1.00206	241	0.7774	9270.1	0.7758
male-biased	Pax7(Paired,Homeobox)/Myoblast-Pax7-ChIP-Seq(GSE25064)/Homer	TAATCAATTA	0.508597	1.01946	13	0.0419	490.8	0.0411
male-biased	THRa(NR)/C17.2-THRa-ChIP-Seq(GSE38347)/Homer	GGTCANYTGAGGWCA	0.510788	1.00247	88	0.2839	3383.2	0.2832
male-biased	Olig2(bHLH)/Neuron-Olig2-ChIP-Seq(GSE30882)/Homer	RCCATMTGTT	0.510942	1.00163	190	0.6129	7311.1	0.6119
male-biased	Lhx2(Homeobox)/HFSC-Lhx2-ChIP-Seq(GSE48068)/Homer	TAATTAGN	0.511709	1.00183	119	0.3839	4579	0.3832
male-biased	NFkB-p65(RHD)/GM12787-p65-ChIP-Seq(GSE19485)/Homer	WGGGGATTTCCC	0.515097	1.00194	80	0.2581	3078.2	0.2576
male-biased	Foxh1(Forkhead)/hESC-FOXH1-ChIP-Seq(GSE29422)/Homer	NNTGTGGATTSS	0.52724	0.998413	78	0.2516	3010.8	0.252
male-biased	ISRE(IRF)/ThioMac-LPS-Expression(GSE23622)/Homer	AGTTTCASTTTC	0.527978	1.01572	10	0.0323	380.4	0.0318
male-biased	Foxf1(Forkhead)/Lung-Foxf1-ChIP-Seq(GSE77951)/Homer	WWATRTAAACAN	0.528084	0.998642	114	0.3677	4399.3	0.3682
male-biased	Pax7(Paired,Homeobox),long/Myoblast-Pax7-ChIP-Seq(GSE25064)/Homer	TAATCHGATTAC	0.528242	1.04878	4	0.0129	146.6	0.0123
male-biased	FOXA1:AR(Forkhead,NR)/LNCAP-AR-ChIP-Seq(GSE27824)/Homer	AGTAAACAAAAAAGAACAND	0.528612	1.00781	12	0.0387	458.4	0.0384
male-biased	TEAD(TEA)/Fibroblast-PU.1-ChIP-Seq(Unpublished)/Homer	YCWGGAATGY	0.532592	0.997392	83	0.2677	3207	0.2684
male-biased	c-Myc(bHLH)/mES-cMyc-ChIP-Seq(GSE11431)/Homer	VVCCACGTGG	0.536601	0.99647	70	0.2258	2708	0.2266
male-biased	Tcf7(HMG)/GM12878-TCF7-ChIP-Seq(Encode)/Homer	CTTTGATGTGSB	0.536977	0.995712	36	0.1161	1393.7	0.1166
male-biased	Sox9(HMG)/Limb-SOX9-ChIP-Seq(GSE73225)/Homer	AGGVNCCTTTGT	0.539021	0.996016	93	0.3	3598.6	0.3012
male-biased	Srebp1a(bHLH)/HepG2-Srebp1a-ChIP-Seq(GSE31477)/Homer	RTCACSCCAY	0.539237	0.995	37	0.1194	1433.9	0.12
male-biased	STAT6(Stat)/CD4-Stat6-ChIP-Seq(GSE22104)/Homer	ABTTCYYRRGAA	0.544439	0.993931	66	0.2129	2559.1	0.2142
male-biased	Tbr1(T-box)/Cortex-Tbr1-ChIP-Seq(GSE71384)/Homer	AAGGTGTKAA	0.549526	0.996214	155	0.5	5997.5	0.5019
male-biased	FOXA1(Forkhead)/LNCAP-FOXA1-ChIP-Seq(GSE27824)/Homer	WAAGTAAACA	0.551121	0.995201	135	0.4355	5228.6	0.4376
male-biased	CTCF-SatelliteElement(Zf?)/CD4+-CTCF-ChIP-Seq(Barski_et_al.)/Homer	TGCAGTTCCMVNWRTGGCCA	0.55466	1.08333	2	0.0065	71.1	0.006
male-biased	PRDM15(Zf)/ESC-Prdm15-ChIP-Seq(GSE73694)/Homer	YCCDNTCCAGGTTTT	0.554715	0.995392	154	0.4968	5963.3	0.4991
male-biased	Nr5a2(NR)/Pancreas-LRH1-ChIP-Seq(GSE34295)/Homer	BTCAAGGTCA	0.554882	0.992642	92	0.2968	3572.1	0.299
male-biased	Tcf3(HMG)/mES-Tcf3-ChIP-Seq(GSE11724)/Homer	ASWTCAAAGG	0.559283	0.985294	27	0.0871	1055.8	0.0884
male-biased	Zic(Zf)/Cerebellum-ZIC1.2-ChIP-Seq(GSE60731)/Homer	CCTGCTGAGH	0.561918	0.992684	122	0.3935	4736.3	0.3964
male-biased	ZNF652/HepG2-ZNF652.Flag-ChIP-Seq(Encode)/Homer	TTAACCCTTTVNKKN	0.565695	0.985149	37	0.1194	1448.6	0.1212
male-biased	OCT:OCT(POU,Homeobox)/NPC-OCT6-ChIP-Seq(GSE43916)/Homer	YATGCATATRCATRT	0.570068	0.979764	18	0.0581	708.3	0.0593
male-biased	PRDM10(Zf)/HEK293-PRDM10.eGFP-ChIP-Seq(Encode)/Homer	TGGTACATTCCA	0.570524	0.98869	84	0.271	3275.5	0.2741
male-biased	PRDM9(Zf)/Testis-DMC1-ChIP-Seq(GSE35498)/Homer	ADGGYAGYAGCATCT	0.573728	0.985478	61	0.1968	2386.2	0.1997
male-biased	PSE(SNAPc)/K562-mStart-Seq/Homer	WAVTCACCMTAASYDAAAAG	0.580132	0.983802	64	0.2065	2507.5	0.2099
male-biased	NFkB-p65-Rel(RHD)/ThioMac-LPS-Expression(GSE23622)/Homer	GGAAATTCCC	0.588487	0.966292	8	0.0258	319.1	0.0267
male-biased	Sox3(HMG)/NPC-Sox3-ChIP-Seq(GSE33059)/Homer	CCWTTGTY	0.588782	0.991453	169	0.5452	6570.2	0.5499
male-biased	Sox6(HMG)/Myotubes-Sox6-ChIP-Seq(GSE32627)/Homer	CCATTGTTNY	0.589606	0.990843	161	0.5194	6263.4	0.5242
male-biased	DMRT1(DM)/Testis-DMRT1-ChIP-Seq(GSE64892)/Homer	TWGHWACAWTGTWDC	0.59458	0.969925	28	0.0903	1112.5	0.0931
male-biased	Erra(NR)/HepG2-Erra-ChIP-Seq(GSE31477)/Homer	CAAAGGTCAG	0.596486	0.994751	235	0.7581	9106.4	0.7621
male-biased	GLIS3(Zf)/Thyroid-Glis3.GFP-ChIP-Seq(GSE103297)/Homer	CTCCCTGGGAGGCCN	0.598517	0.995109	246	0.7935	9527.7	0.7974
male-biased	IRF1(IRF)/PBMC-IRF1-ChIP-Seq(GSE43036)/Homer	GAAAGTGAAAGT	0.601878	0.963016	21	0.0677	840.1	0.0703
male-biased	Sox10(HMG)/SciaticNerve-Sox3-ChIP-Seq(GSE35132)/Homer	CCWTTGTYYB	0.602601	0.988697	160	0.5161	6236.7	0.522
male-biased	X-box(HTH)/NPC-H3K4me1-ChIP-Seq(GSE16256)/Homer	GGTTGCCATGGCAA	0.603325	0.960331	18	0.0581	722.4	0.0605
male-biased	c-Jun-CRE(bZIP)/K562-cJun-ChIP-Seq(GSE31477)/Homer	ATGACGTCATCY	0.608414	0.970588	44	0.1419	1747.1	0.1462
male-biased	Pdx1(Homeobox)/Islet-Pdx1-ChIP-Seq(SRA008281)/Homer	YCATYAATCA	0.609266	0.981305	96	0.3097	3771.5	0.3156
male-biased	PR(NR)/T47D-PR-ChIP-Seq(GSE31130)/Homer	VAGRACAKNCTGTBC	0.615882	0.990424	202	0.6516	7860.7	0.6579
male-biased	RORg(NR)/Liver-Rorc-ChIP-Seq(GSE101115)/Homer	WAABTAGGTCAV	0.616683	0.944444	10	0.0323	409	0.0342
male-biased	Foxa3(Forkhead)/Liver-Foxa3-ChIP-Seq(GSE77670)/Homer	BSNTGTTTACWYWGN	0.617979	0.965464	39	0.1258	1557.4	0.1303
male-biased	DMRT6(DM)/Testis-DMRT6-ChIP-Seq(GSE60440)/Homer	YDGHTACAWTGTADC	0.61996	0.954301	22	0.071	889	0.0744
male-biased	Hoxd10(Homeobox)/ChickenMSG-Hoxd10.Flag-ChIP-Seq(GSE86088)/Homer	GGCMATGAAA	0.620084	0.982834	126	0.4065	4941.7	0.4136
male-biased	NFkB-p50,p52(RHD)/Monocyte-p50-ChIP-Chip(Schreiber_et_al.)/Homer	GGGGGAATCCCC	0.623192	0.956568	28	0.0903	1127.7	0.0944
male-biased	Znf263(Zf)/K562-Znf263-ChIP-Seq(GSE31477)/Homer	CVGTSCTCCC	0.624128	0.992407	235	0.7581	9127.3	0.7639
male-biased	CEBP:CEBP(bZIP)/MEF-Chop-ChIP-Seq(GSE35681)/Homer	NTNATGCAAYMNNHTGMAAY	0.625065	0.949926	20	0.0645	811.5	0.0679
male-biased	IRF2(IRF)/Erythroblas-IRF2-ChIP-Seq(GSE36985)/Homer	GAAASYGAAASY	0.628449	0.944828	17	0.0548	693.5	0.058
male-biased	EBNA1(EBV-virus)/Raji-EBNA1-ChIP-Seq(GSE30709)/Homer	GGYAGCAYDTGCTDCCCNNN	0.631221	0.942029	2	0.0065	83	0.0069
male-biased	Egr2(Zf)/Thymocytes-Egr2-ChIP-Seq(GSE34254)/Homer	NGCGTGGGCGGR	0.632484	0.967463	59	0.1903	2350.5	0.1967
male-biased	FOXK2(Forkhead)/U2OS-FOXK2-ChIP-Seq(E-MTAB-2204)/Homer	SCHTGTTTACAT	0.633877	0.972861	80	0.2581	3170	0.2653
male-biased	ZNF669(Zf)/HEK293-ZNF669.GFP-ChIP-Seq(GSE58341)/Homer	GARTGGTCATCGCCC	0.635718	0.937984	15	0.0484	616.3	0.0516
male-biased	Lhx1(Homeobox)/EmbryoCarcinoma-Lhx1-ChIP-Seq(GSE70957)/Homer	NNYTAATTAR	0.640824	0.978369	122	0.3935	4805.3	0.4022
male-biased	FoxL2(Forkhead)/Ovary-FoxL2-ChIP-Seq(GSE60858)/Homer	WWTRTAAACAVG	0.642814	0.975059	103	0.3323	4071.5	0.3408
male-biased	NeuroG2(bHLH)/Fibroblast-NeuroG2-ChIP-Seq(GSE75910)/Homer	ACCATCTGTT	0.643071	0.98334	161	0.5194	6311.7	0.5282
male-biased	Egr1(Zf)/K562-Egr1-ChIP-Seq(GSE32465)/Homer	TGCGTGGGYG	0.644552	0.981778	152	0.4903	5966.6	0.4994
male-biased	NFE2L2(bZIP)/HepG2-NFE2L2-ChIP-Seq(Encode)/Homer	AWWWTGCTGAGTCAT	0.645455	0.902098	4	0.0129	170.6	0.0143
male-biased	Sox4(HMG)/proB-Sox4-ChIP-Seq(GSE50066)/Homer	YCTTTGTTCC	0.646812	0.973016	95	0.3065	3764.1	0.315
male-biased	RARg(NR)/ES-RARg-ChIP-Seq(GSE30538)/Homer	AGGTCAAGGTCA	0.649924	0.895833	4	0.0129	171.8	0.0144
male-biased	VDR(NR),DR3/GM10855-VDR+vitD-ChIP-Seq(GSE22484)/Homer	ARAGGTCANWGAGTTCANNN	0.65142	0.945399	29	0.0935	1182.2	0.0989
male-biased	Meis1(Homeobox)/MastCells-Meis1-ChIP-Seq(GSE48085)/Homer	VGCTGWCAVB	0.653508	0.983813	179	0.5774	7012.3	0.5869
male-biased	AP-2gamma(AP2)/MCF7-TFAP2C-ChIP-Seq(GSE21234)/Homer	SCCTSAGGSCAW	0.654686	0.984898	188	0.6065	7358.3	0.6158
male-biased	GATA(Zf),IR4/iTreg-Gata3-ChIP-Seq(GSE20898)/Homer	NAGATWNBNATCTNN	0.656062	0.904	7	0.0226	298.8	0.025
male-biased	STAT6(Stat)/Macrophage-Stat6-ChIP-Seq(GSE38377)/Homer	TTCCKNAGAA	0.657244	0.961211	63	0.2032	2525.5	0.2114
male-biased	NFIL3(bZIP)/HepG2-NFIL3-ChIP-Seq(Encode)/Homer	VTTACGTAAYNNNNN	0.658494	0.967537	85	0.2742	3385.9	0.2834
male-biased	Rfx6(HTH)/Min6b1-Rfx6.HA-ChIP-Seq(GSE62844)/Homer	TGTTKCCTAGCAACM	0.662324	0.978619	149	0.4806	5867.4	0.4911
male-biased	Unknown-ESC-element(?)/mES-Nanog-ChIP-Seq(GSE11724)/Homer	CACAGCAGGGGG	0.663053	0.965221	80	0.2581	3194.6	0.2674
male-biased	AMYB(HTH)/Testes-AMYB-ChIP-Seq(GSE44588)/Homer	TGGCAGTTGG	0.663717	0.983104	184	0.5935	7213.2	0.6037
male-biased	OCT:OCT(POU,Homeobox,IR1)/NPC-Brn2-ChIP-Seq(GSE35496)/Homer	ATGAATWATTCATGA	0.668513	0.878378	2	0.0065	88.1	0.0074
male-biased	MafA(bZIP)/Islet-MafA-ChIP-Seq(GSE30298)/Homer	TGCTGACTCA	0.669181	0.965975	88	0.2839	3511.6	0.2939
male-biased	p53(p53)/Saos-p53-ChIP-Seq(GSE15780)/Homer	RRCATGYCYRGRCATGYYYN	0.670722	0.892734	8	0.0258	344.8	0.0289
male-biased	p53(p53)/Saos-p53-ChIP-Seq/Homer	RRCATGYCYRGRCATGYYYN	0.670722	0.892734	8	0.0258	344.8	0.0289
male-biased	ZNF519(Zf)/HEK293-ZNF519.GFP-ChIP-Seq(GSE58341)/Homer	GAGSCCGAGC	0.6722	0.957972	65	0.2097	2615.4	0.2189
male-biased	ZNF264(Zf)/HEK293-ZNF264.GFP-ChIP-Seq(GSE58341)/Homer	RGGGCACTAACY	0.674084	0.968217	102	0.329	4060.4	0.3398
male-biased	FOXP1(Forkhead)/H9-FOXP1-ChIP-Seq(GSE31006)/Homer	NYYTGTTTACHN	0.67882	0.951393	54	0.1742	2188.2	0.1831
male-biased	Pit1(Homeobox)/GCrat-Pit1-ChIP-Seq(GSE58009)/Homer	ATGMATATDC	0.67882	0.967695	104	0.3355	4142.7	0.3467
male-biased	Hoxc9(Homeobox)/Ainv15-Hoxc9-ChIP-Seq(GSE21812)/Homer	GGCCATAAATCA	0.684409	0.951976	59	0.1903	2389	0.1999
male-biased	IRF8(IRF)/BMDM-IRF8-ChIP-Seq(GSE77884)/Homer	GRAASTGAAAST	0.684477	0.947581	51	0.1645	2074.8	0.1736
male-biased	Atf7(bZIP)/3T3L1-Atf7-ChIP-Seq(GSE56872)/Homer	NGRTGACGTCAY	0.684546	0.959207	78	0.2516	3134.6	0.2623
male-biased	Oct4(POU,Homeobox)/mES-Oct4-ChIP-Seq(GSE11431)/Homer	ATTTGCATAW	0.686808	0.948802	54	0.1742	2194.1	0.1836
male-biased	Esrrb(NR)/mES-Esrrb-ChIP-Seq(GSE11431)/Homer	KTGACCTTGA	0.690872	0.959748	85	0.2742	3413.9	0.2857
male-biased	ZNF136(Zf)/HEK293-ZNF136.GFP-ChIP-Seq(GSE58341)/Homer	YTKGATAHAGTATTCTWGGTNGGCA	0.692394	0.905263	16	0.0516	681.6	0.057
male-biased	MafK(bZIP)/C2C12-MafK-ChIP-Seq(GSE36030)/Homer	GCTGASTCAGCA	0.693572	0.922992	26	0.0839	1086.2	0.0909
male-biased	Mef2d(MADS)/Retina-Mef2d-ChIP-Seq(GSE61391)/Homer	GCTATTTTTAGC	0.69677	0.921693	27	0.0871	1128.9	0.0945
male-biased	Dlx3(Homeobox)/Kerainocytes-Dlx3-ChIP-Seq(GSE89884)/Homer	NDGTAATTAC	0.697746	0.957097	83	0.2677	3341.7	0.2797
male-biased	EKLF(Zf)/Erythrocyte-Klf1-ChIP-Seq(GSE20478)/Homer	NWGGGTGTGGCY	0.697955	0.929661	34	0.1097	1409.6	0.118
male-biased	Prop1(Homeobox)/GHFT1-PROP1.biotin-ChIP-Seq(GSE77302)/Homer	NTAATBNAATTA	0.698584	0.955017	77	0.2484	3107.3	0.2601
male-biased	HNF6(Homeobox)/Liver-Hnf6-ChIP-Seq(ERP000394)/Homer	NTATYGATCH	0.701524	0.948203	63	0.2032	2560.5	0.2143
male-biased	USF1(bHLH)/GM12878-Usf1-ChIP-Seq(GSE32465)/Homer	SGTCACGTGR	0.702577	0.951137	70	0.2258	2836.1	0.2374
male-biased	Phox2a(Homeobox)/Neuron-Phox2a-ChIP-Seq(GSE31456)/Homer	YTAATYNRATTA	0.703984	0.940525	50	0.1613	2049.7	0.1715
male-biased	PGR(NR)/EndoStromal-PGR-ChIP-Seq(GSE69539)/Homer	AAGAACATWHTGTTC	0.705887	0.911548	23	0.0742	972.2	0.0814
male-biased	Srebp2(bHLH)/HepG2-Srebp2-ChIP-Seq(GSE31477)/Homer	CGGTCACSCCAC	0.708645	0.916842	27	0.0871	1135.5	0.095
male-biased	Pitx1:Ebox(Homeobox,bHLH)/Hindlimb-Pitx1-ChIP-Seq(GSE41591)/Homer	YTAATTRAWWCCAGATGT	0.710846	0.903361	20	0.0645	853.4	0.0714
male-biased	RUNX1(Runt)/Jurkat-RUNX1-ChIP-Seq(GSE29180)/Homer	AAACCACARM	0.711913	0.962697	112	0.3613	4484.1	0.3753
male-biased	Hoxa13(Homeobox)/ChickenMSG-Hoxa13.Flag-ChIP-Seq(GSE86088)/Homer	CYHATAAAAN	0.712981	0.981599	215	0.6935	8442	0.7065
male-biased	EWS:FLI1-fusion(ETS)/SK_N_MC-EWS:FLI1-ChIP-Seq(SRA014231)/Homer	VACAGGAAAT	0.715696	0.956467	94	0.3032	3787.4	0.317
male-biased	Nrf2(bZIP)/Lymphoblast-Nrf2-ChIP-Seq(GSE37589)/Homer	HTGCTGAGTCAT	0.715982	0.821656	4	0.0129	187.2	0.0157
male-biased	E2F1(E2F)/Hela-E2F1-ChIP-Seq(GSE22478)/Homer	CWGGCGGGAA	0.718349	0.953265	86	0.2774	3477.5	0.291
male-biased	CTCF(Zf)/CD4+-CTCF-ChIP-Seq(Barski_et_al.)/Homer	AYAGTGCCMYCTRGTGGCCA	0.718924	0.900266	21	0.0677	898.5	0.0752
male-biased	Hoxd13(Homeobox)/ChickenMSG-Hoxd13.Flag-ChIP-Seq(GSE86088)/Homer	NCYAATAAAA	0.720075	0.972084	163	0.5258	6462.4	0.5409
male-biased	PBX2(Homeobox)/K562-PBX2-ChIP-Seq(Encode)/Homer	RTGATTKATRGN	0.721733	0.951753	85	0.2742	3441.9	0.2881
male-biased	NF1(CTF)/LNCAP-NF1-ChIP-Seq(Unpublished)/Homer	CYTGGCABNSTGCCAR	0.723612	0.938786	58	0.1871	2381.4	0.1993
male-biased	MYB(HTH)/ERMYB-Myb-ChIPSeq(GSE22095)/Homer	GGCVGTTR	0.724626	0.979276	208	0.671	8186.5	0.6852
male-biased	Bach1(bZIP)/K562-Bach1-ChIP-Seq(GSE31477)/Homer	AWWNTGCTGAGTCAT	0.727312	0.811321	4	0.0129	190.5	0.0159
male-biased	Hnf1(Homeobox)/Liver-Foxa2-Chip-Seq(GSE25694)/Homer	GGTTAAWCATTAA	0.729424	0.890988	19	0.0613	822.1	0.0688
male-biased	THRb(NR)/HepG2-THRb.Flag-ChIP-Seq(Encode)/Homer	GGTCACCTGAGGTCA	0.731031	0.95861	112	0.3613	4503.6	0.3769
male-biased	Six2(Homeobox)/NephronProgenitor-Six2-ChIP-Seq(GSE39837)/Homer	GWAAYHTGAKMC	0.731762	0.961163	122	0.3935	4892.2	0.4094
male-biased	Tbx6(T-box)/ESC-Tbx6-ChIP-Seq(GSE93524)/Homer	DAGGTGTBAA	0.739856	0.963375	137	0.4419	5481.1	0.4587
male-biased	ZNF317(Zf)/HEK293-ZNF317.GFP-ChIP-Seq(GSE58341)/Homer	GTCWGCTGTYYCTCT	0.740448	0.843023	9	0.029	411.4	0.0344
male-biased	PBX1(Homeobox)/MCF7-PBX1-ChIP-Seq(GSE28007)/Homer	GSCTGTCACTCA	0.741782	0.85	10	0.0323	454.2	0.038
male-biased	CLOCK(bHLH)/Liver-Clock-ChIP-Seq(GSE39860)/Homer	GHCACGTG	0.743564	0.943382	78	0.2516	3187.2	0.2667
male-biased	RUNX-AML(Runt)/CD4+-PolII-ChIP-Seq(Barski_et_al.)/Homer	GCTGTGGTTW	0.743862	0.942694	77	0.2484	3148.6	0.2635
male-biased	bHLHE41(bHLH)/proB-Bhlhe41-ChIP-Seq(GSE93764)/Homer	KCACGTGMCN	0.749087	0.969933	174	0.5613	6914.5	0.5787
male-biased	Max(bHLH)/K562-Max-ChIP-Seq(GSE31477)/Homer	RCCACGTGGYYN	0.759192	0.941626	84	0.271	3438.9	0.2878
male-biased	HNF1b(Homeobox)/PDAC-HNF1B-ChIP-Seq(GSE64557)/Homer	GTTAATNATTAA	0.760028	0.871977	19	0.0613	839.5	0.0703
male-biased	LEF1(HMG)/H1-LEF1-ChIP-Seq(GSE64758)/Homer	CCTTTGATST	0.762616	0.933444	70	0.2258	2890.7	0.2419
male-biased	NPAS2(bHLH)/Liver-NPAS2-ChIP-Seq(GSE39860)/Homer	KCCACGTGAC	0.763227	0.958407	135	0.4355	5429.9	0.4544
male-biased	MafB(bZIP)/BMM-Mafb-ChIP-Seq(GSE75722)/Homer	WNTGCTGASTCAGCANWTTY	0.765443	0.910007	42	0.1355	1778.9	0.1489
male-biased	TATA-Box(TBP)/Promoter/Homer	CCTTTTAWAGSC	0.766516	0.961888	151	0.4871	6050.9	0.5064
male-biased	n-Myc(bHLH)/mES-nMyc-ChIP-Seq(GSE11431)/Homer	VRCCACGTGG	0.767436	0.945032	97	0.3129	3956.3	0.3311
male-biased	Usf2(bHLH)/C2C12-Usf2-ChIP-Seq(GSE36030)/Homer	GTCACGTGGT	0.767743	0.924684	59	0.1903	2459.6	0.2058
male-biased	PU.1(ETS)/ThioMac-PU.1-ChIP-Seq(GSE21512)/Homer	AGAGGAAGTG	0.772441	0.929825	69	0.2226	2860.2	0.2394
male-biased	p73(p53)/Trachea-p73-ChIP-Seq(PRJNA310161)/Homer	NRRRCAWGTCCDGRCATGYY	0.778879	0.75	4	0.0129	205.3	0.0172
male-biased	Pax7(Paired,Homeobox),longest/Myoblast-Pax7-ChIP-Seq(GSE25064)/Homer	NTAATTDGCYAATTANNWWD	0.778879	0.75	4	0.0129	205.5	0.0172
male-biased	ZNF7(Zf)/HepG2-ZNF7.Flag-ChIP-Seq(Encode)/Homer	CTGCCWVCTTTTRTA	0.77997	0.92178	61	0.1968	2550.9	0.2135
male-biased	GRE(NR),IR3/RAW264.7-GRE-ChIP-Seq(Unpublished)/Homer	VAGRACAKWCTGTYC	0.782157	0.869871	23	0.0742	1018.8	0.0853
male-biased	OCT4-SOX2-TCF-NANOG(POU,Homeobox,HMG)/mES-Oct4-ChIP-Seq(GSE11431)/Homer	ATTTGCATAACAATG	0.785684	0.86	20	0.0645	896.5	0.075
male-biased	Six1(Homeobox)/Myoblast-Six1-ChIP-Chip(GSE20150)/Homer	GKVTCADRTTWC	0.79501	0.877111	29	0.0935	1274.1	0.1066
male-biased	RORa(NR)/Liver-Rora-ChIP-Seq(GSE101115)/Homer	AAWCTAGGTCARDNN	0.795726	0.829358	14	0.0452	650.7	0.0545
male-biased	Mef2b(MADS)/HEK293-Mef2b.V5-ChIP-Seq(GSE67450)/Homer	GCTATTTTTGGM	0.797319	0.948037	125	0.4032	5081.1	0.4253
male-biased	E2F7(E2F)/Hela-E2F7-ChIP-Seq(GSE32673)/Homer	VDTTTCCCGCCA	0.797718	0.89867	44	0.1419	1886.4	0.1579
male-biased	MNT(bHLH)/HepG2-MNT-ChIP-Seq(Encode)/Homer	DGCACACGTG	0.799635	0.941367	108	0.3484	4422.2	0.3701
male-biased	p53(p53)/mES-cMyc-ChIP-Seq(GSE11431)/Homer	ACATGCCCGGGCAT	0.799875	0.677083	2	0.0065	115	0.0096
male-biased	E2F(E2F)/Hela-CellCycle-Expression/Homer	TTSGCGCGAAAA	0.807187	0.835366	17	0.0548	784.2	0.0656
male-biased	COUP-TFII(NR)/K562-NR2F1-ChIP-Seq(Encode)/Homer	GKBCARAGGTCA	0.808884	0.964589	190	0.6129	7592.5	0.6354
male-biased	CRE(bZIP)/Promoter/Homer	CSGTGACGTCAC	0.812369	0.894089	45	0.1452	1940.7	0.1624
male-biased	Twist(bHLH)/HMLE-TWIST1-ChIP-Seq(Chang_et_al)/Homer	VCAKCTGGNNNCCAGMTGBN	0.814403	0.80888	13	0.0419	619	0.0518
male-biased	HOXA1(Homeobox)/mES-Hoxa1-ChIP-Seq(SRP084292)/Homer	TGATKGATGR	0.815381	0.853363	24	0.0774	1083.5	0.0907
male-biased	Brn1(POU,Homeobox)/NPC-Brn1-ChIP-Seq(GSE35496)/Homer	TATGCWAATBAV	0.816033	0.871622	32	0.1032	1414.5	0.1184
male-biased	Ets1-distal(ETS)/CD4+-PolII-ChIP-Seq(Barski_et_al.)/Homer	MACAGGAAGT	0.819468	0.872236	33	0.1065	1458.7	0.1221
male-biased	TFE3(bHLH)/MEF-TFE3-ChIP-Seq(GSE75757)/Homer	GTCACGTGACYV	0.821026	0.81149	14	0.0452	665.9	0.0557
male-biased	MYNN(Zf)/HEK293-MYNN.eGFP-ChIP-Seq(Encode)/Homer	TTCAAAWTAAAAGTC	0.830772	0.857012	29	0.0935	1303.1	0.1091
male-biased	E2F3(E2F)/MEF-E2F3-ChIP-Seq(GSE71376)/Homer	BTKGGCGGGAAA	0.831686	0.952038	160	0.5161	6476.8	0.5421
male-biased	Tbx20(T-box)/Heart-Tbx20-ChIP-Seq(GSE29636)/Homer	GGTGYTGACAGS	0.831769	0.838253	22	0.071	1012	0.0847
male-biased	Zfp809(Zf)/ES-Zfp809-ChIP-Seq(GSE70799)/Homer	GGGGCTYGKCTGGGA	0.833018	0.894351	53	0.171	2284.9	0.1912
male-biased	Cux2(Homeobox)/Liver-Cux2-ChIP-Seq(GSE35985)/Homer	HNRAATCAAT	0.833935	0.887615	48	0.1548	2083.6	0.1744
male-biased	NF1:FOXA1(CTF,Forkhead)/LNCAP-FOXA1-ChIP-Seq(GSE27824)/Homer	WNTGTTTRYTTTGGCA	0.834102	0.70614	5	0.0161	272.8	0.0228
male-biased	Rfx5(HTH)/GM12878-Rfx5-ChIP-Seq(GSE31477)/Homer	SCCTAGCAACAG	0.837361	0.882675	45	0.1452	1965.9	0.1645
male-biased	EBF2(EBF)/BrownAdipose-EBF2-ChIP-Seq(GSE97114)/Homer	NABTCCCWDGGGAVH	0.843918	0.939095	130	0.4194	5336.5	0.4466
male-biased	Tbx21(T-box)/GM12878-TBX21-ChIP-Seq(Encode)/Homer	AGGTGTGAAA	0.847131	0.931122	114	0.3677	4718.9	0.3949
male-biased	ZSCAN22(Zf)/HEK293-ZSCAN22.GFP-ChIP-Seq(GSE58341)/Homer	SMCAGTCWGAKGGAGGAGGC	0.848912	0.8	16	0.0516	770.3	0.0645
male-biased	E-box(bHLH)/Promoter/Homer	SSGGTCACGTGA	0.851633	0.808067	18	0.0581	858.9	0.0719
male-biased	RORgt(NR)/EL4-RORgt.Flag-ChIP-Seq(GSE56019)/Homer	AAYTAGGTCA	0.853594	0.763441	11	0.0355	555.6	0.0465
male-biased	RORgt(NR)/EL4-RORgt.Flag-ChIP-Seq(GSE56019)/Homer	AAYTAGGTCA	0.853594	0.763441	11	0.0355	555.6	0.0465
male-biased	Nur77(NR)/K562-NR4A1-ChIP-Seq(GSE31363)/Homer	TGACCTTTNCNT	0.854021	0.80117	17	0.0548	817.1	0.0684
male-biased	BORIS(Zf)/K562-CTCFL-ChIP-Seq(GSE32465)/Homer	CNNBRGCGCCCCCTGSTGGC	0.857787	0.879498	50	0.1613	2191.4	0.1834
male-biased	NF1-halfsite(CTF)/LNCaP-NF1-ChIP-Seq(Unpublished)/Homer	YTGCCAAG	0.859246	0.95557	188	0.6065	7583.1	0.6347
male-biased	PRDM1(Zf)/Hela-PRDM1-ChIP-Seq(GSE31477)/Homer	ACTTTCACTTTC	0.861311	0.900737	72	0.2323	3081.7	0.2579
male-biased	HLF(bZIP)/HSC-HLF.Flag-ChIP-Seq(GSE69817)/Homer	RTTATGYAAB	0.861311	0.913468	90	0.2903	3797	0.3178
male-biased	c-Myc(bHLH)/LNCAP-cMyc-ChIP-Seq(Unpublished)/Homer	VCCACGTG	0.861828	0.911631	87	0.2806	3678	0.3078
male-biased	BMYB(HTH)/Hela-BMYB-ChIP-Seq(GSE27030)/Homer	NHAACBGYYV	0.862431	0.952177	179	0.5774	7246	0.6064
male-biased	Brn2(POU,Homeobox)/NPC-Brn2-ChIP-Seq(GSE35496)/Homer	ATGAATATTC	0.865368	0.732323	9	0.029	473.7	0.0396
male-biased	T1ISRE(IRF)/ThioMac-Ifnb-Expression/Homer	ACTTTCGTTTCT	0.868663	0.492308	1	0.0032	78.1	0.0065
male-biased	Pbx3(Homeobox)/GM12878-PBX3-ChIP-Seq(GSE32465)/Homer	SCTGTCAMTCAN	0.870663	0.827947	27	0.0871	1257.1	0.1052
male-biased	bHLHE40(bHLH)/HepG2-BHLHE40-ChIP-Seq(GSE31477)/Homer	KCACGTGMCN	0.876779	0.869542	50	0.1613	2215.9	0.1855
male-biased	ZBTB12(Zf)/HEK293-ZBTB12.GFP-ChIP-Seq(GSE58341)/Homer	NGNTCTAGAACCNGV	0.882673	0.872308	54	0.1742	2386.7	0.1997
male-biased	BMAL1(bHLH)/Liver-Bmal1-ChIP-Seq(GSE39860)/Homer	GNCACGTG	0.887364	0.943253	169	0.5452	6906.2	0.578
male-biased	EAR2(NR)/K562-NR2F6-ChIP-Seq(Encode)/Homer	NRBCARRGGTCA	0.88763	0.946147	177	0.571	7211.2	0.6035
male-biased	EWS:ERG-fusion(ETS)/CADO_ES1-EWS:ERG-ChIP-Seq(SRA014231)/Homer	ATTTCCTGTN	0.890475	0.897419	83	0.2677	3564.7	0.2983
male-biased	E2F6(E2F)/Hela-E2F6-ChIP-Seq(GSE31477)/Homer	GGCGGGAARN	0.89324	0.929048	138	0.4452	5726.3	0.4792
male-biased	ZNF467(Zf)/HEK293-ZNF467.GFP-ChIP-Seq(GSE58341)/Homer	TGGGGAAGGGCM	0.896103	0.935065	154	0.4968	6348.6	0.5313
male-biased	Oct2(POU,Homeobox)/Bcell-Oct2-ChIP-Seq(GSE21512)/Homer	ATATGCAAAT	0.899425	0.824303	33	0.1065	1543.9	0.1292
male-biased	COUP-TFII(NR)/Artia-Nr2f2-ChIP-Seq(GSE46497)/Homer	AGRGGTCA	0.900415	0.954074	208	0.671	8402.9	0.7033
male-biased	HOXB13(Homeobox)/ProstateTumor-HOXB13-ChIP-Seq(GSE56288)/Homer	TTTTATKRGG	0.902398	0.915131	117	0.3774	4927.7	0.4124
male-biased	HRE(HSF)/HepG2-HSF1-ChIP-Seq(GSE31477)/Homer	BSTTCTRGAABVTTCYAGAA	0.903481	0.753285	16	0.0516	818.7	0.0685
male-biased	PU.1:IRF8(ETS:IRF)/pDC-Irf8-ChIP-Seq(GSE66899)/Homer	GGAAGTGAAAST	0.9091	0.78022	22	0.071	1087.5	0.091
male-biased	Zic3(Zf)/mES-Zic3-ChIP-Seq(GSE37889)/Homer	GGCCYCCTGCTGDGH	0.911531	0.901744	101	0.3258	4317.6	0.3613
male-biased	Pknox1(Homeobox)/ES-Prep1-ChIP-Seq(GSE63282)/Homer	SCTGTCAVTCAV	0.914333	0.797703	28	0.0903	1352	0.1132
male-biased	WT1(Zf)/Kidney-WT1-ChIP-Seq(GSE90016)/Homer	MCTCCCMCRCAB	0.914361	0.914075	123	0.3968	5186.2	0.4341
male-biased	ZNF415(Zf)/HEK293-ZNF415.GFP-ChIP-Seq(GSE58341)/Homer	GRTGMTRGAGCC	0.91642	0.8929	92	0.2968	3971.4	0.3324
male-biased	NPAS(bHLH)/Liver-NPAS-ChIP-Seq(GSE39860)/Homer	NVCACGTG	0.922876	0.928998	159	0.5129	6597	0.5521
male-biased	NF-E2(bZIP)/K562-NFE2-ChIP-Seq(GSE31477)/Homer	GATGACTCAGCA	0.922923	0.527174	3	0.0097	219.3	0.0184
male-biased	CUX1(Homeobox)/K562-CUX1-ChIP-Seq(GSE92882)/Homer	TATCGATNAN	0.923393	0.866509	68	0.2194	3025	0.2532
male-biased	Six4(Homeobox)/MCF7-SIX4-ChIP-Seq(Encode)/Homer	TGWAAYCTGABACCB	0.924742	0.56087	4	0.0129	274.7	0.023
male-biased	Sox17(HMG)/Endoderm-Sox17-ChIP-Seq(GSE61475)/Homer	CCATTGTTYB	0.926427	0.865811	69	0.2226	3072	0.2571
male-biased	CDX4(Homeobox)/ZebrafishEmbryos-Cdx4.Myc-ChIP-Seq(GSE48254)/Homer	NGYCATAAAWCH	0.926788	0.890967	96	0.3097	4153.7	0.3476
male-biased	DUX4(Homeobox)/Myoblasts-DUX4.V5-ChIP-Seq(GSE75791)/Homer	NWTAAYCYAATCAWN	0.931015	0.513228	3	0.0097	225.8	0.0189
male-biased	ZNF41(Zf)/HEK293-ZNF41.GFP-ChIP-Seq(GSE58341)/Homer	CCTCATGGTGYCYTWYTCCCTTGTG	0.931117	0.372093	1	0.0032	103	0.0086
male-biased	RAR:RXR(NR),DR5/ES-RAR-ChIP-Seq(GSE56893)/Homer	RGGTCADNNAGAGGTCAV	0.934616	0.454545	2	0.0065	170.9	0.0143
male-biased	Unknown(Homeobox)/Limb-p300-ChIP-Seq/Homer	SSCMATWAAA	0.935822	0.865482	74	0.2387	3295.4	0.2758
male-biased	ZNF322(Zf)/HEK293-ZNF322.GFP-ChIP-Seq(GSE58341)/Homer	GAGCCTGGTACTGWGCCTGR	0.938634	0.816843	43	0.1387	2029.2	0.1698
male-biased	EBF(EBF)/proBcell-EBF-ChIP-Seq(GSE21978)/Homer	DGTCCCYRGGGA	0.938934	0.791233	33	0.1065	1607.8	0.1346
male-biased	Zfp281(Zf)/ES-Zfp281-ChIP-Seq(GSE81042)/Homer	CCCCTCCCCCAC	0.941567	0.826019	49	0.1581	2286.8	0.1914
male-biased	Pit1+1bp(Homeobox)/GCrat-Pit1-ChIP-Seq(GSE58009)/Homer	ATGCATAATTCA	0.945596	0.798697	38	0.1226	1834.3	0.1535
male-biased	IRF4(IRF)/GM12878-IRF4-ChIP-Seq(GSE32465)/Homer	ACTGAAACCA	0.947233	0.821299	49	0.1581	2300.6	0.1925
male-biased	Sox2(HMG)/mES-Sox2-ChIP-Seq(GSE11431)/Homer	BCCATTGTTC	0.948579	0.870078	87	0.2806	3853.5	0.3225
male-biased	Foxa2(Forkhead)/Liver-Foxa2-ChIP-Seq(GSE25694)/Homer	CYTGTTTACWYW	0.955424	0.855491	78	0.2516	3513.9	0.2941
male-biased	IRF:BATF(IRF:bZIP)/pDC-Irf8-ChIP-Seq(GSE66899)/Homer	CTTTCANTATGACTV	0.963561	0.600414	9	0.029	576.9	0.0483
male-biased	Fox:Ebox(Forkhead,bHLH)/Panc1-Foxa2-ChIP-Seq(GSE47459)/Homer	NNNVCTGWGYAAACASN	0.968729	0.857435	91	0.2935	4089.9	0.3423
male-biased	HRE(HSF)/Striatum-HSF1-ChIP-Seq(GSE38000)/Homer	TTCTAGAABNTTCTA	0.974978	0.661836	17	0.0548	989.7	0.0828
male-biased	GRHL2(CP2)/HBE-GRHL2-ChIP-Seq(GSE46194)/Homer	AAACYKGTTWDACMRGTTTB	0.976335	0.748178	35	0.1129	1803	0.1509
male-biased	bZIP:IRF(bZIP,IRF)/Th17-BatF-ChIP-Seq(GSE39756)/Homer	NAGTTTCABTHTGACTNW	0.984255	0.755447	43	0.1387	2193.3	0.1836
male-biased	HIC1(Zf)/Treg-ZBTB29-ChIP-Seq(GSE99889)/Homer	TGCCAGCB	0.98521	0.934891	227	0.7323	9359.6	0.7833
male-biased	ZNF189(Zf)/HEK293-ZNF189.GFP-ChIP-Seq(GSE58341)/Homer	TGGAACAGMA	0.987242	0.837203	95	0.3065	4373.8	0.3661
male-biased	PAX5(Paired,Homeobox)/GM12878-PAX5-ChIP-Seq(GSE32465)/Homer	GCAGCCAAGCRTGACH	0.987696	0.7669	51	0.1645	2563.1	0.2145
male-biased	Pax8(Paired,Homeobox)/Thyroid-Pax8-ChIP-Seq(GSE26938)/Homer	GTCATGCHTGRCTGS	0.990759	0.724237	39	0.1258	2075.1	0.1737
male-biased	FXR(NR),IR1/Liver-FXR-ChIP-Seq(Chong_et_al.)/Homer	AGGTCANTGACCTB	0.991761	0.743867	47	0.1516	2435	0.2038
male-biased	PAX6(Paired,Homeobox)/Forebrain-Pax6-ChIP-Seq(GSE66961)/Homer	NGTGTTCAVTSAAGCGKAAA	0.995627	0.392683	5	0.0161	489.6	0.041
male-biased	Reverb(NR),DR2/RAW-Reverba.biotin-ChIP-Seq(GSE45914)/Homer	GTRGGTCASTGGGTCA	0.996313	0.533758	13	0.0419	938.4	0.0785
male-biased	Cdx2(Homeobox)/mES-Cdx2-ChIP-Seq(GSE14586)/Homer	GYMATAAAAH	0.998149	0.748067	66	0.2129	3400.4	0.2846
male-biased	ZFP3(Zf)/HEK293-ZFP3.GFP-ChIP-Seq(GSE58341)/Homer	GGGTTTTGAAGGATGARTAGGAGTT	1	0	0	0	39.6	0.0033
male-biased	ZNF528(Zf)/HEK293-ZNF528.GFP-ChIP-Seq(GSE58341)/Homer	AGAAATGACTTCCCT	1	0	0	0	21	0.0018
male-biased	DUX(Homeobox)/C2C12-Dux-ChIP-Seq(GSE87279)/Homer	BCWGATTCAATCAAN	1	0	0	0	9.6	0.0008
male-biased	REST-NRSF(Zf)/Jurkat-NRSF-ChIP-Seq/Homer	GGMGCTGTCCATGGTGCTGA	1	0	0	0	99.4	0.0083
male-biased	ZNF382(Zf)/HEK293-ZNF382.GFP-ChIP-Seq(GSE58341)/Homer	GNCTGTASTRNTGBCTCHTT	1	0	0	0	104.6	0.0088
male-biased	OCT:OCT(POU,Homeobox)/NPC-Brn1-ChIP-Seq(GSE35496)/Homer	ATGAATATTCATGAG	1	0	0	0	55.9	0.0047
female-biased	Ronin(THAP)/ES-Thap11-ChIP-Seq(GSE51522)/Homer	RACTACAACTCCCAGVAKGC	0.00285124	1.76796	28	0.1181	799.5	0.0668
female-biased	Oct4(POU,Homeobox)/mES-Oct4-ChIP-Seq(GSE11431)/Homer	ATTTGCATAW	0.00639653	1.41003	52	0.2194	1861.2	0.1556
female-biased	Oct6(POU,Homeobox)/NPC-Pou3f1-ChIP-Seq(GSE35496)/Homer	WATGCAAATGAG	0.00704104	1.45073	45	0.1899	1565.3	0.1309
female-biased	GFY-Staf(?,Zf)/Promoter/Homer	RACTACAATTCCCAGAAKGC	0.0109108	1.57732	29	0.1224	927.9	0.0776
female-biased	ZNF264(Zf)/HEK293-ZNF264.GFP-ChIP-Seq(GSE58341)/Homer	RGGGCACTAACY	0.0113221	1.2134	100	0.4219	4159.1	0.3477
female-biased	Sox3(HMG)/NPC-Sox3-ChIP-Seq(GSE33059)/Homer	CCWTTGTY	0.0149806	1.13742	143	0.6034	6344.9	0.5305
female-biased	PU.1:IRF8(ETS:IRF)/pDC-Irf8-ChIP-Seq(GSE66899)/Homer	GGAAGTGAAAST	0.0224156	1.46145	31	0.1308	1069.9	0.0895
female-biased	Rbpj1(?)/Panc1-Rbpj1-ChIP-Seq(GSE47459)/Homer	HTTTCCCASG	0.0232605	1.11107	156	0.6582	7085.5	0.5924
female-biased	Brn1(POU,Homeobox)/NPC-Brn1-ChIP-Seq(GSE35496)/Homer	TATGCWAATBAV	0.0290424	1.41176	33	0.1392	1179.3	0.0986
female-biased	GABPA(ETS)/Jurkat-GABPa-ChIP-Seq(GSE17954)/Homer	RACCGGAAGT	0.0307459	1.12296	137	0.5781	6156.8	0.5148
female-biased	ZNF143|STAF(Zf)/CUTLL-ZNF143-ChIP-Seq(GSE29600)/Homer	ATTTCCCAGVAKSCY	0.0371794	1.23513	64	0.27	2615.1	0.2186
female-biased	Usf2(bHLH)/C2C12-Usf2-ChIP-Seq(GSE36030)/Homer	GTCACGTGGT	0.0374406	1.24668	60	0.2532	2429.1	0.2031
female-biased	Erra(NR)/HepG2-Erra-ChIP-Seq(GSE31477)/Homer	CAAAGGTCAG	0.0438491	1.06121	196	0.827	9320.3	0.7793
female-biased	Pbx3(Homeobox)/GM12878-PBX3-ChIP-Seq(GSE32465)/Homer	SCTGTCAMTCAN	0.0448245	1.34517	35	0.1477	1312.8	0.1098
female-biased	RXR(NR),DR1/3T3L1-RXR-ChIP-Seq(GSE13511)/Homer	TAGGGCAAAGGTCA	0.0484124	1.10724	138	0.5823	6289.9	0.5259
female-biased	ZNF41(Zf)/HEK293-ZNF41.GFP-ChIP-Seq(GSE58341)/Homer	CCTCATGGTGYCYTWYTCCCTTGTG	0.0612372	2.39773	5	0.0211	104.9	0.0088
female-biased	GFY(?)/Promoter/Homer	ACTACAATTCCC	0.064894	1.37297	26	0.1097	956	0.0799
female-biased	Tbx5(T-box)/HL1-Tbx5.biotin-ChIP-Seq(GSE21529)/Homer	AGGTGTCA	0.0654152	1.03512	220	0.9283	10726.3	0.8968
female-biased	Sox10(HMG)/SciaticNerve-Sox3-ChIP-Seq(GSE35132)/Homer	CCWTTGTYYB	0.0682894	1.10057	132	0.557	6052.8	0.5061
female-biased	Elk4(ETS)/Hela-Elk4-ChIP-Seq(GSE31477)/Homer	NRYTTCCGGY	0.0711475	1.1052	125	0.5274	5707	0.4772
female-biased	Fli1(ETS)/CD8-FLI-ChIP-Seq(GSE20898)/Homer	NRYTTCCGGH	0.0712899	1.07723	160	0.6751	7495.9	0.6267
female-biased	NRF(NRF)/Promoter/Homer	STGCGCATGCGC	0.0715041	1.2001	59	0.2489	2480.9	0.2074
female-biased	Sox17(HMG)/Endoderm-Sox17-ChIP-Seq(GSE61475)/Homer	CCATTGTTYB	0.072295	1.18136	67	0.2827	2862.2	0.2393
female-biased	E-box(bHLH)/Promoter/Homer	SSGGTCACGTGA	0.0768423	1.36707	24	0.1013	885.7	0.0741
female-biased	NRF1(NRF)/MCF7-NRF1-ChIP-Seq(Unpublished)/Homer	CTGCGCATGCGC	0.0835759	1.18345	61	0.2574	2601.9	0.2175
female-biased	IRF8(IRF)/BMDM-IRF8-ChIP-Seq(GSE77884)/Homer	GRAASTGAAAST	0.085435	1.21362	49	0.2068	2038.4	0.1704
female-biased	ETS:RUNX(ETS,Runt)/Jurkat-RUNX1-ChIP-Seq(GSE17954)/Homer	RCAGGATGTGGT	0.0875977	1.36672	22	0.0928	812	0.0679
female-biased	p53(p53)/mES-cMyc-ChIP-Seq(GSE11431)/Homer	ACATGCCCGGGCAT	0.0891888	2.15306	5	0.0211	117.6	0.0098
female-biased	Gata1(Zf)/K562-GATA1-ChIP-Seq(GSE18829)/Homer	SAGATAAGRV	0.0919969	1.18213	58	0.2447	2475.5	0.207
female-biased	FOXA1:AR(Forkhead,NR)/LNCAP-AR-ChIP-Seq(GSE27824)/Homer	AGTAAACAAAAAAGAACAND	0.0931076	1.5474	12	0.0506	390.9	0.0327
female-biased	Tbet(T-box)/CD8-Tbet-ChIP-Seq(GSE33802)/Homer	AGGTGTGAAM	0.0936679	1.116	101	0.4262	4567.9	0.3819
female-biased	Zac1(Zf)/Neuro2A-Plagl1-ChIP-Seq(GSE75942)/Homer	HAWGRGGCCM	0.0942316	1.02889	222	0.9367	10889.3	0.9104
female-biased	Elk1(ETS)/Hela-Elk1-ChIP-Seq(GSE31477)/Homer	HACTTCCGGY	0.0982736	1.09439	122	0.5148	5625.9	0.4704
female-biased	COUP-TFII(NR)/Artia-Nr2f2-ChIP-Seq(GSE46497)/Homer	AGRGGTCA	0.106992	1.0534	180	0.7595	8623.1	0.721
female-biased	PAX5(Paired,Homeobox)/GM12878-PAX5-ChIP-Seq(GSE32465)/Homer	GCAGCCAAGCRTGACH	0.108609	1.16208	61	0.2574	2648.9	0.2215
female-biased	IRF4(IRF)/GM12878-IRF4-ChIP-Seq(GSE32465)/Homer	ACTGAAACCA	0.108827	1.18502	51	0.2152	2172.6	0.1816
female-biased	Hoxd13(Homeobox)/ChickenMSG-Hoxd13.Flag-ChIP-Seq(GSE86088)/Homer	NCYAATAAAA	0.111582	1.08578	126	0.5316	5855.2	0.4896
female-biased	ETS(ETS)/Promoter/Homer	AACCGGAAGT	0.112365	1.1306	79	0.3333	3525.7	0.2948
female-biased	NFkB-p50,p52(RHD)/Monocyte-p50-ChIP-Chip(Schreiber_et_al.)/Homer	GGGGGAATCCCC	0.122947	1.24335	31	0.1308	1257.8	0.1052
female-biased	HNF6(Homeobox)/Liver-Hnf6-ChIP-Seq(ERP000394)/Homer	NTATYGATCH	0.131204	1.16454	52	0.2194	2253.9	0.1884
female-biased	Oct2(POU,Homeobox)/Bcell-Oct2-ChIP-Seq(GSE21512)/Homer	ATATGCAAAT	0.132788	1.2328	31	0.1308	1268.4	0.1061
female-biased	Gata2(Zf)/K562-GATA2-ChIP-Seq(GSE18829)/Homer	BBCTTATCTS	0.134123	1.14286	62	0.2616	2737.2	0.2289
female-biased	Zfp809(Zf)/ES-Zfp809-ChIP-Seq(GSE70799)/Homer	GGGGCTYGKCTGGGA	0.137243	1.14775	58	0.2447	2549.5	0.2132
female-biased	LXRE(NR),DR4/RAW-LXRb.biotin-ChIP-Seq(GSE21512)/Homer	RGGTTACTANAGGTCA	0.137243	1.25659	26	0.1097	1043.7	0.0873
female-biased	TR4(NR),DR1/Hela-TR4-ChIP-Seq(GSE24685)/Homer	GAGGTCAAAGGTCA	0.143704	1.31046	19	0.0802	732.3	0.0612
female-biased	Nkx2.1(Homeobox)/LungAC-Nkx2.1-ChIP-Seq(GSE43252)/Homer	RSCACTYRAG	0.144136	1.03047	210	0.8861	10284.6	0.8599
female-biased	Hoxd11(Homeobox)/ChickenMSG-Hoxd11.Flag-ChIP-Seq(GSE86088)/Homer	VGCCATAAAA	0.150619	1.0507	167	0.7046	8021.1	0.6706
female-biased	AMYB(HTH)/Testes-AMYB-ChIP-Seq(GSE44588)/Homer	TGGCAGTTGG	0.151677	1.05931	149	0.6287	7098	0.5935
female-biased	ERE(NR),IR3/MCF7-ERa-ChIP-Seq(Unpublished)/Homer	VAGGTCACNSTGACC	0.153816	1.19983	34	0.1435	1430.1	0.1196
female-biased	GSC(Homeobox)/FrogEmbryos-GSC-ChIP-Seq(DRA000576)/Homer	RGGATTAR	0.154124	1.06356	140	0.5907	6642.3	0.5554
female-biased	p53(p53)/Saos-p53-ChIP-Seq(GSE15780)/Homer	RRCATGYCYRGRCATGYYYN	0.158025	1.45517	10	0.0422	347.1	0.029
female-biased	p53(p53)/Saos-p53-ChIP-Seq/Homer	RRCATGYCYRGRCATGYYYN	0.158025	1.45517	10	0.0422	347.1	0.029
female-biased	EWS:ERG-fusion(ETS)/CADO_ES1-EWS:ERG-ChIP-Seq(SRA014231)/Homer	ATTTCCTGTN	0.158817	1.10925	77	0.3249	3503.6	0.2929
female-biased	Egr1(Zf)/K562-Egr1-ChIP-Seq(GSE32465)/Homer	TGCGTGGGYG	0.165796	1.06308	135	0.5696	6407.9	0.5358
female-biased	EWS:FLI1-fusion(ETS)/SK_N_MC-EWS:FLI1-ChIP-Seq(SRA014231)/Homer	VACAGGAAAT	0.171187	1.09653	84	0.3544	3865.8	0.3232
female-biased	BORIS(Zf)/K562-CTCFL-ChIP-Seq(GSE32465)/Homer	CNNBRGCGCCCCCTGSTGGC	0.1736	1.13445	53	0.2236	2356.8	0.1971
female-biased	Pitx1(Homeobox)/Chicken-Pitx1-ChIP-Seq(GSE38910)/Homer	TAATCCCN	0.174645	1.01953	224	0.9451	11087.3	0.927
female-biased	SpiB(ETS)/OCILY3-SPIB-ChIP-Seq(GSE56857)/Homer	AAAGRGGAAGTG	0.174645	1.17877	35	0.1477	1498.3	0.1253
female-biased	Pknox1(Homeobox)/ES-Prep1-ChIP-Seq(GSE63282)/Homer	SCTGTCAVTCAV	0.175872	1.18468	33	0.1392	1405.3	0.1175
female-biased	Tbx6(T-box)/ESC-Tbx6-ChIP-Seq(GSE93524)/Homer	DAGGTGTBAA	0.180324	1.06931	117	0.4937	5522	0.4617
female-biased	Lhx2(Homeobox)/HFSC-Lhx2-ChIP-Seq(GSE48068)/Homer	TAATTAGN	0.182136	1.08886	88	0.3713	4078.6	0.341
female-biased	Hoxd12(Homeobox)/ChickenMSG-Hoxd12.Flag-ChIP-Seq(GSE86088)/Homer	HDGYAATGAAAN	0.183416	1.05259	148	0.6245	7095.6	0.5933
female-biased	Sox4(HMG)/proB-Sox4-ChIP-Seq(GSE50066)/Homer	YCTTTGTTCC	0.184335	1.09602	79	0.3333	3637.2	0.3041
female-biased	ERG(ETS)/VCaP-ERG-ChIP-Seq(GSE14097)/Homer	ACAGGAAGTG	0.184704	1.04444	166	0.7004	8020.6	0.6706
female-biased	KLF10(Zf)/HEK293-KLF10.GFP-ChIP-Seq(GSE58341)/Homer	GGGGGTGTGTCC	0.187121	1.07472	105	0.443	4930.4	0.4122
female-biased	YY1(Zf)/Promoter/Homer	CAAGATGGCGGC	0.187308	1.20021	27	0.1139	1134.8	0.0949
female-biased	Sp1(Zf)/Promoter/Homer	GGCCCCGCCCCC	0.187871	1.06396	123	0.519	5834.9	0.4878
female-biased	Isl1(Homeobox)/Neuron-Isl1-ChIP-Seq(GSE31456)/Homer	CTAATKGV	0.189759	1.05189	147	0.6203	7053.2	0.5897
female-biased	Maz(Zf)/HepG2-Maz-ChIP-Seq(GSE31477)/Homer	GGGGGGGG	0.191666	1.03159	195	0.8228	9539.8	0.7976
female-biased	ZFX(Zf)/mES-Zfx-ChIP-Seq(GSE11431)/Homer	AGGCCTRG	0.19205	1.04406	164	0.692	7927	0.6628
female-biased	GFX(?)/Promoter/Homer	ATTCTCGCGAGA	0.193592	1.45064	8	0.0338	278.2	0.0233
female-biased	CEBP(bZIP)/ThioMac-CEBPb-ChIP-Seq(GSE21512)/Homer	ATTGCGCAAC	0.19593	1.1006	70	0.2954	3210.8	0.2684
female-biased	VDR(NR),DR3/GM10855-VDR+vitD-ChIP-Seq(GSE22484)/Homer	ARAGGTCANWGAGTTCANNN	0.199488	1.17767	30	0.1266	1285.3	0.1075
female-biased	Hoxa10(Homeobox)/ChickenMSG-Hoxa10.Flag-ChIP-Seq(GSE86088)/Homer	GGYAATGAAA	0.201493	1.11968	53	0.2236	2388.7	0.1997
female-biased	n-Myc(bHLH)/mES-nMyc-ChIP-Seq(GSE11431)/Homer	VRCCACGTGG	0.210136	1.07971	87	0.3671	4066.8	0.34
female-biased	c-Jun-CRE(bZIP)/K562-cJun-ChIP-Seq(GSE31477)/Homer	ATGACGTCATCY	0.212036	1.14147	39	0.1646	1724.1	0.1442
female-biased	COUP-TFII(NR)/K562-NR2F1-ChIP-Seq(Encode)/Homer	GKBCARAGGTCA	0.213953	1.04123	161	0.6793	7802.7	0.6524
female-biased	USF1(bHLH)/GM12878-Usf1-ChIP-Seq(GSE32465)/Homer	SGTCACGTGR	0.215887	1.09926	63	0.2658	2891.8	0.2418
female-biased	THRb(NR)/HepG2-THRb.Flag-ChIP-Seq(Encode)/Homer	GGTCACCTGAGGTCA	0.216969	1.06817	101	0.4262	4772	0.399
female-biased	SF1(NR)/H295R-Nr5a1-ChIP-Seq(GSE44220)/Homer	CAAGGHCANV	0.224024	1.10858	53	0.2236	2412.6	0.2017
female-biased	bHLHE41(bHLH)/proB-Bhlhe41-ChIP-Seq(GSE93764)/Homer	KCACGTGMCN	0.225147	1.04495	146	0.616	7050.3	0.5895
female-biased	Mef2b(MADS)/HEK293-Mef2b.V5-ChIP-Seq(GSE67450)/Homer	GCTATTTTTGGM	0.22605	1.06737	98	0.4135	4633.3	0.3874
female-biased	THRb(NR)/Liver-NR1A2-ChIP-Seq(GSE52613)/Homer	TRAGGTCA	0.226276	1.01512	226	0.9536	11236.1	0.9394
female-biased	ZNF16(Zf)/HEK293-ZNF16.GFP-ChIP-Seq(GSE58341)/Homer	MACCTTCYATGGCTCCCTAKTGCCY	0.233868	1.81429	3	0.0127	83.8	0.007
female-biased	ETV1(ETS)/GIST48-ETV1-ChIP-Seq(GSE22441)/Homer	AACCGGAAGT	0.234805	1.03789	161	0.6793	7828.4	0.6545
female-biased	Egr2(Zf)/Thymocytes-Egr2-ChIP-Seq(GSE34254)/Homer	NGCGTGGGCGGR	0.238831	1.09995	54	0.2278	2476.6	0.2071
female-biased	OCT4-SOX2-TCF-NANOG(POU,Homeobox,HMG)/mES-Oct4-ChIP-Seq(GSE11431)/Homer	ATTTGCATAACAATG	0.241231	1.21525	17	0.0717	706.2	0.059
female-biased	PPARa(NR),DR1/Liver-Ppara-ChIP-Seq(GSE47954)/Homer	VNAGGKCAAAGGTCA	0.245367	1.05267	117	0.4937	5609.4	0.469
female-biased	ELF1(ETS)/Jurkat-ELF1-ChIP-Seq(SRA014231)/Homer	AVCCGGAAGT	0.246104	1.05657	108	0.4557	5158.1	0.4313
female-biased	Zfp281(Zf)/ES-Zfp281-ChIP-Seq(GSE81042)/Homer	CCCCTCCCCCAC	0.246104	1.095	56	0.2363	2581.2	0.2158
female-biased	Pax8(Paired,Homeobox)/Thyroid-Pax8-ChIP-Seq(GSE26938)/Homer	GTCATGCHTGRCTGS	0.247338	1.10475	48	0.2025	2192.7	0.1833
female-biased	TFE3(bHLH)/MEF-TFE3-ChIP-Seq(GSE75757)/Homer	GTCACGTGACYV	0.249075	1.21403	16	0.0675	664.8	0.0556
female-biased	ETV4(ETS)/HepG2-ETV4-ChIP-Seq(ENCODE)/Homer	ACCGGAAGTG	0.262108	1.03461	158	0.6667	7707.7	0.6444
female-biased	c-Myc(bHLH)/mES-cMyc-ChIP-Seq(GSE11431)/Homer	VVCCACGTGG	0.262895	1.0839	60	0.2532	2794.3	0.2336
female-biased	Tbox:Smad(T-box,MAD)/ESCd5-Smad2_3-ChIP-Seq(GSE29422)/Homer	AGGTGHCAGACA	0.264213	1.15752	23	0.097	1002.6	0.0838
female-biased	HIF2a(bHLH)/785_O-HIF2a-ChIP-Seq(GSE34871)/Homer	GCACGTACCC	0.264742	1.08298	60	0.2532	2796.5	0.2338
female-biased	HINFP(Zf)/K562-HINFP.eGFP-ChIP-Seq(Encode)/Homer	TWVGGTCCGC	0.268743	1.05797	93	0.3924	4435.9	0.3709
female-biased	Stat3(Stat)/mES-Stat3-ChIP-Seq(GSE11431)/Homer	CTTCCGGGAA	0.269012	1.07262	70	0.2954	3293.9	0.2754
female-biased	HNF4a(NR),DR1/HepG2-HNF4a-ChIP-Seq(GSE25021)/Homer	CARRGKBCAAAGTYCA	0.271444	1.08962	51	0.2152	2362	0.1975
female-biased	Meis1(Homeobox)/MastCells-Meis1-ChIP-Seq(GSE48085)/Homer	VGCTGWCAVB	0.274446	1.03616	146	0.616	7110.7	0.5945
female-biased	Hoxa13(Homeobox)/ChickenMSG-Hoxa13.Flag-ChIP-Seq(GSE86088)/Homer	CYHATAAAAN	0.274996	1.03139	162	0.6835	7926.7	0.6627
female-biased	Sox2(HMG)/mES-Sox2-ChIP-Seq(GSE11431)/Homer	BCCATTGTTC	0.276651	1.0649	77	0.3249	3648.6	0.3051
female-biased	Klf9(Zf)/GBM-Klf9-ChIP-Seq(GSE62211)/Homer	GCCACRCCCACY	0.277482	1.05	106	0.4473	5095.2	0.426
female-biased	ZNF136(Zf)/HEK293-ZNF136.GFP-ChIP-Seq(GSE58341)/Homer	YTKGATAHAGTATTCTWGGTNGGCA	0.278037	1.20612	14	0.0591	586.3	0.049
female-biased	STAT5(Stat)/mCD4+-Stat5-ChIP-Seq(GSE12346)/Homer	RTTTCTNAGAAA	0.280551	1.10876	36	0.1519	1638.8	0.137
female-biased	Unknown(Homeobox)/Limb-p300-ChIP-Seq/Homer	SSCMATWAAA	0.281675	1.07564	61	0.2574	2862.7	0.2393
female-biased	Gata6(Zf)/HUG1N-GATA6-ChIP-Seq(GSE51936)/Homer	YCTTATCTBN	0.285932	1.06298	76	0.3207	3608.2	0.3017
female-biased	ETS1(ETS)/Jurkat-ETS1-ChIP-Seq(GSE17954)/Homer	ACAGGAAGTG	0.286505	1.03811	133	0.5612	6465.7	0.5406
female-biased	Oct4:Sox17(POU,Homeobox,HMG)/F9-Sox17-ChIP-Seq(GSE44553)/Homer	CCATTGTATGCAAAT	0.289964	1.20395	13	0.0549	545.3	0.0456
female-biased	NFAT:AP1(RHD,bZIP)/Jurkat-NFATC1-ChIP-Seq(Jolma_et_al.)/Homer	SARTGGAAAAWRTGAGTCAB	0.295526	1.15396	19	0.0802	831.6	0.0695
female-biased	EBF1(EBF)/Near-E2A-ChIP-Seq(GSE21512)/Homer	GTCCCCWGGGGA	0.295821	1.03316	144	0.6076	7033.9	0.5881
female-biased	Zic3(Zf)/mES-Zic3-ChIP-Seq(GSE37889)/Homer	GGCCYCCTGCTGDGH	0.296413	1.04843	98	0.4135	4716.8	0.3944
female-biased	Mef2c(MADS)/GM12878-Mef2c-ChIP-Seq(GSE32465)/Homer	DCYAAAAATAGM	0.297007	1.06335	70	0.2954	3322.2	0.2778
female-biased	GLIS3(Zf)/Thyroid-Glis3.GFP-ChIP-Seq(GSE103297)/Homer	CTCCCTGGGAGGCCN	0.298496	1.01883	200	0.8439	9907.2	0.8283
female-biased	KLF3(Zf)/MEF-Klf3-ChIP-Seq(GSE44748)/Homer	NRGCCCCRCCCHBNN	0.299093	1.03628	132	0.557	6429	0.5375
female-biased	EAR2(NR)/K562-NR2F6-ChIP-Seq(Encode)/Homer	NRBCARRGGTCA	0.30851	1.0292	152	0.6414	7453.5	0.6232
female-biased	c-Myc(bHLH)/LNCAP-cMyc-ChIP-Seq(Unpublished)/Homer	VCCACGTG	0.309437	1.05447	78	0.3291	3732.3	0.3121
female-biased	Max(bHLH)/K562-Max-ChIP-Seq(GSE31477)/Homer	RCCACGTGGYYN	0.310057	1.05697	73	0.308	3484.9	0.2914
female-biased	TEAD2(TEA)/Py2T-Tead2-ChIP-Seq(GSE55709)/Homer	CCWGGAATGY	0.312547	1.06747	57	0.2405	2694.6	0.2253
female-biased	Smad3(MAD)/NPC-Smad3-ChIP-Seq(GSE36673)/Homer	TWGTCTGV	0.31286	1.01727	201	0.8481	9971.4	0.8337
female-biased	Pit1+1bp(Homeobox)/GCrat-Pit1-ChIP-Seq(GSE58009)/Homer	ATGCATAATTCA	0.3138	1.09845	32	0.135	1469.7	0.1229
female-biased	Cux2(Homeobox)/Liver-Cux2-ChIP-Seq(GSE35985)/Homer	HNRAATCAAT	0.314743	1.08647	39	0.1646	1811.8	0.1515
female-biased	Atf2(bZIP)/3T3L1-Atf2-ChIP-Seq(GSE56872)/Homer	NRRTGACGTCAT	0.322388	1.07917	42	0.1772	1964.2	0.1642
female-biased	ZNF416(Zf)/HEK293-ZNF416.GFP-ChIP-Seq(GSE58341)/Homer	WDNCTGGGCA	0.326933	1.02539	156	0.6582	7677	0.6419
female-biased	NFkB-p65(RHD)/GM12787-p65-ChIP-Seq(GSE19485)/Homer	WGGGGATTTCCC	0.33088	1.05362	68	0.2869	3256.4	0.2723
female-biased	Etv2(ETS)/ES-ER71-ChIP-Seq(GSE59402)/Homer(0.967)	NNAYTTCCTGHN	0.331211	1.03498	115	0.4852	5607.5	0.4688
female-biased	PPARE(NR),DR1/3T3L1-Pparg-ChIP-Seq(GSE13511)/Homer	TGACCTTTGCCCCA	0.337227	1.03501	110	0.4641	5362.8	0.4484
female-biased	ZNF528(Zf)/HEK293-ZNF528.GFP-ChIP-Seq(GSE58341)/Homer	AGAAATGACTTCCCT	0.337902	2.47059	1	0.0042	20.3	0.0017
female-biased	ZNF382(Zf)/HEK293-ZNF382.GFP-ChIP-Seq(GSE58341)/Homer	GNCTGTASTRNTGBCTCHTT	0.350288	1.44318	3	0.0127	105.5	0.0088
female-biased	Pax7(Paired,Homeobox),longest/Myoblast-Pax7-ChIP-Seq(GSE25064)/Homer	NTAATTDGCYAATTANNWWD	0.359874	1.32031	4	0.0169	152.8	0.0128
female-biased	PSE(SNAPc)/K562-mStart-Seq/Homer	WAVTCACCMTAASYDAAAAG	0.360235	1.05816	47	0.1983	2241.5	0.1874
female-biased	OCT:OCT(POU,Homeobox)/NPC-OCT6-ChIP-Seq(GSE43916)/Homer	YATGCATATRCATRT	0.360595	1.14221	12	0.0506	529.7	0.0443
female-biased	MafF(bZIP)/HepG2-MafF-ChIP-Seq(GSE31477)/Homer	HWWGTCAGCAWWTTT	0.362402	1.08651	25	0.1055	1160.9	0.0971
female-biased	HIF-1b(HLH)/T47D-HIF1b-ChIP-Seq(GSE59937)/Homer	RTACGTGC	0.364948	1.02391	136	0.5738	6702.9	0.5604
female-biased	Hoxa11(Homeobox)/ChickenMSG-Hoxa11.Flag-ChIP-Seq(GSE86088)/Homer	TTTTATGGCM	0.367879	1.02012	155	0.654	7667.6	0.6411
female-biased	PRDM10(Zf)/HEK293-PRDM10.eGFP-ChIP-Seq(Encode)/Homer	TGGTACATTCCA	0.380108	1.03853	69	0.2911	3352.1	0.2803
female-biased	Pax7(Paired,Homeobox),long/Myoblast-Pax7-ChIP-Seq(GSE25064)/Homer	TAATCHGATTAC	0.382166	1.36559	3	0.0127	111.2	0.0093
female-biased	TATA-Box(TBP)/Promoter/Homer	CCTTTTAWAGSC	0.386161	1.02427	116	0.4895	5715.5	0.4779
female-biased	Tbx20(T-box)/Heart-Tbx20-ChIP-Seq(GSE29636)/Homer	GGTGYTGACAGS	0.387632	1.07907	22	0.0928	1028.1	0.086
female-biased	OCT:OCT-short(POU,Homeobox)/NPC-OCT6-ChIP-Seq(GSE43916)/Homer	ATGCATWATGCATRW	0.395423	1.04228	52	0.2194	2518.1	0.2105
female-biased	T1ISRE(IRF)/ThioMac-Ifnb-Expression/Homer	ACTTTCGTTTCT	0.395897	1.44828	2	0.0084	69	0.0058
female-biased	Mef2a(MADS)/HL1-Mef2a.biotin-ChIP-Seq(GSE21529)/Homer	CYAAAAATAG	0.396214	1.03607	64	0.27	3117	0.2606
female-biased	Phox2a(Homeobox)/Neuron-Phox2a-ChIP-Seq(GSE31456)/Homer	YTAATYNRATTA	0.397802	1.05515	34	0.1435	1626.9	0.136
female-biased	RARa(NR)/K562-RARa-ChIP-Seq(Encode)/Homer	TTGAMCTTTG	0.399996	1.01009	204	0.8608	10193.2	0.8522
female-biased	Sox6(HMG)/Myotubes-Sox6-ChIP-Seq(GSE32627)/Homer	CCATTGTTNY	0.400396	1.02097	120	0.5063	5931.2	0.4959
female-biased	EBF2(EBF)/BrownAdipose-EBF2-ChIP-Seq(GSE97114)/Homer	NABTCCCWDGGGAVH	0.400517	1.02152	117	0.4937	5780.7	0.4833
female-biased	PU.1-IRF(ETS:IRF)/Bcell-PU.1-ChIP-Seq(GSE21512)/Homer	MGGAAGTGAAAC	0.401198	1.01828	136	0.5738	6739.3	0.5635
female-biased	Rfx5(HTH)/GM12878-Rfx5-ChIP-Seq(GSE31477)/Homer	SCCTAGCAACAG	0.4018	1.04658	41	0.173	1977	0.1653
female-biased	THRa(NR)/C17.2-THRa-ChIP-Seq(GSE38347)/Homer	GGTCANYTGAGGWCA	0.401921	1.03158	72	0.3038	3522.2	0.2945
female-biased	Ets1-distal(ETS)/CD4+-PolII-ChIP-Seq(Barski_et_al.)/Homer	MACAGGAAGT	0.404461	1.05569	31	0.1308	1482.2	0.1239
female-biased	PRDM15(Zf)/ESC-Prdm15-ChIP-Seq(GSE73694)/Homer	YCCDNTCCAGGTTTT	0.405676	1.01949	124	0.5232	6138.3	0.5132
female-biased	Foxh1(Forkhead)/hESC-FOXH1-ChIP-Seq(GSE29422)/Homer	NNTGTGGATTSS	0.40824	1.0353	57	0.2405	2778.8	0.2323
female-biased	Nkx3.1(Homeobox)/LNCaP-Nkx3.1-ChIP-Seq(GSE28264)/Homer	AAGCACTTAA	0.409098	1.01115	187	0.789	9332.4	0.7803
female-biased	PR(NR)/T47D-PR-ChIP-Seq(GSE31130)/Homer	VAGRACAKNCTGTBC	0.409221	1.01455	157	0.6624	7809.6	0.6529
female-biased	bZIP:IRF(bZIP,IRF)/Th17-BatF-ChIP-Seq(GSE39756)/Homer	NAGTTTCABTHTGACTNW	0.41383	1.04217	41	0.173	1985.3	0.166
female-biased	NFAT(RHD)/Jurkat-NFATC1-ChIP-Seq(Jolma_et_al.)/Homer	ATTTTCCATT	0.414078	1.02485	86	0.3629	4235.2	0.3541
female-biased	ZBTB33(Zf)/GM12878-ZBTB33-ChIP-Seq(GSE32465)/Homer	GGVTCTCGCGAGAAC	0.415281	1.07827	16	0.0675	748.3	0.0626
female-biased	CHR(?)/Hela-CellCycle-Expression/Homer	SRGTTTCAAA	0.415447	1.03166	61	0.2574	2984.5	0.2495
female-biased	Fox:Ebox(Forkhead,bHLH)/Panc1-Foxa2-ChIP-Seq(GSE47459)/Homer	NNNVCTGWGYAAACASN	0.418575	1.02555	78	0.3291	3838.1	0.3209
female-biased	bHLHE40(bHLH)/HepG2-BHLHE40-ChIP-Seq(GSE31477)/Homer	KCACGTGMCN	0.421557	1.03631	46	0.1941	2240.4	0.1873
female-biased	OCT:OCT(POU,Homeobox,IR1)/NPC-Brn2-ChIP-Seq(GSE35496)/Homer	ATGAATWATTCATGA	0.423077	1.4	2	0.0084	72.3	0.006
female-biased	CRE(bZIP)/Promoter/Homer	CSGTGACGTCAC	0.423247	1.03842	41	0.173	1992.1	0.1666
female-biased	HNF1b(Homeobox)/PDAC-HNF1B-ChIP-Seq(GSE64557)/Homer	GTTAATNATTAA	0.428999	1.0765	14	0.0591	656.7	0.0549
female-biased	Gata4(Zf)/Heart-Gata4-ChIP-Seq(GSE35151)/Homer	NBWGATAAGR	0.430848	1.02182	81	0.3418	4000.8	0.3345
female-biased	X-box(HTH)/NPC-H3K4me1-ChIP-Seq(GSE16256)/Homer	GGTTGCCATGGCAA	0.431883	1.06804	16	0.0675	756.4	0.0632
female-biased	IRF3(IRF)/BMDM-Irf3-ChIP-Seq(GSE67343)/Homer	AGTTTCAKTTTC	0.432186	1.0362	38	0.1603	1849.9	0.1547
female-biased	E2F(E2F)/Hela-CellCycle-Expression/Homer	TTSGCGCGAAAA	0.433051	1.06222	17	0.0717	806.8	0.0675
female-biased	Hoxd10(Homeobox)/ChickenMSG-Hoxd10.Flag-ChIP-Seq(GSE86088)/Homer	GGCMATGAAA	0.434482	1.0189	92	0.3882	4556.6	0.381
female-biased	HOXB13(Homeobox)/ProstateTumor-HOXB13-ChIP-Seq(GSE56288)/Homer	TTTTATKRGG	0.436311	1.019	89	0.3755	4407.4	0.3685
female-biased	STAT6(Stat)/Macrophage-Stat6-ChIP-Seq(GSE38377)/Homer	TTCCKNAGAA	0.438279	1.02886	49	0.2068	2403.6	0.201
female-biased	p63(p53)/Keratinocyte-p63-ChIP-Seq(GSE17611)/Homer	NNDRCATGYCYNRRCATGYH	0.443082	1.03504	35	0.1477	1707.2	0.1427
female-biased	Esrrb(NR)/mES-Esrrb-ChIP-Seq(GSE11431)/Homer	KTGACCTTGA	0.443747	1.02078	71	0.2996	3510.8	0.2935
female-biased	GRE(NR),IR3/A549-GR-ChIP-Seq(GSE32465)/Homer	NRGVACABNVTGTYCY	0.447983	1.06602	13	0.0549	615.6	0.0515
female-biased	Atf3(bZIP)/GBM-ATF3-ChIP-Seq(GSE33912)/Homer	DATGASTCATHN	0.452802	1.02287	53	0.2236	2615.1	0.2186
female-biased	CLOCK(bHLH)/Liver-Clock-ChIP-Seq(GSE39860)/Homer	GHCACGTG	0.455163	1.01895	65	0.2743	3219.9	0.2692
female-biased	Eomes(T-box)/H9-Eomes-ChIP-Seq(GSE26097)/Homer	ATTAACACCT	0.457719	1.00853	157	0.6624	7855.9	0.6568
female-biased	FOXA1(Forkhead)/MCF7-FOXA1-ChIP-Seq(GSE26831)/Homer	WAAGTAAACA	0.458314	1.01496	82	0.346	4077	0.3409
female-biased	RUNX(Runt)/HPC7-Runx1-ChIP-Seq(GSE22178)/Homer	SAAACCACAG	0.458589	1.01819	65	0.2743	3222	0.2694
female-biased	KLF6(Zf)/PDAC-KLF6-ChIP-Seq(GSE64557)/Homer	MKGGGYGTGGCC	0.45937	1.00724	178	0.7511	8918.9	0.7457
female-biased	SCL(bHLH)/HPC7-Scl-ChIP-Seq(GSE13511)/Homer	AVCAGCTG	0.46343	1.00432	226	0.9536	11356.3	0.9495
female-biased	Atf7(bZIP)/3T3L1-Atf7-ChIP-Seq(GSE56872)/Homer	NGRTGACGTCAY	0.467433	1.01592	62	0.2616	3079.7	0.2575
female-biased	E2A(bHLH),near_PU.1/Bcell-PU.1-ChIP-Seq(GSE21512)/Homer	NVCACCTGBN	0.469447	1.00715	157	0.6624	7866.4	0.6577
female-biased	Lhx1(Homeobox)/EmbryoCarcinoma-Lhx1-ChIP-Seq(GSE70957)/Homer	NNYTAATTAR	0.471234	1.01185	85	0.3586	4239.2	0.3544
female-biased	KLF14(Zf)/HEK293-KLF14.GFP-ChIP-Seq(GSE58341)/Homer	RGKGGGCGKGGC	0.472981	1.00456	214	0.903	10751.1	0.8989
female-biased	GATA3(Zf),DR4/iTreg-Gata3-ChIP-Seq(GSE20898)/Homer	AGATGKDGAGATAAG	0.476828	1.07273	7	0.0295	328.8	0.0275
female-biased	NPAS(bHLH)/Liver-NPAS-ChIP-Seq(GSE39860)/Homer	NVCACGTG	0.478691	1.00716	130	0.5485	6513.5	0.5446
female-biased	FXR(NR),IR1/Liver-FXR-ChIP-Seq(Chong_et_al.)/Homer	AGGTCANTGACCTB	0.481042	1.0136	53	0.2236	2638.4	0.2206
female-biased	Bcl11a(Zf)/HSPC-BCL11A-ChIP-Seq(GSE104676)/Homer	TYTGACCASWRG	0.482584	1.00922	83	0.3502	4149.7	0.347
female-biased	NFkB-p65-Rel(RHD)/ThioMac-LPS-Expression(GSE23622)/Homer	GGAAATTCCC	0.483067	1.06884	7	0.0295	330.2	0.0276
female-biased	BMYB(HTH)/Hela-BMYB-ChIP-Seq(GSE27030)/Homer	NHAACBGYYV	0.48885	1.00528	140	0.5907	7027.9	0.5876
female-biased	EBF(EBF)/proBcell-EBF-ChIP-Seq(GSE21978)/Homer	DGTCCCYRGGGA	0.489877	1.01429	37	0.1561	1840.6	0.1539
female-biased	Fosl2(bZIP)/3T3L1-Fosl2-ChIP-Seq(GSE56872)/Homer	NATGASTCABNN	0.492678	1.01635	28	0.1181	1389.6	0.1162
female-biased	Zic(Zf)/Cerebellum-ZIC1.2-ChIP-Seq(GSE60731)/Homer	CCTGCTGAGH	0.49485	1.00572	100	0.4219	5017.3	0.4195
female-biased	FOXA1(Forkhead)/LNCAP-FOXA1-ChIP-Seq(GSE27824)/Homer	WAAGTAAACA	0.495147	1.00583	94	0.3966	4715.9	0.3943
female-biased	STAT4(Stat)/CD4-Stat4-ChIP-Seq(GSE22104)/Homer	NYTTCCWGGAAR	0.495891	1.0063	87	0.3671	4363.3	0.3648
female-biased	Hnf1(Homeobox)/Liver-Foxa2-Chip-Seq(GSE25694)/Homer	GGTTAAWCATTAA	0.498326	1.03002	13	0.0549	637.6	0.0533
female-biased	RORgt(NR)/EL4-RORgt.Flag-ChIP-Seq(GSE56019)/Homer	AAYTAGGTCA	0.500074	1.03341	11	0.0464	537.5	0.0449
female-biased	RORgt(NR)/EL4-RORgt.Flag-ChIP-Seq(GSE56019)/Homer	AAYTAGGTCA	0.500074	1.03341	11	0.0464	537.5	0.0449
female-biased	CDX4(Homeobox)/ZebrafishEmbryos-Cdx4.Myc-ChIP-Seq(GSE48254)/Homer	NGYCATAAAWCH	0.502279	1.00563	72	0.3038	3613.4	0.3021
female-biased	Smad4(MAD)/ESC-SMAD4-ChIP-Seq(GSE29422)/Homer	VBSYGTCTGG	0.507682	1.00271	158	0.6667	7952.8	0.6649
female-biased	ZSCAN22(Zf)/HEK293-ZSCAN22.GFP-ChIP-Seq(GSE58341)/Homer	SMCAGTCWGAKGGAGGAGGC	0.508342	1.01471	18	0.0759	894.9	0.0748
female-biased	MITF(bHLH)/MastCells-MITF-ChIP-Seq(GSE48085)/Homer	RTCATGTGAC	0.508953	1.0034	91	0.384	4577.1	0.3827
female-biased	AR-halfsite(NR)/LNCaP-AR-ChIP-Seq(GSE27824)/Homer	CCAGGAACAG	0.513708	1.00222	214	0.903	10775.9	0.901
female-biased	RAR:RXR(NR),DR5/ES-RAR-ChIP-Seq(GSE56893)/Homer	AGGTCAAGGTCA	0.515767	1.01442	15	0.0633	746.7	0.0624
female-biased	Slug(Zf)/Mesoderm-Snai2-ChIP-Seq(GSE61475)/Homer	SNGCACCTGCHS	0.518871	1.00114	83	0.3502	4183.6	0.3498
female-biased	CRX(Homeobox)/Retina-Crx-ChIP-Seq(GSE20012)/Homer	GCTAATCC	0.521576	1.00131	181	0.7637	9122.8	0.7627
female-biased	Nanog(Homeobox)/mES-Nanog-ChIP-Seq(GSE11724)/Homer	RGCCATTAAC	0.529088	1.00144	214	0.903	10784.3	0.9017
female-biased	GATA3(Zf)/iTreg-Gata3-ChIP-Seq(GSE20898)/Homer	AGATAASR	0.530837	0.999154	112	0.4726	5657.2	0.473
female-biased	Sox9(HMG)/Limb-SOX9-ChIP-Seq(GSE73225)/Homer	AGGVNCCTTTGT	0.532698	0.998001	71	0.2996	3590.1	0.3002
female-biased	ZNF467(Zf)/HEK293-ZNF467.GFP-ChIP-Seq(GSE58341)/Homer	TGGGGAAGGGCM	0.533338	0.999309	137	0.5781	6919.6	0.5785
female-biased	Pax7(Paired,Homeobox)/Myoblast-Pax7-ChIP-Seq(GSE25064)/Homer	TAATCAATTA	0.537622	1.01198	8	0.0338	399.7	0.0334
female-biased	JunD(bZIP)/K562-JunD-ChIP-Seq/Homer	ATGACGTCATCN	0.53886	1.00198	12	0.0506	604.5	0.0505
female-biased	TCFL2(HMG)/K562-TCF7L2-ChIP-Seq(GSE29196)/Homer	ACWTCAAAGG	0.539345	1.01606	6	0.0253	297.7	0.0249
female-biased	Mef2d(MADS)/Retina-Mef2d-ChIP-Seq(GSE61391)/Homer	GCTATTTTTAGC	0.541128	0.996273	19	0.0802	962.5	0.0805
female-biased	PAX5(Paired,Homeobox),condensed/GM12878-PAX5-ChIP-Seq(GSE32465)/Homer	GTCACGCTCSCTGM	0.548867	0.992647	16	0.0675	813.4	0.068
female-biased	ZKSCAN1(Zf)/HepG2-ZKSCAN1-ChIP-Seq(Encode)/Homer	GCACAYAGTAGGKCY	0.549031	1.00797	6	0.0253	300.3	0.0251
female-biased	Klf4(Zf)/mES-Klf4-ChIP-Seq(GSE11431)/Homer	GCCACACCCA	0.551894	0.993894	81	0.3418	4113.8	0.3439
female-biased	EBNA1(EBV-virus)/Raji-EBNA1-ChIP-Seq(GSE30709)/Homer	GGYAGCAYDTGCTDCCCNNN	0.55405	1.07692	2	0.0084	93.4	0.0078
female-biased	Bapx1(Homeobox)/VertebralCol-Bapx1-ChIP-Seq(GSE36672)/Homer	TTRAGTGSYK	0.555882	0.998328	184	0.7764	9301.7	0.7777
female-biased	Tgif2(Homeobox)/mES-Tgif2-ChIP-Seq(GSE55404)/Homer	TGTCANYT	0.559115	0.998389	191	0.8059	9654.2	0.8072
female-biased	ZFP3(Zf)/HEK293-ZFP3.GFP-ChIP-Seq(GSE58341)/Homer	GGGTTTTGAAGGATGARTAGGAGTT	0.561974	1.2	1	0.0042	41.9	0.0035
female-biased	ARE(NR)/LNCAP-AR-ChIP-Seq(GSE27824)/Homer	RGRACASNSTGTYCYB	0.562367	0.985138	22	0.0928	1127.1	0.0942
female-biased	RAR:RXR(NR),DR5/ES-RAR-ChIP-Seq(GSE56893)/Homer	RGGTCADNNAGAGGTCAV	0.56293	1.01198	4	0.0169	200.1	0.0167
female-biased	Nkx6.1(Homeobox)/Islet-Nkx6.1-ChIP-Seq(GSE40975)/Homer	GKTAATGR	0.563493	0.995862	154	0.6498	7803.7	0.6525
female-biased	GATA(Zf),IR4/iTreg-Gata3-ChIP-Seq(GSE20898)/Homer	NAGATWNBNATCTNN	0.565412	0.995283	5	0.0211	253.8	0.0212
female-biased	Nur77(NR)/K562-NR4A1-ChIP-Seq(GSE31363)/Homer	TGACCTTTNCNT	0.565469	0.981395	15	0.0633	770.9	0.0645
female-biased	RBPJ:Ebox(?,bHLH)/Panc1-Rbpj1-ChIP-Seq(GSE47459)/Homer	GGGRAARRGRMCAGMTG	0.572295	0.983683	40	0.1688	2052.9	0.1716
female-biased	SPDEF(ETS)/VCaP-SPDEF-ChIP-Seq(SRA014231)/Homer	ASWTCCTGBT	0.573269	0.991815	112	0.4726	5699.3	0.4765
female-biased	BATF(bZIP)/Th17-BATF-ChIP-Seq(GSE39756)/Homer	DATGASTCAT	0.573671	0.984762	49	0.2068	2511.5	0.21
female-biased	TEAD4(TEA)/Tropoblast-Tead4-ChIP-Seq(GSE37350)/Homer	CCWGGAATGY	0.575337	0.988563	84	0.3544	4288	0.3585
female-biased	STAT1(Stat)/HelaS3-STAT1-ChIP-Seq(GSE12782)/Homer	NATTTCCNGGAAAT	0.582923	0.976856	29	0.1224	1498.5	0.1253
female-biased	LRF(Zf)/Erythroblasts-ZBTB7A-ChIP-Seq(GSE74977)/Homer	AAGACCCYYN	0.588017	0.995879	189	0.7975	9577.6	0.8008
female-biased	Hoxa9(Homeobox)/ChickenMSG-Hoxa9.Flag-ChIP-Seq(GSE86088)/Homer	RGCAATNAAA	0.591496	0.993654	167	0.7046	8481.4	0.7091
female-biased	Atf1(bZIP)/K562-ATF1-ChIP-Seq(GSE31477)/Homer	GATGACGTCA	0.592918	0.984718	84	0.3544	4304.9	0.3599
female-biased	PBX1(Homeobox)/MCF7-PBX1-ChIP-Seq(GSE28007)/Homer	GSCTGTCACTCA	0.596605	0.959596	9	0.038	473.2	0.0396
female-biased	Sp5(Zf)/mES-Sp5.Flag-ChIP-Seq(GSE72989)/Homer	RGKGGGCGGAGC	0.599715	0.994677	186	0.7848	9437.1	0.789
female-biased	E2F1(E2F)/Hela-E2F1-ChIP-Seq(GSE22478)/Homer	CWGGCGGGAA	0.601036	0.980744	70	0.2954	3602.8	0.3012
female-biased	Rfx1(HTH)/NPC-H3K4me1-ChIP-Seq(GSE16256)/Homer	KGTTGCCATGGCAA	0.60224	0.968354	29	0.1224	1511.5	0.1264
female-biased	PRDM9(Zf)/Testis-DMC1-ChIP-Seq(GSE35498)/Homer	ADGGYAGYAGCATCT	0.605258	0.974026	48	0.2025	2486.5	0.2079
female-biased	RORa(NR)/Liver-Rora-ChIP-Seq(GSE101115)/Homer	AAWCTAGGTCARDNN	0.610486	0.951128	12	0.0506	636.5	0.0532
female-biased	OCT:OCT(POU,Homeobox)/NPC-Brn1-ChIP-Seq(GSE35496)/Homer	ATGAATATTCATGAG	0.610791	1.05	1	0.0042	47.5	0.004
female-biased	NFE2L2(bZIP)/HepG2-NFE2L2-ChIP-Seq(Encode)/Homer	AWWWTGCTGAGTCAT	0.613117	0.947761	3	0.0127	159.9	0.0134
female-biased	RFX(HTH)/K562-RFX3-ChIP-Seq(SRA012198)/Homer	CGGTTGCCATGGCAAC	0.61502	0.952045	16	0.0675	847.4	0.0709
female-biased	PBX2(Homeobox)/K562-PBX2-ChIP-Seq(Encode)/Homer	RTGATTKATRGN	0.616806	0.973406	59	0.2489	3057.8	0.2557
female-biased	TEAD1(TEAD)/HepG2-TEAD1-ChIP-Seq(Encode)/Homer	CYRCATTCCA	0.62145	0.979365	90	0.3797	4636.5	0.3877
female-biased	Brn2(POU,Homeobox)/NPC-Brn2-ChIP-Seq(GSE35496)/Homer	ATGAATATTC	0.621761	0.933544	7	0.0295	377.9	0.0316
female-biased	CArG(MADS)/PUER-Srf-ChIP-Seq(Sullivan_et_al.)/Homer	CCATATATGGNM	0.622009	0.958604	28	0.1181	1473.2	0.1232
female-biased	p73(p53)/Trachea-p73-ChIP-Seq(PRJNA310161)/Homer	NRRRCAWGTCCDGRCATGYY	0.626191	0.933702	4	0.0169	217	0.0181
female-biased	NPAS2(bHLH)/Liver-NPAS2-ChIP-Seq(GSE39860)/Homer	KCCACGTGAC	0.627758	0.981522	107	0.4515	5502.1	0.46
female-biased	Jun-AP1(bZIP)/K562-cJun-ChIP-Seq(GSE31477)/Homer	GATGASTCATCN	0.630716	0.946871	19	0.0802	1012.7	0.0847
female-biased	ZNF519(Zf)/HEK293-ZNF519.GFP-ChIP-Seq(GSE58341)/Homer	GAGSCCGAGC	0.631663	0.967547	53	0.2236	2764	0.2311
female-biased	ZNF165(Zf)/WHIM12-ZNF165-ChIP-Seq(GSE65937)/Homer	AAGGKGRCGCAGGCA	0.632674	0.955504	29	0.1224	1532.6	0.1281
female-biased	ZNF669(Zf)/HEK293-ZNF669.GFP-ChIP-Seq(GSE58341)/Homer	GARTGGTCATCGCCC	0.638011	0.93186	12	0.0506	649.5	0.0543
female-biased	ZNF711(Zf)/SHSY5Y-ZNF711-ChIP-Seq(GSE20673)/Homer	AGGCCTAG	0.63916	0.992715	197	0.8312	10014.1	0.8373
female-biased	HEB(bHLH)/mES-Heb-ChIP-Seq(GSE53233)/Homer	VCAGCTGBNN	0.641658	0.989852	178	0.7511	9075.8	0.7588
female-biased	MNT(bHLH)/HepG2-MNT-ChIP-Seq(Encode)/Homer	DGCACACGTG	0.642685	0.973663	85	0.3586	4404.9	0.3683
female-biased	ZNF652/HepG2-ZNF652.Flag-ChIP-Seq(Encode)/Homer	TTAACCCTTTVNKKN	0.644745	0.946188	25	0.1055	1333.4	0.1115
female-biased	IRF1(IRF)/PBMC-IRF1-ChIP-Seq(GSE43036)/Homer	GAAAGTGAAAGT	0.645649	0.933628	15	0.0633	811.3	0.0678
female-biased	CTCF(Zf)/CD4+-CTCF-ChIP-Seq(Barski_et_al.)/Homer	AYAGTGCCMYCTRGTGGCCA	0.648301	0.935882	18	0.0759	970.4	0.0811
female-biased	Bcl6(Zf)/Liver-Bcl6-ChIP-Seq(GSE31578)/Homer	NNNCTTTCCAGGAAA	0.649339	0.979369	117	0.4937	6029.3	0.5041
female-biased	HRE(HSF)/Striatum-HSF1-ChIP-Seq(GSE38000)/Homer	TTCTAGAABNTTCTA	0.649989	0.934729	18	0.0759	971.7	0.0812
female-biased	SCRT1(Zf)/HEK293-SCRT1.eGFP-ChIP-Seq(Encode)/Homer	GCAACAGGTG	0.650314	0.952289	35	0.1477	1855.4	0.1551
female-biased	ELF5(ETS)/T47D-ELF5-ChIP-Seq(GSE30407)/Homer	ACVAGGAAGT	0.651486	0.971816	85	0.3586	4413.4	0.369
female-biased	CEBP:AP1(bZIP)/ThioMac-CEBPb-ChIP-Seq(GSE21512)/Homer	DRTGTTGCAA	0.651811	0.963608	59	0.2489	3089.7	0.2583
female-biased	GATA:SCL(Zf,bHLH)/Ter119-SCL-ChIP-Seq(GSE18720)/Homer	CRGCTGBNGNSNNSAGATAA	0.66001	0.911447	10	0.0422	553.4	0.0463
female-biased	HRE(HSF)/HepG2-HSF1-ChIP-Seq(GSE31477)/Homer	BSTTCTRGAABVTTCYAGAA	0.660737	0.924658	16	0.0675	873	0.073
female-biased	RORg(NR)/Liver-Rorc-ChIP-Seq(GSE101115)/Homer	WAABTAGGTCAV	0.66153	0.89939	7	0.0295	392.8	0.0328
female-biased	Foxo1(Forkhead)/RAW-Foxo1-ChIP-Seq(Fan_et_al.)/Homer	CTGTTTAC	0.662059	0.982299	146	0.616	7499.9	0.6271
female-biased	Nr5a2(NR)/mES-Nr5a2-ChIP-Seq(GSE19019)/Homer	BTCAAGGTCA	0.665245	0.958621	56	0.2363	2948.4	0.2465
female-biased	Pit1(Homeobox)/GCrat-Pit1-ChIP-Seq(GSE58009)/Homer	ATGMATATDC	0.667577	0.962752	68	0.2869	3564.1	0.298
female-biased	PRDM1(Zf)/Hela-PRDM1-ChIP-Seq(GSE31477)/Homer	ACTTTCACTTTC	0.668178	0.957786	57	0.2405	3002.9	0.2511
female-biased	NFY(CCAAT)/Promoter/Homer	RGCCAATSRG	0.668379	0.969697	91	0.384	4735.9	0.396
female-biased	NFIL3(bZIP)/HepG2-NFIL3-ChIP-Seq(Encode)/Homer	VTTACGTAAYNNNNN	0.672738	0.956293	56	0.2363	2955	0.2471
female-biased	E2F3(E2F)/MEF-E2F3-ChIP-Seq(GSE71376)/Homer	BTKGGCGGGAAA	0.675029	0.978051	132	0.557	6811.4	0.5695
female-biased	RUNX1(Runt)/Jurkat-RUNX1-ChIP-Seq(GSE29180)/Homer	AAACCACARM	0.675569	0.966316	85	0.3586	4438.7	0.3711
female-biased	Reverb(NR),DR2/RAW-Reverba.biotin-ChIP-Seq(GSE45914)/Homer	GTRGGTCASTGGGTCA	0.67848	0.917775	18	0.0759	988.7	0.0827
female-biased	Tlx?(NR)/NPC-H3K4me1-ChIP-Seq(GSE16256)/Homer	CTGGCAGSCTGCCA	0.682768	0.945284	43	0.1814	2295.5	0.1919
female-biased	FOXM1(Forkhead)/MCF7-FOXM1-ChIP-Seq(GSE72977)/Homer	TRTTTACTTW	0.684409	0.962921	80	0.3376	4193.1	0.3506
female-biased	TEAD(TEA)/Fibroblast-PU.1-ChIP-Seq(Unpublished)/Homer	YCWGGAATGY	0.687771	0.952511	58	0.2447	3072.2	0.2569
female-biased	Tgif1(Homeobox)/mES-Tgif1-ChIP-Seq(GSE55404)/Homer	YTGWCADY	0.692117	0.985212	180	0.7595	9220.6	0.7709
female-biased	LEF1(HMG)/H1-LEF1-ChIP-Seq(GSE64758)/Homer	CCTTTGATST	0.692463	0.947038	50	0.211	2665.1	0.2228
female-biased	IRF2(IRF)/Erythroblas-IRF2-ChIP-Seq(GSE36985)/Homer	GAAASYGAAASY	0.695726	0.890845	12	0.0506	678.8	0.0568
female-biased	PRDM14(Zf)/H1-PRDM14-ChIP-Seq(GSE22767)/Homer	RGGTCTCTAACY	0.701244	0.927002	31	0.1308	1687.3	0.1411
female-biased	ZNF7(Zf)/HepG2-ZNF7.Flag-ChIP-Seq(Encode)/Homer	CTGCCWVCTTTTRTA	0.701314	0.940565	45	0.1899	2415.1	0.2019
female-biased	Srebp1a(bHLH)/HepG2-Srebp1a-ChIP-Seq(GSE31477)/Homer	RTCACSCCAY	0.701945	0.921521	27	0.1139	1478.9	0.1236
female-biased	Smad2(MAD)/ES-SMAD2-ChIP-Seq(GSE29422)/Homer	CTGTCTGG	0.705252	0.978182	153	0.6456	7894.3	0.66
female-biased	GATA(Zf),IR3/iTreg-Gata3-ChIP-Seq(GSE20898)/Homer	NNNNNBAGATAWYATCTVHN	0.705464	0.880455	11	0.0464	629.9	0.0527
female-biased	ZNF675(Zf)/HEK293-ZNF675.GFP-ChIP-Seq(GSE58341)/Homer	ARGAGGMCAAAATGW	0.706947	0.889789	13	0.0549	738.2	0.0617
female-biased	Fra1(bZIP)/BT549-Fra1-ChIP-Seq(GSE46166)/Homer	NNATGASTCATH	0.70723	0.935135	41	0.173	2213.2	0.185
female-biased	PGR(NR)/EndoStromal-PGR-ChIP-Seq(GSE69539)/Homer	AAGAACATWHTGTTC	0.713267	0.892857	16	0.0675	903.6	0.0756
female-biased	Ptf1a(bHLH)/Panc1-Ptf1a-ChIP-Seq(GSE47459)/Homer	ACAGCTGTTN	0.714623	0.986822	197	0.8312	10074.6	0.8423
female-biased	GATA3(Zf),DR8/iTreg-Gata3-ChIP-Seq(GSE20898)/Homer	AGATSTNDNNDSAGATAASN	0.724191	0.827451	5	0.0211	305.3	0.0255
female-biased	Rfx6(HTH)/Min6b1-Rfx6.HA-ChIP-Seq(GSE62844)/Homer	TGTTKCCTAGCAACM	0.725351	0.965674	116	0.4895	6063.3	0.5069
female-biased	Sp2(Zf)/HEK293-Sp2.eGFP-ChIP-Seq(Encode)/Homer	YGGCCCCGCCCC	0.725423	0.987434	203	0.8565	10374.2	0.8674
female-biased	RARg(NR)/ES-RARg-ChIP-Seq(GSE30538)/Homer	AGGTCAAGGTCA	0.728112	0.798742	3	0.0127	190.4	0.0159
female-biased	TCF4(bHLH)/SHSY5Y-TCF4-ChIP-Seq(GSE96915)/Homer	SMCATCTGKH	0.729789	0.967351	125	0.5274	6521.2	0.5452
female-biased	JunB(bZIP)/DendriticCells-Junb-ChIP-Seq(GSE36099)/Homer	RATGASTCAT	0.735724	0.922909	40	0.1688	2188	0.1829
female-biased	Nkx2.2(Homeobox)/NPC-Nkx2.2-ChIP-Seq(GSE61673)/Homer	BTBRAGTGSN	0.735871	0.980633	180	0.7595	9262.9	0.7745
female-biased	STAT6(Stat)/CD4-Stat6-ChIP-Seq(GSE22104)/Homer	ABTTCYYRRGAA	0.738378	0.926185	44	0.1857	2398.2	0.2005
female-biased	PAX6(Paired,Homeobox)/Forebrain-Pax6-ChIP-Seq(GSE66961)/Homer	NGTGTTCAVTSAAGCGKAAA	0.739338	0.83871	8	0.0338	481.9	0.0403
female-biased	Tcf3(HMG)/mES-Tcf3-ChIP-Seq(GSE11724)/Homer	ASWTCAAAGG	0.74297	0.878676	17	0.0717	976.1	0.0816
female-biased	Foxa3(Forkhead)/Liver-Foxa3-ChIP-Seq(GSE77670)/Homer	BSNTGTTTACWYWGN	0.743044	0.89646	24	0.1013	1351.8	0.113
female-biased	EHF(ETS)/LoVo-EHF-ChIP-Seq(GSE49402)/Homer	AVCAGGAAGT	0.744829	0.966428	131	0.5527	6840.1	0.5719
female-biased	Fra2(bZIP)/Striatum-Fra2-ChIP-Seq(GSE43429)/Homer	GGATGACTCATC	0.745724	0.913959	36	0.1519	1987.4	0.1662
female-biased	HIF-1a(bHLH)/MCF7-HIF1a-ChIP-Seq(GSE28352)/Homer	TACGTGCV	0.746993	0.916	38	0.1603	2093.3	0.175
female-biased	Lhx3(Homeobox)/Neuron-Lhx3-ChIP-Seq(GSE31456)/Homer	ADBTAATTAR	0.748413	0.959594	112	0.4726	5890	0.4925
female-biased	NF1(CTF)/LNCAP-NF1-ChIP-Seq(Unpublished)/Homer	CYTGGCABNSTGCCAR	0.752165	0.924236	48	0.2025	2620	0.2191
female-biased	Hoxc9(Homeobox)/Ainv15-Hoxc9-ChIP-Seq(GSE21812)/Homer	GGCCATAAATCA	0.759041	0.909674	37	0.1561	2052.1	0.1716
female-biased	PU.1(ETS)/ThioMac-PU.1-ChIP-Seq(GSE21512)/Homer	AGAGGAAGTG	0.759344	0.928029	55	0.2321	2991.4	0.2501
female-biased	Znf263(Zf)/K562-Znf263-ChIP-Seq(GSE31477)/Homer	CVGTSCTCCC	0.76155	0.979653	186	0.7848	9581.5	0.8011
female-biased	Prop1(Homeobox)/GHFT1-PROP1.biotin-ChIP-Seq(GSE77302)/Homer	NTAATBNAATTA	0.766669	0.917297	46	0.1941	2531.3	0.2116
female-biased	DMRT6(DM)/Testis-DMRT6-ChIP-Seq(GSE60440)/Homer	YDGHTACAWTGTADC	0.766976	0.847222	13	0.0549	774.8	0.0648
female-biased	BMAL1(bHLH)/Liver-Bmal1-ChIP-Seq(GSE39860)/Homer	GNCACGTG	0.767513	0.962557	131	0.5527	6868	0.5742
female-biased	Elf4(ETS)/BMDM-Elf4-ChIP-Seq(GSE88699)/Homer	ACTTCCKGKT	0.767743	0.958206	119	0.5021	6266.9	0.524
female-biased	HLF(bZIP)/HSC-HLF.Flag-ChIP-Seq(GSE69817)/Homer	RTTATGYAAB	0.767743	0.929913	61	0.2574	3311.1	0.2768
female-biased	Tcfcp2l1(CP2)/mES-Tcfcp2l1-ChIP-Seq(GSE11431)/Homer	NRAACCRGTTYRAACCRGYT	0.768742	0.855405	15	0.0633	885	0.074
female-biased	Olig2(bHLH)/Neuron-Olig2-ChIP-Seq(GSE30882)/Homer	RCCATMTGTT	0.769357	0.965433	141	0.5949	7370.3	0.6162
female-biased	GRHL2(CP2)/HBE-GRHL2-ChIP-Seq(GSE46194)/Homer	AAACYKGTTWDACMRGTTTB	0.77136	0.895277	31	0.1308	1747.4	0.1461
female-biased	FOXP1(Forkhead)/H9-FOXP1-ChIP-Seq(GSE31006)/Homer	NYYTGTTTACHN	0.771746	0.901709	35	0.1477	1959.7	0.1638
female-biased	Six1(Homeobox)/Myoblast-Six1-ChIP-Chip(GSE20150)/Homer	GKVTCADRTTWC	0.772982	0.872906	21	0.0886	1214.3	0.1015
female-biased	RUNX-AML(Runt)/CD4+-PolII-ChIP-Seq(Barski_et_al.)/Homer	GCTGTGGTTW	0.774684	0.924289	57	0.2405	3112.3	0.2602
female-biased	DMRT1(DM)/Testis-DMRT1-ChIP-Seq(GSE64892)/Homer	TWGHWACAWTGTWDC	0.774839	0.85443	16	0.0675	944.8	0.079
female-biased	Nr5a2(NR)/Pancreas-LRH1-ChIP-Seq(GSE34295)/Homer	BTCAAGGTCA	0.774916	0.933013	69	0.2911	3732.2	0.312
female-biased	Sox15(HMG)/CPA-Sox15-ChIP-Seq(GSE62909)/Homer	RAACAATGGN	0.775537	0.944179	89	0.3755	4757.1	0.3977
female-biased	Pdx1(Homeobox)/Islet-Pdx1-ChIP-Seq(SRA008281)/Homer	YCATYAATCA	0.776002	0.928397	63	0.2658	3424.4	0.2863
female-biased	E2F6(E2F)/Hela-E2F6-ChIP-Seq(GSE31477)/Homer	GGCGGGAARN	0.77919	0.954176	114	0.481	6029.2	0.5041
female-biased	ZNF692(Zf)/HEK293-ZNF692.GFP-ChIP-Seq(GSE58341)/Homer	GTGGGCCCCA	0.77997	0.882946	27	0.1139	1542.9	0.129
female-biased	Stat3+il21(Stat)/CD4-Stat3-ChIP-Seq(GSE19198)/Homer	SVYTTCCNGGAARB	0.785763	0.930394	70	0.2954	3797.7	0.3175
female-biased	AP-2alpha(AP2)/Hela-AP2alpha-ChIP-Seq(GSE31477)/Homer	ATGCCCTGAGGC	0.787572	0.958581	130	0.5485	6844.3	0.5722
female-biased	ZNF322(Zf)/HEK293-ZNF322.GFP-ChIP-Seq(GSE58341)/Homer	GAGCCTGGTACTGWGCCTGR	0.787887	0.901228	40	0.1688	2239.9	0.1873
female-biased	E2F4(E2F)/K562-E2F4-ChIP-Seq(GSE31477)/Homer	GGCGGGAAAH	0.791045	0.94898	108	0.4557	5742.9	0.4802
female-biased	CTCF-SatelliteElement(Zf?)/CD4+-CTCF-ChIP-Seq(Barski_et_al.)/Homer	TGCAGTTCCMVNWRTGGCCA	0.792946	0.636364	1	0.0042	79	0.0066
female-biased	AP-1(bZIP)/ThioMac-PU.1-ChIP-Seq(GSE21512)/Homer	VTGACTCATC	0.793343	0.913772	53	0.2236	2926.9	0.2447
female-biased	Dlx3(Homeobox)/Kerainocytes-Dlx3-ChIP-Seq(GSE89884)/Homer	NDGTAATTAC	0.800995	0.909996	52	0.2194	2883.2	0.2411
female-biased	Barx1(Homeobox)/Stomach-Barx1.3xFlag-ChIP-Seq(GSE69483)/Homer	AAACMATTAN	0.803161	0.887087	35	0.1477	1991.4	0.1665
female-biased	Twist(bHLH)/HMLE-TWIST1-ChIP-Seq(Chang_et_al)/Homer	VCAKCTGGNNNCCAGMTGBN	0.803965	0.806957	11	0.0464	687.3	0.0575
female-biased	TEAD3(TEA)/HepG2-TEAD3-ChIP-Seq(Encode)/Homer	TRCATTCCAG	0.8063	0.939082	95	0.4008	5104.8	0.4268
female-biased	GRE(NR),IR3/RAW264.7-GRE-ChIP-Seq(Unpublished)/Homer	VAGRACAKWCTGTYC	0.807429	0.836639	17	0.0717	1024.9	0.0857
female-biased	RUNX2(Runt)/PCa-RUNX2-ChIP-Seq(GSE33889)/Homer	NWAACCACADNN	0.80945	0.916287	62	0.2616	3414.5	0.2855
female-biased	Unknown-ESC-element(?)/mES-Nanog-ChIP-Seq(GSE11724)/Homer	CACAGCAGGGGG	0.809693	0.917743	64	0.27	3518.8	0.2942
female-biased	FOXK2(Forkhead)/U2OS-FOXK2-ChIP-Seq(E-MTAB-2204)/Homer	SCHTGTTTACAT	0.813101	0.905489	52	0.2194	2898.1	0.2423
female-biased	ZNF189(Zf)/HEK293-ZNF189.GFP-ChIP-Seq(GSE58341)/Homer	TGGAACAGMA	0.81367	0.930146	83	0.3502	4502.5	0.3765
female-biased	NF1-halfsite(CTF)/LNCaP-NF1-ChIP-Seq(Unpublished)/Homer	YTGCCAAG	0.817912	0.959736	148	0.6245	7782.3	0.6507
female-biased	MYB(HTH)/ERMYB-Myb-ChIPSeq(GSE22095)/Homer	GGCVGTTR	0.821026	0.961385	154	0.6498	8084	0.6759
female-biased	Phox2b(Homeobox)/CLBGA-PHOX2B-ChIP-Seq(GSE90683)/Homer	TTAATTNAATTA	0.83619	0.8019	14	0.0591	881.8	0.0737
female-biased	Six2(Homeobox)/NephronProgenitor-Six2-ChIP-Seq(GSE39837)/Homer	GWAAYHTGAKMC	0.836775	0.925529	86	0.3629	4690.2	0.3921
female-biased	HOXA1(Homeobox)/mES-Hoxa1-ChIP-Seq(SRP084292)/Homer	TGATKGATGR	0.836942	0.811298	16	0.0675	994.6	0.0832
female-biased	Arnt:Ahr(bHLH)/MCF7-Arnt-ChIP-Seq(Lo_et_al.)/Homer	TBGCACGCAA	0.837026	0.923638	84	0.3544	4588.8	0.3837
female-biased	NeuroD1(bHLH)/Islet-NeuroD1-ChIP-Seq(GSE30298)/Homer	GCCATCTGTT	0.839373	0.91686	75	0.3165	4129.1	0.3452
female-biased	MafA(bZIP)/Islet-MafA-ChIP-Seq(GSE30298)/Homer	TGCTGACTCA	0.841727	0.908053	66	0.2785	3667.9	0.3067
female-biased	ISRE(IRF)/ThioMac-LPS-Expression(GSE23622)/Homer	AGTTTCASTTTC	0.841979	0.700997	5	0.0211	360.4	0.0301
female-biased	Srebp2(bHLH)/HepG2-Srebp2-ChIP-Seq(GSE31477)/Homer	CGGTCACSCCAC	0.845269	0.820041	19	0.0802	1169.2	0.0978
female-biased	CUX1(Homeobox)/K562-CUX1-ChIP-Seq(GSE92882)/Homer	TATCGATNAN	0.848063	0.882674	46	0.1941	2629.7	0.2199
female-biased	HOXA2(Homeobox)/mES-Hoxa2-ChIP-Seq(Donaldson_et_al.)/Homer	GYCATCMATCAT	0.848657	0.691803	5	0.0211	364.3	0.0305
female-biased	ZBTB12(Zf)/HEK293-ZBTB12.GFP-ChIP-Seq(GSE58341)/Homer	NGNTCTAGAACCNGV	0.853764	0.875483	43	0.1814	2478.5	0.2072
female-biased	Tbx21(T-box)/GM12878-TBX21-ChIP-Seq(Encode)/Homer	AGGTGTGAAA	0.853764	0.918373	84	0.3544	4615.4	0.3859
female-biased	Pitx1:Ebox(Homeobox,bHLH)/Hindlimb-Pitx1-ChIP-Seq(GSE41591)/Homer	YTAATTRAWWCCAGATGT	0.854021	0.765677	11	0.0464	725.3	0.0606
female-biased	CEBP:CEBP(bZIP)/MEF-Chop-ChIP-Seq(GSE35681)/Homer	NTNATGCAAYMNNHTGMAAY	0.85633	0.763158	11	0.0464	727.1	0.0608
female-biased	NF1:FOXA1(CTF,Forkhead)/LNCAP-FOXA1-ChIP-Seq(GSE27824)/Homer	WNTGTTTRYTTTGGCA	0.86088	0.622549	3	0.0127	243.9	0.0204
female-biased	GLI3(Zf)/Limb-GLI3-ChIP-Chip(GSE11077)/Homer	CGTGGGTGGTCC	0.861483	0.787313	15	0.0633	961.9	0.0804
female-biased	Ascl1(bHLH)/NeuralTubes-Ascl1-ChIP-Seq(GSE55840)/Homer	NNVVCAGCTGBN	0.870054	0.949342	147	0.6203	7814.6	0.6534
female-biased	EKLF(Zf)/Erythrocyte-Klf1-ChIP-Seq(GSE20478)/Homer	NWGGGTGTGGCY	0.871099	0.824219	25	0.1055	1530.9	0.128
female-biased	Tcf7(HMG)/GM12878-TCF7-ChIP-Seq(Encode)/Homer	CTTTGATGTGSB	0.872319	0.808394	21	0.0886	1310.6	0.1096
female-biased	E2F7(E2F)/Hela-E2F7-ChIP-Seq(GSE32673)/Homer	VDTTTCCCGCCA	0.876341	0.843125	33	0.1392	1974.9	0.1651
female-biased	Hand2(bHLH)/Mesoderm-Hand2-ChIP-Seq(GSE61475)/Homer	TGACANARRCCAGRC	0.876779	0.861449	42	0.1772	2460	0.2057
female-biased	REST-NRSF(Zf)/Jurkat-NRSF-ChIP-Seq/Homer	GGMGCTGTCCATGGTGCTGA	0.880998	0.466667	1	0.0042	107.4	0.009
female-biased	MYNN(Zf)/HEK293-MYNN.eGFP-ChIP-Seq(Encode)/Homer	TTCAAAWTAAAAGTC	0.883027	0.781046	17	0.0717	1098.1	0.0918
female-biased	ZEB1(Zf)/PDAC-ZEB1-ChIP-Seq(GSE64557)/Homer	VCAGGTRDRY	0.887985	0.954614	166	0.7004	8775.8	0.7337
female-biased	Nrf2(bZIP)/Lymphoblast-Nrf2-ChIP-Seq(GSE37589)/Homer	HTGCTGAGTCAT	0.889141	0.531646	2	0.0084	189.5	0.0158
female-biased	IRF:BATF(IRF:bZIP)/pDC-Irf8-ChIP-Seq(GSE66899)/Homer	CTTTCANTATGACTV	0.891901	0.678161	7	0.0295	520.1	0.0435
female-biased	AP-2gamma(AP2)/MCF7-TFAP2C-ChIP-Seq(GSE21234)/Homer	SCCTSAGGSCAW	0.892972	0.945129	149	0.6287	7955.9	0.6652
female-biased	KLF5(Zf)/LoVo-KLF5-ChIP-Seq(GSE49402)/Homer	DGGGYGKGGC	0.901676	0.962	186	0.7848	9757.3	0.8158
female-biased	ELF3(ETS)/PDAC-ELF3-ChIP-Seq(GSE64557)/Homer	ANCAGGAAGT	0.902217	0.88561	69	0.2911	3931.4	0.3287
female-biased	WT1(Zf)/Kidney-WT1-ChIP-Seq(GSE90016)/Homer	MCTCCCMCRCAB	0.903572	0.914189	102	0.4304	5631.1	0.4708
female-biased	Rfx2(HTH)/LoVo-RFX2-ChIP-Seq(GSE49402)/Homer	GTTGCCATGGCAACM	0.903843	0.73494	13	0.0549	894	0.0747
female-biased	FoxL2(Forkhead)/Ovary-FoxL2-ChIP-Seq(GSE60858)/Homer	WWTRTAAACAVG	0.908364	0.874332	62	0.2616	3579	0.2992
female-biased	ZNF317(Zf)/HEK293-ZNF317.GFP-ChIP-Seq(GSE58341)/Homer	GTCWGCTGTYYCTCT	0.908918	0.616959	5	0.0211	409.3	0.0342
female-biased	Six4(Homeobox)/MCF7-SIX4-ChIP-Seq(Encode)/Homer	TGWAAYCTGABACCB	0.911321	0.549784	3	0.0127	276.4	0.0231
female-biased	Foxo3(Forkhead)/U2OS-Foxo3-ChIP-Seq(E-MTAB-2701)/Homer	DGTAAACA	0.911886	0.856688	51	0.2152	3004.8	0.2512
female-biased	Nkx2.5(Homeobox)/HL1-Nkx2.5.biotin-ChIP-Seq(GSE21529)/Homer	RRSCACTYAA	0.921687	0.952283	175	0.7384	9274.3	0.7754
female-biased	Atoh1(bHLH)/Cerebellum-Atoh1-ChIP-Seq(GSE22111)/Homer	VNRVCAGCTGGY	0.926279	0.900022	96	0.4051	5383.5	0.4501
female-biased	MafB(bZIP)/BMM-Mafb-ChIP-Seq(GSE75722)/Homer	WNTGCTGASTCAGCANWTTY	0.927372	0.786602	27	0.1139	1731.7	0.1448
female-biased	Tbr1(T-box)/Cortex-Tbr1-ChIP-Seq(GSE71384)/Homer	AAGGTGTKAA	0.929099	0.905116	104	0.4388	5798.9	0.4848
female-biased	Atf4(bZIP)/MEF-Atf4-ChIP-Seq(GSE35681)/Homer	MTGATGCAAT	0.930978	0.746741	19	0.0802	1284	0.1074
female-biased	Chop(bZIP)/MEF-Chop-ChIP-Seq(GSE35681)/Homer	ATTGCATCAT	0.934036	0.708633	14	0.0591	997.1	0.0834
female-biased	Foxa2(Forkhead)/Liver-Foxa2-ChIP-Seq(GSE25694)/Homer	CYTGTTTACWYW	0.937105	0.842819	53	0.2236	3173.3	0.2653
female-biased	NF-E2(bZIP)/K562-NFE2-ChIP-Seq(GSE31477)/Homer	GATGACTCAGCA	0.937742	0.446809	2	0.0084	225.2	0.0188
female-biased	ZEB2(Zf)/SNU398-ZEB2-ChIP-Seq(GSE103048)/Homer	GNMCAGGTGTGC	0.941378	0.907205	114	0.481	6341	0.5302
female-biased	Foxf1(Forkhead)/Lung-Foxf1-ChIP-Seq(GSE77951)/Homer	WWATRTAAACAN	0.94415	0.857715	66	0.2785	3884	0.3247
female-biased	ZNF415(Zf)/HEK293-ZNF415.GFP-ChIP-Seq(GSE58341)/Homer	GRTGMTRGAGCC	0.945095	0.864542	72	0.3038	4202.7	0.3514
female-biased	Gfi1b(Zf)/HPC7-Gfi1b-ChIP-Seq(GSE22178)/Homer	MAATCACTGC	0.945776	0.85335	64	0.27	3784.2	0.3164
female-biased	ZBTB18(Zf)/HEK293-ZBTB18.GFP-ChIP-Seq(GSE58341)/Homer	AACATCTGGA	0.949471	0.81236	43	0.1814	2671	0.2233
female-biased	NeuroG2(bHLH)/Fibroblast-NeuroG2-ChIP-Seq(GSE75910)/Homer	ACCATCTGTT	0.953839	0.902471	116	0.4895	6487.3	0.5424
female-biased	ETS:E-box(ETS,bHLH)/HPC7-Scl-ChIP-Seq(GSE22178)/Homer	AGGAARCAGCTG	0.954526	0.541026	5	0.0211	466.8	0.039
female-biased	Cdx2(Homeobox)/mES-Cdx2-ChIP-Seq(GSE14586)/Homer	GYMATAAAAH	0.96385	0.803727	46	0.1941	2888.7	0.2415
female-biased	E2A(bHLH)/proBcell-E2A-ChIP-Seq(GSE21978)/Homer	DNRCAGCTGY	0.96902	0.916005	145	0.6118	7988.6	0.6679
female-biased	Bach1(bZIP)/K562-Bach1-ChIP-Seq(GSE31477)/Homer	AWWNTGCTGAGTCAT	0.974218	0.270968	1	0.0042	184.9	0.0155
female-biased	Otx2(Homeobox)/EpiLC-Otx2-ChIP-Seq(GSE56098)/Homer	NYTAATCCYB	0.974657	0.830006	67	0.2827	4073.3	0.3406
female-biased	PAX3:FKHR-fusion(Paired,Homeobox)/Rh4-PAX3:FKHR-ChIP-Seq(GSE19063)/Homer	ACCRTGACTAATTNN	0.976286	0.574887	9	0.038	790.3	0.0661
female-biased	MafK(bZIP)/C2C12-MafK-ChIP-Seq(GSE36030)/Homer	GCTGASTCAGCA	0.980934	0.624736	14	0.0591	1132	0.0946
female-biased	Brachyury(T-box)/Mesoendoderm-Brachyury-ChIP-exo(GSE54963)/Homer	ANTTMRCASBNNNGTGYKAAN	0.981592	0.632368	15	0.0633	1197.8	0.1001
female-biased	FOXK1(Forkhead)/HEK293-FOXK1-ChIP-Seq(GSE51673)/Homer	NVWTGTTTAC	0.982564	0.819714	68	0.2869	4185.9	0.35
female-biased	HIC1(Zf)/Treg-ZBTB29-ChIP-Seq(GSE99889)/Homer	TGCCAGCB	0.990508	0.925059	177	0.7468	9655.8	0.8073
female-biased	Ap4(bHLH)/AML-Tfap4-ChIP-Seq(GSE45738)/Homer	NAHCAGCTGD	0.991735	0.848159	101	0.4262	6010.4	0.5025
female-biased	Hoxb4(Homeobox)/ES-Hoxb4-ChIP-Seq(GSE34014)/Homer	TGATTRATGGCY	0.993033	0.468254	7	0.0295	753.8	0.063
female-biased	Bach2(bZIP)/OCILy7-Bach2-ChIP-Seq(GSE44420)/Homer	TGCTGAGTCA	0.995424	0.471409	8	0.0338	857.4	0.0717
female-biased	Mouse_Recombination_Hotspot(Zf)/Testis-DMC1-ChIP-Seq(GSE24438)/Homer	ACTYKNATTCGTGNTACTTC	0.998344	0.156716	1	0.0042	321.1	0.0268
female-biased	Tcf12(bHLH)/GM12878-Tcf12-ChIP-Seq(GSE32465)/Homer	VCAGCTGYTG	0.999128	0.782969	85	0.3586	5477.8	0.458
female-biased	Tcf21(bHLH)/ArterySmoothMuscle-Tcf21-ChIP-Seq(GSE61369)/Homer	NAACAGCTGG	0.999785	0.741391	75	0.3165	5106	0.4269
female-biased	MyoD(bHLH)/Myotube-MyoD-ChIP-Seq(GSE21614)/Homer	RRCAGCTGYTSY	0.999936	0.704812	67	0.2827	4797.2	0.4011
female-biased	Myf5(bHLH)/GM-Myf5-ChIP-Seq(GSE24852)/Homer	BAACAGCTGT	0.999973	0.634597	48	0.2025	3816.4	0.3191
female-biased	MyoG(bHLH)/C2C12-MyoG-ChIP-Seq(GSE36024)/Homer	AACAGCTG	0.999982	0.721554	81	0.3418	5665.3	0.4737
female-biased	DUX4(Homeobox)/Myoblasts-DUX4.V5-ChIP-Seq(GSE75791)/Homer	NWTAAYCYAATCAWN	1	0	0	0	177.8	0.0149
female-biased	DUX(Homeobox)/C2C12-Dux-ChIP-Seq(GSE87279)/Homer	BCWGATTCAATCAAN	1	0	0	0	9.1	0.0008
