# Supplementary material for: Evolutionary and biomedical implications of sex differences in the primate brain transcriptome
Source: Cell Genom. 2024 Jun 27;4(7):100589. doi: 10.1016/j.xgen.2024.100589 (PMC11293591; doi:10.1016/j.xgen.2024.100589)
Supplement: Table S15. Motif enrichment results for sex-biased gene sets (in macaques, using cell-type-corrected expression data), related to Figure 4D — The target gene set consisted of genes that were consistently in any region. Gene set = sex biased, male biased, or female biased. p values were derived from enrichment tests using the hypergeometric distribution. Sex-hormone-related motifs are highlighted in green. [file mmc16.xlsx]

## Sheet: Table S15
Supplementary Table 15 | Motif enrichment results for sex-biased gene sets (in macaques; using cell-type-corrected expression data)
Gene set	Name	Motif	P-value	Odds Ratio	# Target	% Target	# Background	% Background
sex-biased	ZNF143|STAF(Zf)/CUTLL-ZNF143-ChIP-Seq(GSE29600)/Homer	ATTTCCCAGVAKSCY	0.000845993	1.32591	112	0.2738	2449.2	0.2065
sex-biased	YY1(Zf)/Promoter/Homer	CAAGATGGCGGC	0.00179814	1.50274	56	0.1369	1079.7	0.0911
sex-biased	Elk4(ETS)/Hela-Elk4-ChIP-Seq(GSE31477)/Homer	NRYTTCCGGY	0.00528967	1.14134	216	0.5281	5486.7	0.4627
sex-biased	Fli1(ETS)/CD8-FLI-ChIP-Seq(GSE20898)/Homer	NRYTTCCGGH	0.00696401	1.10018	274	0.6699	7220.4	0.6089
sex-biased	SF1(NR)/H295R-Nr5a1-ChIP-Seq(GSE44220)/Homer	CAAGGHCANV	0.0100318	1.25116	99	0.2421	2295	0.1935
sex-biased	Gata2(Zf)/K562-GATA2-ChIP-Seq(GSE18829)/Homer	BBCTTATCTS	0.0125504	1.21469	115	0.2812	2745.5	0.2315
sex-biased	GABPA(ETS)/Jurkat-GABPa-ChIP-Seq(GSE17954)/Homer	RACCGGAAGT	0.0126766	1.11591	226	0.5526	5872	0.4952
sex-biased	Hoxa11(Homeobox)/ChickenMSG-Hoxa11.Flag-ChIP-Seq(GSE86088)/Homer	TTTTATGGCM	0.0147871	1.08154	287	0.7017	7693.9	0.6488
sex-biased	Stat3(Stat)/mES-Stat3-ChIP-Seq(GSE11431)/Homer	CTTCCGGGAA	0.015891	1.18705	129	0.3154	3151.2	0.2657
sex-biased	TATA-Box(TBP)/Promoter/Homer	CCTTTTAWAGSC	0.0216446	1.10778	219	0.5355	5732.7	0.4834
sex-biased	Klf9(Zf)/GBM-Klf9-ChIP-Seq(GSE62211)/Homer	GCCACRCCCACY	0.0274058	1.11613	193	0.4719	5013.2	0.4228
sex-biased	Gata1(Zf)/K562-GATA1-ChIP-Seq(GSE18829)/Homer	SAGATAAGRV	0.0309928	1.19159	102	0.2494	2482.4	0.2093
sex-biased	NRF(NRF)/Promoter/Homer	STGCGCATGCGC	0.0328435	1.18931	101	0.2469	2461.5	0.2076
sex-biased	ERE(NR),IR3/MCF7-ERa-ChIP-Seq(Unpublished)/Homer	VAGGTCACNSTGACC	0.0345966	1.27361	59	0.1443	1343.4	0.1133
sex-biased	Nkx2.1(Homeobox)/LungAC-Nkx2.1-ChIP-Seq(GSE43252)/Homer	RSCACTYRAG	0.0353308	1.03836	362	0.8851	10107.8	0.8524
sex-biased	AR-halfsite(NR)/LNCaP-AR-ChIP-Seq(GSE27824)/Homer	CCAGGAACAG	0.0375906	1.03133	377	0.9218	10598.8	0.8938
sex-biased	CEBP(bZIP)/ThioMac-CEBPb-ChIP-Seq(GSE21512)/Homer	ATTGCGCAAC	0.0395971	1.14812	130	0.3178	3281.9	0.2768
sex-biased	GFY-Staf(?,Zf)/Promoter/Homer	RACTACAATTCCCAGAAKGC	0.0398752	1.34156	40	0.0978	864.1	0.0729
sex-biased	Rbpj1(?)/Panc1-Rbpj1-ChIP-Seq(GSE47459)/Homer	HTTTCCCASG	0.0402357	1.07635	256	0.6259	6895.1	0.5815
sex-biased	Elk1(ETS)/Hela-Elk1-ChIP-Seq(GSE31477)/Homer	HACTTCCGGY	0.0430239	1.09747	204	0.4988	5389.6	0.4545
sex-biased	Sp1(Zf)/Promoter/Homer	GGCCCCGCCCCC	0.0437615	1.09043	218	0.533	5796.8	0.4888
sex-biased	Sox3(HMG)/NPC-Sox3-ChIP-Seq(GSE33059)/Homer	CCWTTGTY	0.0474063	1.08109	235	0.5746	6302.3	0.5315
sex-biased	Oct6(POU,Homeobox)/NPC-Pou3f1-ChIP-Seq(GSE35496)/Homer	WATGCAAATGAG	0.0485578	1.21739	71	0.1736	1691.5	0.1426
sex-biased	LEF1(HMG)/H1-LEF1-ChIP-Seq(GSE64758)/Homer	CCTTTGATST	0.049144	1.16088	108	0.2641	2698	0.2275
sex-biased	Zac1(Zf)/Neuro2A-Plagl1-ChIP-Seq(GSE75942)/Homer	HAWGRGGCCM	0.0519227	1.02857	377	0.9218	10627.2	0.8962
sex-biased	Hoxa10(Homeobox)/ChickenMSG-Hoxa10.Flag-ChIP-Seq(GSE86088)/Homer	GGYAATGAAA	0.0523397	1.16787	99	0.2421	2458.3	0.2073
sex-biased	Gata6(Zf)/HUG1N-GATA6-ChIP-Seq(GSE51936)/Homer	YCTTATCTBN	0.0572688	1.12427	141	0.3447	3636.2	0.3066
sex-biased	OCT:OCT(POU,Homeobox,IR1)/NPC-Brn2-ChIP-Seq(GSE35496)/Homer	ATGAATWATTCATGA	0.0584257	2.26154	6	0.0147	77	0.0065
sex-biased	STAT5(Stat)/mCD4+-Stat5-ChIP-Seq(GSE12346)/Homer	RTTTCTNAGAAA	0.0656774	1.20264	67	0.1638	1614.9	0.1362
sex-biased	Etv2(ETS)/ES-ER71-ChIP-Seq(GSE59402)/Homer(0.967)	NNAYTTCCTGHN	0.068153	1.08546	200	0.489	5341.6	0.4505
sex-biased	ETV1(ETS)/GIST48-ETV1-ChIP-Seq(GSE22441)/Homer	AACCGGAAGT	0.0684946	1.0584	275	0.6724	7533.6	0.6353
sex-biased	ETS:RUNX(ETS,Runt)/Jurkat-RUNX1-ChIP-Seq(GSE17954)/Homer	RCAGGATGTGGT	0.0690448	1.3128	34	0.0831	750.1	0.0633
sex-biased	ETS(ETS)/Promoter/Homer	AACCGGAAGT	0.0705806	1.12362	129	0.3154	3328.3	0.2807
sex-biased	Klf4(Zf)/mES-Klf4-ChIP-Seq(GSE11431)/Homer	GCCACACCCA	0.0742736	1.10628	152	0.3716	3983.3	0.3359
sex-biased	PAX5(Paired,Homeobox),condensed/GM12878-PAX5-ChIP-Seq(GSE32465)/Homer	GTCACGCTCSCTGM	0.0752454	1.29697	35	0.0856	782.6	0.066
sex-biased	RFX(HTH)/K562-RFX3-ChIP-Seq(SRA012198)/Homer	CGGTTGCCATGGCAAC	0.078238	1.29305	35	0.0856	785.2	0.0662
sex-biased	ETV4(ETS)/HepG2-ETV4-ChIP-Seq(ENCODE)/Homer	ACCGGAAGTG	0.0791034	1.05667	270	0.6601	7407.3	0.6247
sex-biased	Erra(NR)/HepG2-Erra-ChIP-Seq(GSE31477)/Homer	CAAAGGTCAG	0.0817573	1.04006	326	0.7971	9088.2	0.7664
sex-biased	Pitx1(Homeobox)/Chicken-Pitx1-ChIP-Seq(GSE38910)/Homer	TAATCCCN	0.0895463	1.02049	385	0.9413	10938	0.9224
sex-biased	Ronin(THAP)/ES-Thap11-ChIP-Seq(GSE51522)/Homer	RACTACAACTCCCAGVAKGC	0.0934807	1.27892	33	0.0807	747.8	0.0631
sex-biased	ELF1(ETS)/Jurkat-ELF1-ChIP-Seq(SRA014231)/Homer	AVCCGGAAGT	0.0944202	1.08172	183	0.4474	4904.2	0.4136
sex-biased	MafF(bZIP)/HepG2-MafF-ChIP-Seq(GSE31477)/Homer	HWWGTCAGCAWWTTT	0.101064	1.20251	51	0.1247	1229.3	0.1037
sex-biased	Tcf7(HMG)/GM12878-TCF7-ChIP-Seq(Encode)/Homer	CTTTGATGTGSB	0.109591	1.18705	54	0.132	1318.6	0.1112
sex-biased	Pax7(Paired,Homeobox)/Myoblast-Pax7-ChIP-Seq(GSE25064)/Homer	TAATCAATTA	0.124556	1.33607	20	0.0489	434.2	0.0366
sex-biased	Nkx2.2(Homeobox)/NPC-Nkx2.2-ChIP-Seq(GSE61673)/Homer	BTBRAGTGSN	0.126186	1.03337	323	0.7897	9061.9	0.7642
sex-biased	Egr2(Zf)/Thymocytes-Egr2-ChIP-Seq(GSE34254)/Homer	NGCGTGGGCGGR	0.126186	1.11729	97	0.2372	2517.8	0.2123
sex-biased	KLF3(Zf)/MEF-Klf3-ChIP-Seq(GSE44748)/Homer	NRGCCCCRCCCHBNN	0.126312	1.05642	229	0.5599	6284.6	0.53
sex-biased	Foxh1(Forkhead)/hESC-FOXH1-ChIP-Seq(GSE29422)/Homer	NNTGTGGATTSS	0.128349	1.1078	108	0.2641	2827.1	0.2384
sex-biased	Chop(bZIP)/MEF-Chop-ChIP-Seq(GSE35681)/Homer	ATTGCATCAT	0.13332	1.19837	42	0.1027	1016.8	0.0857
sex-biased	SpiB(ETS)/OCILY3-SPIB-ChIP-Seq(GSE56857)/Homer	AAAGRGGAAGTG	0.136559	1.1607	57	0.1394	1424.3	0.1201
sex-biased	Sox17(HMG)/Endoderm-Sox17-ChIP-Seq(GSE61475)/Homer	CCATTGTTYB	0.139317	1.10115	110	0.2689	2896.2	0.2442
sex-biased	RAR:RXR(NR),DR5/ES-RAR-ChIP-Seq(GSE56893)/Homer	AGGTCAAGGTCA	0.145439	1.23193	30	0.0733	705.4	0.0595
sex-biased	AP-1(bZIP)/ThioMac-PU.1-ChIP-Seq(GSE21512)/Homer	VTGACTCATC	0.150318	1.09716	109	0.2665	2880.3	0.2429
sex-biased	STAT1(Stat)/HelaS3-STAT1-ChIP-Seq(GSE12782)/Homer	NATTTCCNGGAAAT	0.15397	1.14632	58	0.1418	1466.6	0.1237
sex-biased	Atf3(bZIP)/GBM-ATF3-ChIP-Seq(GSE33912)/Homer	DATGASTCATHN	0.159614	1.1006	98	0.2396	2581.9	0.2177
sex-biased	ELF5(ETS)/T47D-ELF5-ChIP-Seq(GSE30407)/Homer	ACVAGGAAGT	0.160253	1.07075	156	0.3814	4224.3	0.3562
sex-biased	ETS1(ETS)/Jurkat-ETS1-ChIP-Seq(GSE17954)/Homer	ACAGGAAGTG	0.16235	1.04984	224	0.5477	6186.7	0.5217
sex-biased	NFY(CCAAT)/Promoter/Homer	RGCCAATSRG	0.162513	1.06468	171	0.4181	4656.9	0.3927
sex-biased	PPARa(NR),DR1/Liver-Ppara-ChIP-Seq(GSE47954)/Homer	VNAGGKCAAAGGTCA	0.163001	1.05744	195	0.4768	5347.1	0.4509
sex-biased	AP-2alpha(AP2)/Hela-AP2alpha-ChIP-Seq(GSE31477)/Homer	ATGCCCTGAGGC	0.16847	1.04525	239	0.5844	6630.3	0.5591
sex-biased	Tbet(T-box)/CD8-Tbet-ChIP-Seq(GSE33802)/Homer	AGGTGTGAAM	0.171187	1.06438	165	0.4034	4494.9	0.379
sex-biased	Jun-AP1(bZIP)/K562-cJun-ChIP-Seq(GSE31477)/Homer	GATGASTCATCN	0.17552	1.17343	39	0.0954	964.5	0.0813
sex-biased	NRF1(NRF)/MCF7-NRF1-ChIP-Seq(Unpublished)/Homer	CTGCGCATGCGC	0.180324	1.09152	99	0.2421	2630	0.2218
sex-biased	Fra2(bZIP)/Striatum-Fra2-ChIP-Seq(GSE43429)/Homer	GGATGACTCATC	0.180866	1.11118	74	0.1809	1930.3	0.1628
sex-biased	Atf4(bZIP)/MEF-Atf4-ChIP-Seq(GSE35681)/Homer	MTGATGCAAT	0.184704	1.13881	51	0.1247	1298	0.1095
sex-biased	FOXA1:AR(Forkhead,NR)/LNCAP-AR-ChIP-Seq(GSE27824)/Homer	AGTAAACAAAAAAGAACAND	0.185444	1.27168	18	0.044	410	0.0346
sex-biased	Nr5a2(NR)/mES-Nr5a2-ChIP-Seq(GSE19019)/Homer	BTCAAGGTCA	0.18563	1.08587	105	0.2567	2803.2	0.2364
sex-biased	NF1(CTF)/LNCAP-NF1-ChIP-Seq(Unpublished)/Homer	CYTGGCABNSTGCCAR	0.188624	1.09169	94	0.2298	2496.4	0.2105
sex-biased	Fosl2(bZIP)/3T3L1-Fosl2-ChIP-Seq(GSE56872)/Homer	NATGASTCABNN	0.194368	1.13179	52	0.1271	1331.6	0.1123
sex-biased	NFE2L2(bZIP)/HepG2-NFE2L2-ChIP-Seq(Encode)/Homer	AWWWTGCTGAGTCAT	0.194563	1.46269	8	0.0196	159.5	0.0134
sex-biased	Stat3+il21(Stat)/CD4-Stat3-ChIP-Seq(GSE19198)/Homer	SVYTTCCNGGAARB	0.195538	1.06863	135	0.3301	3663.2	0.3089
sex-biased	Tbx5(T-box)/HL1-Tbx5.biotin-ChIP-Seq(GSE21529)/Homer	AGGTGTCA	0.195538	1.01679	369	0.9022	10521.7	0.8873
sex-biased	GFX(?)/Promoter/Homer	ATTCTCGCGAGA	0.198295	1.3379	12	0.0293	260.3	0.0219
sex-biased	OCT4-SOX2-TCF-NANOG(POU,Homeobox,HMG)/mES-Oct4-ChIP-Seq(GSE11431)/Homer	ATTTGCATAACAATG	0.198692	1.17594	32	0.0782	788.7	0.0665
sex-biased	Phox2a(Homeobox)/Neuron-Phox2a-ChIP-Seq(GSE31456)/Homer	YTAATYNRATTA	0.198891	1.10768	69	0.1687	1805.9	0.1523
sex-biased	ERG(ETS)/VCaP-ERG-ChIP-Seq(GSE14097)/Homer	ACAGGAAGTG	0.201493	1.03271	275	0.6724	7720.4	0.6511
sex-biased	Foxo3(Forkhead)/U2OS-Foxo3-ChIP-Seq(E-MTAB-2701)/Homer	DGTAAACA	0.202099	1.07492	115	0.2812	3101.7	0.2616
sex-biased	THRb(NR)/HepG2-THRb.Flag-ChIP-Seq(Encode)/Homer	GGTCACCTGAGGTCA	0.204334	1.05531	167	0.4083	4587.7	0.3869
sex-biased	CDX4(Homeobox)/ZebrafishEmbryos-Cdx4.Myc-ChIP-Seq(GSE48254)/Homer	NGYCATAAAWCH	0.205769	1.06418	139	0.3399	3787	0.3194
sex-biased	IRF3(IRF)/BMDM-Irf3-ChIP-Seq(GSE67343)/Homer	AGTTTCAKTTTC	0.205769	1.10292	71	0.1736	1866.3	0.1574
sex-biased	Tcf3(HMG)/mES-Tcf3-ChIP-Seq(GSE11724)/Homer	ASWTCAAAGG	0.206181	1.15078	39	0.0954	982.7	0.0829
sex-biased	PU.1-IRF(ETS:IRF)/Bcell-PU.1-ChIP-Seq(GSE21512)/Homer	MGGAAGTGAAAC	0.206181	1.03943	234	0.5721	6526.4	0.5504
sex-biased	STAT4(Stat)/CD4-Stat4-ChIP-Seq(GSE22104)/Homer	NYTTCCWGGAAR	0.208045	1.05758	157	0.3839	4304.2	0.363
sex-biased	Foxo1(Forkhead)/RAW-Foxo1-ChIP-Seq(Fan_et_al.)/Homer	CTGTTTAC	0.209507	1.03376	263	0.643	7376.2	0.622
sex-biased	NFAT(RHD)/Jurkat-NFATC1-ChIP-Seq(Jolma_et_al.)/Homer	ATTTTCCATT	0.209926	1.05788	154	0.3765	4220.2	0.3559
sex-biased	Sox10(HMG)/SciaticNerve-Sox3-ChIP-Seq(GSE35132)/Homer	CCWTTGTYYB	0.217839	1.041	216	0.5281	6015.4	0.5073
sex-biased	Sp5(Zf)/mES-Sp5.Flag-ChIP-Seq(GSE72989)/Homer	RGKGGGCGGAGC	0.220469	1.02279	323	0.7897	9156.3	0.7721
sex-biased	Smad3(MAD)/NPC-Smad3-ChIP-Seq(GSE36673)/Homer	TWGTCTGV	0.220689	1.01957	343	0.8386	9753.1	0.8225
sex-biased	Tlx?(NR)/NPC-H3K4me1-ChIP-Seq(GSE16256)/Homer	CTGGCAGSCTGCCA	0.221795	1.08909	80	0.1956	2130.3	0.1796
sex-biased	Tcfcp2l1(CP2)/mES-Tcfcp2l1-ChIP-Seq(GSE11431)/Homer	NRAACCRGTTYRAACCRGYT	0.222017	1.15616	33	0.0807	827.9	0.0698
sex-biased	Gata4(Zf)/Heart-Gata4-ChIP-Seq(GSE35151)/Homer	NBWGATAAGR	0.22605	1.05613	147	0.3594	4035.9	0.3403
sex-biased	HNF4a(NR),DR1/HepG2-HNF4a-ChIP-Seq(GSE25021)/Homer	CARRGKBCAAAGTYCA	0.226502	1.08445	83	0.2029	2218.6	0.1871
sex-biased	TCFL2(HMG)/K562-TCF7L2-ChIP-Seq(GSE29196)/Homer	ACWTCAAAGG	0.229466	1.27711	13	0.0318	295.1	0.0249
sex-biased	TCF4(bHLH)/SHSY5Y-TCF4-ChIP-Seq(GSE96915)/Homer	SMCATCTGKH	0.229466	1.037	227	0.555	6346.1	0.5352
sex-biased	ZNF669(Zf)/HEK293-ZNF669.GFP-ChIP-Seq(GSE58341)/Homer	GARTGGTCATCGCCC	0.234805	1.17343	26	0.0636	643.1	0.0542
sex-biased	Hoxd11(Homeobox)/ChickenMSG-Hoxd11.Flag-ChIP-Seq(GSE86088)/Homer	VGCCATAAAA	0.237165	1.02667	285	0.6968	8048.1	0.6787
sex-biased	PRDM15(Zf)/ESC-Prdm15-ChIP-Seq(GSE73694)/Homer	YCCDNTCCAGGTTTT	0.241231	1.03766	213	0.5208	5951.5	0.5019
sex-biased	c-Jun-CRE(bZIP)/K562-cJun-ChIP-Seq(GSE31477)/Homer	ATGACGTCATCY	0.246597	1.09211	64	0.1565	1699.7	0.1433
sex-biased	Mef2b(MADS)/HEK293-Mef2b.V5-ChIP-Seq(GSE67450)/Homer	GCTATTTTTGGM	0.250825	1.04448	170	0.4156	4718.4	0.3979
sex-biased	E-box(bHLH)/Promoter/Homer	SSGGTCACGTGA	0.254107	1.13215	34	0.0831	870	0.0734
sex-biased	Hoxd10(Homeobox)/ChickenMSG-Hoxd10.Flag-ChIP-Seq(GSE86088)/Homer	GGCMATGAAA	0.255381	1.04425	167	0.4083	4636.6	0.391
sex-biased	Oct4(POU,Homeobox)/mES-Oct4-ChIP-Seq(GSE11431)/Homer	ATTTGCATAW	0.255892	1.07936	74	0.1809	1986.9	0.1676
sex-biased	RXR(NR),DR1/3T3L1-RXR-ChIP-Seq(GSE13511)/Homer	TAGGGCAAAGGTCA	0.257175	1.03481	214	0.5232	5995	0.5056
sex-biased	PBX2(Homeobox)/K562-PBX2-ChIP-Seq(Encode)/Homer	RTGATTKATRGN	0.2595	1.05781	116	0.2836	3179.5	0.2681
sex-biased	PSE(SNAPc)/K562-mStart-Seq/Homer	WAVTCACCMTAASYDAAAAG	0.26237	1.07058	85	0.2078	2301.8	0.1941
sex-biased	GFY(?)/Promoter/Homer	ACTACAATTCCC	0.265537	1.12336	35	0.0856	903.5	0.0762
sex-biased	p53(p53)/Saos-p53-ChIP-Seq(GSE15780)/Homer	RRCATGYCYRGRCATGYYYN	0.265803	1.21708	14	0.0342	333	0.0281
sex-biased	p53(p53)/Saos-p53-ChIP-Seq/Homer	RRCATGYCYRGRCATGYYYN	0.265803	1.21708	14	0.0342	333	0.0281
sex-biased	p73(p53)/Trachea-p73-ChIP-Seq(PRJNA310161)/Homer	NRRRCAWGTCCDGRCATGYY	0.26767	1.29412	9	0.022	201.9	0.017
sex-biased	Bapx1(Homeobox)/VertebralCol-Bapx1-ChIP-Seq(GSE36672)/Homer	TTRAGTGSYK	0.270631	1.01843	321	0.7848	9137.7	0.7706
sex-biased	E2F3(E2F)/MEF-E2F3-ChIP-Seq(GSE71376)/Homer	BTKGGCGGGAAA	0.273624	1.02882	238	0.5819	6707.4	0.5656
sex-biased	Rfx2(HTH)/LoVo-RFX2-ChIP-Seq(GSE49402)/Homer	GTTGCCATGGCAACM	0.273624	1.12518	32	0.0782	824.3	0.0695
sex-biased	ZNF7(Zf)/HepG2-ZNF7.Flag-ChIP-Seq(Encode)/Homer	CTGCCWVCTTTTRTA	0.274721	1.06458	89	0.2176	2423.3	0.2044
sex-biased	CRX(Homeobox)/Retina-Crx-ChIP-Seq(GSE20012)/Homer	GCTAATCC	0.278037	1.01846	316	0.7726	8995.4	0.7586
sex-biased	KLF10(Zf)/HEK293-KLF10.GFP-ChIP-Seq(GSE58341)/Homer	GGGGGTGTGTCC	0.278594	1.03832	174	0.4254	4858.7	0.4097
sex-biased	GSC(Homeobox)/FrogEmbryos-GSC-ChIP-Seq(DRA000576)/Homer	RGGATTAR	0.281957	1.02803	234	0.5721	6598.9	0.5565
sex-biased	Maz(Zf)/HepG2-Maz-ChIP-Seq(GSE31477)/Homer	GGGGGGGG	0.283087	1.01708	324	0.7922	9235.8	0.7789
sex-biased	HIF2a(bHLH)/785_O-HIF2a-ChIP-Seq(GSE34871)/Homer	GCACGTACCC	0.284222	1.05648	101	0.2469	2771.6	0.2337
sex-biased	Nr5a2(NR)/Pancreas-LRH1-ChIP-Seq(GSE34295)/Homer	BTCAAGGTCA	0.285361	1.04714	129	0.3154	3571.7	0.3012
sex-biased	Hoxc9(Homeobox)/Ainv15-Hoxc9-ChIP-Seq(GSE21812)/Homer	GGCCATAAATCA	0.286218	1.06594	80	0.1956	2176.3	0.1835
sex-biased	ZBTB18(Zf)/HEK293-ZBTB18.GFP-ChIP-Seq(GSE58341)/Homer	AACATCTGGA	0.287941	1.05915	93	0.2274	2546	0.2147
sex-biased	THRa(NR)/C17.2-THRa-ChIP-Seq(GSE38347)/Homer	GGTCANYTGAGGWCA	0.287941	1.04851	122	0.2983	3373.3	0.2845
sex-biased	HRE(HSF)/Striatum-HSF1-ChIP-Seq(GSE38000)/Homer	TTCTAGAABNTTCTA	0.289674	1.10692	36	0.088	942.8	0.0795
sex-biased	Elf4(ETS)/BMDM-Elf4-ChIP-Seq(GSE88699)/Homer	ACTTCCKGKT	0.292878	1.0296	212	0.5183	5969.3	0.5034
sex-biased	KLF14(Zf)/HEK293-KLF14.GFP-ChIP-Seq(GSE58341)/Homer	RGKGGGCGKGGC	0.296117	1.01159	364	0.89	10432.3	0.8798
sex-biased	Nrf2(bZIP)/Lymphoblast-Nrf2-ChIP-Seq(GSE37589)/Homer	HTGCTGAGTCAT	0.300893	1.27273	8	0.0196	182.6	0.0154
sex-biased	Sox6(HMG)/Myotubes-Sox6-ChIP-Seq(GSE32627)/Homer	CCATTGTTNY	0.304526	1.0281	211	0.5159	5950.3	0.5018
sex-biased	JunB(bZIP)/DendriticCells-Junb-ChIP-Seq(GSE36099)/Homer	RATGASTCAT	0.30483	1.06037	79	0.1932	2160.5	0.1822
sex-biased	THRb(NR)/Liver-NR1A2-ChIP-Seq(GSE52613)/Homer	TRAGGTCA	0.306052	1.00836	385	0.9413	11069.6	0.9335
sex-biased	Rfx1(HTH)/NPC-H3K4me1-ChIP-Seq(GSE16256)/Homer	KGTTGCCATGGCAA	0.310057	1.07552	53	0.1296	1428.3	0.1205
sex-biased	Prop1(Homeobox)/GHFT1-PROP1.biotin-ChIP-Seq(GSE77302)/Homer	NTAATBNAATTA	0.311299	1.04981	100	0.2445	2762.1	0.2329
sex-biased	ZNF165(Zf)/WHIM12-ZNF165-ChIP-Seq(GSE65937)/Homer	AAGGKGRCGCAGGCA	0.313173	1.07257	55	0.1345	1487	0.1254
sex-biased	GRE(NR),IR3/A549-GR-ChIP-Seq(GSE32465)/Homer	NRGVACABNVTGTYCY	0.3138	1.12625	23	0.0562	592	0.0499
sex-biased	Smad4(MAD)/ESC-SMAD4-ChIP-Seq(GSE29422)/Homer	VBSYGTCTGG	0.3138	1.02001	271	0.6626	7703.7	0.6496
sex-biased	CHR(?)/Hela-CellCycle-Expression/Homer	SRGTTTCAAA	0.314428	1.04464	112	0.2738	3107.5	0.2621
sex-biased	PU.1:IRF8(ETS:IRF)/pDC-Irf8-ChIP-Seq(GSE66899)/Homer	GGAAGTGAAAST	0.32271	1.08656	39	0.0954	1041.6	0.0878
sex-biased	PRDM10(Zf)/HEK293-PRDM10.eGFP-ChIP-Seq(Encode)/Homer	TGGTACATTCCA	0.323356	1.0415	116	0.2836	3228.7	0.2723
sex-biased	NFkB-p65(RHD)/GM12787-p65-ChIP-Seq(GSE19485)/Homer	WGGGGATTTCCC	0.328572	1.04146	113	0.2763	3146.5	0.2653
sex-biased	BATF(bZIP)/Th17-BATF-ChIP-Seq(GSE39756)/Homer	DATGASTCAT	0.32923	1.04762	90	0.22	2489.7	0.21
sex-biased	FOXK2(Forkhead)/U2OS-FOXK2-ChIP-Seq(E-MTAB-2204)/Homer	SCHTGTTTACAT	0.330549	1.04264	106	0.2592	2947.9	0.2486
sex-biased	NFkB-p65-Rel(RHD)/ThioMac-LPS-Expression(GSE23622)/Homer	GGAAATTCCC	0.33088	1.16484	13	0.0318	323.9	0.0273
sex-biased	E2F4(E2F)/K562-E2F4-ChIP-Seq(GSE31477)/Homer	GGCGGGAAAH	0.337902	1.02473	200	0.489	5659.3	0.4772
sex-biased	PRDM14(Zf)/H1-PRDM14-ChIP-Seq(GSE22767)/Homer	RGGTCTCTAACY	0.33824	1.06025	59	0.1443	1613.8	0.1361
sex-biased	NFAT:AP1(RHD,bZIP)/Jurkat-NFATC1-ChIP-Seq(Jolma_et_al.)/Homer	SARTGGAAAAWRTGAGTCAB	0.338917	1.08908	31	0.0758	824.8	0.0696
sex-biased	Foxa3(Forkhead)/Liver-Foxa3-ChIP-Seq(GSE77670)/Homer	BSNTGTTTACWYWGN	0.340616	1.06449	52	0.1271	1416.3	0.1194
sex-biased	IRF8(IRF)/BMDM-IRF8-ChIP-Seq(GSE77884)/Homer	GRAASTGAAAST	0.341298	1.05137	72	0.176	1984.9	0.1674
sex-biased	Sox2(HMG)/mES-Sox2-ChIP-Seq(GSE11431)/Homer	BCCATTGTTC	0.343009	1.03389	131	0.3203	3673.6	0.3098
sex-biased	Srebp1a(bHLH)/HepG2-Srebp1a-ChIP-Seq(GSE31477)/Homer	RTCACSCCAY	0.348192	1.06093	52	0.1271	1420	0.1198
sex-biased	SPDEF(ETS)/VCaP-SPDEF-ChIP-Seq(SRA014231)/Homer	ASWTCCTGBT	0.348541	1.02352	194	0.4743	5494.7	0.4634
sex-biased	KLF6(Zf)/PDAC-KLF6-ChIP-Seq(GSE64557)/Homer	MKGGGYGTGGCC	0.348541	1.01368	303	0.7408	8665.6	0.7308
sex-biased	Nanog(Homeobox)/mES-Nanog-ChIP-Seq(GSE11724)/Homer	RGCCATTAAC	0.349588	1.00811	371	0.9071	10669.7	0.8998
sex-biased	CEBP:AP1(bZIP)/ThioMac-CEBPb-ChIP-Seq(GSE21512)/Homer	DRTGTTGCAA	0.349938	1.03667	111	0.2714	3104.1	0.2618
sex-biased	RORgt(NR)/EL4-RORgt.Flag-ChIP-Seq(GSE56019)/Homer	AAYTAGGTCA	0.35808	1.10384	20	0.0489	524.8	0.0443
sex-biased	RORgt(NR)/EL4-RORgt.Flag-ChIP-Seq(GSE56019)/Homer	AAYTAGGTCA	0.35808	1.10384	20	0.0489	524.8	0.0443
sex-biased	LRF(Zf)/Erythroblasts-ZBTB7A-ChIP-Seq(GSE74977)/Homer	AAGACCCYYN	0.36204	1.01107	325	0.7946	9319.5	0.7859
sex-biased	HINFP(Zf)/K562-HINFP.eGFP-ChIP-Seq(Encode)/Homer	TWVGGTCCGC	0.363491	1.02548	158	0.3863	4466.6	0.3767
sex-biased	p53(p53)/mES-cMyc-ChIP-Seq(GSE11431)/Homer	ACATGCCCGGGCAT	0.364583	1.27083	5	0.0122	114.3	0.0096
sex-biased	GATA3(Zf)/iTreg-Gata3-ChIP-Seq(GSE20898)/Homer	AGATAASR	0.366411	1.02077	199	0.4866	5653.2	0.4767
sex-biased	NFIL3(bZIP)/HepG2-NFIL3-ChIP-Seq(Encode)/Homer	VTTACGTAAYNNNNN	0.366777	1.03304	110	0.2689	3087.1	0.2603
sex-biased	GATA3(Zf),DR4/iTreg-Gata3-ChIP-Seq(GSE20898)/Homer	AGATGKDGAGATAAG	0.366777	1.125	14	0.0342	360.8	0.0304
sex-biased	Oct4:Sox17(POU,Homeobox,HMG)/F9-Sox17-ChIP-Seq(GSE44553)/Homer	CCATTGTATGCAAAT	0.367879	1.0935	22	0.0538	583.6	0.0492
sex-biased	ELF3(ETS)/PDAC-ELF3-ChIP-Seq(GSE64557)/Homer	ANCAGGAAGT	0.36799	1.02846	133	0.3252	3749.2	0.3162
sex-biased	NeuroD1(bHLH)/Islet-NeuroD1-ChIP-Seq(GSE30298)/Homer	GCCATCTGTT	0.378061	1.02546	140	0.3423	3958.4	0.3338
sex-biased	EBF1(EBF)/Near-E2A-ChIP-Seq(GSE21512)/Homer	GTCCCCWGGGGA	0.378137	1.01585	236	0.577	6736	0.568
sex-biased	HRE(HSF)/HepG2-HSF1-ChIP-Seq(GSE31477)/Homer	BSTTCTRGAABVTTCYAGAA	0.381517	1.06851	30	0.0733	813.9	0.0686
sex-biased	ZNF136(Zf)/HEK293-ZNF136.GFP-ChIP-Seq(GSE58341)/Homer	YTKGATAHAGTATTCTWGGTNGGCA	0.382281	1.08077	23	0.0562	616.7	0.052
sex-biased	Unknown(Homeobox)/Limb-p300-ChIP-Seq/Homer	SSCMATWAAA	0.382969	1.02992	107	0.2616	3012.6	0.254
sex-biased	RUNX1(Runt)/Jurkat-RUNX1-ChIP-Seq(GSE29180)/Homer	AAACCACARM	0.384966	1.02269	153	0.3741	4338	0.3658
sex-biased	FOXA1(Forkhead)/MCF7-FOXA1-ChIP-Seq(GSE26831)/Homer	WAAGTAAACA	0.385313	1.02318	148	0.3619	4194.3	0.3537
sex-biased	LXRE(NR),DR4/RAW-LXRb.biotin-ChIP-Seq(GSE21512)/Homer	RGGTTACTANAGGTCA	0.390706	1.05601	37	0.0905	1015.7	0.0857
sex-biased	TFE3(bHLH)/MEF-TFE3-ChIP-Seq(GSE75757)/Homer	GTCACGTGACYV	0.396214	1.07117	24	0.0587	649.3	0.0548
sex-biased	Fra1(bZIP)/BT549-Fra1-ChIP-Seq(GSE46166)/Homer	NNATGASTCATH	0.397444	1.03304	78	0.1907	2189.2	0.1846
sex-biased	ZNF416(Zf)/HEK293-ZNF416.GFP-ChIP-Seq(GSE58341)/Homer	WDNCTGGGCA	0.400236	1.01203	258	0.6308	7391.1	0.6233
sex-biased	Egr1(Zf)/K562-Egr1-ChIP-Seq(GSE32465)/Homer	TGCGTGGGYG	0.40168	1.01389	221	0.5403	6318.8	0.5329
sex-biased	Sox4(HMG)/proB-Sox4-ChIP-Seq(GSE50066)/Homer	YCTTTGTTCC	0.404057	1.02187	128	0.313	3632	0.3063
sex-biased	Pax7(Paired,Homeobox),longest/Myoblast-Pax7-ChIP-Seq(GSE25064)/Homer	NTAATTDGCYAATTANNWWD	0.404866	1.15541	7	0.0171	175.6	0.0148
sex-biased	Znf263(Zf)/K562-Znf263-ChIP-Seq(GSE31477)/Homer	CVGTSCTCCC	0.409589	1.00791	323	0.7897	9291.5	0.7835
sex-biased	RARa(NR)/K562-RARa-ChIP-Seq(Encode)/Homer	TTGAMCTTTG	0.409917	1.00664	347	0.8484	9993.9	0.8428
sex-biased	ZBTB33(Zf)/GM12878-ZBTB33-ChIP-Seq(GSE32465)/Homer	GGVTCTCGCGAGAAC	0.410327	1.05769	27	0.066	739.6	0.0624
sex-biased	MafA(bZIP)/Islet-MafA-ChIP-Seq(GSE30298)/Homer	TGCTGACTCA	0.411601	1.02088	124	0.3032	3521.9	0.297
sex-biased	EWS:FLI1-fusion(ETS)/SK_N_MC-EWS:FLI1-ChIP-Seq(SRA014231)/Homer	VACAGGAAAT	0.411601	1.02022	130	0.3178	3694.3	0.3115
sex-biased	Esrrb(NR)/mES-Esrrb-ChIP-Seq(GSE11431)/Homer	KTGACCTTGA	0.416112	1.02069	119	0.291	3380.3	0.2851
sex-biased	NeuroG2(bHLH)/Fibroblast-NeuroG2-ChIP-Seq(GSE75910)/Homer	ACCATCTGTT	0.42	1.01185	220	0.5379	6303.5	0.5316
sex-biased	Ptf1a(bHLH)/Panc1-Ptf1a-ChIP-Seq(GSE47459)/Homer	ACAGCTGTTN	0.427671	1.00576	343	0.8386	9886.9	0.8338
sex-biased	ZNF711(Zf)/SHSY5Y-ZNF711-ChIP-Seq(GSE20673)/Homer	AGGCCTAG	0.431107	1.00596	338	0.8264	9742	0.8215
sex-biased	HOXB13(Homeobox)/ProstateTumor-HOXB13-ChIP-Seq(GSE56288)/Homer	TTTTATKRGG	0.434439	1.01382	159	0.3888	4548.1	0.3835
sex-biased	Olig2(bHLH)/Neuron-Olig2-ChIP-Seq(GSE30882)/Homer	RCCATMTGTT	0.438323	1.00855	251	0.6137	7216.2	0.6085
sex-biased	ZNF264(Zf)/HEK293-ZNF264.GFP-ChIP-Seq(GSE58341)/Homer	RGGGCACTAACY	0.4392	1.01363	143	0.3496	4089.4	0.3449
sex-biased	Mef2a(MADS)/HL1-Mef2a.biotin-ChIP-Seq(GSE21529)/Homer	CYAAAAATAG	0.440784	1.01648	111	0.2714	3166.7	0.267
sex-biased	ZNF675(Zf)/HEK293-ZNF675.GFP-ChIP-Seq(GSE58341)/Homer	ARGAGGMCAAAATGW	0.44468	1.04262	26	0.0636	723.4	0.061
sex-biased	EWS:ERG-fusion(ETS)/CADO_ES1-EWS:ERG-ChIP-Seq(SRA014231)/Homer	ATTTCCTGTN	0.448252	1.01429	119	0.291	3402.2	0.2869
sex-biased	Zfp281(Zf)/ES-Zfp281-ChIP-Seq(GSE81042)/Homer	CCCCTCCCCCAC	0.449599	1.01682	89	0.2176	2537.3	0.214
sex-biased	T1ISRE(IRF)/ThioMac-Ifnb-Expression/Homer	ACTTTCGTTTCT	0.450138	1.21667	3	0.0073	71.4	0.006
sex-biased	ZNF382(Zf)/HEK293-ZNF382.GFP-ChIP-Seq(GSE58341)/Homer	GNCTGTASTRNTGBCTCHTT	0.451085	1.16667	4	0.0098	99.2	0.0084
sex-biased	Slug(Zf)/Mesoderm-Snai2-ChIP-Seq(GSE61475)/Homer	SNGCACCTGCHS	0.451536	1.01174	141	0.3447	4040.2	0.3407
sex-biased	FOXK1(Forkhead)/HEK293-FOXK1-ChIP-Seq(GSE51673)/Homer	NVWTGTTTAC	0.452485	1.0111	149	0.3643	4272.4	0.3603
sex-biased	PR(NR)/T47D-PR-ChIP-Seq(GSE31130)/Homer	VAGRACAKNCTGTBC	0.452938	1.0065	266	0.6504	7663	0.6462
sex-biased	GLIS3(Zf)/Thyroid-Glis3.GFP-ChIP-Seq(GSE103297)/Homer	CTCCCTGGGAGGCCN	0.454163	1.00454	335	0.8191	9668.9	0.8154
sex-biased	Otx2(Homeobox)/EpiLC-Otx2-ChIP-Seq(GSE56098)/Homer	NYTAATCCYB	0.457124	1.01055	141	0.3447	4044.7	0.3411
sex-biased	Pax7(Paired,Homeobox),long/Myoblast-Pax7-ChIP-Seq(GSE25064)/Homer	TAATCHGATTAC	0.457216	1.11927	5	0.0122	128.9	0.0109
sex-biased	ZNF16(Zf)/HEK293-ZNF16.GFP-ChIP-Seq(GSE58341)/Homer	MACCTTCYATGGCTCCCTAKTGCCY	0.458911	1.19672	3	0.0073	72.5	0.0061
sex-biased	STAT6(Stat)/CD4-Stat6-ChIP-Seq(GSE22104)/Homer	ABTTCYYRRGAA	0.459875	1.01532	84	0.2054	2399.4	0.2023
sex-biased	EKLF(Zf)/Erythrocyte-Klf1-ChIP-Seq(GSE20478)/Homer	NWGGGTGTGGCY	0.463013	1.02046	51	0.1247	1449.6	0.1222
sex-biased	AP-2gamma(AP2)/MCF7-TFAP2C-ChIP-Seq(GSE21234)/Homer	SCCTSAGGSCAW	0.464079	1.00539	267	0.6528	7699.3	0.6493
sex-biased	RORg(NR)/Liver-Rorc-ChIP-Seq(GSE101115)/Homer	WAABTAGGTCAV	0.465101	1.04908	14	0.0342	386.1	0.0326
sex-biased	FOXM1(Forkhead)/MCF7-FOXM1-ChIP-Seq(GSE72977)/Homer	TRTTTACTTW	0.471894	1.00775	149	0.3643	4286.2	0.3615
sex-biased	Tbx6(T-box)/ESC-Tbx6-ChIP-Seq(GSE93524)/Homer	DAGGTGTBAA	0.477066	1.00597	186	0.4548	5361.2	0.4521
sex-biased	JunD(bZIP)/K562-JunD-ChIP-Seq/Homer	ATGACGTCATCN	0.481379	1.026	21	0.0513	592.6	0.05
sex-biased	TR4(NR),DR1/Hela-TR4-ChIP-Seq(GSE24685)/Homer	GAGGTCAAAGGTCA	0.482777	1.02443	24	0.0587	679.1	0.0573
sex-biased	CRE(bZIP)/Promoter/Homer	CSGTGACGTCAC	0.484421	1.01033	68	0.1663	1951.8	0.1646
sex-biased	FOXA1(Forkhead)/LNCAP-FOXA1-ChIP-Seq(GSE27824)/Homer	WAAGTAAACA	0.488215	1.00443	167	0.4083	4819.8	0.4065
sex-biased	ZNF528(Zf)/HEK293-ZNF528.GFP-ChIP-Seq(GSE58341)/Homer	AGAAATGACTTCCCT	0.492727	1.5	1	0.0024	19.2	0.0016
sex-biased	IRF4(IRF)/GM12878-IRF4-ChIP-Seq(GSE32465)/Homer	ACTGAAACCA	0.495791	1.00659	75	0.1834	2160.8	0.1822
sex-biased	Mef2d(MADS)/Retina-Mef2d-ChIP-Seq(GSE61391)/Homer	GCTATTTTTAGC	0.496188	1.01149	36	0.088	1031.3	0.087
sex-biased	CArG(MADS)/PUER-Srf-ChIP-Seq(Sullivan_et_al.)/Homer	CCATATATGGNM	0.497679	1.00808	51	0.1247	1466.5	0.1237
sex-biased	Atf2(bZIP)/3T3L1-Atf2-ChIP-Seq(GSE56872)/Homer	NRRTGACGTCAT	0.498775	1.00614	67	0.1638	1930.3	0.1628
sex-biased	Pbx3(Homeobox)/GM12878-PBX3-ChIP-Seq(GSE32465)/Homer	SCTGTCAMTCAN	0.501375	1.00843	44	0.1076	1265.3	0.1067
sex-biased	PBX1(Homeobox)/MCF7-PBX1-ChIP-Seq(GSE28007)/Homer	GSCTGTCACTCA	0.506161	1.01823	16	0.0391	455.3	0.0384
sex-biased	Hoxa9(Homeobox)/ChickenMSG-Hoxa9.Flag-ChIP-Seq(GSE86088)/Homer	RGCAATNAAA	0.509055	1.00112	292	0.7139	8456	0.7131
sex-biased	bHLHE41(bHLH)/proB-Bhlhe41-ChIP-Seq(GSE93764)/Homer	KCACGTGMCN	0.511606	1.00102	240	0.5868	6951.3	0.5862
sex-biased	GATA(Zf),IR3/iTreg-Gata3-ChIP-Seq(GSE20898)/Homer	NNNNNBAGATAWYATCTVHN	0.514788	1.00938	22	0.0538	632.6	0.0533
sex-biased	Tbox:Smad(T-box,MAD)/ESCd5-Smad2_3-ChIP-Seq(GSE29422)/Homer	AGGTGHCAGACA	0.515561	1.00498	33	0.0807	952.4	0.0803
sex-biased	ZKSCAN1(Zf)/HepG2-ZKSCAN1-ChIP-Seq(Encode)/Homer	GCACAYAGTAGGKCY	0.515664	1.02092	10	0.0244	283.5	0.0239
sex-biased	PPARE(NR),DR1/3T3L1-Pparg-ChIP-Seq(GSE13511)/Homer	TGACCTTTGCCCCA	0.515716	1.00023	176	0.4303	5100.9	0.4302
sex-biased	EBF2(EBF)/BrownAdipose-EBF2-ChIP-Seq(GSE97114)/Homer	NABTCCCWDGGGAVH	0.517524	1.00021	191	0.467	5536.8	0.4669
sex-biased	COUP-TFII(NR)/K562-NR2F1-ChIP-Seq(Encode)/Homer	GKBCARAGGTCA	0.518352	1.00031	261	0.6381	7564.6	0.6379
sex-biased	E2F1(E2F)/Hela-E2F1-ChIP-Seq(GSE22478)/Homer	CWGGCGGGAA	0.523353	0.999012	124	0.3032	3598.5	0.3035
sex-biased	Pdx1(Homeobox)/Islet-Pdx1-ChIP-Seq(SRA008281)/Homer	YCATYAATCA	0.524872	0.99865	121	0.2958	3512.2	0.2962
sex-biased	HOXA2(Homeobox)/mES-Hoxa2-ChIP-Seq(Donaldson_et_al.)/Homer	GYCATCMATCAT	0.52566	1.00952	13	0.0318	373.2	0.0315
sex-biased	STAT6(Stat)/Macrophage-Stat6-ChIP-Seq(GSE38377)/Homer	TTCCKNAGAA	0.531368	0.997512	82	0.2005	2384	0.201
sex-biased	Rfx5(HTH)/GM12878-Rfx5-ChIP-Seq(GSE31477)/Homer	SCCTAGCAACAG	0.53886	0.994368	65	0.1589	1895	0.1598
sex-biased	HIF-1b(HLH)/T47D-HIF1b-ChIP-Seq(GSE59937)/Homer	RTACGTGC	0.543297	0.997495	228	0.5575	6627.9	0.5589
sex-biased	HNF6(Homeobox)/Liver-Hnf6-ChIP-Seq(ERP000394)/Homer	NTATYGATCH	0.54482	0.993477	81	0.198	2363.9	0.1993
sex-biased	NFkB-p50,p52(RHD)/Monocyte-p50-ChIP-Chip(Schreiber_et_al.)/Homer	GGGGGAATCCCC	0.547441	0.991313	42	0.1027	1228.4	0.1036
sex-biased	ZNF519(Zf)/HEK293-ZNF519.GFP-ChIP-Seq(GSE58341)/Homer	GAGSCCGAGC	0.550791	0.993159	95	0.2323	2774.2	0.2339
sex-biased	FXR(NR),IR1/Liver-FXR-ChIP-Seq(Chong_et_al.)/Homer	AGGTCANTGACCTB	0.552225	0.991981	86	0.2103	2513.8	0.212
sex-biased	E2F6(E2F)/Hela-E2F6-ChIP-Seq(GSE31477)/Homer	GGCGGGAARN	0.55405	0.99563	205	0.5012	5969.3	0.5034
sex-biased	Barx1(Homeobox)/Stomach-Barx1.3xFlag-ChIP-Seq(GSE69483)/Homer	AAACMATTAN	0.560234	0.988764	72	0.176	2110.6	0.178
sex-biased	ZFX(Zf)/mES-Zfx-ChIP-Seq(GSE11431)/Homer	AGGCCTRG	0.562986	0.996127	263	0.643	7655	0.6455
sex-biased	Sox15(HMG)/CPA-Sox15-ChIP-Seq(GSE62909)/Homer	RAACAATGGN	0.564226	0.992775	163	0.3985	4759.5	0.4014
sex-biased	GATA:SCL(Zf,bHLH)/Ter119-SCL-ChIP-Seq(GSE18720)/Homer	CRGCTGBNGNSNNSAGATAA	0.564339	0.982143	18	0.044	531.6	0.0448
sex-biased	Hoxd13(Homeobox)/ChickenMSG-Hoxd13.Flag-ChIP-Seq(GSE86088)/Homer	NCYAATAAAA	0.567338	0.994079	206	0.5037	6008.8	0.5067
sex-biased	ZNF467(Zf)/HEK293-ZNF467.GFP-ChIP-Seq(GSE58341)/Homer	TGGGGAAGGGCM	0.570068	0.994494	229	0.5599	6676.3	0.563
sex-biased	PU.1(ETS)/ThioMac-PU.1-ChIP-Seq(GSE21512)/Homer	AGAGGAAGTG	0.577065	0.986964	96	0.2347	2820.3	0.2378
sex-biased	MNT(bHLH)/HepG2-MNT-ChIP-Seq(Encode)/Homer	DGCACACGTG	0.578394	0.989946	149	0.3643	4363.3	0.368
sex-biased	X-box(HTH)/NPC-H3K4me1-ChIP-Seq(GSE16256)/Homer	GGTTGCCATGGCAA	0.5817	0.975083	24	0.0587	714.1	0.0602
sex-biased	bZIP:IRF(bZIP,IRF)/Th17-BatF-ChIP-Seq(GSE39756)/Homer	NAGTTTCABTHTGACTNW	0.582049	0.9831	69	0.1687	2035.3	0.1716
sex-biased	Tgif2(Homeobox)/mES-Tgif2-ChIP-Seq(GSE55404)/Homer	TGTCANYT	0.583506	0.99651	327	0.7995	9513.6	0.8023
sex-biased	COUP-TFII(NR)/Artia-Nr2f2-ChIP-Seq(GSE46497)/Homer	AGRGGTCA	0.584558	0.995054	288	0.7042	8391.9	0.7077
sex-biased	Max(bHLH)/K562-Max-ChIP-Seq(GSE31477)/Homer	RCCACGTGGYYN	0.58485	0.986892	117	0.2861	3437.3	0.2899
sex-biased	Pitx1:Ebox(Homeobox,bHLH)/Hindlimb-Pitx1-ChIP-Seq(GSE41591)/Homer	YTAATTRAWWCCAGATGT	0.586842	0.972477	26	0.0636	775.1	0.0654
sex-biased	Nkx3.1(Homeobox)/LNCaP-Nkx3.1-ChIP-Seq(GSE28264)/Homer	AAGCACTTAA	0.590255	0.995619	316	0.7726	9201.9	0.776
sex-biased	RARg(NR)/ES-RARg-ChIP-Seq(GSE30538)/Homer	AGGTCAAGGTCA	0.590669	0.967105	6	0.0147	180.2	0.0152
sex-biased	Mef2c(MADS)/GM12878-Mef2c-ChIP-Seq(GSE32465)/Homer	DCYAAAAATAGM	0.590787	0.985407	116	0.2836	3413	0.2878
sex-biased	ZSCAN22(Zf)/HEK293-ZSCAN22.GFP-ChIP-Seq(GSE58341)/Homer	SMCAGTCWGAKGGAGGAGGC	0.594283	0.970255	28	0.0685	837.3	0.0706
sex-biased	HEB(bHLH)/mES-Heb-ChIP-Seq(GSE53233)/Homer	VCAGCTGBNN	0.595115	0.994914	304	0.7433	8859.1	0.7471
sex-biased	Atoh1(bHLH)/Cerebellum-Atoh1-ChIP-Seq(GSE22111)/Homer	VNRVCAGCTGGY	0.59577	0.989031	177	0.4328	5189.5	0.4376
sex-biased	Brn1(POU,Homeobox)/NPC-Brn1-ChIP-Seq(GSE35496)/Homer	TATGCWAATBAV	0.597919	0.972248	43	0.1051	1281.8	0.1081
sex-biased	Brn2(POU,Homeobox)/NPC-Brn2-ChIP-Seq(GSE35496)/Homer	ATGAATATTC	0.600135	0.957983	14	0.0342	423.3	0.0357
sex-biased	Bach1(bZIP)/K562-Bach1-ChIP-Seq(GSE31477)/Homer	AWWNTGCTGAGTCAT	0.601156	0.954545	6	0.0147	182.4	0.0154
sex-biased	FOXP1(Forkhead)/H9-FOXP1-ChIP-Seq(GSE31006)/Homer	NYYTGTTTACHN	0.601517	0.977086	68	0.1663	2018	0.1702
sex-biased	Isl1(Homeobox)/Neuron-Isl1-ChIP-Seq(GSE31456)/Homer	CTAATKGV	0.605743	0.990918	241	0.5892	7050.7	0.5946
sex-biased	Zic3(Zf)/mES-Zic3-ChIP-Seq(GSE37889)/Homer	GGCCYCCTGCTGDGH	0.606167	0.985952	155	0.379	4558.2	0.3844
sex-biased	ZNF692(Zf)/HEK293-ZNF692.GFP-ChIP-Seq(GSE58341)/Homer	GTGGGCCCCA	0.607866	0.970612	50	0.1222	1492.6	0.1259
sex-biased	GATA3(Zf),DR8/iTreg-Gata3-ChIP-Seq(GSE20898)/Homer	AGATSTNDNNDSAGATAASN	0.608475	0.945736	10	0.0244	305.9	0.0258
sex-biased	Bcl6(Zf)/Liver-Bcl6-ChIP-Seq(GSE31578)/Homer	NNNCTTTCCAGGAAA	0.612749	0.988078	200	0.489	5869.1	0.4949
sex-biased	Foxf1(Forkhead)/Lung-Foxf1-ChIP-Seq(GSE77951)/Homer	WWATRTAAACAN	0.613669	0.98327	137	0.335	4040.4	0.3407
sex-biased	Lhx2(Homeobox)/HFSC-Lhx2-ChIP-Seq(GSE48068)/Homer	TAATTAGN	0.618103	0.982574	143	0.3496	4218.6	0.3558
sex-biased	Nkx2.5(Homeobox)/HL1-Nkx2.5.biotin-ChIP-Seq(GSE21529)/Homer	RRSCACTYAA	0.625002	0.993078	311	0.7604	9080.3	0.7657
sex-biased	Gfi1b(Zf)/HPC7-Gfi1b-ChIP-Seq(GSE22178)/Homer	MAATCACTGC	0.626755	0.979173	125	0.3056	3700.6	0.3121
sex-biased	BORIS(Zf)/K562-CTCFL-ChIP-Seq(GSE32465)/Homer	CNNBRGCGCCCCCTGSTGGC	0.633307	0.970854	79	0.1932	2359.8	0.199
sex-biased	Hoxb4(Homeobox)/ES-Hoxb4-ChIP-Seq(GSE34014)/Homer	TGATTRATGGCY	0.635273	0.947287	25	0.0611	764.9	0.0645
sex-biased	RUNX2(Runt)/PCa-RUNX2-ChIP-Seq(GSE33889)/Homer	NWAACCACADNN	0.635464	0.97598	113	0.2763	3356.9	0.2831
sex-biased	c-Myc(bHLH)/mES-cMyc-ChIP-Seq(GSE11431)/Homer	VVCCACGTGG	0.636036	0.97233	92	0.2249	2742.2	0.2313
sex-biased	Tbx20(T-box)/Heart-Tbx20-ChIP-Seq(GSE29636)/Homer	GGTGYTGACAGS	0.636354	0.953901	33	0.0807	1003.2	0.0846
sex-biased	CEBP:CEBP(bZIP)/MEF-Chop-ChIP-Seq(GSE35681)/Homer	NTNATGCAAYMNNHTGMAAY	0.637628	0.946774	24	0.0587	735.6	0.062
sex-biased	TEAD1(TEAD)/HepG2-TEAD1-ChIP-Seq(Encode)/Homer	CYRCATTCCA	0.637692	0.980469	154	0.3765	4553.5	0.384
sex-biased	Pknox1(Homeobox)/ES-Prep1-ChIP-Seq(GSE63282)/Homer	SCTGTCAVTCAV	0.638202	0.959024	45	0.11	1360.1	0.1147
sex-biased	Zic(Zf)/Cerebellum-ZIC1.2-ChIP-Seq(GSE60731)/Homer	CCTGCTGAGH	0.641722	0.98092	164	0.401	4847.3	0.4088
sex-biased	WT1(Zf)/Kidney-WT1-ChIP-Seq(GSE90016)/Homer	MCTCCCMCRCAB	0.645584	0.982381	187	0.4572	5518.4	0.4654
sex-biased	EHF(ETS)/LoVo-EHF-ChIP-Seq(GSE49402)/Homer	AVCAGGAAGT	0.651095	0.984895	224	0.5477	6594.2	0.5561
sex-biased	KLF5(Zf)/LoVo-KLF5-ChIP-Seq(GSE49402)/Homer	DGGGYGKGGC	0.652398	0.991986	324	0.7922	9470.3	0.7986
sex-biased	E2A(bHLH),near_PU.1/Bcell-PU.1-ChIP-Seq(GSE21512)/Homer	NVCACCTGBN	0.654097	0.987312	261	0.6381	7664.1	0.6463
sex-biased	Phox2b(Homeobox)/CLBGA-PHOX2B-ChIP-Seq(GSE90683)/Homer	TTAATTNAATTA	0.656324	0.944965	33	0.0807	1012.9	0.0854
sex-biased	RORa(NR)/Liver-Rora-ChIP-Seq(GSE101115)/Homer	AAWCTAGGTCARDNN	0.656915	0.931429	20	0.0489	622.3	0.0525
sex-biased	Lhx1(Homeobox)/EmbryoCarcinoma-Lhx1-ChIP-Seq(GSE70957)/Homer	NNYTAATTAR	0.659087	0.976261	148	0.3619	4395.6	0.3707
sex-biased	Fox:Ebox(Forkhead,bHLH)/Panc1-Foxa2-ChIP-Seq(GSE47459)/Homer	NNNVCTGWGYAAACASN	0.660604	0.973457	129	0.3154	3842.2	0.324
sex-biased	Atf7(bZIP)/3T3L1-Atf7-ChIP-Seq(GSE56872)/Homer	NGRTGACGTCAY	0.662324	0.967856	101	0.2469	3024.5	0.2551
sex-biased	PAX6(Paired,Homeobox)/Forebrain-Pax6-ChIP-Seq(GSE66961)/Homer	NGTGTTCAVTSAAGCGKAAA	0.664846	0.919799	15	0.0367	473.2	0.0399
sex-biased	NF1-halfsite(CTF)/LNCaP-NF1-ChIP-Seq(Unpublished)/Homer	YTGCCAAG	0.665911	0.98588	257	0.6284	7558.7	0.6374
sex-biased	Sp2(Zf)/HEK293-Sp2.eGFP-ChIP-Seq(Encode)/Homer	YGGCCCCGCCCC	0.671931	0.992074	343	0.8386	10023.6	0.8453
sex-biased	n-Myc(bHLH)/mES-nMyc-ChIP-Seq(GSE11431)/Homer	VRCCACGTGG	0.674826	0.971242	134	0.3276	3999.9	0.3373
sex-biased	Hoxd12(Homeobox)/ChickenMSG-Hoxd12.Flag-ChIP-Seq(GSE86088)/Homer	HDGYAATGAAAN	0.677463	0.983217	242	0.5917	7135.8	0.6018
sex-biased	Atf1(bZIP)/K562-ATF1-ChIP-Seq(GSE31477)/Homer	GATGACGTCA	0.680451	0.971461	142	0.3472	4237.9	0.3574
sex-biased	TEAD3(TEA)/HepG2-TEAD3-ChIP-Seq(Encode)/Homer	TRCATTCCAG	0.683315	0.974672	170	0.4156	5055.8	0.4264
sex-biased	Sox9(HMG)/Limb-SOX9-ChIP-Seq(GSE73225)/Homer	AGGVNCCTTTGT	0.69184	0.964924	117	0.2861	3515.7	0.2965
sex-biased	Hoxa13(Homeobox)/ChickenMSG-Hoxa13.Flag-ChIP-Seq(GSE86088)/Homer	CYHATAAAAN	0.693087	0.984254	271	0.6626	7982.8	0.6732
sex-biased	Brachyury(T-box)/Mesoendoderm-Brachyury-ChIP-exo(GSE54963)/Homer	ANTTMRCASBNNNGTGYKAAN	0.694127	0.932731	38	0.0929	1180.5	0.0996
sex-biased	SCL(bHLH)/HPC7-Scl-ChIP-Seq(GSE13511)/Homer	AVCAGCTG	0.694752	0.995347	385	0.9413	11213.9	0.9457
sex-biased	RUNX(Runt)/HPC7-Runx1-ChIP-Seq(GSE22178)/Homer	SAAACCACAG	0.695865	0.961423	105	0.2567	3166.1	0.267
sex-biased	Pit1(Homeobox)/GCrat-Pit1-ChIP-Seq(GSE58009)/Homer	ATGMATATDC	0.698654	0.965528	126	0.3081	3784.5	0.3191
sex-biased	E2A(bHLH)/proBcell-E2A-ChIP-Seq(GSE21978)/Homer	DNRCAGCTGY	0.701454	0.98273	263	0.643	7759.2	0.6543
sex-biased	GLI3(Zf)/Limb-GLI3-ChIP-Chip(GSE11077)/Homer	CGTGGGTGGTCC	0.706735	0.918394	29	0.0709	915.7	0.0772
sex-biased	MafB(bZIP)/BMM-Mafb-ChIP-Seq(GSE75722)/Homer	WNTGCTGASTCAGCANWTTY	0.707725	0.940559	55	0.1345	1696.2	0.143
sex-biased	ZNF322(Zf)/HEK293-ZNF322.GFP-ChIP-Seq(GSE58341)/Homer	GAGCCTGGTACTGWGCCTGR	0.717703	0.943512	69	0.1687	2119.7	0.1788
sex-biased	Ap4(bHLH)/AML-Tfap4-ChIP-Seq(GSE45738)/Homer	NAHCAGCTGD	0.718421	0.972524	194	0.4743	5782.8	0.4877
sex-biased	E2F(E2F)/Hela-CellCycle-Expression/Homer	TTSGCGCGAAAA	0.718924	0.906528	25	0.0611	799.6	0.0674
sex-biased	MafK(bZIP)/C2C12-MafK-ChIP-Seq(GSE36030)/Homer	GCTGASTCAGCA	0.722238	0.917219	34	0.0831	1074.5	0.0906
sex-biased	E2F7(E2F)/Hela-E2F7-ChIP-Seq(GSE32673)/Homer	VDTTTCCCGCCA	0.724336	0.938452	63	0.154	1945.7	0.1641
sex-biased	IRF1(IRF)/PBMC-IRF1-ChIP-Seq(GSE43036)/Homer	GAAAGTGAAAGT	0.725568	0.903846	25	0.0611	802.1	0.0676
sex-biased	Lhx3(Homeobox)/Neuron-Lhx3-ChIP-Seq(GSE31456)/Homer	ADBTAATTAR	0.72753	0.972299	201	0.4914	5993.1	0.5054
sex-biased	TEAD2(TEA)/Py2T-Tead2-ChIP-Seq(GSE55709)/Homer	CCWGGAATGY	0.73823	0.945169	86	0.2103	2638.5	0.2225
sex-biased	Myf5(bHLH)/GM-Myf5-ChIP-Seq(GSE24852)/Homer	BAACAGCTGT	0.742227	0.954767	120	0.2934	3644.2	0.3073
sex-biased	Usf2(bHLH)/C2C12-Usf2-ChIP-Seq(GSE36030)/Homer	GTCACGTGGT	0.74245	0.940335	78	0.1907	2404.5	0.2028
sex-biased	Six1(Homeobox)/Myoblast-Six1-ChIP-Chip(GSE20150)/Homer	GKVTCADRTTWC	0.752917	0.909002	38	0.0929	1212.4	0.1022
sex-biased	Oct2(POU,Homeobox)/Bcell-Oct2-ChIP-Seq(GSE21512)/Homer	ATATGCAAAT	0.753369	0.914966	44	0.1076	1394.1	0.1176
sex-biased	SCRT1(Zf)/HEK293-SCRT1.eGFP-ChIP-Seq(Encode)/Homer	GCAACAGGTG	0.754425	0.925631	57	0.1394	1786	0.1506
sex-biased	TEAD4(TEA)/Tropoblast-Tead4-ChIP-Seq(GSE37350)/Homer	CCWGGAATGY	0.754575	0.956349	138	0.3374	4183	0.3528
sex-biased	c-Myc(bHLH)/LNCAP-cMyc-ChIP-Seq(Unpublished)/Homer	VCCACGTG	0.755784	0.952487	123	0.3007	3744.2	0.3157
sex-biased	OCT:OCT(POU,Homeobox)/NPC-OCT6-ChIP-Seq(GSE43916)/Homer	YATGCATATRCATRT	0.759268	0.87242	19	0.0465	632.6	0.0533
sex-biased	RBPJ:Ebox(?,bHLH)/Panc1-Rbpj1-ChIP-Seq(GSE47459)/Homer	GGGRAARRGRMCAGMTG	0.760332	0.92665	62	0.1516	1940.1	0.1636
sex-biased	Cdx2(Homeobox)/mES-Cdx2-ChIP-Seq(GSE14586)/Homer	GYMATAAAAH	0.763761	0.943287	100	0.2445	3073.1	0.2592
sex-biased	AMYB(HTH)/Testes-AMYB-ChIP-Seq(GSE44588)/Homer	TGGCAGTTGG	0.76422	0.972086	235	0.5746	7009.4	0.5911
sex-biased	bHLHE40(bHLH)/HepG2-BHLHE40-ChIP-Seq(GSE31477)/Homer	KCACGTGMCN	0.76422	0.930332	71	0.1736	2212.2	0.1866
sex-biased	ZBTB12(Zf)/HEK293-ZBTB12.GFP-ChIP-Seq(GSE58341)/Homer	NGNTCTAGAACCNGV	0.77919	0.928536	76	0.1858	2373.1	0.2001
sex-biased	FoxL2(Forkhead)/Ovary-FoxL2-ChIP-Seq(GSE60858)/Homer	WWTRTAAACAVG	0.781453	0.946383	122	0.2983	3738.1	0.3152
sex-biased	HIF-1a(bHLH)/MCF7-HIF1a-ChIP-Seq(GSE28352)/Homer	TACGTGCV	0.784507	0.920707	66	0.1614	2078.3	0.1753
sex-biased	USF1(bHLH)/GM12878-Usf1-ChIP-Seq(GSE32465)/Homer	SGTCACGTGR	0.784664	0.934358	92	0.2249	2854.4	0.2407
sex-biased	Unknown-ESC-element(?)/mES-Nanog-ChIP-Seq(GSE11724)/Homer	CACAGCAGGGGG	0.786785	0.940192	108	0.2641	3330.9	0.2809
sex-biased	Smad2(MAD)/ES-SMAD2-ChIP-Seq(GSE29422)/Homer	CTGTCTGG	0.792391	0.971702	257	0.6284	7668.9	0.6467
sex-biased	HLF(bZIP)/HSC-HLF.Flag-ChIP-Seq(GSE69817)/Homer	RTTATGYAAB	0.792946	0.939924	112	0.2738	3454.5	0.2913
sex-biased	Pit1+1bp(Homeobox)/GCrat-Pit1-ChIP-Seq(GSE58009)/Homer	ATGCATAATTCA	0.800675	0.902969	51	0.1247	1638	0.1381
sex-biased	Tcf21(bHLH)/ArterySmoothMuscle-Tcf21-ChIP-Seq(GSE61369)/Homer	NAACAGCTGG	0.800755	0.952335	161	0.3936	4901.5	0.4133
sex-biased	EBNA1(EBV-virus)/Raji-EBNA1-ChIP-Seq(GSE30709)/Homer	GGYAGCAYDTGCTDCCCNNN	0.802037	0.662162	2	0.0049	87.2	0.0074
sex-biased	EAR2(NR)/K562-NR2F6-ChIP-Seq(Encode)/Homer	NRBCARRGGTCA	0.806461	0.96704	240	0.5868	7195.8	0.6068
sex-biased	Tbr1(T-box)/Cortex-Tbr1-ChIP-Seq(GSE71384)/Homer	AAGGTGTKAA	0.806945	0.957535	190	0.4645	5752.1	0.4851
sex-biased	Bach2(bZIP)/OCILy7-Bach2-ChIP-Seq(GSE44420)/Homer	TGCTGAGTCA	0.810503	0.85444	24	0.0587	814.3	0.0687
sex-biased	OCT:OCT-short(POU,Homeobox)/NPC-OCT6-ChIP-Seq(GSE43916)/Homer	ATGCATWATGCATRW	0.815055	0.922368	86	0.2103	2703.3	0.228
sex-biased	Nkx6.1(Homeobox)/Islet-Nkx6.1-ChIP-Seq(GSE40975)/Homer	GKTAATGR	0.820616	0.968845	262	0.6406	7840.6	0.6612
sex-biased	CLOCK(bHLH)/Liver-Clock-ChIP-Seq(GSE39860)/Homer	GHCACGTG	0.821601	0.928173	102	0.2494	3186.5	0.2687
sex-biased	ZNF189(Zf)/HEK293-ZNF189.GFP-ChIP-Seq(GSE58341)/Homer	TGGAACAGMA	0.824564	0.941546	141	0.3447	4341.8	0.3661
sex-biased	PRDM9(Zf)/Testis-DMC1-ChIP-Seq(GSE35498)/Homer	ADGGYAGYAGCATCT	0.829278	0.911231	76	0.1858	2417.8	0.2039
sex-biased	MITF(bHLH)/MastCells-MITF-ChIP-Seq(GSE48085)/Homer	RTCATGTGAC	0.829444	0.941567	145	0.3545	4464.6	0.3765
sex-biased	GATA(Zf),IR4/iTreg-Gata3-ChIP-Seq(GSE20898)/Homer	NAGATWNBNATCTNN	0.837696	0.733906	7	0.0171	276.2	0.0233
sex-biased	Meis1(Homeobox)/MastCells-Meis1-ChIP-Seq(GSE48085)/Homer	VGCTGWCAVB	0.840381	0.959884	230	0.5623	6946.6	0.5858
sex-biased	OCT:OCT(POU,Homeobox)/NPC-Brn1-ChIP-Seq(GSE35496)/Homer	ATGAATATTCATGAG	0.840381	0.521739	1	0.0024	54	0.0046
sex-biased	Cux2(Homeobox)/Liver-Cux2-ChIP-Seq(GSE35985)/Homer	HNRAATCAAT	0.842822	0.892393	59	0.1443	1916.9	0.1617
sex-biased	PAX3:FKHR-fusion(Paired,Homeobox)/Rh4-PAX3:FKHR-ChIP-Seq(GSE19063)/Homer	ACCRTGACTAATTNN	0.852144	0.824047	23	0.0562	808.8	0.0682
sex-biased	ZEB1(Zf)/PDAC-ZEB1-ChIP-Seq(GSE64557)/Homer	VCAGGTRDRY	0.852996	0.969065	287	0.7017	8586	0.7241
sex-biased	Reverb(NR),DR2/RAW-Reverba.biotin-ChIP-Seq(GSE45914)/Homer	GTRGGTCASTGGGTCA	0.853679	0.835443	27	0.066	936.9	0.079
sex-biased	Nur77(NR)/K562-NR4A1-ChIP-Seq(GSE31363)/Homer	TGACCTTTNCNT	0.855046	0.820122	22	0.0538	778.4	0.0656
sex-biased	p63(p53)/Keratinocyte-p63-ChIP-Seq(GSE17611)/Homer	NNDRCATGYCYNRRCATGYH	0.858988	0.874732	50	0.1222	1656.8	0.1397
sex-biased	HNF1b(Homeobox)/PDAC-HNF1B-ChIP-Seq(GSE64557)/Homer	GTTAATNATTAA	0.85959	0.811709	21	0.0513	749.3	0.0632
sex-biased	RUNX-AML(Runt)/CD4+-PolII-ChIP-Seq(Barski_et_al.)/Homer	GCTGTGGTTW	0.859848	0.912519	96	0.2347	3049.6	0.2572
sex-biased	VDR(NR),DR3/GM10855-VDR+vitD-ChIP-Seq(GSE22484)/Homer	ARAGGTCANWGAGTTCANNN	0.866407	0.848602	36	0.088	1229.4	0.1037
sex-biased	Bcl11a(Zf)/HSPC-BCL11A-ChIP-Seq(GSE104676)/Homer	TYTGACCASWRG	0.867621	0.92467	126	0.3081	3951.3	0.3332
sex-biased	NF-E2(bZIP)/K562-NFE2-ChIP-Seq(GSE31477)/Homer	GATGACTCAGCA	0.869793	0.663043	5	0.0122	218.4	0.0184
sex-biased	Srebp2(bHLH)/HepG2-Srebp2-ChIP-Seq(GSE31477)/Homer	CGGTCACSCCAC	0.870054	0.840625	33	0.0807	1138	0.096
sex-biased	Mouse_Recombination_Hotspot(Zf)/Testis-DMC1-ChIP-Seq(GSE24438)/Homer	ACTYKNATTCGTGNTACTTC	0.871099	0.712727	8	0.0196	326	0.0275
sex-biased	ZEB2(Zf)/SNU398-ZEB2-ChIP-Seq(GSE103048)/Homer	GNMCAGGTGTGC	0.872668	0.947186	201	0.4914	6152.2	0.5188
sex-biased	IRF2(IRF)/Erythroblas-IRF2-ChIP-Seq(GSE36985)/Homer	GAAASYGAAASY	0.873105	0.78853	18	0.044	661.9	0.0558
sex-biased	ISRE(IRF)/ThioMac-LPS-Expression(GSE23622)/Homer	AGTTTCASTTTC	0.873891	0.721311	9	0.022	361.5	0.0305
sex-biased	MYNN(Zf)/HEK293-MYNN.eGFP-ChIP-Seq(Encode)/Homer	TTCAAAWTAAAAGTC	0.87529	0.838547	34	0.0831	1175	0.0991
sex-biased	Foxa2(Forkhead)/Liver-Foxa2-ChIP-Seq(GSE25694)/Homer	CYTGTTTACWYW	0.876429	0.910219	102	0.2494	3249.1	0.274
sex-biased	REST-NRSF(Zf)/Jurkat-NRSF-ChIP-Seq/Homer	GGMGCTGTCCATGGTGCTGA	0.876516	0.550562	2	0.0049	105.8	0.0089
sex-biased	ARE(NR)/LNCAP-AR-ChIP-Seq(GSE27824)/Homer	RGRACASNSTGTYCYB	0.879414	0.829322	31	0.0758	1083.4	0.0914
sex-biased	ZNF317(Zf)/HEK293-ZNF317.GFP-ChIP-Seq(GSE58341)/Homer	GTCWGCTGTYYCTCT	0.88232	0.721893	10	0.0244	400.9	0.0338
sex-biased	ZNF41(Zf)/HEK293-ZNF41.GFP-ChIP-Seq(GSE58341)/Homer	CCTCATGGTGYCYTWYTCCCTTGTG	0.883027	0.538462	2	0.0049	107.4	0.0091
sex-biased	ZNF652/HepG2-ZNF652.Flag-ChIP-Seq(Encode)/Homer	TTAACCCTTTVNKKN	0.897448	0.836109	39	0.0954	1353.2	0.1141
sex-biased	Eomes(T-box)/H9-Eomes-ChIP-Seq(GSE26097)/Homer	ATTAACACCT	0.898705	0.955116	255	0.6235	7741	0.6528
sex-biased	Rfx6(HTH)/Min6b1-Rfx6.HA-ChIP-Seq(GSE62844)/Homer	TGTTKCCTAGCAACM	0.90312	0.936492	190	0.4645	5881.3	0.496
sex-biased	CTCF(Zf)/CD4+-CTCF-ChIP-Seq(Barski_et_al.)/Homer	AYAGTGCCMYCTRGTGGCCA	0.904023	0.796992	26	0.0636	946.5	0.0798
sex-biased	HIC1(Zf)/Treg-ZBTB29-ChIP-Seq(GSE99889)/Homer	TGCCAGCB	0.9084	0.967466	315	0.7702	9440.3	0.7961
sex-biased	EBF(EBF)/proBcell-EBF-ChIP-Seq(GSE21978)/Homer	DGTCCCYRGGGA	0.910474	0.847723	51	0.1247	1744.2	0.1471
sex-biased	Dlx3(Homeobox)/Kerainocytes-Dlx3-ChIP-Seq(GSE89884)/Homer	NDGTAATTAC	0.912069	0.889671	93	0.2274	3031.5	0.2556
sex-biased	HOXA1(Homeobox)/mES-Hoxa1-ChIP-Seq(SRP084292)/Homer	TGATKGATGR	0.914059	0.795587	28	0.0685	1021.1	0.0861
sex-biased	DUX4(Homeobox)/Myoblasts-DUX4.V5-ChIP-Seq(GSE75791)/Homer	NWTAAYCYAATCAWN	0.914699	0.576471	4	0.0098	201.7	0.017
sex-biased	Tbx21(T-box)/GM12878-TBX21-ChIP-Seq(Encode)/Homer	AGGTGTGAAA	0.918035	0.914465	143	0.3496	4533.9	0.3823
sex-biased	Tgif1(Homeobox)/mES-Tgif1-ChIP-Seq(GSE55404)/Homer	YTGWCADY	0.921954	0.961959	302	0.7384	9101.8	0.7676
sex-biased	CTCF-SatelliteElement(Zf?)/CD4+-CTCF-ChIP-Seq(Barski_et_al.)/Homer	TGCAGTTCCMVNWRTGGCCA	0.922	0.380952	1	0.0024	74.9	0.0063
sex-biased	TEAD(TEA)/Fibroblast-PU.1-ChIP-Seq(Unpublished)/Homer	YCWGGAATGY	0.923024	0.884137	93	0.2274	3050.3	0.2572
sex-biased	BMYB(HTH)/Hela-BMYB-ChIP-Seq(GSE27030)/Homer	NHAACBGYYV	0.923227	0.942115	227	0.555	6986	0.5891
sex-biased	Ets1-distal(ETS)/CD4+-PolII-ChIP-Seq(Barski_et_al.)/Homer	MACAGGAAGT	0.926066	0.816361	40	0.0978	1421	0.1198
sex-biased	DMRT1(DM)/Testis-DMRT1-ChIP-Seq(GSE64892)/Homer	TWGHWACAWTGTWDC	0.926473	0.780142	27	0.066	1003.6	0.0846
sex-biased	Twist(bHLH)/HMLE-TWIST1-ChIP-Seq(Chang_et_al)/Homer	VCAKCTGGNNNCCAGMTGBN	0.928319	0.724074	16	0.0391	640.5	0.054
sex-biased	Six2(Homeobox)/NephronProgenitor-Six2-ChIP-Seq(GSE39837)/Homer	GWAAYHTGAKMC	0.928365	0.912183	147	0.3594	4672.1	0.394
sex-biased	Tcf12(bHLH)/GM12878-Tcf12-ChIP-Seq(GSE32465)/Homer	VCAGCTGYTG	0.93081	0.919388	167	0.4083	5265.8	0.4441
sex-biased	IRF:BATF(IRF:bZIP)/pDC-Irf8-ChIP-Seq(GSE66899)/Homer	CTTTCANTATGACTV	0.931238	0.697368	13	0.0318	541	0.0456
sex-biased	Ascl1(bHLH)/NeuralTubes-Ascl1-ChIP-Seq(GSE55840)/Homer	NNVVCAGCTGBN	0.940757	0.942857	247	0.6039	7595.6	0.6405
sex-biased	MyoG(bHLH)/C2C12-MyoG-ChIP-Seq(GSE36024)/Homer	AACAGCTG	0.943159	0.916521	172	0.4205	5441	0.4588
sex-biased	ETS:E-box(ETS,bHLH)/HPC7-Scl-ChIP-Seq(GSE22178)/Homer	AGGAARCAGCTG	0.944811	0.643799	10	0.0244	448.9	0.0379
sex-biased	ZNF415(Zf)/HEK293-ZNF415.GFP-ChIP-Seq(GSE58341)/Homer	GRTGMTRGAGCC	0.945993	0.892263	125	0.3056	4061.4	0.3425
sex-biased	GRE(NR),IR3/RAW264.7-GRE-ChIP-Seq(Unpublished)/Homer	VAGRACAKWCTGTYC	0.950174	0.750885	26	0.0636	1004.7	0.0847
sex-biased	PRDM1(Zf)/Hela-PRDM1-ChIP-Seq(GSE31477)/Homer	ACTTTCACTTTC	0.951629	0.861834	88	0.2152	2960.9	0.2497
sex-biased	Six4(Homeobox)/MCF7-SIX4-ChIP-Seq(Encode)/Homer	TGWAAYCTGABACCB	0.953858	0.537445	5	0.0122	269.5	0.0227
sex-biased	DMRT6(DM)/Testis-DMRT6-ChIP-Seq(GSE60440)/Homer	YDGHTACAWTGTADC	0.954555	0.715959	20	0.0489	810.3	0.0683
sex-biased	RAR:RXR(NR),DR5/ES-RAR-ChIP-Seq(GSE56893)/Homer	RGGTCADNNAGAGGTCAV	0.955137	0.462025	3	0.0073	187.2	0.0158
sex-biased	PGR(NR)/EndoStromal-PGR-ChIP-Seq(GSE69539)/Homer	AAGAACATWHTGTTC	0.959282	0.724227	23	0.0562	920.2	0.0776
sex-biased	Pax8(Paired,Homeobox)/Thyroid-Pax8-ChIP-Seq(GSE26938)/Homer	GTCATGCHTGRCTGS	0.961857	0.819553	60	0.1467	2122.8	0.179
sex-biased	Arnt:Ahr(bHLH)/MCF7-Arnt-ChIP-Seq(Lo_et_al.)/Homer	TBGCACGCAA	0.967568	0.88631	139	0.3399	4547.5	0.3835
sex-biased	Hnf1(Homeobox)/Liver-Foxa2-Chip-Seq(GSE25694)/Homer	GGTTAAWCATTAA	0.969175	0.672052	17	0.0416	734.2	0.0619
sex-biased	Zfp809(Zf)/ES-Zfp809-ChIP-Seq(GSE70799)/Homer	GGGGCTYGKCTGGGA	0.970446	0.826291	72	0.176	2525.8	0.213
sex-biased	NPAS(bHLH)/Liver-NPAS-ChIP-Seq(GSE39860)/Homer	NVCACGTG	0.980257	0.907644	203	0.4963	6483.7	0.5468
sex-biased	NPAS2(bHLH)/Liver-NPAS2-ChIP-Seq(GSE39860)/Homer	KCCACGTGAC	0.983744	0.886245	166	0.4059	5431.1	0.458
sex-biased	Hand2(bHLH)/Mesoderm-Hand2-ChIP-Seq(GSE61475)/Homer	TGACANARRCCAGRC	0.986689	0.786115	63	0.154	2323.2	0.1959
sex-biased	GRHL2(CP2)/HBE-GRHL2-ChIP-Seq(GSE46194)/Homer	AAACYKGTTWDACMRGTTTB	0.98737	0.744122	44	0.1076	1714.7	0.1446
sex-biased	MYB(HTH)/ERMYB-Myb-ChIPSeq(GSE22095)/Homer	GGCVGTTR	0.987756	0.92261	255	0.6235	8013.5	0.6758
sex-biased	BMAL1(bHLH)/Liver-Bmal1-ChIP-Seq(GSE39860)/Homer	GNCACGTG	0.988339	0.903434	212	0.5183	6803.6	0.5737
sex-biased	CUX1(Homeobox)/K562-CUX1-ChIP-Seq(GSE92882)/Homer	TATCGATNAN	0.989139	0.801618	77	0.1883	2785.5	0.2349
sex-biased	NF1:FOXA1(CTF,Forkhead)/LNCAP-FOXA1-ChIP-Seq(GSE27824)/Homer	WNTGTTTRYTTTGGCA	0.991973	0.342723	3	0.0073	252.8	0.0213
sex-biased	MyoD(bHLH)/Myotube-MyoD-ChIP-Seq(GSE21614)/Homer	RRCAGCTGYTSY	0.9922	0.852346	136	0.3325	4625.6	0.3901
sex-biased	PAX5(Paired,Homeobox)/GM12878-PAX5-ChIP-Seq(GSE32465)/Homer	GCAGCCAAGCRTGACH	0.99829	0.738503	67	0.1638	2629.8	0.2218
sex-biased	ZFP3(Zf)/HEK293-ZFP3.GFP-ChIP-Seq(GSE58341)/Homer	GGGTTTTGAAGGATGARTAGGAGTT	1	0	0	0	40.5	0.0034
sex-biased	DUX(Homeobox)/C2C12-Dux-ChIP-Seq(GSE87279)/Homer	BCWGATTCAATCAAN	1	0	0	0	10	0.0008
male-biased	NFAT(RHD)/Jurkat-NFATC1-ChIP-Seq(Jolma_et_al.)/Homer	ATTTTCCATT	0.00749889	1.23772	89	0.466	4545.7	0.3765
male-biased	Jun-AP1(bZIP)/K562-cJun-ChIP-Seq(GSE31477)/Homer	GATGASTCATCN	0.0137049	1.60417	25	0.1309	984.9	0.0816
male-biased	AP-1(bZIP)/ThioMac-PU.1-ChIP-Seq(GSE21512)/Homer	VTGACTCATC	0.0164735	1.28351	62	0.3246	3053.4	0.2529
male-biased	Hoxa11(Homeobox)/ChickenMSG-Hoxa11.Flag-ChIP-Seq(GSE86088)/Homer	TTTTATGGCM	0.0177211	1.10574	145	0.7592	8290.1	0.6866
male-biased	Oct6(POU,Homeobox)/NPC-Pou3f1-ChIP-Seq(GSE35496)/Homer	WATGCAAATGAG	0.0191587	1.36756	43	0.2251	1987.2	0.1646
male-biased	Stat3+il21(Stat)/CD4-Stat3-ChIP-Seq(GSE19198)/Homer	SVYTTCCNGGAARB	0.0219937	1.23013	73	0.3822	3750.8	0.3107
male-biased	Stat3(Stat)/mES-Stat3-ChIP-Seq(GSE11431)/Homer	CTTCCGGGAA	0.0234005	1.25734	63	0.3298	3166.3	0.2623
male-biased	Fra2(bZIP)/Striatum-Fra2-ChIP-Seq(GSE43429)/Homer	GGATGACTCATC	0.0235413	1.34871	43	0.2251	2015	0.1669
male-biased	STAT5(Stat)/mCD4+-Stat5-ChIP-Seq(GSE12346)/Homer	RTTTCTNAGAAA	0.0256554	1.37621	38	0.199	1746.3	0.1446
male-biased	BATF(bZIP)/Th17-BATF-ChIP-Seq(GSE39756)/Homer	DATGASTCAT	0.0257325	1.285	54	0.2827	2655.8	0.22
male-biased	Nrf2(bZIP)/Lymphoblast-Nrf2-ChIP-Seq(GSE37589)/Homer	HTGCTGAGTCAT	0.0306844	2.37662	7	0.0366	185.7	0.0154
male-biased	Fli1(ETS)/CD8-FLI-ChIP-Seq(GSE20898)/Homer	NRYTTCCGGH	0.0355434	1.11285	126	0.6597	7157.5	0.5928
male-biased	LEF1(HMG)/H1-LEF1-ChIP-Seq(GSE64758)/Homer	CCTTTGATST	0.0359725	1.24256	59	0.3089	3001.1	0.2486
male-biased	AR-halfsite(NR)/LNCaP-AR-ChIP-Seq(GSE27824)/Homer	CCAGGAACAG	0.0406808	1.04543	178	0.9319	10761.9	0.8914
male-biased	TATA-Box(TBP)/Promoter/Homer	CCTTTTAWAGSC	0.0437615	1.12701	110	0.5759	6170.1	0.511
male-biased	Otx2(Homeobox)/EpiLC-Otx2-ChIP-Seq(GSE56098)/Homer	NYTAATCCYB	0.0448694	1.17284	81	0.4241	4365.6	0.3616
male-biased	Atf3(bZIP)/GBM-ATF3-ChIP-Seq(GSE33912)/Homer	DATGASTCATHN	0.0476916	1.23883	54	0.2827	2755.3	0.2282
male-biased	JunB(bZIP)/DendriticCells-Junb-ChIP-Seq(GSE36099)/Homer	RATGASTCAT	0.0484124	1.2687	46	0.2408	2291.6	0.1898
male-biased	Tcfcp2l1(CP2)/mES-Tcfcp2l1-ChIP-Seq(GSE11431)/Homer	NRAACCRGTTYRAACCRGYT	0.0496379	1.51216	19	0.0995	795	0.0658
male-biased	CEBP(bZIP)/ThioMac-CEBPb-ChIP-Seq(GSE21512)/Homer	ATTGCGCAAC	0.0510474	1.19123	69	0.3613	3661.9	0.3033
male-biased	YY1(Zf)/Promoter/Homer	CAAGATGGCGGC	0.0515089	1.42517	24	0.1257	1064.5	0.0882
male-biased	Elk1(ETS)/Hela-Elk1-ChIP-Seq(GSE31477)/Homer	HACTTCCGGY	0.0536647	1.13978	95	0.4974	5268.3	0.4364
male-biased	Fosl2(bZIP)/3T3L1-Fosl2-ChIP-Seq(GSE56872)/Homer	NATGASTCABNN	0.0612985	1.34694	29	0.1518	1360.6	0.1127
male-biased	Bach2(bZIP)/OCILy7-Bach2-ChIP-Seq(GSE44420)/Homer	TGCTGAGTCA	0.0616058	1.47189	19	0.0995	816.6	0.0676
male-biased	HNF4a(NR),DR1/HepG2-HNF4a-ChIP-Seq(GSE25021)/Homer	CARRGKBCAAAGTYCA	0.0627875	1.25422	44	0.2304	2218.1	0.1837
male-biased	Gata2(Zf)/K562-GATA2-ChIP-Seq(GSE18829)/Homer	BBCTTATCTS	0.0629132	1.20516	58	0.3037	3042.5	0.252
male-biased	OCT:OCT(POU,Homeobox,IR1)/NPC-Brn2-ChIP-Seq(GSE35496)/Homer	ATGAATWATTCATGA	0.0647643	2.67949	4	0.0209	94	0.0078
male-biased	FOXK1(Forkhead)/HEK293-FOXK1-ChIP-Seq(GSE51673)/Homer	NVWTGTTTAC	0.0658748	1.14347	86	0.4503	4754	0.3938
male-biased	Sox10(HMG)/SciaticNerve-Sox3-ChIP-Seq(GSE35132)/Homer	CCWTTGTYYB	0.0720785	1.1062	111	0.5812	6343.7	0.5254
male-biased	ZNF143|STAF(Zf)/CUTLL-ZNF143-ChIP-Seq(GSE29600)/Homer	ATTTCCCAGVAKSCY	0.0769961	1.22316	47	0.2461	2429.1	0.2012
male-biased	PRDM15(Zf)/ESC-Prdm15-ChIP-Seq(GSE73694)/Homer	YCCDNTCCAGGTTTT	0.0778478	1.10983	105	0.5497	5980.2	0.4953
male-biased	Nkx2.1(Homeobox)/LungAC-Nkx2.1-ChIP-Seq(GSE43252)/Homer	RSCACTYRAG	0.0809438	1.04384	171	0.8953	10355.1	0.8577
male-biased	AP-2alpha(AP2)/Hela-AP2alpha-ChIP-Seq(GSE31477)/Homer	ATGCCCTGAGGC	0.0809438	1.10365	109	0.5707	6243	0.5171
male-biased	GRE(NR),IR3/A549-GR-ChIP-Seq(GSE32465)/Homer	NRGVACABNVTGTYCY	0.0873353	1.50513	14	0.0733	588.3	0.0487
male-biased	Tcf7(HMG)/GM12878-TCF7-ChIP-Seq(Encode)/Homer	CTTTGATGTGSB	0.0878609	1.29194	30	0.1571	1468.1	0.1216
male-biased	Fra1(bZIP)/BT549-Fra1-ChIP-Seq(GSE46166)/Homer	NNATGASTCATH	0.090718	1.21443	45	0.2356	2342.7	0.194
male-biased	Smad3(MAD)/NPC-Smad3-ChIP-Seq(GSE36673)/Homer	TWGTCTGV	0.0923657	1.04797	164	0.8586	9891.9	0.8193
male-biased	HIF2a(bHLH)/785_O-HIF2a-ChIP-Seq(GSE34871)/Homer	GCACGTACCC	0.0982736	1.18772	51	0.267	2713.6	0.2248
male-biased	STAT4(Stat)/CD4-Stat4-ChIP-Seq(GSE22104)/Homer	NYTTCCWGGAAR	0.0985688	1.12707	82	0.4293	4598.8	0.3809
male-biased	CRX(Homeobox)/Retina-Crx-ChIP-Seq(GSE20012)/Homer	GCTAATCC	0.10056	1.05223	157	0.822	9431.4	0.7812
male-biased	Tcf3(HMG)/mES-Tcf3-ChIP-Seq(GSE11724)/Homer	ASWTCAAAGG	0.101064	1.32745	23	0.1204	1094.5	0.0907
male-biased	Foxo3(Forkhead)/U2OS-Foxo3-ChIP-Seq(E-MTAB-2701)/Homer	DGTAAACA	0.105716	1.15194	64	0.3351	3511.8	0.2909
male-biased	Hoxa10(Homeobox)/ChickenMSG-Hoxa10.Flag-ChIP-Seq(GSE86088)/Homer	GGYAATGAAA	0.113042	1.1732	52	0.2723	2802.6	0.2321
male-biased	Erra(NR)/HepG2-Erra-ChIP-Seq(GSE31477)/Homer	CAAAGGTCAG	0.113608	1.05334	152	0.7958	9122	0.7555
male-biased	SpiB(ETS)/OCILY3-SPIB-ChIP-Seq(GSE56857)/Homer	AAAGRGGAAGTG	0.113949	1.26185	29	0.1518	1452.7	0.1203
male-biased	Gata1(Zf)/K562-GATA1-ChIP-Seq(GSE18829)/Homer	SAGATAAGRV	0.116135	1.17311	51	0.267	2748.3	0.2276
male-biased	Elk4(ETS)/Hela-Elk4-ChIP-Seq(GSE31477)/Homer	NRYTTCCGGY	0.116484	1.10287	94	0.4921	5387	0.4462
male-biased	E2F4(E2F)/K562-E2F4-ChIP-Seq(GSE31477)/Homer	GGCGGGAAAH	0.116834	1.10262	94	0.4921	5388.4	0.4463
male-biased	Atf4(bZIP)/MEF-Atf4-ChIP-Seq(GSE35681)/Homer	MTGATGCAAT	0.11742	1.25766	29	0.1518	1457.1	0.1207
male-biased	MafK(bZIP)/C2C12-MafK-ChIP-Seq(GSE36030)/Homer	GCTGASTCAGCA	0.120633	1.3076	22	0.1152	1063.4	0.0881
male-biased	Nr5a2(NR)/mES-Nr5a2-ChIP-Seq(GSE19019)/Homer	BTCAAGGTCA	0.126692	1.16492	51	0.267	2767.5	0.2292
male-biased	NeuroG2(bHLH)/Fibroblast-NeuroG2-ChIP-Seq(GSE75910)/Homer	ACCATCTGTT	0.131994	1.0821	109	0.5707	6367.2	0.5274
male-biased	Gata6(Zf)/HUG1N-GATA6-ChIP-Seq(GSE51936)/Homer	YCTTATCTBN	0.132258	1.12269	72	0.377	4054.3	0.3358
male-biased	HOXA2(Homeobox)/mES-Hoxa2-ChIP-Seq(Donaldson_et_al.)/Homer	GYCATCMATCAT	0.13466	1.50575	10	0.0524	420.6	0.0348
male-biased	ZBTB18(Zf)/HEK293-ZBTB18.GFP-ChIP-Seq(GSE58341)/Homer	AACATCTGGA	0.139736	1.1658	47	0.2461	2549.1	0.2111
male-biased	Ptf1a(bHLH)/Panc1-Ptf1a-ChIP-Seq(GSE47459)/Homer	ACAGCTGTTN	0.141423	1.03959	163	0.8534	9911	0.8209
male-biased	ERE(NR),IR3/MCF7-ERa-ChIP-Seq(Unpublished)/Homer	VAGGTCACNSTGACC	0.144424	1.2452	26	0.1361	1319.3	0.1093
male-biased	Chop(bZIP)/MEF-Chop-ChIP-Seq(GSE35681)/Homer	ATTGCATCAT	0.152896	1.25678	23	0.1204	1156.6	0.0958
male-biased	ETS(ETS)/Promoter/Homer	AACCGGAAGT	0.162675	1.12816	58	0.3037	3250.2	0.2692
male-biased	FOXK2(Forkhead)/U2OS-FOXK2-ChIP-Seq(E-MTAB-2204)/Homer	SCHTGTTTACAT	0.163982	1.12732	58	0.3037	3252.3	0.2694
male-biased	RORgt(NR)/EL4-RORgt.Flag-ChIP-Seq(GSE56019)/Homer	AAYTAGGTCA	0.17153	1.36819	12	0.0628	553.7	0.0459
male-biased	RORgt(NR)/EL4-RORgt.Flag-ChIP-Seq(GSE56019)/Homer	AAYTAGGTCA	0.17153	1.36819	12	0.0628	553.7	0.0459
male-biased	Sp1(Zf)/Promoter/Homer	GGCCCCGCCCCC	0.173774	1.08152	93	0.4869	5435.6	0.4502
male-biased	STAT1(Stat)/HelaS3-STAT1-ChIP-Seq(GSE12782)/Homer	NATTTCCNGGAAAT	0.174122	1.19559	30	0.1571	1586.6	0.1314
male-biased	GABPA(ETS)/Jurkat-GABPa-ChIP-Seq(GSE17954)/Homer	RACCGGAAGT	0.174645	1.0762	99	0.5183	5814.8	0.4816
male-biased	Sox3(HMG)/NPC-Sox3-ChIP-Seq(GSE33059)/Homer	CCWTTGTY	0.177639	1.06499	113	0.5916	6706.2	0.5555
male-biased	ELF5(ETS)/T47D-ELF5-ChIP-Seq(GSE30407)/Homer	ACVAGGAAGT	0.179066	1.09723	75	0.3927	4321.5	0.3579
male-biased	SF1(NR)/H295R-Nr5a1-ChIP-Seq(GSE44220)/Homer	CAAGGHCANV	0.182501	1.1489	42	0.2199	2310.9	0.1914
male-biased	AP-2gamma(AP2)/MCF7-TFAP2C-ChIP-Seq(GSE21234)/Homer	SCCTSAGGSCAW	0.183049	1.0578	122	0.6387	7290.3	0.6038
male-biased	CHR(?)/Hela-CellCycle-Expression/Homer	SRGTTTCAAA	0.183967	1.11126	62	0.3246	3527.2	0.2921
male-biased	Nkx2.2(Homeobox)/NPC-Nkx2.2-ChIP-Seq(GSE61673)/Homer	BTBRAGTGSN	0.183967	1.03985	152	0.7958	9239.7	0.7653
male-biased	ELF1(ETS)/Jurkat-ELF1-ChIP-Seq(SRA014231)/Homer	AVCCGGAAGT	0.183967	1.08766	82	0.4293	4764.9	0.3947
male-biased	IRF3(IRF)/BMDM-Irf3-ChIP-Seq(GSE67343)/Homer	AGTTTCAKTTTC	0.186374	1.15765	38	0.199	2075.2	0.1719
male-biased	Sox4(HMG)/proB-Sox4-ChIP-Seq(GSE50066)/Homer	YCTTTGTTCC	0.186934	1.1028	67	0.3508	3840	0.3181
male-biased	Oct4(POU,Homeobox)/mES-Oct4-ChIP-Seq(GSE11431)/Homer	ATTTGCATAW	0.188059	1.14591	42	0.2199	2317.1	0.1919
male-biased	Klf9(Zf)/GBM-Klf9-ChIP-Seq(GSE62211)/Homer	GCCACRCCCACY	0.19052	1.0866	81	0.4241	4712.2	0.3903
male-biased	MafB(bZIP)/BMM-Mafb-ChIP-Seq(GSE75722)/Homer	WNTGCTGASTCAGCANWTTY	0.191475	1.16994	33	0.1728	1783.7	0.1477
male-biased	Bach1(bZIP)/K562-Bach1-ChIP-Seq(GSE31477)/Homer	AWWNTGCTGAGTCAT	0.196322	1.6375	5	0.0262	193.1	0.016
male-biased	ETV1(ETS)/GIST48-ETV1-ChIP-Seq(GSE22441)/Homer	AACCGGAAGT	0.196715	1.05293	125	0.6545	7504.4	0.6216
male-biased	ZNF165(Zf)/WHIM12-ZNF165-ChIP-Seq(GSE65937)/Homer	AAGGKGRCGCAGGCA	0.196912	1.19491	26	0.1361	1375.1	0.1139
male-biased	RORg(NR)/Liver-Rorc-ChIP-Seq(GSE101115)/Homer	WAABTAGGTCAV	0.207008	1.38529	9	0.0471	410.4	0.034
male-biased	ZBTB33(Zf)/GM12878-ZBTB33-ChIP-Seq(GSE32465)/Homer	GGVTCTCGCGAGAAC	0.211189	1.27923	14	0.0733	692	0.0573
male-biased	ETV4(ETS)/HepG2-ETV4-ChIP-Seq(ENCODE)/Homer	ACCGGAAGTG	0.211401	1.05198	121	0.6335	7270.3	0.6022
male-biased	HRE(HSF)/HepG2-HSF1-ChIP-Seq(GSE31477)/Homer	BSTTCTRGAABVTTCYAGAA	0.212248	1.25262	16	0.0838	807.5	0.0669
male-biased	PU.1(ETS)/ThioMac-PU.1-ChIP-Seq(GSE21512)/Homer	AGAGGAAGTG	0.21524	1.11452	50	0.2618	2836.1	0.2349
male-biased	Barx1(Homeobox)/Stomach-Barx1.3xFlag-ChIP-Seq(GSE69483)/Homer	AAACMATTAN	0.218493	1.1239	44	0.2304	2475.2	0.205
male-biased	NFY(CCAAT)/Promoter/Homer	RGCCAATSRG	0.218931	1.07667	81	0.4241	4755.6	0.3939
male-biased	CArG(MADS)/PUER-Srf-ChIP-Seq(Sullivan_et_al.)/Homer	CCATATATGGNM	0.22091	1.16233	29	0.1518	1576.8	0.1306
male-biased	Mef2b(MADS)/HEK293-Mef2b.V5-ChIP-Seq(GSE67450)/Homer	GCTATTTTTGGM	0.224024	1.06941	88	0.4607	5200.9	0.4308
male-biased	Tbet(T-box)/CD8-Tbet-ChIP-Seq(GSE33802)/Homer	AGGTGTGAAM	0.22741	1.07394	81	0.4241	4767.5	0.3949
male-biased	PRDM14(Zf)/H1-PRDM14-ChIP-Seq(GSE22767)/Homer	RGGTCTCTAACY	0.22855	1.1543	30	0.1571	1643.4	0.1361
male-biased	Gata4(Zf)/Heart-Gata4-ChIP-Seq(GSE35151)/Homer	NBWGATAAGR	0.232934	1.07628	76	0.3979	4463.9	0.3697
male-biased	Rbpj1(?)/Panc1-Rbpj1-ChIP-Seq(GSE47459)/Homer	HTTTCCCASG	0.235746	1.04897	117	0.6126	7050.8	0.584
male-biased	RORa(NR)/Liver-Rora-ChIP-Seq(GSE101115)/Homer	AAWCTAGGTCARDNN	0.235746	1.26111	13	0.0681	651.6	0.054
male-biased	PAX5(Paired,Homeobox),condensed/GM12878-PAX5-ChIP-Seq(GSE32465)/Homer	GTCACGCTCSCTGM	0.235746	1.23622	15	0.0785	766.2	0.0635
male-biased	GATA3(Zf)/iTreg-Gata3-ChIP-Seq(GSE20898)/Homer	AGATAASR	0.236928	1.05642	103	0.5393	6163.3	0.5105
male-biased	FOXA1:AR(Forkhead,NR)/LNCAP-AR-ChIP-Seq(GSE27824)/Homer	AGTAAACAAAAAAGAACAND	0.237877	1.31328	10	0.0524	482.2	0.0399
male-biased	PU.1-IRF(ETS:IRF)/Bcell-PU.1-ChIP-Seq(GSE21512)/Homer	MGGAAGTGAAAC	0.240749	1.05052	112	0.5864	6740	0.5582
male-biased	ELF3(ETS)/PDAC-ELF3-ChIP-Seq(GSE64557)/Homer	ANCAGGAAGT	0.24099	1.08239	66	0.3455	3853.2	0.3192
male-biased	Klf4(Zf)/mES-Klf4-ChIP-Seq(GSE11431)/Homer	GCCACACCCA	0.243412	1.08272	65	0.3403	3794.4	0.3143
male-biased	PPARa(NR),DR1/Liver-Ppara-ChIP-Seq(GSE47954)/Homer	VNAGGKCAAAGGTCA	0.246844	1.06174	90	0.4712	5358.5	0.4438
male-biased	GSC(Homeobox)/FrogEmbryos-GSC-ChIP-Seq(DRA000576)/Homer	RGGATTAR	0.250825	1.04593	117	0.6126	7071.1	0.5857
male-biased	Atoh1(bHLH)/Cerebellum-Atoh1-ChIP-Seq(GSE22111)/Homer	VNRVCAGCTGGY	0.254361	1.06228	86	0.4503	5117.8	0.4239
male-biased	PBX2(Homeobox)/K562-PBX2-ChIP-Seq(Encode)/Homer	RTGATTKATRGN	0.25487	1.08164	62	0.3246	3623.5	0.3001
male-biased	FOXP1(Forkhead)/H9-FOXP1-ChIP-Seq(GSE31006)/Homer	NYYTGTTTACHN	0.26054	1.10911	40	0.2094	2279.5	0.1888
male-biased	FOXA1(Forkhead)/LNCAP-FOXA1-ChIP-Seq(GSE27824)/Homer	WAAGTAAACA	0.2608	1.05793	90	0.4712	5377.4	0.4454
male-biased	E2F1(E2F)/Hela-E2F1-ChIP-Seq(GSE22478)/Homer	CWGGCGGGAA	0.263158	1.08271	58	0.3037	3386.5	0.2805
male-biased	Pitx1(Homeobox)/Chicken-Pitx1-ChIP-Seq(GSE38910)/Homer	TAATCCCN	0.267135	1.01532	181	0.9476	11267.8	0.9333
male-biased	ZNF669(Zf)/HEK293-ZNF669.GFP-ChIP-Seq(GSE58341)/Homer	GARTGGTCATCGCCC	0.268474	1.23622	12	0.0628	613	0.0508
male-biased	Zac1(Zf)/Neuro2A-Plagl1-ChIP-Seq(GSE75942)/Homer	HAWGRGGCCM	0.269281	1.02076	170	0.8901	10528.2	0.872
male-biased	TCF4(bHLH)/SHSY5Y-TCF4-ChIP-Seq(GSE96915)/Homer	SMCATCTGKH	0.271173	1.04677	106	0.555	6400.8	0.5302
male-biased	Sp5(Zf)/mES-Sp5.Flag-ChIP-Seq(GSE72989)/Homer	RGKGGGCGGAGC	0.273077	1.03098	143	0.7487	8767.6	0.7262
male-biased	Mef2d(MADS)/Retina-Mef2d-ChIP-Seq(GSE61391)/Homer	GCTATTTTTAGC	0.274996	1.15315	22	0.1152	1206.1	0.0999
male-biased	GFY-Staf(?,Zf)/Promoter/Homer	RACTACAATTCCCAGAAKGC	0.275822	1.18865	16	0.0838	851.3	0.0705
male-biased	PR(NR)/T47D-PR-ChIP-Seq(GSE31130)/Homer	VAGRACAKNCTGTBC	0.276374	1.03545	130	0.6806	7935.9	0.6573
male-biased	TEAD4(TEA)/Tropoblast-Tead4-ChIP-Seq(GSE37350)/Homer	CCWGGAATGY	0.276927	1.06462	73	0.3822	4334.1	0.359
male-biased	NRF(NRF)/Promoter/Homer	STGCGCATGCGC	0.276927	1.09933	41	0.2147	2357.9	0.1953
male-biased	Foxf1(Forkhead)/Lung-Foxf1-ChIP-Seq(GSE77951)/Homer	WWATRTAAACAN	0.277204	1.06135	77	0.4031	4585	0.3798
male-biased	Pitx1:Ebox(Homeobox,bHLH)/Hindlimb-Pitx1-ChIP-Seq(GSE41591)/Homer	YTAATTRAWWCCAGATGT	0.280551	1.17725	17	0.089	913.2	0.0756
male-biased	ETS1(ETS)/Jurkat-ETS1-ChIP-Seq(GSE17954)/Homer	ACAGGAAGTG	0.281113	1.04665	102	0.534	6160.2	0.5102
male-biased	THRa(NR)/C17.2-THRa-ChIP-Seq(GSE38347)/Homer	GGTCANYTGAGGWCA	0.282522	1.07609	57	0.2984	3347.6	0.2773
male-biased	Tgif2(Homeobox)/mES-Tgif2-ChIP-Seq(GSE55404)/Homer	TGTCANYT	0.283087	1.02373	159	0.8325	9817.6	0.8132
male-biased	RUNX1(Runt)/Jurkat-RUNX1-ChIP-Seq(GSE29180)/Homer	AAACCACARM	0.283087	1.0605	76	0.3979	4529.7	0.3752
male-biased	RUNX2(Runt)/PCa-RUNX2-ChIP-Seq(GSE33889)/Homer	NWAACCACADNN	0.286218	1.07201	60	0.3141	3537.5	0.293
male-biased	FOXA1(Forkhead)/MCF7-FOXA1-ChIP-Seq(GSE26831)/Homer	WAAGTAAACA	0.294052	1.05564	79	0.4136	4730	0.3918
male-biased	FOXM1(Forkhead)/MCF7-FOXM1-ChIP-Seq(GSE72977)/Homer	TRTTTACTTW	0.295821	1.05438	80	0.4188	4795.2	0.3972
male-biased	Sox15(HMG)/CPA-Sox15-ChIP-Seq(GSE62909)/Homer	RAACAATGGN	0.297007	1.05126	85	0.445	5110.5	0.4233
male-biased	SPDEF(ETS)/VCaP-SPDEF-ChIP-Seq(SRA014231)/Homer	ASWTCCTGBT	0.299692	1.04717	92	0.4817	5553.7	0.46
male-biased	E2F7(E2F)/Hela-E2F7-ChIP-Seq(GSE32673)/Homer	VDTTTCCCGCCA	0.304221	1.10197	32	0.1675	1834.6	0.152
male-biased	Myf5(bHLH)/GM-Myf5-ChIP-Seq(GSE24852)/Homer	BAACAGCTGT	0.305135	1.06511	60	0.3141	3559.9	0.2949
male-biased	Tbx5(T-box)/HL1-Tbx5.biotin-ChIP-Seq(GSE21529)/Homer	AGGTGTCA	0.306052	1.01682	172	0.9005	10692.3	0.8856
male-biased	TEAD3(TEA)/HepG2-TEAD3-ChIP-Seq(Encode)/Homer	TRCATTCCAG	0.306665	1.04719	89	0.466	5373.2	0.445
male-biased	KLF3(Zf)/MEF-Klf3-ChIP-Seq(GSE44748)/Homer	NRGCCCCRCCCHBNN	0.306665	1.04267	98	0.5131	5940.8	0.4921
male-biased	NFE2L2(bZIP)/HepG2-NFE2L2-ChIP-Seq(Encode)/Homer	AWWWTGCTGAGTCAT	0.311611	1.42177	4	0.0209	177	0.0147
male-biased	HIF-1a(bHLH)/MCF7-HIF1a-ChIP-Seq(GSE28352)/Homer	TACGTGCV	0.311923	1.09243	35	0.1832	2024.3	0.1677
male-biased	TEAD2(TEA)/Py2T-Tead2-ChIP-Seq(GSE55709)/Homer	CCWGGAATGY	0.320139	1.07233	47	0.2461	2770.8	0.2295
male-biased	ZNF519(Zf)/HEK293-ZNF519.GFP-ChIP-Seq(GSE58341)/Homer	GAGSCCGAGC	0.322388	1.07513	44	0.2304	2587.1	0.2143
male-biased	Prop1(Homeobox)/GHFT1-PROP1.biotin-ChIP-Seq(GSE77302)/Homer	NTAATBNAATTA	0.32628	1.06155	56	0.2932	3334.4	0.2762
male-biased	Sox2(HMG)/mES-Sox2-ChIP-Seq(GSE11431)/Homer	BCCATTGTTC	0.332871	1.05207	66	0.3455	3964.8	0.3284
male-biased	Sox6(HMG)/Myotubes-Sox6-ChIP-Seq(GSE32627)/Homer	CCATTGTTNY	0.334205	1.03424	105	0.5497	6416.8	0.5315
male-biased	HRE(HSF)/Striatum-HSF1-ChIP-Seq(GSE38000)/Homer	TTCTAGAABNTTCTA	0.336553	1.12545	18	0.0942	1010.5	0.0837
male-biased	Six1(Homeobox)/Myoblast-Six1-ChIP-Chip(GSE20150)/Homer	GKVTCADRTTWC	0.33824	1.10662	23	0.1204	1314.2	0.1088
male-biased	EBF1(EBF)/Near-E2A-ChIP-Seq(GSE21512)/Homer	GTCCCCWGGGGA	0.339256	1.03327	105	0.5497	6422.5	0.532
male-biased	Pax7(Paired,Homeobox)/Myoblast-Pax7-ChIP-Seq(GSE25064)/Homer	TAATCAATTA	0.341298	1.18284	10	0.0524	534.8	0.0443
male-biased	ZSCAN22(Zf)/HEK293-ZSCAN22.GFP-ChIP-Seq(GSE58341)/Homer	SMCAGTCWGAKGGAGGAGGC	0.345764	1.13997	14	0.0733	775.8	0.0643
male-biased	Brn1(POU,Homeobox)/NPC-Brn1-ChIP-Seq(GSE35496)/Homer	TATGCWAATBAV	0.347497	1.0923	26	0.1361	1504.3	0.1246
male-biased	PRDM10(Zf)/HEK293-PRDM10.eGFP-ChIP-Seq(Encode)/Homer	TGGTACATTCCA	0.352748	1.0534	55	0.288	3300.5	0.2734
male-biased	ZNF711(Zf)/SHSY5Y-ZNF711-ChIP-Seq(GSE20673)/Homer	AGGCCTAG	0.353101	1.01818	153	0.801	9498.1	0.7867
male-biased	Hoxd11(Homeobox)/ChickenMSG-Hoxd11.Flag-ChIP-Seq(GSE86088)/Homer	VGCCATAAAA	0.354162	1.02148	139	0.7277	8601.6	0.7124
male-biased	Foxh1(Forkhead)/hESC-FOXH1-ChIP-Seq(GSE29422)/Homer	NNTGTGGATTSS	0.356294	1.05461	52	0.2723	3117.1	0.2582
male-biased	NF1(CTF)/LNCAP-NF1-ChIP-Seq(Unpublished)/Homer	CYTGGCABNSTGCCAR	0.359874	1.06348	40	0.2094	2376.9	0.1969
male-biased	NFkB-p65(RHD)/GM12787-p65-ChIP-Seq(GSE19485)/Homer	WGGGGATTTCCC	0.360235	1.05338	52	0.2723	3121.2	0.2585
male-biased	Mef2c(MADS)/GM12878-Mef2c-ChIP-Seq(GSE32465)/Homer	DCYAAAAATAGM	0.360235	1.04566	63	0.3298	3807.4	0.3154
male-biased	EBNA1(EBV-virus)/Raji-EBNA1-ChIP-Seq(GSE30709)/Homer	GGYAGCAYDTGCTDCCCNNN	0.360595	1.59091	2	0.0105	79.8	0.0066
male-biased	Brachyury(T-box)/Mesoendoderm-Brachyury-ChIP-exo(GSE54963)/Homer	ANTTMRCASBNNNGTGYKAAN	0.363128	1.09402	22	0.1152	1271.3	0.1053
male-biased	Foxo1(Forkhead)/RAW-Foxo1-ChIP-Seq(Fan_et_al.)/Homer	CTGTTTAC	0.363491	1.02362	125	0.6545	7719.2	0.6394
male-biased	Foxa3(Forkhead)/Liver-Foxa3-ChIP-Seq(GSE77670)/Homer	BSNTGTTTACWYWGN	0.364583	1.07873	28	0.1466	1640.6	0.1359
male-biased	Hoxb4(Homeobox)/ES-Hoxb4-ChIP-Seq(GSE34014)/Homer	TGATTRATGGCY	0.366045	1.11823	15	0.0785	847.9	0.0702
male-biased	ETS:RUNX(ETS,Runt)/Jurkat-RUNX1-ChIP-Seq(GSE17954)/Homer	RCAGGATGTGGT	0.367512	1.12935	13	0.0681	727.5	0.0603
male-biased	Mef2a(MADS)/HL1-Mef2a.biotin-ChIP-Seq(GSE21529)/Homer	CYAAAAATAG	0.367879	1.04652	58	0.3037	3503.3	0.2902
male-biased	GFX(?)/Promoter/Homer	ATTCTCGCGAGA	0.371614	1.25359	5	0.0262	252.6	0.0209
male-biased	c-Jun-CRE(bZIP)/K562-cJun-ChIP-Seq(GSE31477)/Homer	ATGACGTCATCY	0.371948	1.07235	30	0.1571	1769.1	0.1465
male-biased	PU.1:IRF8(ETS:IRF)/pDC-Irf8-ChIP-Seq(GSE66899)/Homer	GGAAGTGAAAST	0.375048	1.09581	19	0.0995	1096.3	0.0908
male-biased	OCT4-SOX2-TCF-NANOG(POU,Homeobox,HMG)/mES-Oct4-ChIP-Seq(GSE11431)/Homer	ATTTGCATAACAATG	0.375086	1.10285	17	0.089	974.4	0.0807
male-biased	Sp2(Zf)/HEK293-Sp2.eGFP-ChIP-Seq(Encode)/Homer	YGGCCCCGCCCC	0.378894	1.01514	155	0.8115	9651.9	0.7994
male-biased	Nkx3.1(Homeobox)/LNCaP-Nkx3.1-ChIP-Seq(GSE28264)/Homer	AAGCACTTAA	0.383468	1.01495	153	0.801	9527.8	0.7892
male-biased	Pknox1(Homeobox)/ES-Prep1-ChIP-Seq(GSE63282)/Homer	SCTGTCAVTCAV	0.383544	1.07885	23	0.1204	1347.2	0.1116
male-biased	Egr2(Zf)/Thymocytes-Egr2-ChIP-Seq(GSE34254)/Homer	NGCGTGGGCGGR	0.383736	1.05475	39	0.2042	2336.9	0.1936
male-biased	Pdx1(Homeobox)/Islet-Pdx1-ChIP-Seq(SRA008281)/Homer	YCATYAATCA	0.38512	1.0375	65	0.3403	3959.8	0.328
male-biased	MyoG(bHLH)/C2C12-MyoG-ChIP-Seq(GSE36024)/Homer	AACAGCTG	0.389964	1.02902	86	0.4503	5283.2	0.4376
male-biased	Gfi1b(Zf)/HPC7-Gfi1b-ChIP-Seq(GSE22178)/Homer	MAATCACTGC	0.390354	1.0365	64	0.3351	3902.9	0.3233
male-biased	IRF8(IRF)/BMDM-IRF8-ChIP-Seq(GSE77884)/Homer	GRAASTGAAAST	0.394238	1.05469	35	0.1832	2097.1	0.1737
male-biased	Rfx1(HTH)/NPC-H3K4me1-ChIP-Seq(GSE16256)/Homer	KGTTGCCATGGCAA	0.395186	1.0707	24	0.1257	1417.1	0.1174
male-biased	KLF5(Zf)/LoVo-KLF5-ChIP-Seq(GSE49402)/Homer	DGGGYGKGGC	0.399596	1.0146	146	0.7644	9095.6	0.7534
male-biased	TEAD1(TEAD)/HepG2-TEAD1-ChIP-Seq(Encode)/Homer	CYRCATTCCA	0.403532	1.0282	78	0.4084	4795.6	0.3972
male-biased	Tcf21(bHLH)/ArterySmoothMuscle-Tcf21-ChIP-Seq(GSE61369)/Homer	NAACAGCTGG	0.404461	1.02794	78	0.4084	4796.2	0.3973
male-biased	Sox17(HMG)/Endoderm-Sox17-ChIP-Seq(GSE61475)/Homer	CCATTGTTYB	0.404704	1.03812	52	0.2723	3166.4	0.2623
male-biased	TCFL2(HMG)/K562-TCF7L2-ChIP-Seq(GSE29196)/Homer	ACWTCAAAGG	0.406163	1.17164	6	0.0314	323.6	0.0268
male-biased	Sox9(HMG)/Limb-SOX9-ChIP-Seq(GSE73225)/Homer	AGGVNCCTTTGT	0.413747	1.03153	60	0.3141	3676.8	0.3045
male-biased	E2F3(E2F)/MEF-E2F3-ChIP-Seq(GSE71376)/Homer	BTKGGCGGGAAA	0.417237	1.01947	103	0.5393	6386.2	0.529
male-biased	NFkB-p65-Rel(RHD)/ThioMac-LPS-Expression(GSE23622)/Homer	GGAAATTCCC	0.417321	1.15441	6	0.0314	327.8	0.0272
male-biased	Tlx?(NR)/NPC-H3K4me1-ChIP-Seq(GSE16256)/Homer	CTGGCAGSCTGCCA	0.417905	1.04521	34	0.178	2055.8	0.1703
male-biased	LXRE(NR),DR4/RAW-LXRb.biotin-ChIP-Seq(GSE21512)/Homer	RGGTTACTANAGGTCA	0.422274	1.06803	18	0.0942	1065	0.0882
male-biased	FoxL2(Forkhead)/Ovary-FoxL2-ChIP-Seq(GSE60858)/Homer	WWTRTAAACAVG	0.425241	1.02555	69	0.3613	4253.3	0.3523
male-biased	VDR(NR),DR3/GM10855-VDR+vitD-ChIP-Seq(GSE22484)/Homer	ARAGGTCANWGAGTTCANNN	0.427201	1.05972	20	0.1047	1192.5	0.0988
male-biased	KLF14(Zf)/HEK293-KLF14.GFP-ChIP-Seq(GSE58341)/Homer	RGKGGGCGKGGC	0.433571	1.00916	162	0.8482	10147.8	0.8405
male-biased	Zic(Zf)/Cerebellum-ZIC1.2-ChIP-Seq(GSE60731)/Homer	CCTGCTGAGH	0.434309	1.0213	76	0.3979	4703.4	0.3896
male-biased	Nr5a2(NR)/Pancreas-LRH1-ChIP-Seq(GSE34295)/Homer	BTCAAGGTCA	0.435613	1.02601	58	0.3037	3573.3	0.296
male-biased	EKLF(Zf)/Erythrocyte-Klf1-ChIP-Seq(GSE20478)/Homer	NWGGGTGTGGCY	0.436922	1.04878	23	0.1204	1385.9	0.1148
male-biased	Olig2(bHLH)/Neuron-Olig2-ChIP-Seq(GSE30882)/Homer	RCCATMTGTT	0.438366	1.0135	119	0.623	7421.2	0.6147
male-biased	Elf4(ETS)/BMDM-Elf4-ChIP-Seq(GSE88699)/Homer	ACTTCCKGKT	0.441225	1.01617	96	0.5026	5971.7	0.4946
male-biased	RAR:RXR(NR),DR5/ES-RAR-ChIP-Seq(GSE56893)/Homer	AGGTCAAGGTCA	0.441269	1.0735	12	0.0628	705.8	0.0585
male-biased	Tbox:Smad(T-box,MAD)/ESCd5-Smad2_3-ChIP-Seq(GSE29422)/Homer	AGGTGHCAGACA	0.441578	1.0621	16	0.0838	953.1	0.0789
male-biased	PPARE(NR),DR1/3T3L1-Pparg-ChIP-Seq(GSE13511)/Homer	TGACCTTTGCCCCA	0.441799	1.01874	81	0.4241	5026.3	0.4163
male-biased	Tcf12(bHLH)/GM12878-Tcf12-ChIP-Seq(GSE32465)/Homer	VCAGCTGYTG	0.441799	1.01851	82	0.4293	5089.4	0.4215
male-biased	KLF6(Zf)/PDAC-KLF6-ChIP-Seq(GSE64557)/Homer	MKGGGYGTGGCC	0.44388	1.01127	132	0.6911	8250.4	0.6834
male-biased	RUNX(Runt)/HPC7-Runx1-ChIP-Seq(GSE22178)/Homer	SAAACCACAG	0.446462	1.02436	53	0.2775	3270.2	0.2709
male-biased	Nanog(Homeobox)/mES-Nanog-ChIP-Seq(GSE11724)/Homer	RGCCATTAAC	0.450769	1.00648	175	0.9162	10990.5	0.9103
male-biased	THRb(NR)/Liver-NR1A2-ChIP-Seq(GSE52613)/Homer	TRAGGTCA	0.452531	1.00601	179	0.9372	11247.2	0.9316
male-biased	NFkB-p50,p52(RHD)/Monocyte-p50-ChIP-Chip(Schreiber_et_al.)/Homer	GGGGGAATCCCC	0.454935	1.04627	19	0.0995	1148.2	0.0951
male-biased	GLIS3(Zf)/Thyroid-Glis3.GFP-ChIP-Seq(GSE103297)/Homer	CTCCCTGGGAGGCCN	0.45749	1.00816	151	0.7906	9468.2	0.7842
male-biased	Etv2(ETS)/ES-ER71-ChIP-Seq(GSE59402)/Homer(0.967)	NNAYTTCCTGHN	0.458085	1.01442	86	0.4503	5359.7	0.4439
male-biased	Ap4(bHLH)/AML-Tfap4-ChIP-Seq(GSE45738)/Homer	NAHCAGCTGD	0.46052	1.01297	91	0.4764	5677.7	0.4703
male-biased	GATA(Zf),IR3/iTreg-Gata3-ChIP-Seq(GSE20898)/Homer	NNNNNBAGATAWYATCTVHN	0.460566	1.05902	12	0.0628	715.5	0.0593
male-biased	NF-E2(bZIP)/K562-NFE2-ChIP-Seq(GSE31477)/Homer	GATGACTCAGCA	0.462689	1.14835	4	0.0209	220	0.0182
male-biased	Znf263(Zf)/K562-Znf263-ChIP-Seq(GSE31477)/Homer	CVGTSCTCCC	0.466359	1.0077	145	0.7592	9096.3	0.7534
male-biased	Phox2b(Homeobox)/CLBGA-PHOX2B-ChIP-Seq(GSE90683)/Homer	TTAATTNAATTA	0.466965	1.03582	21	0.1099	1281.1	0.1061
male-biased	HINFP(Zf)/K562-HINFP.eGFP-ChIP-Seq(Encode)/Homer	TWVGGTCCGC	0.467526	1.01505	67	0.3508	4172.8	0.3456
male-biased	HIF-1b(HLH)/T47D-HIF1b-ChIP-Seq(GSE59937)/Homer	RTACGTGC	0.469118	1.01011	105	0.5497	6570.4	0.5442
male-biased	NFAT:AP1(RHD,bZIP)/Jurkat-NFATC1-ChIP-Seq(Jolma_et_al.)/Homer	SARTGGAAAAWRTGAGTCAB	0.47445	1.04111	15	0.0785	910.7	0.0754
male-biased	Phox2a(Homeobox)/Neuron-Phox2a-ChIP-Seq(GSE31456)/Homer	YTAATYNRATTA	0.476685	1.02057	36	0.1885	2230.5	0.1847
male-biased	ZNF317(Zf)/HEK293-ZNF317.GFP-ChIP-Seq(GSE58341)/Homer	GTCWGCTGTYYCTCT	0.482054	1.06706	7	0.0366	413.6	0.0343
male-biased	NF1-halfsite(CTF)/LNCaP-NF1-ChIP-Seq(Unpublished)/Homer	YTGCCAAG	0.48355	1.00683	121	0.6335	7596.1	0.6292
male-biased	LRF(Zf)/Erythroblasts-ZBTB7A-ChIP-Seq(GSE74977)/Homer	AAGACCCYYN	0.486752	1.00551	143	0.7487	8989.6	0.7446
male-biased	CEBP:AP1(bZIP)/ThioMac-CEBPb-ChIP-Seq(GSE21512)/Homer	DRTGTTGCAA	0.490073	1.01088	55	0.288	3439.2	0.2849
male-biased	NRF1(NRF)/MCF7-NRF1-ChIP-Seq(Unpublished)/Homer	CTGCGCATGCGC	0.490613	1.01355	40	0.2094	2494.7	0.2066
male-biased	Nkx2.5(Homeobox)/HL1-Nkx2.5.biotin-ChIP-Seq(GSE21529)/Homer	RRSCACTYAA	0.493269	1.00467	148	0.7749	9311.6	0.7713
male-biased	Pax7(Paired,Homeobox),long/Myoblast-Pax7-ChIP-Seq(GSE25064)/Homer	TAATCHGATTAC	0.495791	1.13768	3	0.0157	167.1	0.0138
male-biased	E2F6(E2F)/Hela-E2F6-ChIP-Seq(GSE31477)/Homer	GGCGGGAARN	0.496933	1.00598	90	0.4712	5654.7	0.4684
male-biased	ZNF382(Zf)/HEK293-ZNF382.GFP-ChIP-Seq(GSE58341)/Homer	GNCTGTASTRNTGBCTCHTT	0.498825	1.2069	2	0.0105	105	0.0087
male-biased	Ronin(THAP)/ES-Thap11-ChIP-Seq(GSE51522)/Homer	RACTACAACTCCCAGVAKGC	0.500724	1.02951	12	0.0628	736.8	0.061
male-biased	EWS:FLI1-fusion(ETS)/SK_N_MC-EWS:FLI1-ChIP-Seq(SRA014231)/Homer	VACAGGAAAT	0.504645	1.00619	59	0.3089	3706.8	0.307
male-biased	Hoxa13(Homeobox)/ChickenMSG-Hoxa13.Flag-ChIP-Seq(GSE86088)/Homer	CYHATAAAAN	0.505959	1.00352	136	0.712	8566.5	0.7095
male-biased	ZNF7(Zf)/HepG2-ZNF7.Flag-ChIP-Seq(Encode)/Homer	CTGCCWVCTTTTRTA	0.50819	1.00687	42	0.2199	2636.4	0.2184
male-biased	RBPJ:Ebox(?,bHLH)/Panc1-Rbpj1-ChIP-Seq(GSE47459)/Homer	GGGRAARRGRMCAGMTG	0.514582	1.00705	30	0.1571	1883.5	0.156
male-biased	PAX6(Paired,Homeobox)/Forebrain-Pax6-ChIP-Seq(GSE66961)/Homer	NGTGTTCAVTSAAGCGKAAA	0.515561	1.02948	8	0.0419	490.8	0.0407
male-biased	GATA:SCL(Zf,bHLH)/Ter119-SCL-ChIP-Seq(GSE18720)/Homer	CRGCTGBNGNSNNSAGATAA	0.518819	1.02391	9	0.0471	555.2	0.046
male-biased	ZNF467(Zf)/HEK293-ZNF467.GFP-ChIP-Seq(GSE58341)/Homer	TGGGGAAGGGCM	0.522255	1.00133	101	0.5288	6376.4	0.5281
male-biased	GATA3(Zf),DR4/iTreg-Gata3-ChIP-Seq(GSE20898)/Homer	AGATGKDGAGATAAG	0.524138	1.02521	7	0.0366	430.6	0.0357
male-biased	HEB(bHLH)/mES-Heb-ChIP-Seq(GSE53233)/Homer	VCAGCTGBNN	0.528137	1.00096	139	0.7277	8777.1	0.727
male-biased	SCL(bHLH)/HPC7-Scl-ChIP-Seq(GSE13511)/Homer	AVCAGCTG	0.52983	1.00223	180	0.9424	11352.8	0.9403
male-biased	Tbx20(T-box)/Heart-Tbx20-ChIP-Seq(GSE29636)/Homer	GGTGYTGACAGS	0.531262	1.0048	16	0.0838	1007.2	0.0834
male-biased	Hoxd10(Homeobox)/ChickenMSG-Hoxd10.Flag-ChIP-Seq(GSE86088)/Homer	GGCMATGAAA	0.531634	0.999293	81	0.4241	5124.1	0.4244
male-biased	STAT6(Stat)/CD4-Stat6-ChIP-Seq(GSE22104)/Homer	ABTTCYYRRGAA	0.533338	0.998638	42	0.2199	2659	0.2202
male-biased	NeuroD1(bHLH)/Islet-NeuroD1-ChIP-Seq(GSE30298)/Homer	GCCATCTGTT	0.539129	0.996929	62	0.3246	3931.3	0.3256
male-biased	Hoxc9(Homeobox)/Ainv15-Hoxc9-ChIP-Seq(GSE21812)/Homer	GGCCATAAATCA	0.539669	0.99572	40	0.2094	2538.6	0.2103
male-biased	Bapx1(Homeobox)/VertebralCol-Bapx1-ChIP-Seq(GSE36672)/Homer	TTRAGTGSYK	0.545474	0.999616	149	0.7801	9422	0.7804
male-biased	Oct4:Sox17(POU,Homeobox,HMG)/F9-Sox17-ChIP-Seq(GSE44553)/Homer	CCATTGTATGCAAAT	0.547825	0.998267	11	0.0576	697.1	0.0577
male-biased	HOXA1(Homeobox)/mES-Hoxa1-ChIP-Seq(SRP084292)/Homer	TGATKGATGR	0.550901	0.991579	18	0.0942	1147.1	0.095
male-biased	CTCF(Zf)/CD4+-CTCF-ChIP-Seq(Barski_et_al.)/Homer	AYAGTGCCMYCTRGTGGCCA	0.552556	0.991881	14	0.0733	892.1	0.0739
male-biased	THRb(NR)/HepG2-THRb.Flag-ChIP-Seq(Encode)/Homer	GGTCACCTGAGGTCA	0.559618	0.992149	70	0.3665	4459.3	0.3694
male-biased	OCT:OCT-short(POU,Homeobox)/NPC-OCT6-ChIP-Seq(GSE43916)/Homer	ATGCATWATGCATRW	0.561244	0.989792	50	0.2618	3193.2	0.2645
male-biased	BORIS(Zf)/K562-CTCFL-ChIP-Seq(GSE32465)/Homer	CNNBRGCGCCCCCTGSTGGC	0.566261	0.985604	34	0.178	2180.2	0.1806
male-biased	GFY(?)/Promoter/Homer	ACTACAATTCCC	0.569612	0.979947	14	0.0733	902.8	0.0748
male-biased	MafA(bZIP)/Islet-MafA-ChIP-Seq(GSE30298)/Homer	TGCTGACTCA	0.569783	0.987993	55	0.288	3519.8	0.2915
male-biased	DUX4(Homeobox)/Myoblasts-DUX4.V5-ChIP-Seq(GSE75791)/Homer	NWTAAYCYAATCAWN	0.573728	0.990521	4	0.0209	254.4	0.0211
male-biased	PBX1(Homeobox)/MCF7-PBX1-ChIP-Seq(GSE28007)/Homer	GSCTGTCACTCA	0.576661	0.976	7	0.0366	452.7	0.0375
male-biased	KLF10(Zf)/HEK293-KLF10.GFP-ChIP-Seq(GSE58341)/Homer	GGGGGTGTGTCC	0.577238	0.988363	73	0.3822	4668.3	0.3867
male-biased	Hoxa9(Homeobox)/ChickenMSG-Hoxa9.Flag-ChIP-Seq(GSE86088)/Homer	RGCAATNAAA	0.57851	0.99555	141	0.7382	8952	0.7415
male-biased	Brn2(POU,Homeobox)/NPC-Brn2-ChIP-Seq(GSE35496)/Homer	ATGAATATTC	0.58485	0.969907	8	0.0419	521.3	0.0432
male-biased	Esrrb(NR)/mES-Esrrb-ChIP-Seq(GSE11431)/Homer	KTGACCTTGA	0.586548	0.982649	53	0.2775	3409.6	0.2824
male-biased	ZNF692(Zf)/HEK293-ZNF692.GFP-ChIP-Seq(GSE58341)/Homer	GTGGGCCCCA	0.590846	0.969991	21	0.1099	1367.5	0.1133
male-biased	PAX3:FKHR-fusion(Paired,Homeobox)/Rh4-PAX3:FKHR-ChIP-Seq(GSE19063)/Homer	ACCRTGACTAATTNN	0.599596	0.961942	14	0.0733	920	0.0762
male-biased	EHF(ETS)/LoVo-EHF-ChIP-Seq(GSE49402)/Homer	AVCAGGAAGT	0.600315	0.988314	105	0.5497	6715.6	0.5562
male-biased	Unknown(Homeobox)/Limb-p300-ChIP-Seq/Homer	SSCMATWAAA	0.602179	0.978146	53	0.2775	3425.1	0.2837
male-biased	Bcl6(Zf)/Liver-Bcl6-ChIP-Seq(GSE31578)/Homer	NNNCTTTCCAGGAAA	0.60236	0.986513	95	0.4974	6087.3	0.5042
male-biased	ZNF416(Zf)/HEK293-ZNF416.GFP-ChIP-Seq(GSE58341)/Homer	WDNCTGGGCA	0.605561	0.988995	115	0.6021	7350.2	0.6088
male-biased	COUP-TFII(NR)/K562-NR2F1-ChIP-Seq(Encode)/Homer	GKBCARAGGTCA	0.607198	0.989203	119	0.623	7603.3	0.6298
male-biased	E2A(bHLH),near_PU.1/Bcell-PU.1-ChIP-Seq(GSE21512)/Homer	NVCACCTGBN	0.60811	0.989203	119	0.623	7604	0.6298
male-biased	AMYB(HTH)/Testes-AMYB-ChIP-Seq(GSE44588)/Homer	TGGCAGTTGG	0.610669	0.987811	113	0.5916	7230.8	0.5989
male-biased	GLI3(Zf)/Limb-GLI3-ChIP-Chip(GSE11077)/Homer	CGTGGGTGGTCC	0.611525	0.952448	13	0.0681	862.9	0.0715
male-biased	Smad4(MAD)/ESC-SMAD4-ChIP-Seq(GSE29422)/Homer	VBSYGTCTGG	0.614406	0.988261	119	0.623	7611.6	0.6304
male-biased	Tgif1(Homeobox)/mES-Tgif1-ChIP-Seq(GSE55404)/Homer	YTGWCADY	0.616992	0.992571	148	0.7749	9426.1	0.7807
male-biased	MafF(bZIP)/HepG2-MafF-ChIP-Seq(GSE31477)/Homer	HWWGTCAGCAWWTTT	0.618474	0.957606	22	0.1152	1452.4	0.1203
male-biased	Maz(Zf)/HepG2-Maz-ChIP-Seq(GSE31477)/Homer	GGGGGGGG	0.620022	0.99054	138	0.7225	8806.1	0.7294
male-biased	Rfx2(HTH)/LoVo-RFX2-ChIP-Seq(GSE49402)/Homer	GTTGCCATGGCAACM	0.62257	0.942943	12	0.0628	803.6	0.0666
male-biased	FXR(NR),IR1/Liver-FXR-ChIP-Seq(Chong_et_al.)/Homer	AGGTCANTGACCTB	0.624315	0.964641	37	0.1937	2424	0.2008
male-biased	RARa(NR)/K562-RARa-ChIP-Seq(Encode)/Homer	TTGAMCTTTG	0.625252	0.993869	161	0.8429	10239.1	0.8481
male-biased	p73(p53)/Trachea-p73-ChIP-Seq(PRJNA310161)/Homer	NRRRCAWGTCCDGRCATGYY	0.625878	0.934524	3	0.0157	203.3	0.0168
male-biased	c-Myc(bHLH)/LNCAP-cMyc-ChIP-Seq(Unpublished)/Homer	VCCACGTG	0.626567	0.97166	55	0.288	3578.9	0.2964
male-biased	ZKSCAN1(Zf)/HepG2-ZKSCAN1-ChIP-Seq(Encode)/Homer	GCACAYAGTAGGKCY	0.629896	0.920705	4	0.0209	273.5	0.0227
male-biased	Atf2(bZIP)/3T3L1-Atf2-ChIP-Seq(GSE56872)/Homer	NRRTGACGTCAT	0.634004	0.95676	30	0.1571	1982.6	0.1642
male-biased	ZBTB12(Zf)/HEK293-ZBTB12.GFP-ChIP-Seq(GSE58341)/Homer	NGNTCTAGAACCNGV	0.635337	0.959776	36	0.1885	2370.8	0.1964
male-biased	IRF1(IRF)/PBMC-IRF1-ChIP-Seq(GSE43036)/Homer	GAAAGTGAAAGT	0.636291	0.936726	13	0.0681	877.7	0.0727
male-biased	RXR(NR),DR1/3T3L1-RXR-ChIP-Seq(GSE13511)/Homer	TAGGGCAAAGGTCA	0.63916	0.978435	91	0.4764	5877.9	0.4869
male-biased	Rfx5(HTH)/GM12878-Rfx5-ChIP-Seq(GSE31477)/Homer	SCCTAGCAACAG	0.64044	0.952919	29	0.1518	1923	0.1593
male-biased	ARE(NR)/LNCAP-AR-ChIP-Seq(GSE27824)/Homer	RGRACASNSTGTYCYB	0.640632	0.93841	16	0.0838	1077.6	0.0893
male-biased	bZIP:IRF(bZIP,IRF)/Th17-BatF-ChIP-Seq(GSE39756)/Homer	NAGTTTCABTHTGACTNW	0.643264	0.956159	35	0.1832	2313.8	0.1916
male-biased	Oct2(POU,Homeobox)/Bcell-Oct2-ChIP-Seq(GSE21512)/Homer	ATATGCAAAT	0.644359	0.947864	25	0.1309	1667.5	0.1381
male-biased	p53(p53)/Saos-p53-ChIP-Seq(GSE15780)/Homer	RRCATGYCYRGRCATGYYYN	0.644874	0.909722	5	0.0262	347.2	0.0288
male-biased	p53(p53)/Saos-p53-ChIP-Seq/Homer	RRCATGYCYRGRCATGYYYN	0.644874	0.909722	5	0.0262	347.2	0.0288
male-biased	Six2(Homeobox)/NephronProgenitor-Six2-ChIP-Seq(GSE39837)/Homer	GWAAYHTGAKMC	0.645132	0.973671	77	0.4031	4998.1	0.414
male-biased	Egr1(Zf)/K562-Egr1-ChIP-Seq(GSE32465)/Homer	TGCGTGGGYG	0.646682	0.977476	92	0.4817	5949.6	0.4928
male-biased	E2A(bHLH)/proBcell-E2A-ChIP-Seq(GSE21978)/Homer	DNRCAGCTGY	0.649144	0.983115	119	0.623	7650.4	0.6337
male-biased	ZNF16(Zf)/HEK293-ZNF16.GFP-ChIP-Seq(GSE58341)/Homer	MACCTTCYATGGCTCCCTAKTGCCY	0.657113	0.928571	1	0.0052	67.2	0.0056
male-biased	Max(bHLH)/K562-Max-ChIP-Seq(GSE31477)/Homer	RCCACGTGGYYN	0.662589	0.959817	52	0.2723	3425.7	0.2837
male-biased	Pit1(Homeobox)/GCrat-Pit1-ChIP-Seq(GSE58009)/Homer	ATGMATATDC	0.664381	0.965859	67	0.3508	4385.6	0.3632
male-biased	RUNX-AML(Runt)/CD4+-PolII-ChIP-Seq(Barski_et_al.)/Homer	GCTGTGGTTW	0.670521	0.954787	48	0.2513	3177.7	0.2632
male-biased	Tbr1(T-box)/Cortex-Tbr1-ChIP-Seq(GSE71384)/Homer	AAGGTGTKAA	0.673141	0.972722	94	0.4921	6107.8	0.5059
male-biased	E-box(bHLH)/Promoter/Homer	SSGGTCACGTGA	0.673815	0.908828	12	0.0628	834.7	0.0691
male-biased	Srebp1a(bHLH)/HepG2-Srebp1a-ChIP-Seq(GSE31477)/Homer	RTCACSCCAY	0.676718	0.925864	21	0.1099	1433	0.1187
male-biased	RFX(HTH)/K562-RFX3-ChIP-Seq(SRA012198)/Homer	CGGTTGCCATGGCAAC	0.677057	0.904239	11	0.0576	769.4	0.0637
male-biased	Bcl11a(Zf)/HSPC-BCL11A-ChIP-Seq(GSE104676)/Homer	TYTGACCASWRG	0.677802	0.958791	60	0.3141	3954.8	0.3276
male-biased	NFIL3(bZIP)/HepG2-NFIL3-ChIP-Seq(Encode)/Homer	VTTACGTAAYNNNNN	0.67787	0.955579	53	0.2775	3506.4	0.2904
male-biased	Atf7(bZIP)/3T3L1-Atf7-ChIP-Seq(GSE56872)/Homer	NGRTGACGTCAY	0.680042	0.951295	47	0.2461	3123.1	0.2587
male-biased	Fox:Ebox(Forkhead,bHLH)/Panc1-Foxa2-ChIP-Seq(GSE47459)/Homer	NNNVCTGWGYAAACASN	0.684888	0.958442	63	0.3298	4155	0.3441
male-biased	ERG(ETS)/VCaP-ERG-ChIP-Seq(GSE14097)/Homer	ACAGGAAGTG	0.691633	0.97729	120	0.6283	7762.5	0.6429
male-biased	TR4(NR),DR1/Hela-TR4-ChIP-Seq(GSE24685)/Homer	GAGGTCAAAGGTCA	0.704618	0.87384	9	0.0471	650.2	0.0539
male-biased	Nur77(NR)/K562-NR4A1-ChIP-Seq(GSE31363)/Homer	TGACCTTTNCNT	0.712126	0.882022	12	0.0628	859.2	0.0712
male-biased	p63(p53)/Keratinocyte-p63-ChIP-Seq(GSE17611)/Homer	NNDRCATGYCYNRRCATGYH	0.714766	0.912854	24	0.1257	1662.2	0.1377
male-biased	MyoD(bHLH)/Myotube-MyoD-ChIP-Seq(GSE21614)/Homer	RRCAGCTGYTSY	0.714981	0.952484	67	0.3508	4446.2	0.3683
male-biased	Pit1+1bp(Homeobox)/GCrat-Pit1-ChIP-Seq(GSE58009)/Homer	ATGCATAATTCA	0.715839	0.92	29	0.1518	1992	0.165
male-biased	Hoxd12(Homeobox)/ChickenMSG-Hoxd12.Flag-ChIP-Seq(GSE86088)/Homer	HDGYAATGAAAN	0.720651	0.972374	119	0.623	7735.5	0.6407
male-biased	PRDM1(Zf)/Hela-PRDM1-ChIP-Seq(GSE31477)/Homer	ACTTTCACTTTC	0.722816	0.937167	47	0.2461	3171	0.2626
male-biased	MNT(bHLH)/HepG2-MNT-ChIP-Seq(Encode)/Homer	DGCACACGTG	0.726803	0.949391	67	0.3508	4461.3	0.3695
male-biased	ZEB2(Zf)/SNU398-ZEB2-ChIP-Seq(GSE103048)/Homer	GNMCAGGTGTGC	0.728476	0.961093	92	0.4817	6051.7	0.5012
male-biased	Foxa2(Forkhead)/Liver-Foxa2-ChIP-Seq(GSE25694)/Homer	CYTGTTTACWYW	0.728987	0.94014	54	0.2827	3630.6	0.3007
male-biased	SCRT1(Zf)/HEK293-SCRT1.eGFP-ChIP-Seq(Encode)/Homer	GCAACAGGTG	0.743044	0.901922	26	0.1361	1821.5	0.1509
male-biased	EWS:ERG-fusion(ETS)/CADO_ES1-EWS:ERG-ChIP-Seq(SRA014231)/Homer	ATTTCCTGTN	0.743862	0.934658	53	0.2775	3584.4	0.2969
male-biased	PSE(SNAPc)/K562-mStart-Seq/Homer	WAVTCACCMTAASYDAAAAG	0.746843	0.918744	38	0.199	2614.8	0.2166
male-biased	ZNF652/HepG2-ZNF652.Flag-ChIP-Seq(Encode)/Homer	TTAACCCTTTVNKKN	0.74789	0.88844	21	0.1099	1493.3	0.1237
male-biased	ISRE(IRF)/ThioMac-LPS-Expression(GSE23622)/Homer	AGTTTCASTTTC	0.756994	0.793939	5	0.0262	399	0.033
male-biased	HNF6(Homeobox)/Liver-Hnf6-ChIP-Seq(ERP000394)/Homer	NTATYGATCH	0.758509	0.915285	39	0.2042	2693.5	0.2231
male-biased	HOXB13(Homeobox)/ProstateTumor-HOXB13-ChIP-Seq(GSE56288)/Homer	TTTTATKRGG	0.763074	0.944906	76	0.3979	5084.3	0.4211
male-biased	Zfp281(Zf)/ES-Zfp281-ChIP-Seq(GSE81042)/Homer	CCCCTCCCCCAC	0.766209	0.904931	34	0.178	2374.8	0.1967
male-biased	GRE(NR),IR3/RAW264.7-GRE-ChIP-Seq(Unpublished)/Homer	VAGRACAKWCTGTYC	0.766669	0.854312	14	0.0733	1036.1	0.0858
male-biased	E2F(E2F)/Hela-CellCycle-Expression/Homer	TTSGCGCGAAAA	0.767436	0.831746	10	0.0524	760.2	0.063
male-biased	RARg(NR)/ES-RARg-ChIP-Seq(GSE30538)/Homer	AGGTCAAGGTCA	0.768742	0.719178	2	0.0105	176.3	0.0146
male-biased	Slug(Zf)/Mesoderm-Snai2-ChIP-Seq(GSE61475)/Homer	SNGCACCTGCHS	0.770281	0.930168	58	0.3037	3941.5	0.3265
male-biased	Ets1-distal(ETS)/CD4+-PolII-ChIP-Seq(Barski_et_al.)/Homer	MACAGGAAGT	0.770358	0.873228	20	0.1047	1447.8	0.1199
male-biased	IRF:BATF(IRF:bZIP)/pDC-Irf8-ChIP-Seq(GSE66899)/Homer	CTTTCANTATGACTV	0.772982	0.810445	8	0.0419	623.7	0.0517
male-biased	TEAD(TEA)/Fibroblast-PU.1-ChIP-Seq(Unpublished)/Homer	YCWGGAATGY	0.775537	0.919166	48	0.2513	3301	0.2734
male-biased	DMRT1(DM)/Testis-DMRT1-ChIP-Seq(GSE64892)/Homer	TWGHWACAWTGTWDC	0.776157	0.856851	16	0.0838	1181	0.0978
male-biased	ZEB1(Zf)/PDAC-ZEB1-ChIP-Seq(GSE64557)/Homer	VCAGGTRDRY	0.776856	0.968741	132	0.6911	8613.6	0.7134
male-biased	CEBP:CEBP(bZIP)/MEF-Chop-ChIP-Seq(GSE35681)/Homer	NTNATGCAAYMNNHTGMAAY	0.777089	0.829971	11	0.0576	837.6	0.0694
male-biased	ZNF675(Zf)/HEK293-ZNF675.GFP-ChIP-Seq(GSE58341)/Homer	ARGAGGMCAAAATGW	0.778334	0.823899	10	0.0524	768.4	0.0636
male-biased	Tbx6(T-box)/ESC-Tbx6-ChIP-Seq(GSE93524)/Homer	DAGGTGTBAA	0.782705	0.943309	82	0.4293	5494.8	0.4551
male-biased	ZFX(Zf)/mES-Zfx-ChIP-Seq(GSE11431)/Homer	AGGCCTRG	0.784193	0.958797	112	0.5864	7384.2	0.6116
male-biased	Atf1(bZIP)/K562-ATF1-ChIP-Seq(GSE31477)/Homer	GATGACGTCA	0.784193	0.931308	65	0.3403	4411.5	0.3654
male-biased	IRF2(IRF)/Erythroblas-IRF2-ChIP-Seq(GSE36985)/Homer	GAAASYGAAASY	0.787257	0.806507	9	0.0471	704.7	0.0584
male-biased	n-Myc(bHLH)/mES-nMyc-ChIP-Seq(GSE11431)/Homer	VRCCACGTGG	0.788518	0.923267	57	0.2984	3902.6	0.3232
male-biased	Pbx3(Homeobox)/GM12878-PBX3-ChIP-Seq(GSE32465)/Homer	SCTGTCAMTCAN	0.791916	0.850048	17	0.089	1264.6	0.1047
male-biased	STAT6(Stat)/Macrophage-Stat6-ChIP-Seq(GSE38377)/Homer	TTCCKNAGAA	0.795169	0.896759	37	0.1937	2607.5	0.216
male-biased	HNF1b(Homeobox)/PDAC-HNF1B-ChIP-Seq(GSE64557)/Homer	GTTAATNATTAA	0.799315	0.818774	12	0.0628	925.8	0.0767
male-biased	ZNF264(Zf)/HEK293-ZNF264.GFP-ChIP-Seq(GSE58341)/Homer	RGGGCACTAACY	0.799315	0.921539	59	0.3089	4047.1	0.3352
male-biased	CUX1(Homeobox)/K562-CUX1-ChIP-Seq(GSE92882)/Homer	TATCGATNAN	0.801476	0.906627	46	0.2408	3206.1	0.2656
male-biased	TFE3(bHLH)/MEF-TFE3-ChIP-Seq(GSE75757)/Homer	GTCACGTGACYV	0.806864	0.781716	8	0.0419	647.6	0.0536
male-biased	CDX4(Homeobox)/ZebrafishEmbryos-Cdx4.Myc-ChIP-Seq(GSE48254)/Homer	NGYCATAAAWCH	0.80856	0.921744	63	0.3298	4319.8	0.3578
male-biased	ZNF136(Zf)/HEK293-ZNF136.GFP-ChIP-Seq(GSE58341)/Homer	YTKGATAHAGTATTCTWGGTNGGCA	0.80945	0.787625	9	0.0471	721.6	0.0598
male-biased	MITF(bHLH)/MastCells-MITF-ChIP-Seq(GSE48085)/Homer	RTCATGTGAC	0.811152	0.92355	66	0.3455	4516.5	0.3741
male-biased	WT1(Zf)/Kidney-WT1-ChIP-Seq(GSE90016)/Homer	MCTCCCMCRCAB	0.812288	0.931808	77	0.4031	5222.9	0.4326
male-biased	Meis1(Homeobox)/MastCells-Meis1-ChIP-Seq(GSE48085)/Homer	VGCTGWCAVB	0.813264	0.949855	106	0.555	7054.4	0.5843
male-biased	Dlx3(Homeobox)/Kerainocytes-Dlx3-ChIP-Seq(GSE89884)/Homer	NDGTAATTAC	0.818485	0.904943	50	0.2618	3492.3	0.2893
male-biased	Hand2(bHLH)/Mesoderm-Hand2-ChIP-Seq(GSE61475)/Homer	TGACANARRCCAGRC	0.821355	0.875131	32	0.1675	2310.8	0.1914
male-biased	JunD(bZIP)/K562-JunD-ChIP-Seq/Homer	ATGACGTCATCN	0.825224	0.75	7	0.0366	588.7	0.0488
male-biased	BMYB(HTH)/Hela-BMYB-ChIP-Seq(GSE27030)/Homer	NHAACBGYYV	0.827125	0.948479	109	0.5707	7264.1	0.6017
male-biased	Hoxd13(Homeobox)/ChickenMSG-Hoxd13.Flag-ChIP-Seq(GSE86088)/Homer	NCYAATAAAA	0.827952	0.942364	99	0.5183	6640.8	0.55
male-biased	p53(p53)/mES-cMyc-ChIP-Seq(GSE11431)/Homer	ACATGCCCGGGCAT	0.831686	0.55914	1	0.0052	112.8	0.0093
male-biased	EBF2(EBF)/BrownAdipose-EBF2-ChIP-Seq(GSE97114)/Homer	NABTCCCWDGGGAVH	0.833935	0.927146	79	0.4136	5386.1	0.4461
male-biased	IRF4(IRF)/GM12878-IRF4-ChIP-Seq(GSE32465)/Homer	ACTGAAACCA	0.851973	0.858974	32	0.1675	2354.6	0.195
male-biased	Arnt:Ahr(bHLH)/MCF7-Arnt-ChIP-Seq(Lo_et_al.)/Homer	TBGCACGCAA	0.85257	0.907392	64	0.3351	4458.4	0.3693
male-biased	c-Myc(bHLH)/mES-cMyc-ChIP-Seq(GSE11431)/Homer	VVCCACGTGG	0.852911	0.86939	37	0.1937	2690.1	0.2228
male-biased	bHLHE40(bHLH)/HepG2-BHLHE40-ChIP-Seq(GSE31477)/Homer	KCACGTGMCN	0.855388	0.849468	29	0.1518	2157.1	0.1787
male-biased	Lhx3(Homeobox)/Neuron-Lhx3-ChIP-Seq(GSE31456)/Homer	ADBTAATTAR	0.858559	0.933758	98	0.5131	6633.9	0.5495
male-biased	Ascl1(bHLH)/NeuralTubes-Ascl1-ChIP-Seq(GSE55840)/Homer	NNVVCAGCTGBN	0.858902	0.942436	111	0.5812	7445.4	0.6167
male-biased	Tbx21(T-box)/GM12878-TBX21-ChIP-Seq(Encode)/Homer	AGGTGTGAAA	0.859848	0.909846	69	0.3613	4794.1	0.3971
male-biased	EAR2(NR)/K562-NR2F6-ChIP-Seq(Encode)/Homer	NRBCARRGGTCA	0.861828	0.938988	107	0.5602	7202.9	0.5966
male-biased	Reverb(NR),DR2/RAW-Reverba.biotin-ChIP-Seq(GSE45914)/Homer	GTRGGTCASTGGGTCA	0.865282	0.756899	11	0.0576	918.4	0.0761
male-biased	Cdx2(Homeobox)/mES-Cdx2-ChIP-Seq(GSE14586)/Homer	GYMATAAAAH	0.867968	0.883862	50	0.2618	3576.4	0.2962
male-biased	Nkx6.1(Homeobox)/Islet-Nkx6.1-ChIP-Seq(GSE40975)/Homer	GKTAATGR	0.868316	0.950129	127	0.6649	8448.6	0.6998
male-biased	Pax7(Paired,Homeobox),longest/Myoblast-Pax7-ChIP-Seq(GSE25064)/Homer	NTAATTDGCYAATTANNWWD	0.872232	0.561497	2	0.0105	225.4	0.0187
male-biased	MYB(HTH)/ERMYB-Myb-ChIPSeq(GSE22095)/Homer	GGCVGTTR	0.872843	0.94678	123	0.644	8212.4	0.6802
male-biased	OCT:OCT(POU,Homeobox)/NPC-OCT6-ChIP-Seq(GSE43916)/Homer	YATGCATATRCATRT	0.873279	0.727975	9	0.0471	780.8	0.0647
male-biased	DMRT6(DM)/Testis-DMRT6-ChIP-Seq(GSE60440)/Homer	YDGHTACAWTGTADC	0.878183	0.745149	11	0.0576	933.6	0.0773
male-biased	CLOCK(bHLH)/Liver-Clock-ChIP-Seq(GSE39860)/Homer	GHCACGTG	0.88091	0.865436	43	0.2251	3139.9	0.2601
male-biased	Cux2(Homeobox)/Liver-Cux2-ChIP-Seq(GSE35985)/Homer	HNRAATCAAT	0.884087	0.831325	29	0.1518	2204.9	0.1826
male-biased	COUP-TFII(NR)/Artia-Nr2f2-ChIP-Seq(GSE46497)/Homer	AGRGGTCA	0.884706	0.945942	126	0.6597	8419.7	0.6974
male-biased	X-box(HTH)/NPC-H3K4me1-ChIP-Seq(GSE16256)/Homer	GGTTGCCATGGCAA	0.888429	0.700669	8	0.0419	722.5	0.0598
male-biased	Eomes(T-box)/H9-Eomes-ChIP-Seq(GSE26097)/Homer	ATTAACACCT	0.892436	0.940748	121	0.6335	8130.7	0.6734
male-biased	GATA(Zf),IR4/iTreg-Gata3-ChIP-Seq(GSE20898)/Homer	NAGATWNBNATCTNN	0.894134	0.575092	3	0.0157	329.3	0.0273
male-biased	NPAS2(bHLH)/Liver-NPAS2-ChIP-Seq(GSE39860)/Homer	KCCACGTGAC	0.89476	0.905342	78	0.4084	5446.8	0.4511
male-biased	Unknown-ESC-element(?)/mES-Nanog-ChIP-Seq(GSE11724)/Homer	CACAGCAGGGGG	0.901315	0.853945	43	0.2251	3182.4	0.2636
male-biased	CRE(bZIP)/Promoter/Homer	CSGTGACGTCAC	0.90303	0.800637	24	0.1257	1895.4	0.157
male-biased	bHLHE41(bHLH)/proB-Bhlhe41-ChIP-Seq(GSE93764)/Homer	KCACGTGMCN	0.904295	0.920604	99	0.5183	6797.4	0.563
male-biased	ZNF415(Zf)/HEK293-ZNF415.GFP-ChIP-Seq(GSE58341)/Homer	GRTGMTRGAGCC	0.906078	0.870382	54	0.2827	3921.8	0.3248
male-biased	GATA3(Zf),DR8/iTreg-Gata3-ChIP-Seq(GSE20898)/Homer	AGATSTNDNNDSAGATAASN	0.906304	0.556738	3	0.0157	341	0.0282
male-biased	Srebp2(bHLH)/HepG2-Srebp2-ChIP-Seq(GSE31477)/Homer	CGGTCACSCCAC	0.916778	0.723698	13	0.0681	1136.3	0.0941
male-biased	BMAL1(bHLH)/Liver-Bmal1-ChIP-Seq(GSE39860)/Homer	GNCACGTG	0.91698	0.917737	101	0.5288	6956.2	0.5762
male-biased	HLF(bZIP)/HSC-HLF.Flag-ChIP-Seq(GSE69817)/Homer	RTTATGYAAB	0.918283	0.86347	54	0.2827	3953.3	0.3274
male-biased	Rfx6(HTH)/Min6b1-Rfx6.HA-ChIP-Seq(GSE62844)/Homer	TGTTKCCTAGCAACM	0.918696	0.900166	83	0.4346	5828.7	0.4828
male-biased	ZNF322(Zf)/HEK293-ZNF322.GFP-ChIP-Seq(GSE58341)/Homer	GAGCCTGGTACTGWGCCTGR	0.920848	0.78903	25	0.1309	2002.5	0.1659
male-biased	HIC1(Zf)/Treg-ZBTB29-ChIP-Seq(GSE99889)/Homer	TGCCAGCB	0.926992	0.945684	140	0.733	9358.4	0.7751
male-biased	Mouse_Recombination_Hotspot(Zf)/Testis-DMC1-ChIP-Seq(GSE24438)/Homer	ACTYKNATTCGTGNTACTTC	0.930224	0.518152	3	0.0157	366.1	0.0303
male-biased	ETS:E-box(ETS,bHLH)/HPC7-Scl-ChIP-Seq(GSE22178)/Homer	AGGAARCAGCTG	0.932329	0.551451	4	0.0209	457.8	0.0379
male-biased	PGR(NR)/EndoStromal-PGR-ChIP-Seq(GSE69539)/Homer	AAGAACATWHTGTTC	0.933103	0.683274	11	0.0576	1017.7	0.0843
male-biased	USF1(bHLH)/GM12878-Usf1-ChIP-Seq(GSE32465)/Homer	SGTCACGTGR	0.934494	0.813903	36	0.1885	2796.6	0.2316
male-biased	Lhx1(Homeobox)/EmbryoCarcinoma-Lhx1-ChIP-Seq(GSE70957)/Homer	NNYTAATTAR	0.937086	0.874183	69	0.3613	4990.3	0.4133
male-biased	Usf2(bHLH)/C2C12-Usf2-ChIP-Seq(GSE36030)/Homer	GTCACGTGGT	0.946835	0.783151	30	0.1571	2422.2	0.2006
male-biased	Isl1(Homeobox)/Neuron-Isl1-ChIP-Seq(GSE31456)/Homer	CTAATKGV	0.94838	0.911807	109	0.5707	7556.5	0.6259
male-biased	Smad2(MAD)/ES-SMAD2-ChIP-Seq(GSE29422)/Homer	CTGTCTGG	0.948769	0.912534	110	0.5759	7619.8	0.6311
male-biased	NPAS(bHLH)/Liver-NPAS-ChIP-Seq(GSE39860)/Homer	NVCACGTG	0.952667	0.894402	94	0.4921	6643.3	0.5502
male-biased	MYNN(Zf)/HEK293-MYNN.eGFP-ChIP-Seq(Encode)/Homer	TTCAAAWTAAAAGTC	0.95981	0.682609	15	0.0785	1388.6	0.115
male-biased	Lhx2(Homeobox)/HFSC-Lhx2-ChIP-Seq(GSE48068)/Homer	TAATTAGN	0.960396	0.84943	64	0.3351	4763.3	0.3945
male-biased	ZNF189(Zf)/HEK293-ZNF189.GFP-ChIP-Seq(GSE58341)/Homer	TGGAACAGMA	0.964486	0.835029	58	0.3037	4391.1	0.3637
male-biased	Twist(bHLH)/HMLE-TWIST1-ChIP-Seq(Chang_et_al)/Homer	VCAKCTGGNNNCCAGMTGBN	0.968448	0.51272	5	0.0262	617.4	0.0511
male-biased	Hnf1(Homeobox)/Liver-Foxa2-Chip-Seq(GSE25694)/Homer	GGTTAAWCATTAA	0.976667	0.559413	8	0.0419	904.3	0.0749
male-biased	Zic3(Zf)/mES-Zic3-ChIP-Seq(GSE37889)/Homer	GGCCYCCTGCTGDGH	0.978641	0.811039	55	0.288	4287.8	0.3551
male-biased	Zfp809(Zf)/ES-Zfp809-ChIP-Seq(GSE70799)/Homer	GGGGCTYGKCTGGGA	0.982623	0.708485	26	0.1361	2318.8	0.1921
male-biased	PRDM9(Zf)/Testis-DMC1-ChIP-Seq(GSE35498)/Homer	ADGGYAGYAGCATCT	0.983734	0.711268	27	0.1414	2400.3	0.1988
male-biased	EBF(EBF)/proBcell-EBF-ChIP-Seq(GSE21978)/Homer	DGTCCCYRGGGA	0.989139	0.619364	16	0.0838	1633.9	0.1353
male-biased	Six4(Homeobox)/MCF7-SIX4-ChIP-Seq(Encode)/Homer	TGWAAYCTGABACCB	0.989852	0.217573	1	0.0052	288.1	0.0239
male-biased	NF1:FOXA1(CTF,Forkhead)/LNCAP-FOXA1-ChIP-Seq(GSE27824)/Homer	WNTGTTTRYTTTGGCA	0.99002	0.217573	1	0.0052	289	0.0239
male-biased	Pax8(Paired,Homeobox)/Thyroid-Pax8-ChIP-Seq(GSE26938)/Homer	GTCATGCHTGRCTGS	0.995718	0.615159	20	0.1047	2055.5	0.1702
male-biased	PAX5(Paired,Homeobox)/GM12878-PAX5-ChIP-Seq(GSE32465)/Homer	GCAGCCAAGCRTGACH	0.996632	0.647171	26	0.1361	2539.4	0.2103
male-biased	GRHL2(CP2)/HBE-GRHL2-ChIP-Seq(GSE46194)/Homer	AAACYKGTTWDACMRGTTTB	0.998154	0.551679	16	0.0838	1834.4	0.1519
male-biased	ZNF528(Zf)/HEK293-ZNF528.GFP-ChIP-Seq(GSE58341)/Homer	AGAAATGACTTCCCT	1	0	0	0	21.4	0.0018
male-biased	T1ISRE(IRF)/ThioMac-Ifnb-Expression/Homer	ACTTTCGTTTCT	1	0	0	0	82	0.0068
male-biased	ZFP3(Zf)/HEK293-ZFP3.GFP-ChIP-Seq(GSE58341)/Homer	GGGTTTTGAAGGATGARTAGGAGTT	1	0	0	0	38.7	0.0032
male-biased	REST-NRSF(Zf)/Jurkat-NRSF-ChIP-Seq/Homer	GGMGCTGTCCATGGTGCTGA	1	0	0	0	99.1	0.0082
male-biased	DUX(Homeobox)/C2C12-Dux-ChIP-Seq(GSE87279)/Homer	BCWGATTCAATCAAN	1	0	0	0	10.9	0.0009
male-biased	OCT:OCT(POU,Homeobox)/NPC-Brn1-ChIP-Seq(GSE35496)/Homer	ATGAATATTCATGAG	1	0	0	0	63.6	0.0053
male-biased	CTCF-SatelliteElement(Zf?)/CD4+-CTCF-ChIP-Seq(Barski_et_al.)/Homer	TGCAGTTCCMVNWRTGGCCA	1	0	0	0	71.5	0.0059
male-biased	ZNF41(Zf)/HEK293-ZNF41.GFP-ChIP-Seq(GSE58341)/Homer	CCTCATGGTGYCYTWYTCCCTTGTG	1	0	0	0	108.6	0.009
male-biased	RAR:RXR(NR),DR5/ES-RAR-ChIP-Seq(GSE56893)/Homer	RGGTCADNNAGAGGTCAV	1	0	0	0	173.2	0.0143
female-biased	ZNF143|STAF(Zf)/CUTLL-ZNF143-ChIP-Seq(GSE29600)/Homer	ATTTCCCAGVAKSCY	0.00238156	1.39408	65	0.2968	2558.7	0.2129
female-biased	YY1(Zf)/Promoter/Homer	CAAGATGGCGGC	0.00538036	1.59809	33	0.1507	1133.3	0.0943
female-biased	Elk4(ETS)/Hela-Elk4-ChIP-Seq(GSE31477)/Homer	NRYTTCCGGY	0.00785975	1.17736	123	0.5616	5734.3	0.477
female-biased	GABPA(ETS)/Jurkat-GABPa-ChIP-Seq(GSE17954)/Homer	RACCGGAAGT	0.01408	1.15172	128	0.5845	6100.2	0.5075
female-biased	SF1(NR)/H295R-Nr5a1-ChIP-Seq(GSE44220)/Homer	CAAGGHCANV	0.0146986	1.31998	57	0.2603	2370.9	0.1972
female-biased	RFX(HTH)/K562-RFX3-ChIP-Seq(SRA012198)/Homer	CGGTTGCCATGGCAAC	0.0182425	1.58841	24	0.1096	829.5	0.069
female-biased	CDX4(Homeobox)/ZebrafishEmbryos-Cdx4.Myc-ChIP-Seq(GSE48254)/Homer	NGYCATAAAWCH	0.0201007	1.23325	77	0.3516	3427.2	0.2851
female-biased	Etv2(ETS)/ES-ER71-ChIP-Seq(GSE59402)/Homer(0.967)	NNAYTTCCTGHN	0.0253748	1.15078	115	0.5251	5485.6	0.4563
female-biased	MafF(bZIP)/HepG2-MafF-ChIP-Seq(GSE31477)/Homer	HWWGTCAGCAWWTTT	0.0258356	1.4646	29	0.1324	1086.9	0.0904
female-biased	NRF(NRF)/Promoter/Homer	STGCGCATGCGC	0.0332068	1.25114	60	0.274	2632	0.219
female-biased	Zac1(Zf)/Neuro2A-Plagl1-ChIP-Seq(GSE75942)/Homer	HAWGRGGCCM	0.0395575	1.03724	208	0.9498	11007.7	0.9157
female-biased	GFY-Staf(?,Zf)/Promoter/Homer	RACTACAATTCCCAGAAKGC	0.0428093	1.45939	24	0.1096	903.3	0.0751
female-biased	Rbpj1(?)/Panc1-Rbpj1-ChIP-Seq(GSE47459)/Homer	HTTTCCCASG	0.0448245	1.10186	140	0.6393	6973.7	0.5802
female-biased	Klf9(Zf)/GBM-Klf9-ChIP-Seq(GSE62211)/Homer	GCCACRCCCACY	0.0460513	1.13192	112	0.5114	5431.2	0.4518
female-biased	Fli1(ETS)/CD8-FLI-ChIP-Seq(GSE20898)/Homer	NRYTTCCGGH	0.0473116	1.09178	149	0.6804	7491.1	0.6232
female-biased	Ronin(THAP)/ES-Thap11-ChIP-Seq(GSE51522)/Homer	RACTACAACTCCCAGVAKGC	0.0503377	1.47766	21	0.0959	780.1	0.0649
female-biased	ERG(ETS)/VCaP-ERG-ChIP-Seq(GSE14097)/Homer	ACAGGAAGTG	0.051252	1.08318	156	0.7123	7905.2	0.6576
female-biased	ETS:RUNX(ETS,Runt)/Jurkat-RUNX1-ChIP-Seq(GSE17954)/Homer	RCAGGATGTGGT	0.0590129	1.44864	21	0.0959	795.9	0.0662
female-biased	Gata2(Zf)/K562-GATA2-ChIP-Seq(GSE18829)/Homer	BBCTTATCTS	0.0623495	1.21352	57	0.2603	2577.9	0.2145
female-biased	PSE(SNAPc)/K562-mStart-Seq/Homer	WAVTCACCMTAASYDAAAAG	0.0752454	1.2291	47	0.2146	2098.8	0.1746
female-biased	Pax7(Paired,Homeobox)/Myoblast-Pax7-ChIP-Seq(GSE25064)/Homer	TAATCAATTA	0.0763826	1.6459	11	0.0502	366.6	0.0305
female-biased	ERE(NR),IR3/MCF7-ERa-ChIP-Seq(Unpublished)/Homer	VAGGTCACNSTGACC	0.0876854	1.27604	33	0.1507	1419.7	0.1181
female-biased	Lhx2(Homeobox)/HFSC-Lhx2-ChIP-Seq(GSE48068)/Homer	TAATTAGN	0.089278	1.14156	80	0.3653	3846.7	0.32
female-biased	Gata1(Zf)/K562-GATA1-ChIP-Seq(GSE18829)/Homer	SAGATAAGRV	0.0894568	1.20052	51	0.2329	2331.8	0.194
female-biased	Sp1(Zf)/Promoter/Homer	GGCCCCGCCCCC	0.0898153	1.09181	125	0.5708	6284.6	0.5228
female-biased	Zic3(Zf)/mES-Zic3-ChIP-Seq(GSE37889)/Homer	GGCCYCCTGCTGDGH	0.093294	1.11366	100	0.4566	4928	0.41
female-biased	Egr2(Zf)/Thymocytes-Egr2-ChIP-Seq(GSE34254)/Homer	NGCGTGGGCGGR	0.0979792	1.17283	59	0.2694	2761.7	0.2297
female-biased	Sox3(HMG)/NPC-Sox3-ChIP-Seq(GSE33059)/Homer	CCWTTGTY	0.100259	1.08979	122	0.5571	6145	0.5112
female-biased	ETV1(ETS)/GIST48-ETV1-ChIP-Seq(GSE22441)/Homer	AACCGGAAGT	0.105189	1.06651	151	0.6895	7771.3	0.6465
female-biased	bHLHE41(bHLH)/proB-Bhlhe41-ChIP-Seq(GSE93764)/Homer	KCACGTGMCN	0.109154	1.07138	142	0.6484	7274.9	0.6052
female-biased	RXR(NR),DR1/3T3L1-RXR-ChIP-Seq(GSE13511)/Homer	TAGGGCAAAGGTCA	0.110361	1.08426	124	0.5662	6277	0.5222
female-biased	Klf4(Zf)/mES-Klf4-ChIP-Seq(GSE11431)/Homer	GCCACACCCA	0.110582	1.11947	87	0.3973	4266.3	0.3549
female-biased	ETV4(ETS)/HepG2-ETV4-ChIP-Seq(ENCODE)/Homer	ACCGGAAGTG	0.115903	1.064	150	0.6849	7737.6	0.6437
female-biased	Pax7(Paired,Homeobox),longest/Myoblast-Pax7-ChIP-Seq(GSE25064)/Homer	NTAATTDGCYAATTANNWWD	0.116251	1.96552	5	0.0228	139.6	0.0116
female-biased	Maz(Zf)/HepG2-Maz-ChIP-Seq(GSE31477)/Homer	GGGGGGGG	0.116601	1.04058	187	0.8539	9864.3	0.8206
female-biased	PAX5(Paired,Homeobox),condensed/GM12878-PAX5-ChIP-Seq(GSE32465)/Homer	GTCACGCTCSCTGM	0.118481	1.33285	20	0.0913	823	0.0685
female-biased	TATA-Box(TBP)/Promoter/Homer	CCTTTTAWAGSC	0.119912	1.09196	110	0.5023	5529.1	0.46
female-biased	Sox17(HMG)/Endoderm-Sox17-ChIP-Seq(GSE61475)/Homer	CCATTGTTYB	0.121238	1.15684	58	0.2648	2751.1	0.2289
female-biased	Isl1(Homeobox)/Neuron-Isl1-ChIP-Seq(GSE31456)/Homer	CTAATKGV	0.121968	1.07373	133	0.6073	6799.1	0.5656
female-biased	T1ISRE(IRF)/ThioMac-Ifnb-Expression/Homer	ACTTTCGTTTCT	0.12209	2.53704	3	0.0137	65.2	0.0054
female-biased	RAR:RXR(NR),DR5/ES-RAR-ChIP-Seq(GSE56893)/Homer	AGGTCAAGGTCA	0.123935	1.34975	18	0.0822	731.6	0.0609
female-biased	E-box(bHLH)/Promoter/Homer	SSGGTCACGTGA	0.124431	1.30519	22	0.1005	925.9	0.077
female-biased	THRb(NR)/HepG2-THRb.Flag-ChIP-Seq(Encode)/Homer	GGTCACCTGAGGTCA	0.125431	1.10119	97	0.4429	4834.7	0.4022
female-biased	Foxh1(Forkhead)/hESC-FOXH1-ChIP-Seq(GSE29422)/Homer	NNTGTGGATTSS	0.127581	1.15649	56	0.2557	2658	0.2211
female-biased	Pitx1(Homeobox)/Chicken-Pitx1-ChIP-Seq(GSE38910)/Homer	TAATCCCN	0.127837	1.02643	205	0.9361	10963.1	0.912
female-biased	Stat3(Stat)/mES-Stat3-ChIP-Seq(GSE11431)/Homer	CTTCCGGGAA	0.128478	1.13591	67	0.3059	3236.6	0.2693
female-biased	ZNF136(Zf)/HEK293-ZNF136.GFP-ChIP-Seq(GSE58341)/Homer	YTKGATAHAGTATTCTWGGTNGGCA	0.129899	1.4044	14	0.0639	546.6	0.0455
female-biased	KLF3(Zf)/MEF-Klf3-ChIP-Seq(GSE44748)/Homer	NRGCCCCRCCCHBNN	0.131336	1.07128	132	0.6027	6762.9	0.5626
female-biased	NRF1(NRF)/MCF7-NRF1-ChIP-Seq(Unpublished)/Homer	CTGCGCATGCGC	0.1352	1.1459	59	0.2694	2826.1	0.2351
female-biased	CRE(bZIP)/Promoter/Homer	CSGTGACGTCAC	0.136559	1.17899	44	0.2009	2048	0.1704
female-biased	Hoxa11(Homeobox)/ChickenMSG-Hoxa11.Flag-ChIP-Seq(GSE86088)/Homer	TTTTATGGCM	0.138623	1.06231	143	0.653	7389	0.6147
female-biased	Nkx2.1(Homeobox)/LungAC-Nkx2.1-ChIP-Seq(GSE43252)/Homer	RSCACTYRAG	0.142132	1.03348	192	0.8767	10197.5	0.8483
female-biased	ETS(ETS)/Promoter/Homer	AACCGGAAGT	0.155051	1.11639	71	0.3242	3491.1	0.2904
female-biased	Gata6(Zf)/HUG1N-GATA6-ChIP-Seq(GSE51936)/Homer	YCTTATCTBN	0.155206	1.11857	69	0.3151	3385.7	0.2817
female-biased	Hoxd10(Homeobox)/ChickenMSG-Hoxd10.Flag-ChIP-Seq(GSE86088)/Homer	GGCMATGAAA	0.155517	1.09812	87	0.3973	4348.9	0.3618
female-biased	Phox2a(Homeobox)/Neuron-Phox2a-ChIP-Seq(GSE31456)/Homer	YTAATYNRATTA	0.155517	1.2008	33	0.1507	1508.8	0.1255
female-biased	ELF1(ETS)/Jurkat-ELF1-ChIP-Seq(SRA014231)/Homer	AVCCGGAAGT	0.156453	1.08477	102	0.4658	5161.6	0.4294
female-biased	p53(p53)/Saos-p53-ChIP-Seq(GSE15780)/Homer	RRCATGYCYRGRCATGYYYN	0.158659	1.48375	9	0.0411	332.9	0.0277
female-biased	p53(p53)/Saos-p53-ChIP-Seq/Homer	RRCATGYCYRGRCATGYYYN	0.158659	1.48375	9	0.0411	332.9	0.0277
female-biased	TFE3(bHLH)/MEF-TFE3-ChIP-Seq(GSE75757)/Homer	GTCACGTGACYV	0.161218	1.31949	16	0.0731	665.5	0.0554
female-biased	Lhx1(Homeobox)/EmbryoCarcinoma-Lhx1-ChIP-Seq(GSE70957)/Homer	NNYTAATTAR	0.163654	1.10163	80	0.3653	3985.8	0.3316
female-biased	Hoxa10(Homeobox)/ChickenMSG-Hoxa10.Flag-ChIP-Seq(GSE86088)/Homer	GGYAATGAAA	0.168301	1.14882	47	0.2146	2245.9	0.1868
female-biased	Rfx2(HTH)/LoVo-RFX2-ChIP-Seq(GSE49402)/Homer	GTTGCCATGGCAACM	0.169993	1.26279	20	0.0913	868.6	0.0723
female-biased	HOXB13(Homeobox)/ProstateTumor-HOXB13-ChIP-Seq(GSE56288)/Homer	TTTTATKRGG	0.171016	1.09475	84	0.3836	4211.9	0.3504
female-biased	p53(p53)/mES-cMyc-ChIP-Seq(GSE11431)/Homer	ACATGCCCGGGCAT	0.17853	1.84848	4	0.0183	119.2	0.0099
female-biased	GFY(?)/Promoter/Homer	ACTACAATTCCC	0.181409	1.24223	21	0.0959	927.9	0.0772
female-biased	IRF4(IRF)/GM12878-IRF4-ChIP-Seq(GSE32465)/Homer	ACTGAAACCA	0.18452	1.14795	43	0.1963	2056	0.171
female-biased	Srebp1a(bHLH)/HepG2-Srebp1a-ChIP-Seq(GSE31477)/Homer	RTCACSCCAY	0.187683	1.18296	31	0.1416	1439.4	0.1197
female-biased	Elk1(ETS)/Hela-Elk1-ChIP-Seq(GSE31477)/Homer	HACTTCCGGY	0.187683	1.06895	110	0.5023	5648	0.4699
female-biased	p73(p53)/Trachea-p73-ChIP-Seq(PRJNA310161)/Homer	NRRRCAWGTCCDGRCATGYY	0.188247	1.57471	6	0.0274	209	0.0174
female-biased	COUP-TFII(NR)/Artia-Nr2f2-ChIP-Seq(GSE46497)/Homer	AGRGGTCA	0.193013	1.04069	163	0.7443	8597.4	0.7152
female-biased	KLF10(Zf)/HEK293-KLF10.GFP-ChIP-Seq(GSE58341)/Homer	GGGGGTGTGTCC	0.193592	1.07331	101	0.4612	5165.6	0.4297
female-biased	ZNF264(Zf)/HEK293-ZNF264.GFP-ChIP-Seq(GSE58341)/Homer	RGGGCACTAACY	0.195538	1.08576	84	0.3836	4247.2	0.3533
female-biased	NFIL3(bZIP)/HepG2-NFIL3-ChIP-Seq(Encode)/Homer	VTTACGTAAYNNNNN	0.204334	1.11097	57	0.2603	2815.9	0.2343
female-biased	ETS1(ETS)/Jurkat-ETS1-ChIP-Seq(GSE17954)/Homer	ACAGGAAGTG	0.205153	1.05703	123	0.5616	6386.1	0.5313
female-biased	ZNF675(Zf)/HEK293-ZNF675.GFP-ChIP-Seq(GSE58341)/Homer	ARGAGGMCAAAATGW	0.21246	1.25386	16	0.0731	700.6	0.0583
female-biased	Smad4(MAD)/ESC-SMAD4-ChIP-Seq(GSE29422)/Homer	VBSYGTCTGG	0.21524	1.04172	152	0.6941	8009.3	0.6663
female-biased	Hoxc9(Homeobox)/Ainv15-Hoxc9-ChIP-Seq(GSE21812)/Homer	GGCCATAAATCA	0.215887	1.13487	40	0.1826	1933.6	0.1609
female-biased	JunD(bZIP)/K562-JunD-ChIP-Seq/Homer	ATGACGTCATCN	0.222684	1.26535	14	0.0639	607.5	0.0505
female-biased	OCT4-SOX2-TCF-NANOG(POU,Homeobox,HMG)/mES-Oct4-ChIP-Seq(GSE11431)/Homer	ATTTGCATAACAATG	0.224922	1.25	15	0.0685	659	0.0548
female-biased	ZNF7(Zf)/HepG2-ZNF7.Flag-ChIP-Seq(Encode)/Homer	CTGCCWVCTTTTRTA	0.22605	1.11596	47	0.2146	2311.8	0.1923
female-biased	CEBP(bZIP)/ThioMac-CEBPb-ChIP-Seq(GSE21512)/Homer	ATTGCGCAAC	0.226502	1.09603	61	0.2785	3054	0.2541
female-biased	NF1(CTF)/LNCAP-NF1-ChIP-Seq(Unpublished)/Homer	CYTGGCABNSTGCCAR	0.226729	1.10533	54	0.2466	2682.3	0.2231
female-biased	Unknown(Homeobox)/Limb-p300-ChIP-Seq/Homer	SSCMATWAAA	0.228322	1.10277	55	0.2511	2737.1	0.2277
female-biased	Bapx1(Homeobox)/VertebralCol-Bapx1-ChIP-Seq(GSE36672)/Homer	TTRAGTGSYK	0.228779	1.03166	172	0.7854	9151.6	0.7613
female-biased	Tlx?(NR)/NPC-H3K4me1-ChIP-Seq(GSE16256)/Homer	CTGGCAGSCTGCCA	0.230386	1.11524	46	0.21	2263.7	0.1883
female-biased	Slug(Zf)/Mesoderm-Snai2-ChIP-Seq(GSE61475)/Homer	SNGCACCTGCHS	0.234336	1.07305	83	0.379	4245.5	0.3532
female-biased	Hoxd13(Homeobox)/ChickenMSG-Hoxd13.Flag-ChIP-Seq(GSE86088)/Homer	NCYAATAAAA	0.23457	1.05792	108	0.4932	5604.1	0.4662
female-biased	EBF2(EBF)/BrownAdipose-EBF2-ChIP-Seq(GSE97114)/Homer	NABTCCCWDGGGAVH	0.239309	1.05443	112	0.5114	5829.8	0.485
female-biased	EWS:ERG-fusion(ETS)/CADO_ES1-EWS:ERG-ChIP-Seq(SRA014231)/Homer	ATTTCCTGTN	0.239788	1.08573	66	0.3014	3337.4	0.2776
female-biased	Zfp281(Zf)/ES-Zfp281-ChIP-Seq(GSE81042)/Homer	CCCCTCCCCCAC	0.240028	1.09747	55	0.2511	2750.1	0.2288
female-biased	GFX(?)/Promoter/Homer	ATTCTCGCGAGA	0.241714	1.39738	7	0.032	275.1	0.0229
female-biased	Tbx6(T-box)/ESC-Tbx6-ChIP-Seq(GSE93524)/Homer	DAGGTGTBAA	0.241714	1.05792	104	0.4749	5395.5	0.4489
female-biased	PPARa(NR),DR1/Liver-Ppara-ChIP-Seq(GSE47954)/Homer	VNAGGKCAAAGGTCA	0.24244	1.05677	106	0.484	5506	0.458
female-biased	Nkx2.2(Homeobox)/NPC-Nkx2.2-ChIP-Seq(GSE61673)/Homer	BTBRAGTGSN	0.244632	1.02963	172	0.7854	9169.5	0.7628
female-biased	Egr1(Zf)/K562-Egr1-ChIP-Seq(GSE32465)/Homer	TGCGTGGGYG	0.247091	1.04489	130	0.5936	6829.4	0.5681
female-biased	Hoxd11(Homeobox)/ChickenMSG-Hoxd11.Flag-ChIP-Seq(GSE86088)/Homer	VGCCATAAAA	0.25284	1.03724	147	0.6712	7778.2	0.6471
female-biased	KLF14(Zf)/HEK293-KLF14.GFP-ChIP-Seq(GSE58341)/Homer	RGKGGGCGKGGC	0.25284	1.01701	203	0.9269	10955.8	0.9114
female-biased	TCFL2(HMG)/K562-TCF7L2-ChIP-Seq(GSE29196)/Homer	ACWTCAAAGG	0.255125	1.36752	7	0.032	280.9	0.0234
female-biased	NFY(CCAAT)/Promoter/Homer	RGCCAATSRG	0.256404	1.0613	91	0.4155	4706.3	0.3915
female-biased	X-box(HTH)/NPC-H3K4me1-ChIP-Seq(GSE16256)/Homer	GGTTGCCATGGCAA	0.258205	1.20627	16	0.0731	728.4	0.0606
female-biased	GATA3(Zf),DR8/iTreg-Gata3-ChIP-Seq(GSE20898)/Homer	AGATSTNDNNDSAGATAASN	0.263421	1.35593	7	0.032	283.8	0.0236
female-biased	Foxo1(Forkhead)/RAW-Foxo1-ChIP-Seq(Fan_et_al.)/Homer	CTGTTTAC	0.265272	1.0384	138	0.6301	7294.6	0.6068
female-biased	HNF6(Homeobox)/Liver-Hnf6-ChIP-Seq(ERP000394)/Homer	NTATYGATCH	0.266335	1.10219	43	0.1963	2140.7	0.1781
female-biased	ZNF416(Zf)/HEK293-ZNF416.GFP-ChIP-Seq(GSE58341)/Homer	WDNCTGGGCA	0.266335	1.03609	144	0.6575	7628.2	0.6346
female-biased	Pbx3(Homeobox)/GM12878-PBX3-ChIP-Seq(GSE32465)/Homer	SCTGTCAMTCAN	0.267135	1.13956	27	0.1233	1300.9	0.1082
female-biased	E2F3(E2F)/MEF-E2F3-ChIP-Seq(GSE71376)/Homer	BTKGGCGGGAAA	0.269012	1.03829	136	0.621	7188.9	0.5981
female-biased	STAT1(Stat)/HelaS3-STAT1-ChIP-Seq(GSE12782)/Homer	NATTTCCNGGAAAT	0.271987	1.12969	29	0.1324	1408.3	0.1172
female-biased	Tbx5(T-box)/HL1-Tbx5.biotin-ChIP-Seq(GSE21529)/Homer	AGGTGTCA	0.274996	1.01744	198	0.9041	10681.3	0.8886
female-biased	ZNF528(Zf)/HEK293-ZNF528.GFP-ChIP-Seq(GSE58341)/Homer	AGAAATGACTTCCCT	0.277759	3.06667	1	0.0046	18	0.0015
female-biased	c-Jun-CRE(bZIP)/K562-cJun-ChIP-Seq(GSE31477)/Homer	ATGACGTCATCY	0.283654	1.11087	34	0.1553	1680.7	0.1398
female-biased	STAT6(Stat)/Macrophage-Stat6-ChIP-Seq(GSE38377)/Homer	TTCCKNAGAA	0.285361	1.09076	45	0.2055	2265	0.1884
female-biased	Erra(NR)/HepG2-Erra-ChIP-Seq(GSE31477)/Homer	CAAAGGTCAG	0.289095	1.02371	174	0.7945	9329	0.7761
female-biased	RARa(NR)/K562-RARa-ChIP-Seq(Encode)/Homer	TTGAMCTTTG	0.294346	1.01946	187	0.8539	10068.3	0.8376
female-biased	NFE2L2(bZIP)/HepG2-NFE2L2-ChIP-Seq(Encode)/Homer	AWWWTGCTGAGTCAT	0.301496	1.45238	4	0.0183	151.8	0.0126
female-biased	ZFX(Zf)/mES-Zfx-ChIP-Seq(GSE11431)/Homer	AGGCCTRG	0.301797	1.02845	152	0.6941	8113.2	0.6749
female-biased	Elf4(ETS)/BMDM-Elf4-ChIP-Seq(GSE88699)/Homer	ACTTCCKGKT	0.302704	1.03903	116	0.5297	6127.6	0.5098
female-biased	MafA(bZIP)/Islet-MafA-ChIP-Seq(GSE30298)/Homer	TGCTGACTCA	0.306052	1.05933	70	0.3196	3626.2	0.3017
female-biased	Nr5a2(NR)/Pancreas-LRH1-ChIP-Seq(GSE34295)/Homer	BTCAAGGTCA	0.306972	1.05879	71	0.3242	3681.1	0.3062
female-biased	Sp5(Zf)/mES-Sp5.Flag-ChIP-Seq(GSE72989)/Homer	RGKGGGCGGAGC	0.308819	1.01974	181	0.8265	9742.3	0.8105
female-biased	Usf2(bHLH)/C2C12-Usf2-ChIP-Seq(GSE36030)/Homer	GTCACGTGGT	0.310057	1.07662	48	0.2192	2447.4	0.2036
female-biased	Tbet(T-box)/CD8-Tbet-ChIP-Seq(GSE33802)/Homer	AGGTGTGAAM	0.314114	1.04952	84	0.3836	4393.9	0.3655
female-biased	Oct4:Sox17(POU,Homeobox,HMG)/F9-Sox17-ChIP-Seq(GSE44553)/Homer	CCATTGTATGCAAAT	0.31918	1.1924	11	0.0502	506	0.0421
female-biased	PRDM9(Zf)/Testis-DMC1-ChIP-Seq(GSE35498)/Homer	ADGGYAGYAGCATCT	0.31918	1.07136	49	0.2237	2509.3	0.2088
female-biased	PU.1-IRF(ETS:IRF)/Bcell-PU.1-ChIP-Seq(GSE21512)/Homer	MGGAAGTGAAAC	0.321422	1.0333	123	0.5616	6533.3	0.5435
female-biased	THRb(NR)/Liver-NR1A2-ChIP-Seq(GSE52613)/Homer	TRAGGTCA	0.325954	1.01113	207	0.9452	11236.5	0.9348
female-biased	AR-halfsite(NR)/LNCaP-AR-ChIP-Seq(GSE27824)/Homer	CCAGGAACAG	0.32726	1.0135	199	0.9087	10777	0.8966
female-biased	LRF(Zf)/Erythroblasts-ZBTB7A-ChIP-Seq(GSE74977)/Homer	AAGACCCYYN	0.328243	1.01741	183	0.8356	9872.2	0.8213
female-biased	Chop(bZIP)/MEF-Chop-ChIP-Seq(GSE35681)/Homer	ATTGCATCAT	0.328243	1.12874	19	0.0868	924.4	0.0769
female-biased	HINFP(Zf)/K562-HINFP.eGFP-ChIP-Seq(Encode)/Homer	TWVGGTCCGC	0.335545	1.04062	92	0.4201	4852.1	0.4037
female-biased	GATA3(Zf),DR4/iTreg-Gata3-ChIP-Seq(GSE20898)/Homer	AGATGKDGAGATAAG	0.339935	1.23552	7	0.032	310.9	0.0259
female-biased	ELF5(ETS)/T47D-ELF5-ChIP-Seq(GSE30407)/Homer	ACVAGGAAGT	0.340616	1.04374	81	0.3699	4259.8	0.3544
female-biased	LEF1(HMG)/H1-LEF1-ChIP-Seq(GSE64758)/Homer	CCTTTGATST	0.341298	1.06271	49	0.2237	2530	0.2105
female-biased	CEBP:AP1(bZIP)/ThioMac-CEBPb-ChIP-Seq(GSE21512)/Homer	DRTGTTGCAA	0.341298	1.05749	56	0.2557	2906.4	0.2418
female-biased	FOXA1:AR(Forkhead,NR)/LNCAP-AR-ChIP-Seq(GSE27824)/Homer	AGTAAACAAAAAAGAACAND	0.343352	1.20861	8	0.0365	362.9	0.0302
female-biased	Esrrb(NR)/mES-Esrrb-ChIP-Seq(GSE11431)/Homer	KTGACCTTGA	0.344039	1.05054	66	0.3014	3449.2	0.2869
female-biased	NeuroD1(bHLH)/Islet-NeuroD1-ChIP-Seq(GSE30298)/Homer	GCCATCTGTT	0.345418	1.04396	78	0.3562	4101.4	0.3412
female-biased	NFAT:AP1(RHD,bZIP)/Jurkat-NFATC1-ChIP-Seq(Jolma_et_al.)/Homer	SARTGGAAAAWRTGAGTCAB	0.347844	1.12809	16	0.0731	778.6	0.0648
female-biased	TR4(NR),DR1/Hela-TR4-ChIP-Seq(GSE24685)/Homer	GAGGTCAAAGGTCA	0.350288	1.13223	15	0.0685	727.5	0.0605
female-biased	c-Myc(bHLH)/mES-cMyc-ChIP-Seq(GSE11431)/Homer	VVCCACGTGG	0.352044	1.0546	55	0.2511	2862.2	0.2381
female-biased	OCT:OCT(POU,Homeobox,IR1)/NPC-Brn2-ChIP-Seq(GSE35496)/Homer	ATGAATWATTCATGA	0.357364	1.59649	2	0.0091	68.3	0.0057
female-biased	PRDM10(Zf)/HEK293-PRDM10.eGFP-ChIP-Seq(Encode)/Homer	TGGTACATTCCA	0.366045	1.04581	62	0.2831	3254.5	0.2707
female-biased	ZNF322(Zf)/HEK293-ZNF322.GFP-ChIP-Seq(GSE58341)/Homer	GAGCCTGGTACTGWGCCTGR	0.366045	1.05793	44	0.2009	2282.2	0.1899
female-biased	Nanog(Homeobox)/mES-Nanog-ChIP-Seq(GSE11724)/Homer	RGCCATTAAC	0.371242	1.01101	197	0.8995	10694.3	0.8897
female-biased	Rfx1(HTH)/NPC-H3K4me1-ChIP-Seq(GSE16256)/Homer	KGTTGCCATGGCAA	0.376514	1.0712	29	0.1324	1485.5	0.1236
female-biased	MNT(bHLH)/HepG2-MNT-ChIP-Seq(Encode)/Homer	DGCACACGTG	0.379007	1.03354	83	0.379	4408.3	0.3667
female-biased	ZNF669(Zf)/HEK293-ZNF669.GFP-ChIP-Seq(GSE58341)/Homer	GARTGGTCATCGCCC	0.382969	1.1113	14	0.0639	691.2	0.0575
female-biased	TCF4(bHLH)/SHSY5Y-TCF4-ChIP-Seq(GSE96915)/Homer	SMCATCTGKH	0.383008	1.02315	121	0.5525	6491.1	0.54
female-biased	ZNF189(Zf)/HEK293-ZNF189.GFP-ChIP-Seq(GSE58341)/Homer	TGGAACAGMA	0.384812	1.03214	83	0.379	4414.2	0.3672
female-biased	PBX2(Homeobox)/K562-PBX2-ChIP-Seq(Encode)/Homer	RTGATTKATRGN	0.386586	1.04277	55	0.2511	2894.3	0.2408
female-biased	Prop1(Homeobox)/GHFT1-PROP1.biotin-ChIP-Seq(GSE77302)/Homer	NTAATBNAATTA	0.388757	1.049	45	0.2055	2355.4	0.1959
female-biased	SpiB(ETS)/OCILY3-SPIB-ChIP-Seq(GSE56857)/Homer	AAAGRGGAAGTG	0.388835	1.06672	28	0.1279	1440.8	0.1199
female-biased	Rfx5(HTH)/GM12878-Rfx5-ChIP-Seq(GSE31477)/Homer	SCCTAGCAACAG	0.389341	1.05497	37	0.1689	1924.5	0.1601
female-biased	Smad2(MAD)/ES-SMAD2-ChIP-Seq(GSE29422)/Homer	CTGTCTGG	0.389886	1.01759	147	0.6712	7929.1	0.6596
female-biased	KLF6(Zf)/PDAC-KLF6-ChIP-Seq(GSE64557)/Homer	MKGGGYGTGGCC	0.390315	1.01389	171	0.7808	9257.5	0.7701
female-biased	NFkB-p65-Rel(RHD)/ThioMac-LPS-Expression(GSE23622)/Homer	GGAAATTCCC	0.392704	1.17216	7	0.032	328.3	0.0273
female-biased	Atf2(bZIP)/3T3L1-Atf2-ChIP-Seq(GSE56872)/Homer	NRRTGACGTCAT	0.393215	1.05299	37	0.1689	1927.6	0.1604
female-biased	Mef2b(MADS)/HEK293-Mef2b.V5-ChIP-Seq(GSE67450)/Homer	GCTATTTTTGGM	0.398439	1.02877	83	0.379	4428.4	0.3684
female-biased	Lhx3(Homeobox)/Neuron-Lhx3-ChIP-Seq(GSE31456)/Homer	ADBTAATTAR	0.399796	1.02349	104	0.4749	5577.7	0.464
female-biased	STAT5(Stat)/mCD4+-Stat5-ChIP-Seq(GSE12346)/Homer	RTTTCTNAGAAA	0.403976	1.05628	30	0.137	1558.8	0.1297
female-biased	Gata4(Zf)/Heart-Gata4-ChIP-Seq(GSE35151)/Homer	NBWGATAAGR	0.404421	1.03084	71	0.3242	3780	0.3145
female-biased	GSC(Homeobox)/FrogEmbryos-GSC-ChIP-Seq(DRA000576)/Homer	RGGATTAR	0.406245	1.01968	118	0.5388	6352	0.5284
female-biased	Znf263(Zf)/K562-Znf263-ChIP-Seq(GSE31477)/Homer	CVGTSCTCCC	0.407628	1.01126	179	0.8174	9716.3	0.8083
female-biased	PU.1:IRF8(ETS:IRF)/pDC-Irf8-ChIP-Seq(GSE66899)/Homer	GGAAGTGAAAST	0.408608	1.0716	20	0.0913	1024.1	0.0852
female-biased	Tcf7(HMG)/GM12878-TCF7-ChIP-Seq(Encode)/Homer	CTTTGATGTGSB	0.409385	1.06305	24	0.1096	1239.2	0.1031
female-biased	HRE(HSF)/Striatum-HSF1-ChIP-Seq(GSE38000)/Homer	TTCTAGAABNTTCTA	0.41045	1.07592	18	0.0822	918.1	0.0764
female-biased	EWS:FLI1-fusion(ETS)/SK_N_MC-EWS:FLI1-ChIP-Seq(SRA014231)/Homer	VACAGGAAAT	0.411601	1.02888	71	0.3242	3787.8	0.3151
female-biased	IRF8(IRF)/BMDM-IRF8-ChIP-Seq(GSE77884)/Homer	GRAASTGAAAST	0.415198	1.04388	37	0.1689	1944.8	0.1618
female-biased	USF1(bHLH)/GM12878-Usf1-ChIP-Seq(GSE32465)/Homer	SGTCACGTGR	0.417154	1.03271	56	0.2557	2976.4	0.2476
female-biased	COUP-TFII(NR)/K562-NR2F1-ChIP-Seq(Encode)/Homer	GKBCARAGGTCA	0.421009	1.01398	143	0.653	7740.9	0.644
female-biased	Cdx2(Homeobox)/mES-Cdx2-ChIP-Seq(GSE14586)/Homer	GYMATAAAAH	0.424773	1.03282	51	0.2329	2711.2	0.2255
female-biased	NFkB-p65(RHD)/GM12787-p65-ChIP-Seq(GSE19485)/Homer	WGGGGATTTCCC	0.424816	1.02805	61	0.2785	3255.9	0.2709
female-biased	WT1(Zf)/Kidney-WT1-ChIP-Seq(GSE90016)/Homer	MCTCCCMCRCAB	0.424901	1.01783	110	0.5023	5932.4	0.4935
female-biased	Sox6(HMG)/Myotubes-Sox6-ChIP-Seq(GSE32627)/Homer	CCATTGTTNY	0.426007	1.01809	106	0.484	5714.8	0.4754
female-biased	Atf1(bZIP)/K562-ATF1-ChIP-Seq(GSE31477)/Homer	GATGACGTCA	0.428099	1.02298	78	0.3562	4186	0.3482
female-biased	ZNF16(Zf)/HEK293-ZNF16.GFP-ChIP-Seq(GSE58341)/Homer	MACCTTCYATGGCTCCCTAKTGCCY	0.433094	1.35821	2	0.0091	80.3	0.0067
female-biased	CEBP:CEBP(bZIP)/MEF-Chop-ChIP-Seq(GSE35681)/Homer	NTNATGCAAYMNNHTGMAAY	0.433224	1.07804	13	0.0594	662.8	0.0551
female-biased	Hoxa9(Homeobox)/ChickenMSG-Hoxa9.Flag-ChIP-Seq(GSE86088)/Homer	RGCAATNAAA	0.434787	1.01137	152	0.6941	8249.2	0.6863
female-biased	n-Myc(bHLH)/mES-nMyc-ChIP-Seq(GSE11431)/Homer	VRCCACGTGG	0.435135	1.02122	78	0.3562	4192.3	0.3488
female-biased	IRF3(IRF)/BMDM-Irf3-ChIP-Seq(GSE67343)/Homer	AGTTTCAKTTTC	0.437359	1.03788	33	0.1507	1744.9	0.1452
female-biased	THRa(NR)/C17.2-THRa-ChIP-Seq(GSE38347)/Homer	GGTCANYTGAGGWCA	0.438761	1.0231	65	0.2968	3486.8	0.2901
female-biased	HLF(bZIP)/HSC-HLF.Flag-ChIP-Seq(GSE69817)/Homer	RTTATGYAAB	0.441667	1.02398	58	0.2648	3108	0.2586
female-biased	Max(bHLH)/K562-Max-ChIP-Seq(GSE31477)/Homer	RCCACGTGGYYN	0.442418	1.02204	66	0.3014	3544.8	0.2949
female-biased	RARg(NR)/ES-RARg-ChIP-Seq(GSE30538)/Homer	AGGTCAAGGTCA	0.450995	1.16561	4	0.0183	188.3	0.0157
female-biased	LXRE(NR),DR4/RAW-LXRb.biotin-ChIP-Seq(GSE21512)/Homer	RGGTTACTANAGGTCA	0.451852	1.04831	19	0.0868	995.2	0.0828
female-biased	Foxa3(Forkhead)/Liver-Foxa3-ChIP-Seq(GSE77670)/Homer	BSNTGTTTACWYWGN	0.453573	1.03985	24	0.1096	1267.2	0.1054
female-biased	STAT6(Stat)/CD4-Stat6-ChIP-Seq(GSE22104)/Homer	ABTTCYYRRGAA	0.459094	1.02457	42	0.1918	2250.2	0.1872
female-biased	ZKSCAN1(Zf)/HepG2-ZKSCAN1-ChIP-Seq(Encode)/Homer	GCACAYAGTAGGKCY	0.45914	1.10931	6	0.0274	297.4	0.0247
female-biased	Oct6(POU,Homeobox)/NPC-Pou3f1-ChIP-Seq(GSE35496)/Homer	WATGCAAATGAG	0.466685	1.02979	28	0.1279	1493.1	0.1242
female-biased	SPDEF(ETS)/VCaP-SPDEF-ChIP-Seq(SRA014231)/Homer	ASWTCCTGBT	0.467947	1.01053	103	0.4703	5593.9	0.4654
female-biased	OCT:OCT(POU,Homeobox)/NPC-OCT6-ChIP-Seq(GSE43916)/Homer	YATGCATATRCATRT	0.477973	1.05543	10	0.0457	521	0.0433
female-biased	EBF(EBF)/proBcell-EBF-ChIP-Seq(GSE21978)/Homer	DGTCCCYRGGGA	0.480946	1.01848	35	0.1598	1885.6	0.1569
female-biased	GLIS3(Zf)/Thyroid-Glis3.GFP-ChIP-Seq(GSE103297)/Homer	CTCCCTGGGAGGCCN	0.48162	1.00464	185	0.8447	10106.6	0.8408
female-biased	Nr5a2(NR)/mES-Nr5a2-ChIP-Seq(GSE19019)/Homer	BTCAAGGTCA	0.48355	1.01273	54	0.2466	2926.9	0.2435
female-biased	PBX1(Homeobox)/MCF7-PBX1-ChIP-Seq(GSE28007)/Homer	GSCTGTCACTCA	0.48384	1.05385	9	0.0411	468.9	0.039
female-biased	Sox2(HMG)/mES-Sox2-ChIP-Seq(GSE11431)/Homer	BCCATTGTTC	0.490024	1.00952	65	0.2968	3534.4	0.294
female-biased	FXR(NR),IR1/Liver-FXR-ChIP-Seq(Chong_et_al.)/Homer	AGGTCANTGACCTB	0.493565	1.01039	49	0.2237	2661.4	0.2214
female-biased	MYNN(Zf)/HEK293-MYNN.eGFP-ChIP-Seq(Encode)/Homer	TTCAAAWTAAAAGTC	0.501075	1.01998	19	0.0868	1023.5	0.0851
female-biased	bZIP:IRF(bZIP,IRF)/Th17-BatF-ChIP-Seq(GSE39756)/Homer	NAGTTTCABTHTGACTNW	0.508902	1.00779	34	0.1553	1851.8	0.1541
female-biased	Unknown-ESC-element(?)/mES-Nanog-ChIP-Seq(GSE11724)/Homer	CACAGCAGGGGG	0.511402	1.00372	65	0.2968	3554.7	0.2957
female-biased	Atf4(bZIP)/MEF-Atf4-ChIP-Seq(GSE35681)/Homer	MTGATGCAAT	0.516645	1.00904	22	0.1005	1197.1	0.0996
female-biased	STAT4(Stat)/CD4-Stat4-ChIP-Seq(GSE22104)/Homer	NYTTCCWGGAAR	0.528454	0.999136	76	0.347	4174.6	0.3473
female-biased	ZNF382(Zf)/HEK293-ZNF382.GFP-ChIP-Seq(GSE58341)/Homer	GNCTGTASTRNTGBCTCHTT	0.537084	1.10976	2	0.0091	98.3	0.0082
female-biased	Oct4(POU,Homeobox)/mES-Oct4-ChIP-Seq(GSE11431)/Homer	ATTTGCATAW	0.540209	0.995232	32	0.1461	1764.7	0.1468
female-biased	bHLHE40(bHLH)/HepG2-BHLHE40-ChIP-Seq(GSE31477)/Homer	KCACGTGMCN	0.540965	0.99533	42	0.1918	2316	0.1927
female-biased	EKLF(Zf)/Erythrocyte-Klf1-ChIP-Seq(GSE20478)/Homer	NWGGGTGTGGCY	0.541398	0.995331	28	0.1279	1544.8	0.1285
female-biased	Olig2(bHLH)/Neuron-Olig2-ChIP-Seq(GSE30882)/Homer	RCCATMTGTT	0.542536	0.998013	132	0.6027	7258.7	0.6039
female-biased	Cux2(Homeobox)/Liver-Cux2-ChIP-Seq(GSE35985)/Homer	HNRAATCAAT	0.547387	0.992292	31	0.1416	1715	0.1427
female-biased	EBF1(EBF)/Near-E2A-ChIP-Seq(GSE21512)/Homer	GTCCCCWGGGGA	0.548208	0.997332	131	0.5982	7209.7	0.5998
female-biased	Nkx6.1(Homeobox)/Islet-Nkx6.1-ChIP-Seq(GSE40975)/Homer	GKTAATGR	0.551673	0.99711	136	0.621	7486.1	0.6228
female-biased	EAR2(NR)/K562-NR2F6-ChIP-Seq(Encode)/Homer	NRBCARRGGTCA	0.556048	0.99658	134	0.6119	7381.2	0.614
female-biased	Pax7(Paired,Homeobox),long/Myoblast-Pax7-ChIP-Seq(GSE25064)/Homer	TAATCHGATTAC	0.558333	1.07059	2	0.0091	102.3	0.0085
female-biased	GATA3(Zf)/iTreg-Gata3-ChIP-Seq(GSE20898)/Homer	AGATAASR	0.560515	0.993495	97	0.4429	5359.2	0.4458
female-biased	CHR(?)/Hela-CellCycle-Expression/Homer	SRGTTTCAAA	0.565243	0.98812	51	0.2329	2833.3	0.2357
female-biased	ZNF711(Zf)/SHSY5Y-ZNF711-ChIP-Seq(GSE20673)/Homer	AGGCCTAG	0.566998	0.998472	186	0.8493	10224.4	0.8506
female-biased	PPARE(NR),DR1/3T3L1-Pparg-ChIP-Seq(GSE13511)/Homer	TGACCTTTGCCCCA	0.567168	0.992304	96	0.4384	5311.2	0.4418
female-biased	Hoxd12(Homeobox)/ChickenMSG-Hoxd12.Flag-ChIP-Seq(GSE86088)/Homer	HDGYAATGAAAN	0.567508	0.993982	123	0.5616	6791.6	0.565
female-biased	AP-2alpha(AP2)/Hela-AP2alpha-ChIP-Seq(GSE31477)/Homer	ATGCCCTGAGGC	0.567622	0.994638	130	0.5936	7174.2	0.5968
female-biased	ZNF467(Zf)/HEK293-ZNF467.GFP-ChIP-Seq(GSE58341)/Homer	TGGGGAAGGGCM	0.56927	0.994261	129	0.589	7121.1	0.5924
female-biased	Foxo3(Forkhead)/U2OS-Foxo3-ChIP-Seq(E-MTAB-2701)/Homer	DGTAAACA	0.572009	0.986029	51	0.2329	2839.3	0.2362
female-biased	Atf7(bZIP)/3T3L1-Atf7-ChIP-Seq(GSE56872)/Homer	NGRTGACGTCAY	0.572353	0.9864	54	0.2466	3005.2	0.25
female-biased	Pax8(Paired,Homeobox)/Thyroid-Pax8-ChIP-Seq(GSE26938)/Homer	GTCATGCHTGRCTGS	0.573498	0.983306	40	0.1826	2232.7	0.1857
female-biased	E2F6(E2F)/Hela-E2F6-ChIP-Seq(GSE31477)/Homer	GGCGGGAARN	0.575394	0.992319	116	0.5297	6416.7	0.5338
female-biased	OCT:OCT(POU,Homeobox)/NPC-Brn1-ChIP-Seq(GSE35496)/Homer	ATGAATATTCATGAG	0.580364	1.17949	1	0.0046	47.4	0.0039
female-biased	Mef2a(MADS)/HL1-Mef2a.biotin-ChIP-Seq(GSE21529)/Homer	CYAAAAATAG	0.581468	0.98334	53	0.242	2958.1	0.2461
female-biased	FOXA1(Forkhead)/MCF7-FOXA1-ChIP-Seq(GSE26831)/Homer	WAAGTAAACA	0.585669	0.984995	69	0.3151	3845.4	0.3199
female-biased	Fox:Ebox(Forkhead,bHLH)/Panc1-Foxa2-ChIP-Seq(GSE47459)/Homer	NNNVCTGWGYAAACASN	0.587077	0.984003	66	0.3014	3681.4	0.3063
female-biased	HIF-1b(HLH)/T47D-HIF1b-ChIP-Seq(GSE59937)/Homer	RTACGTGC	0.588075	0.991073	124	0.5662	6867.5	0.5713
female-biased	ZNF41(Zf)/HEK293-ZNF41.GFP-ChIP-Seq(GSE58341)/Homer	CCTCATGGTGYCYTWYTCCCTTGTG	0.588958	1.01111	2	0.0091	108.4	0.009
female-biased	E2F(E2F)/Hela-CellCycle-Expression/Homer	TTSGCGCGAAAA	0.592799	0.96615	15	0.0685	852.5	0.0709
female-biased	PRDM14(Zf)/H1-PRDM14-ChIP-Seq(GSE22767)/Homer	RGGTCTCTAACY	0.595651	0.971387	29	0.1324	1638.3	0.1363
female-biased	ZNF165(Zf)/WHIM12-ZNF165-ChIP-Seq(GSE65937)/Homer	AAGGKGRCGCAGGCA	0.595651	0.971387	29	0.1324	1638.7	0.1363
female-biased	CLOCK(bHLH)/Liver-Clock-ChIP-Seq(GSE39860)/Homer	GHCACGTG	0.598039	0.979636	59	0.2694	3305.9	0.275
female-biased	Smad3(MAD)/NPC-Smad3-ChIP-Seq(GSE36673)/Homer	TWGTCTGV	0.598996	0.995518	180	0.8219	9924.1	0.8256
female-biased	EHF(ETS)/LoVo-EHF-ChIP-Seq(GSE49402)/Homer	AVCAGGAAGT	0.601217	0.988454	120	0.5479	6662.9	0.5543
female-biased	GATA(Zf),IR3/iTreg-Gata3-ChIP-Seq(GSE20898)/Homer	NNNNNBAGATAWYATCTVHN	0.602722	0.956067	10	0.0457	574.6	0.0478
female-biased	RUNX1(Runt)/Jurkat-RUNX1-ChIP-Seq(GSE29180)/Homer	AAACCACARM	0.602722	0.982123	77	0.3516	4303.1	0.358
female-biased	ZNF692(Zf)/HEK293-ZNF692.GFP-ChIP-Seq(GSE58341)/Homer	GTGGGCCCCA	0.603868	0.967836	29	0.1324	1644.4	0.1368
female-biased	Bcl6(Zf)/Liver-Bcl6-ChIP-Seq(GSE31578)/Homer	NNNCTTTCCAGGAAA	0.605561	0.986017	105	0.4795	5845.7	0.4863
female-biased	HEB(bHLH)/mES-Heb-ChIP-Seq(GSE53233)/Homer	VCAGCTGBNN	0.607745	0.993056	166	0.758	9174.7	0.7633
female-biased	Tcf3(HMG)/mES-Tcf3-ChIP-Seq(GSE11724)/Homer	ASWTCAAAGG	0.608171	0.956806	16	0.0731	917.8	0.0764
female-biased	Tbox:Smad(T-box,MAD)/ESCd5-Smad2_3-ChIP-Seq(GSE29422)/Homer	AGGTGHCAGACA	0.610791	0.956843	17	0.0776	975.1	0.0811
female-biased	REST-NRSF(Zf)/Jurkat-NRSF-ChIP-Seq/Homer	GGMGCTGTCCATGGTGCTGA	0.613239	0.968085	2	0.0091	113.5	0.0094
female-biased	ELF3(ETS)/PDAC-ELF3-ChIP-Seq(GSE64557)/Homer	ANCAGGAAGT	0.613362	0.977316	67	0.3059	3763	0.313
female-biased	E2A(bHLH),near_PU.1/Bcell-PU.1-ChIP-Seq(GSE21512)/Homer	NVCACCTGBN	0.615328	0.989544	143	0.653	7932.9	0.6599
female-biased	CRX(Homeobox)/Retina-Crx-ChIP-Seq(GSE20012)/Homer	GCTAATCC	0.616621	0.991451	160	0.7306	8857.4	0.7369
female-biased	GATA:SCL(Zf,bHLH)/Ter119-SCL-ChIP-Seq(GSE18720)/Homer	CRGCTGBNGNSNNSAGATAA	0.620891	0.940503	9	0.0411	525.8	0.0437
female-biased	GLI3(Zf)/Limb-GLI3-ChIP-Chip(GSE11077)/Homer	CGTGGGTGGTCC	0.624315	0.948655	17	0.0776	983.7	0.0818
female-biased	Mouse_Recombination_Hotspot(Zf)/Testis-DMC1-ChIP-Seq(GSE24438)/Homer	ACTYKNATTCGTGNTACTTC	0.626316	0.926829	5	0.0228	295.9	0.0246
female-biased	Brn2(POU,Homeobox)/NPC-Brn2-ChIP-Seq(GSE35496)/Homer	ATGAATATTC	0.627507	0.928814	6	0.0274	354.1	0.0295
female-biased	Srebp2(bHLH)/HepG2-Srebp2-ChIP-Seq(GSE31477)/Homer	CGGTCACSCCAC	0.634004	0.947095	20	0.0913	1159.3	0.0964
female-biased	GATA(Zf),IR4/iTreg-Gata3-ChIP-Seq(GSE20898)/Homer	NAGATWNBNATCTNN	0.63916	0.915	4	0.0183	240.7	0.02
female-biased	Atf3(bZIP)/GBM-ATF3-ChIP-Seq(GSE33912)/Homer	DATGASTCATHN	0.642236	0.960784	44	0.2009	2514	0.2091
female-biased	ZBTB18(Zf)/HEK293-ZBTB18.GFP-ChIP-Seq(GSE58341)/Homer	AACATCTGGA	0.642685	0.961538	46	0.21	2625.3	0.2184
female-biased	NFkB-p50,p52(RHD)/Monocyte-p50-ChIP-Chip(Schreiber_et_al.)/Homer	GGGGGAATCCCC	0.644681	0.944245	23	0.105	1336.2	0.1112
female-biased	Pit1(Homeobox)/GCrat-Pit1-ChIP-Seq(GSE58009)/Homer	ATGMATATDC	0.65462	0.963864	59	0.2694	3360.1	0.2795
female-biased	BORIS(Zf)/K562-CTCFL-ChIP-Seq(GSE32465)/Homer	CNNBRGCGCCCCCTGSTGGC	0.659944	0.95537	45	0.2055	2585.5	0.2151
female-biased	Sox10(HMG)/SciaticNerve-Sox3-ChIP-Seq(GSE35132)/Homer	CCWTTGTYYB	0.664248	0.975386	105	0.4795	5909.6	0.4916
female-biased	SCRT1(Zf)/HEK293-SCRT1.eGFP-ChIP-Seq(Encode)/Homer	GCAACAGGTG	0.66458	0.944	31	0.1416	1803.3	0.15
female-biased	Fosl2(bZIP)/3T3L1-Fosl2-ChIP-Seq(GSE56872)/Homer	NATGASTCABNN	0.66731	0.933333	23	0.105	1352	0.1125
female-biased	HIC1(Zf)/Treg-ZBTB29-ChIP-Seq(GSE99889)/Homer	TGCCAGCB	0.670991	0.988926	176	0.8037	9769.2	0.8127
female-biased	FOXK2(Forkhead)/U2OS-FOXK2-ChIP-Seq(E-MTAB-2204)/Homer	SCHTGTTTACAT	0.676042	0.951802	48	0.2192	2768.7	0.2303
female-biased	Nkx2.5(Homeobox)/HL1-Nkx2.5.biotin-ChIP-Seq(GSE21529)/Homer	RRSCACTYAA	0.677463	0.985784	164	0.7489	9131.8	0.7597
female-biased	HRE(HSF)/HepG2-HSF1-ChIP-Seq(GSE31477)/Homer	BSTTCTRGAABVTTCYAGAA	0.681131	0.90767	14	0.0639	845.7	0.0704
female-biased	PRDM15(Zf)/ESC-Prdm15-ChIP-Seq(GSE73694)/Homer	YCCDNTCCAGGTTTT	0.68229	0.972781	108	0.4932	6094.2	0.507
female-biased	GRHL2(CP2)/HBE-GRHL2-ChIP-Seq(GSE46194)/Homer	AAACYKGTTWDACMRGTTTB	0.682973	0.932896	28	0.1279	1648.3	0.1371
female-biased	Pdx1(Homeobox)/Islet-Pdx1-ChIP-Seq(SRA008281)/Homer	YCATYAATCA	0.685231	0.953038	56	0.2557	3224.8	0.2683
female-biased	Twist(bHLH)/HMLE-TWIST1-ChIP-Seq(Chang_et_al)/Homer	VCAKCTGGNNNCCAGMTGBN	0.687702	0.894831	11	0.0502	674.4	0.0561
female-biased	Six4(Homeobox)/MCF7-SIX4-ChIP-Seq(Encode)/Homer	TGWAAYCTGABACCB	0.690872	0.85514	4	0.0183	257.5	0.0214
female-biased	E2A(bHLH)/proBcell-E2A-ChIP-Seq(GSE21978)/Homer	DNRCAGCTGY	0.694266	0.979443	144	0.6575	8069.8	0.6713
female-biased	Tbx20(T-box)/Heart-Tbx20-ChIP-Seq(GSE29636)/Homer	GGTGYTGACAGS	0.694405	0.908665	17	0.0776	1027.1	0.0854
female-biased	FOXM1(Forkhead)/MCF7-FOXM1-ChIP-Seq(GSE72977)/Homer	TRTTTACTTW	0.696004	0.956588	69	0.3151	3959.4	0.3294
female-biased	HIF2a(bHLH)/785_O-HIF2a-ChIP-Seq(GSE34871)/Homer	GCACGTACCC	0.699353	0.94495	50	0.2283	2903.8	0.2416
female-biased	Reverb(NR),DR2/RAW-Reverba.biotin-ChIP-Seq(GSE45914)/Homer	GTRGGTCASTGGGTCA	0.703421	0.901356	16	0.0731	975.2	0.0811
female-biased	HNF4a(NR),DR1/HepG2-HNF4a-ChIP-Seq(GSE25021)/Homer	CARRGKBCAAAGTYCA	0.705111	0.934418	39	0.1781	2290.6	0.1906
female-biased	ZNF519(Zf)/HEK293-ZNF519.GFP-ChIP-Seq(GSE58341)/Homer	GAGSCCGAGC	0.706099	0.943936	52	0.2374	3022.8	0.2515
female-biased	ZBTB33(Zf)/GM12878-ZBTB33-ChIP-Seq(GSE32465)/Homer	GGVTCTCGCGAGAAC	0.70822	0.887892	13	0.0594	803.9	0.0669
female-biased	RAR:RXR(NR),DR5/ES-RAR-ChIP-Seq(GSE56893)/Homer	RGGTCADNNAGAGGTCAV	0.711059	0.820359	3	0.0137	201.1	0.0167
female-biased	PR(NR)/T47D-PR-ChIP-Seq(GSE31130)/Homer	VAGRACAKNCTGTBC	0.712554	0.974882	136	0.621	7656.7	0.637
female-biased	MITF(bHLH)/MastCells-MITF-ChIP-Seq(GSE48085)/Homer	RTCATGTGAC	0.718205	0.954991	79	0.3607	4539.6	0.3777
female-biased	RORgt(NR)/EL4-RORgt.Flag-ChIP-Seq(GSE56019)/Homer	AAYTAGGTCA	0.720291	0.854801	8	0.0365	513.5	0.0427
female-biased	RORgt(NR)/EL4-RORgt.Flag-ChIP-Seq(GSE56019)/Homer	AAYTAGGTCA	0.720291	0.854801	8	0.0365	513.5	0.0427
female-biased	Hoxa13(Homeobox)/ChickenMSG-Hoxa13.Flag-ChIP-Seq(GSE86088)/Homer	CYHATAAAAN	0.722022	0.973507	136	0.621	7667.9	0.6379
female-biased	Rfx6(HTH)/Min6b1-Rfx6.HA-ChIP-Seq(GSE62844)/Homer	TGTTKCCTAGCAACM	0.725206	0.964279	107	0.4886	6090.5	0.5067
female-biased	Nkx3.1(Homeobox)/LNCaP-Nkx3.1-ChIP-Seq(GSE28264)/Homer	AAGCACTTAA	0.72644	0.980492	164	0.7489	9181	0.7638
female-biased	IRF1(IRF)/PBMC-IRF1-ChIP-Seq(GSE43036)/Homer	GAAAGTGAAAGT	0.731031	0.868463	12	0.0548	758.5	0.0631
female-biased	Sox4(HMG)/proB-Sox4-ChIP-Seq(GSE50066)/Homer	YCTTTGTTCC	0.735651	0.940878	61	0.2785	3558.7	0.296
female-biased	Meis1(Homeobox)/MastCells-Meis1-ChIP-Seq(GSE48085)/Homer	VGCTGWCAVB	0.738525	0.967367	124	0.5662	7035.6	0.5853
female-biased	Gfi1b(Zf)/HPC7-Gfi1b-ChIP-Seq(GSE22178)/Homer	MAATCACTGC	0.741782	0.939595	62	0.2831	3621.2	0.3013
female-biased	TEAD1(TEAD)/HepG2-TEAD1-ChIP-Seq(Encode)/Homer	CYRCATTCCA	0.743862	0.947709	77	0.3516	4459.3	0.371
female-biased	E2F4(E2F)/K562-E2F4-ChIP-Seq(GSE31477)/Homer	GGCGGGAAAH	0.744234	0.960127	106	0.484	6059.3	0.5041
female-biased	FOXA1(Forkhead)/LNCAP-FOXA1-ChIP-Seq(GSE27824)/Homer	WAAGTAAACA	0.745426	0.947454	77	0.3516	4461.1	0.3711
female-biased	NF1-halfsite(CTF)/LNCaP-NF1-ChIP-Seq(Unpublished)/Homer	YTGCCAAG	0.746246	0.970223	137	0.6256	7750.7	0.6448
female-biased	Tcfcp2l1(CP2)/mES-Tcfcp2l1-ChIP-Seq(GSE11431)/Homer	NRAACCRGTTYRAACCRGYT	0.748563	0.864682	14	0.0639	888.4	0.0739
female-biased	PAX6(Paired,Homeobox)/Forebrain-Pax6-ChIP-Seq(GSE66961)/Homer	NGTGTTCAVTSAAGCGKAAA	0.751413	0.820513	7	0.032	468.5	0.039
female-biased	Stat3+il21(Stat)/CD4-Stat3-ChIP-Seq(GSE19198)/Homer	SVYTTCCNGGAARB	0.75533	0.936219	63	0.2877	3693.9	0.3073
female-biased	Sox15(HMG)/CPA-Sox15-ChIP-Seq(GSE62909)/Homer	RAACAATGGN	0.75813	0.944983	79	0.3607	4588.1	0.3817
female-biased	Eomes(T-box)/H9-Eomes-ChIP-Seq(GSE26097)/Homer	ATTAACACCT	0.758661	0.967278	134	0.6119	7603.7	0.6326
female-biased	CTCF-SatelliteElement(Zf?)/CD4+-CTCF-ChIP-Seq(Barski_et_al.)/Homer	TGCAGTTCCMVNWRTGGCCA	0.760941	0.69697	1	0.0046	79	0.0066
female-biased	AMYB(HTH)/Testes-AMYB-ChIP-Seq(GSE44588)/Homer	TGGCAGTTGG	0.761702	0.962963	123	0.5616	7010.8	0.5832
female-biased	Tbr1(T-box)/Cortex-Tbr1-ChIP-Seq(GSE71384)/Homer	AAGGTGTKAA	0.762998	0.952473	97	0.4429	5589.2	0.465
female-biased	Oct2(POU,Homeobox)/Bcell-Oct2-ChIP-Seq(GSE21512)/Homer	ATATGCAAAT	0.765979	0.872362	19	0.0868	1196.6	0.0995
female-biased	ZEB1(Zf)/PDAC-ZEB1-ChIP-Seq(GSE64557)/Homer	VCAGGTRDRY	0.766056	0.973353	156	0.7123	8796.3	0.7318
female-biased	c-Myc(bHLH)/LNCAP-cMyc-ChIP-Seq(Unpublished)/Homer	VCCACGTG	0.768588	0.935523	68	0.3105	3989.3	0.3319
female-biased	Pit1+1bp(Homeobox)/GCrat-Pit1-ChIP-Seq(GSE58009)/Homer	ATGCATAATTCA	0.775459	0.875436	22	0.1005	1380.3	0.1148
female-biased	Mef2c(MADS)/GM12878-Mef2c-ChIP-Seq(GSE32465)/Homer	DCYAAAAATAGM	0.776546	0.921203	53	0.242	3157.6	0.2627
female-biased	AP-1(bZIP)/ThioMac-PU.1-ChIP-Seq(GSE21512)/Homer	VTGACTCATC	0.776856	0.915139	47	0.2146	2819	0.2345
female-biased	Hnf1(Homeobox)/Liver-Foxa2-Chip-Seq(GSE25694)/Homer	GGTTAAWCATTAA	0.777711	0.815476	9	0.0411	606.4	0.0504
female-biased	E2F1(E2F)/Hela-E2F1-ChIP-Seq(GSE22478)/Homer	CWGGCGGGAA	0.777789	0.931397	66	0.3014	3889.3	0.3236
female-biased	Zic(Zf)/Cerebellum-ZIC1.2-ChIP-Seq(GSE60731)/Homer	CCTGCTGAGH	0.779658	0.944079	88	0.4018	5115.5	0.4256
female-biased	ZSCAN22(Zf)/HEK293-ZSCAN22.GFP-ChIP-Seq(GSE58341)/Homer	SMCAGTCWGAKGGAGGAGGC	0.783174	0.840789	14	0.0639	913.4	0.076
female-biased	Zfp809(Zf)/ES-Zfp809-ChIP-Seq(GSE70799)/Homer	GGGGCTYGKCTGGGA	0.785135	0.911063	46	0.21	2771.3	0.2305
female-biased	Mef2d(MADS)/Retina-Mef2d-ChIP-Seq(GSE61391)/Homer	GCTATTTTTAGC	0.78836	0.837484	14	0.0639	917.4	0.0763
female-biased	SCL(bHLH)/HPC7-Scl-ChIP-Seq(GSE13511)/Homer	AVCAGCTG	0.789149	0.990105	206	0.9406	11419.8	0.95
female-biased	KLF5(Zf)/LoVo-KLF5-ChIP-Seq(GSE49402)/Homer	DGGGYGKGGC	0.789228	0.978688	179	0.8174	10039.1	0.8352
female-biased	Fra2(bZIP)/Striatum-Fra2-ChIP-Seq(GSE43429)/Homer	GGATGACTCATC	0.79152	0.886662	31	0.1416	1919.8	0.1597
female-biased	ZBTB12(Zf)/HEK293-ZBTB12.GFP-ChIP-Seq(GSE58341)/Homer	NGNTCTAGAACCNGV	0.792788	0.899951	40	0.1826	2438.5	0.2029
female-biased	Ptf1a(bHLH)/Panc1-Ptf1a-ChIP-Seq(GSE47459)/Homer	ACAGCTGTTN	0.794693	0.978917	181	0.8265	10149.2	0.8443
female-biased	GRE(NR),IR3/A549-GR-ChIP-Seq(GSE32465)/Homer	NRGVACABNVTGTYCY	0.794851	0.799611	9	0.0411	617.8	0.0514
female-biased	HNF1b(Homeobox)/PDAC-HNF1B-ChIP-Seq(GSE64557)/Homer	GTTAATNATTAA	0.796363	0.798058	9	0.0411	618.5	0.0515
female-biased	Tgif2(Homeobox)/mES-Tgif2-ChIP-Seq(GSE55404)/Homer	TGTCANYT	0.800835	0.973631	169	0.7717	9527.3	0.7926
female-biased	Pknox1(Homeobox)/ES-Prep1-ChIP-Seq(GSE63282)/Homer	SCTGTCAVTCAV	0.805574	0.857509	22	0.1005	1408.9	0.1172
female-biased	CArG(MADS)/PUER-Srf-ChIP-Seq(Sullivan_et_al.)/Homer	CCATATATGGNM	0.807591	0.856777	22	0.1005	1410	0.1173
female-biased	RORg(NR)/Liver-Rorc-ChIP-Seq(GSE101115)/Homer	WAABTAGGTCAV	0.81481	0.728435	5	0.0228	375.7	0.0313
female-biased	NeuroG2(bHLH)/Fibroblast-NeuroG2-ChIP-Seq(GSE75910)/Homer	ACCATCTGTT	0.817749	0.946582	111	0.5068	6435.3	0.5354
female-biased	AP-2gamma(AP2)/MCF7-TFAP2C-ChIP-Seq(GSE21234)/Homer	SCCTSAGGSCAW	0.818976	0.961516	145	0.6621	8277	0.6886
female-biased	Phox2b(Homeobox)/CLBGA-PHOX2B-ChIP-Seq(GSE90683)/Homer	TTAATTNAATTA	0.819386	0.802343	12	0.0548	820.4	0.0683
female-biased	Dlx3(Homeobox)/Kerainocytes-Dlx3-ChIP-Seq(GSE89884)/Homer	NDGTAATTAC	0.822506	0.892889	44	0.2009	2704.7	0.225
female-biased	Brn1(POU,Homeobox)/NPC-Brn1-ChIP-Seq(GSE35496)/Homer	TATGCWAATBAV	0.822999	0.827292	17	0.0776	1127.3	0.0938
female-biased	ZNF415(Zf)/HEK293-ZNF415.GFP-ChIP-Seq(GSE58341)/Homer	GRTGMTRGAGCC	0.824317	0.921266	72	0.3288	4290.7	0.3569
female-biased	RUNX(Runt)/HPC7-Runx1-ChIP-Seq(GSE22178)/Homer	SAAACCACAG	0.825885	0.901633	52	0.2374	3165.1	0.2633
female-biased	IRF2(IRF)/Erythroblas-IRF2-ChIP-Seq(GSE36985)/Homer	GAAASYGAAASY	0.827621	0.771107	9	0.0411	640.5	0.0533
female-biased	ZEB2(Zf)/SNU398-ZEB2-ChIP-Seq(GSE103048)/Homer	GNMCAGGTGTGC	0.831437	0.943109	110	0.5023	6402.5	0.5326
female-biased	ETS:E-box(ETS,bHLH)/HPC7-Scl-ChIP-Seq(GSE22178)/Homer	AGGAARCAGCTG	0.832019	0.728723	6	0.0274	451.8	0.0376
female-biased	Sp2(Zf)/HEK293-Sp2.eGFP-ChIP-Seq(Encode)/Homer	YGGCCCCGCCCC	0.836273	0.978236	189	0.863	10605	0.8822
female-biased	Tbx21(T-box)/GM12878-TBX21-ChIP-Seq(Encode)/Homer	AGGTGTGAAA	0.836524	0.918706	74	0.3379	4421.7	0.3678
female-biased	Hoxb4(Homeobox)/ES-Hoxb4-ChIP-Seq(GSE34014)/Homer	TGATTRATGGCY	0.840381	0.76936	10	0.0457	713.6	0.0594
female-biased	Ap4(bHLH)/AML-Tfap4-ChIP-Seq(GSE45738)/Homer	NAHCAGCTGD	0.841306	0.936666	103	0.4703	6035.7	0.5021
female-biased	RBPJ:Ebox(?,bHLH)/Panc1-Rbpj1-ChIP-Seq(GSE47459)/Homer	GGGRAARRGRMCAGMTG	0.846454	0.859918	32	0.1461	2042.5	0.1699
female-biased	Sox9(HMG)/Limb-SOX9-ChIP-Seq(GSE73225)/Homer	AGGVNCCTTTGT	0.847216	0.898826	57	0.2603	3481.3	0.2896
female-biased	Bcl11a(Zf)/HSPC-BCL11A-ChIP-Seq(GSE104676)/Homer	TYTGACCASWRG	0.847894	0.908524	67	0.3059	4047.5	0.3367
female-biased	p63(p53)/Keratinocyte-p63-ChIP-Seq(GSE17611)/Homer	NNDRCATGYCYNRRCATGYH	0.849506	0.842441	26	0.1187	1693.8	0.1409
female-biased	BMYB(HTH)/Hela-BMYB-ChIP-Seq(GSE27030)/Homer	NHAACBGYYV	0.850356	0.943403	119	0.5434	6924.4	0.576
female-biased	JunB(bZIP)/DendriticCells-Junb-ChIP-Seq(GSE36099)/Homer	RATGASTCAT	0.854875	0.857712	33	0.1507	2112.4	0.1757
female-biased	Foxf1(Forkhead)/Lung-Foxf1-ChIP-Seq(GSE77951)/Homer	WWATRTAAACAN	0.85813	0.897478	60	0.274	3669.5	0.3053
female-biased	Atoh1(bHLH)/Cerebellum-Atoh1-ChIP-Seq(GSE22111)/Homer	VNRVCAGCTGGY	0.858387	0.924155	91	0.4155	5404.7	0.4496
female-biased	PGR(NR)/EndoStromal-PGR-ChIP-Seq(GSE69539)/Homer	AAGAACATWHTGTTC	0.859762	0.769663	12	0.0548	856.1	0.0712
female-biased	Nur77(NR)/K562-NR4A1-ChIP-Seq(GSE31363)/Homer	TGACCTTTNCNT	0.860966	0.751645	10	0.0457	731.4	0.0608
female-biased	Jun-AP1(bZIP)/K562-cJun-ChIP-Seq(GSE31477)/Homer	GATGASTCATCN	0.861225	0.78213	14	0.0639	982.4	0.0817
female-biased	TEAD3(TEA)/HepG2-TEAD3-ChIP-Seq(Encode)/Homer	TRCATTCCAG	0.861914	0.9163	82	0.3744	4911	0.4086
female-biased	Fra1(bZIP)/BT549-Fra1-ChIP-Seq(GSE46166)/Homer	NNATGASTCATH	0.863985	0.852376	33	0.1507	2125.5	0.1768
female-biased	PU.1(ETS)/ThioMac-PU.1-ChIP-Seq(GSE21512)/Homer	AGAGGAAGTG	0.864158	0.876095	46	0.21	2881	0.2397
female-biased	ISRE(IRF)/ThioMac-LPS-Expression(GSE23622)/Homer	AGTTTCASTTTC	0.865195	0.648936	4	0.0183	338.5	0.0282
female-biased	Foxa2(Forkhead)/Liver-Foxa2-ChIP-Seq(GSE25694)/Homer	CYTGTTTACWYW	0.867795	0.877853	48	0.2192	3001.2	0.2497
female-biased	RUNX2(Runt)/PCa-RUNX2-ChIP-Seq(GSE33889)/Homer	NWAACCACADNN	0.871622	0.883212	53	0.242	3294.1	0.274
female-biased	Pitx1:Ebox(Homeobox,bHLH)/Hindlimb-Pitx1-ChIP-Seq(GSE41591)/Homer	YTAATTRAWWCCAGATGT	0.874852	0.726148	9	0.0411	680	0.0566
female-biased	RUNX-AML(Runt)/CD4+-PolII-ChIP-Seq(Barski_et_al.)/Homer	GCTGTGGTTW	0.878798	0.872264	48	0.2192	3020.7	0.2513
female-biased	Barx1(Homeobox)/Stomach-Barx1.3xFlag-ChIP-Seq(GSE69483)/Homer	AAACMATTAN	0.878974	0.829981	28	0.1279	1852.2	0.1541
female-biased	FOXP1(Forkhead)/H9-FOXP1-ChIP-Seq(GSE31006)/Homer	NYYTGTTTACHN	0.878974	0.829981	28	0.1279	1852.3	0.1541
female-biased	Brachyury(T-box)/Mesoendoderm-Brachyury-ChIP-exo(GSE54963)/Homer	ANTTMRCASBNNNGTGYKAAN	0.883822	0.776008	16	0.0731	1132.6	0.0942
female-biased	NFAT(RHD)/Jurkat-NFATC1-ChIP-Seq(Jolma_et_al.)/Homer	ATTTTCCATT	0.88692	0.891716	66	0.3014	4062.5	0.338
female-biased	ZNF652/HepG2-ZNF652.Flag-ChIP-Seq(Encode)/Homer	TTAACCCTTTVNKKN	0.888696	0.782857	18	0.0822	1262.1	0.105
female-biased	NPAS(bHLH)/Liver-NPAS-ChIP-Seq(GSE39860)/Homer	NVCACGTG	0.89199	0.926753	110	0.5023	6515.4	0.542
female-biased	Ascl1(bHLH)/NeuralTubes-Ascl1-ChIP-Seq(GSE55840)/Homer	NNVVCAGCTGBN	0.89682	0.941337	136	0.621	7929.6	0.6597
female-biased	OCT:OCT-short(POU,Homeobox)/NPC-OCT6-ChIP-Seq(GSE43916)/Homer	ATGCATWATGCATRW	0.898436	0.83792	36	0.1644	2358.8	0.1962
female-biased	TEAD(TEA)/Fibroblast-PU.1-ChIP-Seq(Unpublished)/Homer	YCWGGAATGY	0.905797	0.85199	45	0.2055	2899.4	0.2412
female-biased	DMRT6(DM)/Testis-DMRT6-ChIP-Seq(GSE60440)/Homer	YDGHTACAWTGTADC	0.910283	0.686144	9	0.0411	719.7	0.0599
female-biased	Ets1-distal(ETS)/CD4+-PolII-ChIP-Seq(Barski_et_al.)/Homer	MACAGGAAGT	0.913785	0.770464	20	0.0913	1424.3	0.1185
female-biased	FoxL2(Forkhead)/Ovary-FoxL2-ChIP-Seq(GSE60858)/Homer	WWTRTAAACAVG	0.914745	0.859986	53	0.242	3382.6	0.2814
female-biased	E2F7(E2F)/Hela-E2F7-ChIP-Seq(GSE32673)/Homer	VDTTTCCCGCCA	0.916026	0.811927	31	0.1416	2096.3	0.1744
female-biased	ARE(NR)/LNCAP-AR-ChIP-Seq(GSE27824)/Homer	RGRACASNSTGTYCYB	0.917163	0.736559	15	0.0685	1117.6	0.093
female-biased	NF1:FOXA1(CTF,Forkhead)/LNCAP-FOXA1-ChIP-Seq(GSE27824)/Homer	WNTGTTTRYTTTGGCA	0.917961	0.481481	2	0.0091	226.8	0.0189
female-biased	PAX3:FKHR-fusion(Paired,Homeobox)/Rh4-PAX3:FKHR-ChIP-Seq(GSE19063)/Homer	ACCRTGACTAATTNN	0.920047	0.674877	9	0.0411	732.3	0.0609
female-biased	FOXK1(Forkhead)/HEK293-FOXK1-ChIP-Seq(GSE51673)/Homer	NVWTGTTTAC	0.921954	0.870499	63	0.2877	3973	0.3305
female-biased	TEAD2(TEA)/Py2T-Tead2-ChIP-Seq(GSE55709)/Homer	CCWGGAATGY	0.923209	0.827218	39	0.1781	2588	0.2153
female-biased	HIF-1a(bHLH)/MCF7-HIF1a-ChIP-Seq(GSE28352)/Homer	TACGTGCV	0.92614	0.805847	32	0.1461	2178.7	0.1813
female-biased	DMRT1(DM)/Testis-DMRT1-ChIP-Seq(GSE64892)/Homer	TWGHWACAWTGTWDC	0.926381	0.690509	11	0.0502	874.5	0.0727
female-biased	TEAD4(TEA)/Tropoblast-Tead4-ChIP-Seq(GSE37350)/Homer	CCWGGAATGY	0.927493	0.871098	66	0.3014	4159.2	0.346
female-biased	BATF(bZIP)/Th17-BATF-ChIP-Seq(GSE39756)/Homer	DATGASTCAT	0.927985	0.816286	36	0.1644	2421.1	0.2014
female-biased	Myf5(bHLH)/GM-Myf5-ChIP-Seq(GSE24852)/Homer	BAACAGCTGT	0.92896	0.861906	60	0.274	3821.9	0.3179
female-biased	RORa(NR)/Liver-Rora-ChIP-Seq(GSE101115)/Homer	AAWCTAGGTCARDNN	0.929248	0.631164	7	0.032	609.7	0.0507
female-biased	Tcf21(bHLH)/ArterySmoothMuscle-Tcf21-ChIP-Seq(GSE61369)/Homer	NAACAGCTGG	0.933	0.887588	83	0.379	5133.1	0.427
female-biased	Six1(Homeobox)/Myoblast-Six1-ChIP-Chip(GSE20150)/Homer	GKVTCADRTTWC	0.937442	0.713542	15	0.0685	1154.4	0.096
female-biased	IRF:BATF(IRF:bZIP)/pDC-Irf8-ChIP-Seq(GSE66899)/Homer	CTTTCANTATGACTV	0.93992	0.568579	5	0.0228	482.5	0.0401
female-biased	Otx2(Homeobox)/EpiLC-Otx2-ChIP-Seq(GSE56098)/Homer	NYTAATCCYB	0.942848	0.852255	60	0.274	3864.5	0.3215
female-biased	PAX5(Paired,Homeobox)/GM12878-PAX5-ChIP-Seq(GSE32465)/Homer	GCAGCCAAGCRTGACH	0.945681	0.813206	41	0.1872	2767.6	0.2302
female-biased	Arnt:Ahr(bHLH)/MCF7-Arnt-ChIP-Seq(Lo_et_al.)/Homer	TBGCACGCAA	0.947546	0.86951	75	0.3425	4734.6	0.3939
female-biased	HOXA2(Homeobox)/mES-Hoxa2-ChIP-Seq(Donaldson_et_al.)/Homer	GYCATCMATCAT	0.947726	0.484099	3	0.0137	340.4	0.0283
female-biased	Tgif1(Homeobox)/mES-Tgif1-ChIP-Seq(GSE55404)/Homer	YTGWCADY	0.95044	0.938105	155	0.7078	9069.9	0.7545
female-biased	PRDM1(Zf)/Hela-PRDM1-ChIP-Seq(GSE31477)/Homer	ACTTTCACTTTC	0.952676	0.8086	42	0.1918	2850.9	0.2372
female-biased	GRE(NR),IR3/RAW264.7-GRE-ChIP-Seq(Unpublished)/Homer	VAGRACAKWCTGTYC	0.955997	0.657863	12	0.0548	1000.9	0.0833
female-biased	Bach1(bZIP)/K562-Bach1-ChIP-Seq(GSE31477)/Homer	AWWNTGCTGAGTCAT	0.961453	0.308725	1	0.0046	178.8	0.0149
female-biased	MafB(bZIP)/BMM-Mafb-ChIP-Seq(GSE75722)/Homer	WNTGCTGASTCAGCANWTTY	0.961481	0.725632	22	0.1005	1664.4	0.1385
female-biased	Six2(Homeobox)/NephronProgenitor-Six2-ChIP-Seq(GSE39837)/Homer	GWAAYHTGAKMC	0.961501	0.851812	70	0.3196	4510.6	0.3752
female-biased	CTCF(Zf)/CD4+-CTCF-ChIP-Seq(Barski_et_al.)/Homer	AYAGTGCCMYCTRGTGGCCA	0.961837	0.647754	12	0.0548	1016.9	0.0846
female-biased	BMAL1(bHLH)/Liver-Bmal1-ChIP-Seq(GSE39860)/Homer	GNCACGTG	0.963281	0.897665	112	0.5114	6848.2	0.5697
female-biased	VDR(NR),DR3/GM10855-VDR+vitD-ChIP-Seq(GSE22484)/Homer	ARAGGTCANWGAGTTCANNN	0.963734	0.68254	16	0.0731	1287.8	0.1071
female-biased	NPAS2(bHLH)/Liver-NPAS2-ChIP-Seq(GSE39860)/Homer	KCCACGTGAC	0.967403	0.869697	88	0.4018	5553.9	0.462
female-biased	Nrf2(bZIP)/Lymphoblast-Nrf2-ChIP-Seq(GSE37589)/Homer	HTGCTGAGTCAT	0.967916	0.294872	1	0.0046	188.1	0.0156
female-biased	MYB(HTH)/ERMYB-Myb-ChIPSeq(GSE22095)/Homer	GGCVGTTR	0.976598	0.907095	133	0.6073	8047.6	0.6695
female-biased	ZNF317(Zf)/HEK293-ZNF317.GFP-ChIP-Seq(GSE58341)/Homer	GTCWGCTGTYYCTCT	0.976901	0.411411	3	0.0137	400	0.0333
female-biased	HOXA1(Homeobox)/mES-Hoxa1-ChIP-Seq(SRP084292)/Homer	TGATKGATGR	0.977526	0.58816	10	0.0457	934.2	0.0777
female-biased	NF-E2(bZIP)/K562-NFE2-ChIP-Seq(GSE31477)/Homer	GATGACTCAGCA	0.982495	0.25	1	0.0046	221.3	0.0184
female-biased	MafK(bZIP)/C2C12-MafK-ChIP-Seq(GSE36030)/Homer	GCTGASTCAGCA	0.984541	0.591793	12	0.0548	1112.9	0.0926
female-biased	Hand2(bHLH)/Mesoderm-Hand2-ChIP-Seq(GSE61475)/Homer	TGACANARRCCAGRC	0.98821	0.712632	31	0.1416	2388.6	0.1987
female-biased	Tcf12(bHLH)/GM12878-Tcf12-ChIP-Seq(GSE32465)/Homer	VCAGCTGYTG	0.988724	0.838229	85	0.3881	5565.3	0.463
female-biased	CUX1(Homeobox)/K562-CUX1-ChIP-Seq(GSE92882)/Homer	TATCGATNAN	0.99082	0.707164	32	0.1461	2483.3	0.2066
female-biased	MyoG(bHLH)/C2C12-MyoG-ChIP-Seq(GSE36024)/Homer	AACAGCTG	0.99429	0.824827	86	0.3927	5723.3	0.4761
female-biased	MyoD(bHLH)/Myotube-MyoD-ChIP-Seq(GSE21614)/Homer	RRCAGCTGYTSY	0.998074	0.771926	69	0.3151	4907.1	0.4082
female-biased	Bach2(bZIP)/OCILy7-Bach2-ChIP-Seq(GSE44420)/Homer	TGCTGAGTCA	0.999419	0.32853	5	0.0228	834.5	0.0694
female-biased	ZFP3(Zf)/HEK293-ZFP3.GFP-ChIP-Seq(GSE58341)/Homer	GGGTTTTGAAGGATGARTAGGAGTT	1	0	0	0	41.9	0.0035
female-biased	DUX(Homeobox)/C2C12-Dux-ChIP-Seq(GSE87279)/Homer	BCWGATTCAATCAAN	1	0	0	0	9.2	0.0008
female-biased	EBNA1(EBV-virus)/Raji-EBNA1-ChIP-Seq(GSE30709)/Homer	GGYAGCAYDTGCTDCCCNNN	1	0	0	0	95.1	0.0079
female-biased	DUX4(Homeobox)/Myoblasts-DUX4.V5-ChIP-Seq(GSE75791)/Homer	NWTAAYCYAATCAWN	1	0	0	0	160.6	0.0134
