# Supplementary material for: Evolutionary and biomedical implications of sex differences in the primate brain transcriptome
Source: Cell Genom. 2024 Jun 27;4(7):100589. doi: 10.1016/j.xgen.2024.100589 (PMC11293591; doi:10.1016/j.xgen.2024.100589)
Supplement: Table S16. Disease enrichment results (for macaques), related to Figure 5 — Results are shown for (1) Fisher’s exact tests of male- or female-biased gene sets (i.e., those with positive or negative mean β across regions, respectively), (2) K-S tests of genes ranked by their mean standardized β value across regions (highest = male biased; lowest = female biased), and (3) GSEA of genes ranked by their mean standardized β across regions (ES, enrichment score; positive ES = male biased; negative ES = female biased) (see STAR Methods). Significant adjusted p values are in bold. [file mmc17.xlsx]

## Sheet: Table S16
Supplementary Table 16 | Disease enrichment results (for macaques)				Fisher's Exact Tests					KS Tests					GSEA
Disease ID	Disease	# Genes		OR (male-biased)	P-adjusted	OR (female-biased)	P-adjusted		D-value (male-biased)	P-adjusted	D-value (female-biased)	P-adjusted		Enrichment Score	Normalized ES	P-adjusted
AmyCo:16	Localized insulin-derived Amyloidosis	39		1.58243	0.822649	0.631939	1		0.207863	0.440402	0.0659278	1		0.370962	0.931272	0.930754
AmyCo:30	Wild-type transthyretin-related Amyloidosis	27		1.50635	0.966565	0.663857	1		0.276608	0.367118	0.0238259	1		0.589143	1.39967	0.738074
AmyCo:73	Senile Seminal Vesicle Amyloidosis	10		0.885958	0.999996	1.12872	1		0.103653	0.999986	0.170154	1		-0.366718	-0.73628	0.979507
DOID:0040085	Bacterial sepsis	10		0.221483	0.999996	4.51502	0.660977		0.08572	0.999986	0.394608	0.594095		-0.570384	-1.1791	0.838538
DOID:0050012	Chikungunya	20		0.47698	0.999996	2.09653	0.700753		0.0348487	0.999986	0.327748	0.428867		-0.545893	-1.28107	0.768203
DOID:0050083	Keshan disease	22		0.613289	0.999996	1.63055	0.949349		0.0846535	0.999986	0.277308	0.551373		0.465514	1.09025	0.873096
DOID:0050120	Hemophagocytic lymphohistiocytosis	29		1.68364	0.871808	0.59395	1		0.181159	0.785702	0.0180538	1		0.475346	1.12309	0.867209
DOID:0050127	Sinusitis	37		0.539138	0.999996	1.85481	0.660977		0.0663786	0.999986	0.211119	0.564544		0.312241	0.772061	0.988284
DOID:0050175	tick-borne encephalitis	14		0.885953	0.999996	1.12873	1		0.113582	0.999986	0.153328	1		0.530882	1.09743	0.892108
DOID:0050336	Hypophosphatemia	42		0.885913	0.999996	1.12878	1		0.0414086	0.999986	0.152659	0.801862		-0.433696	-1.13798	0.838538
DOID:0050424	Familial adenomatous polyposis	17		0.787493	0.999996	1.26985	1		0.0607093	0.999986	0.148964	1		-0.361273	-0.829955	0.946054
DOID:0050425	Restless legs syndrome	35		1.32912	0.966565	0.752379	1		0.185775	0.624222	0.0597989	1		0.317373	0.790831	0.988284
DOID:0050427	Xeroderma pigmentosum	141		0.848802	0.999996	1.17813	0.972688		0.0702379	0.925708	0.0789733	0.801862		-0.242297	-0.743993	0.997193
DOID:0050429	Hailey-Hailey disease	16		1.94933	0.938152	0.512996	1		0.232658	0.827088	0.16522	1		0.334186	0.709822	0.988284
DOID:0050430	Multiple endocrine neoplasia type 2A	29		0.949212	0.999996	1.05351	1		0.0550901	0.999986	0.103307	1		-0.380226	-0.958755	0.905288
DOID:0050431	Arrhythmogenic right ventricular cardiomyopathy	17		2.12658	0.822649	0.470239	1		0.187252	0.97188	0.111287	1		0.436661	0.928112	0.938587
DOID:0050432	Asperger syndrome	38		2.4816	0.328528	0.402966	1		0.205029	0.481425	0.0357981	1		-0.396373	-1.00648	0.892108
DOID:0050436	Mulibrey nanism	13		1.99359	0.966565	0.501608	1		0.357562	0.448345	0.0332849	1		0.661733	1.36109	0.758858
DOID:0050437	Danon disease	14		0.885953	0.999996	1.12873	1		0.104348	0.999986	0.158732	1		0.402081	0.846891	0.947844
DOID:0050438	Frasier syndrome	33		1.20248	0.999996	0.831616	1		0.0869708	0.999986	0.0496945	1		-0.391845	-0.97638	0.896894
DOID:0050439	Usher syndrome	79		1.0057	0.999996	0.994331	1		0.0350032	0.999986	0.0858034	0.934479		0.259282	0.749892	0.997193
DOID:0050444	Infantile Refsum disease	21		1.77219	0.938152	0.564275	1		0.413536	0.0637932	0.0304315	1		0.629424	1.423	0.736092
DOID:0050451	Brugada syndrome	18		1.77215	0.966565	0.564287	1		0.169276	0.999986	0.0724995	1		0.252981	0.55079	0.997193
DOID:0050452	Mevalonic aciduria	14		0.664438	0.999996	1.50503	1		0.0713143	0.999986	0.264017	0.801862		-0.37518	-0.819703	0.955041
DOID:0050453	Lissencephaly	119		1.62544	0.328528	0.615216	1		0.116313	0.481425	0.0263063	1		0.296746	0.902744	0.946054
DOID:0050454	Periventricular nodular heterotopia	61		1.57112	0.721396	0.63649	1		0.168671	0.435405	0.0221045	1		0.444165	1.24479	0.759578
DOID:0050459	Hyperphosphatemia	33		0.575755	0.999996	1.73685	0.700753		0.0174529	0.999986	0.210373	0.622412		-0.561548	-1.42765	0.738074
DOID:0050460	Wolf-Hirschhorn syndrome	31		1.22682	0.999996	0.815113	1		0.148029	0.925708	0.0773235	1		0.44226	1.08837	0.873096
DOID:0050462	Antley-Bixler syndrome	17		0.620124	0.999996	1.61258	0.990321		0.147364	0.999986	0.172296	0.974973		0.454214	1.01112	0.900071
DOID:0050464	Farber lipogranulomatosis	17		1.62443	0.966565	0.6156	1		0.119572	0.999986	0.141473	1		-0.420877	-0.942473	0.918798
DOID:0050466	Loeys-Dietz syndrome	24		1.47678	0.966565	0.677149	1		0.119433	0.999986	0.155631	0.934479		-0.439967	-1.05379	0.887175
DOID:0050469	Costello syndrome	12		1.77207	0.966565	0.564311	1		0.163653	0.999986	0.308203	0.721419		-0.612892	-1.32823	0.774608
DOID:0050471	Carney complex	38		1.35868	0.966565	0.736008	1		0.110679	0.999986	0.0630113	1		-0.364757	-0.963598	0.912351
DOID:0050473	Alstrom syndrome	26		0.759339	0.999996	1.31694	1		0.0547433	0.999986	0.17128	0.86022		-0.380908	-0.933481	0.916562
DOID:0050474	Netherton syndrome	15		1.01254	0.999996	0.987615	1		0.183531	0.999986	0.147414	1		-0.431904	-0.926552	0.92542
DOID:0050475	Weill-Marchesani syndrome	21		0.974554	0.999996	1.02611	1		0.0643515	0.999986	0.241498	0.703739		-0.525499	-1.25281	0.776627
DOID:0050476	Barth syndrome	35		0.836685	0.999996	1.19519	1		0.108612	0.999986	0.0732183	1		0.447668	1.11477	0.867209
DOID:0050486	Exanthem	39		1.03365	0.999996	0.967441	1		0.0574703	0.999986	0.0521171	1		-0.340892	-0.865514	0.946054
DOID:0050544	Hypermethioninemia	21		1.77219	0.938152	0.564275	1		0.187513	0.911596	0.124632	1		0.529813	1.23058	0.776627
DOID:0050546	Congenital adrenal insufficiency	11		0.738284	0.999996	1.35449	1		0.315055	0.693207	0.193686	1		-0.468504	-0.970253	0.916562
DOID:0050549	Saldino-Noonan syndrome	26		1.41771	0.966565	0.705365	1		0.163199	0.925708	0.0610815	1		0.363368	0.857722	0.946054
DOID:0050563	Nonsyndromic deafness	82		1.61998	0.516878	0.617293	1		0.146038	0.43098	0.0100272	1		0.415085	1.20214	0.774608
DOID:0050568	Spondylocostal dysostosis	13		1.03364	0.999996	0.967452	1		0.179232	0.999986	0.0572089	1		0.625958	1.291	0.774608
DOID:0050569	Seckel syndrome	58		1.45016	0.822649	0.689581	1		0.157269	0.567385	0.0205524	1		0.415495	1.13895	0.838538
DOID:0050572	cone-rod dystrophy	22		0.613289	0.999996	1.63055	0.949349		0.0914926	0.999986	0.231373	0.706903		0.34337	0.780213	0.980249
DOID:0050574	L-2-hydroxyglutaric aciduria	10		0.885958	0.999996	1.12872	1		0.216834	0.999986	0.115545	1		0.338185	0.661241	0.997193
DOID:0050576	Senior-Loken syndrome	73		0.961861	0.999996	1.03965	1		0.0452174	0.999986	0.0961847	0.887981		0.316008	0.904015	0.946054
DOID:0050577	Sensenbrenner syndrome	70		1.69888	0.516878	0.588623	1		0.133202	0.611671	0.0160472	1		0.349062	0.987459	0.913666
DOID:0050581	Brachydactyly	48		0.814993	0.999996	1.227	1		0.0345895	0.999986	0.122608	0.876563		-0.492176	-1.29984	0.760345
DOID:0050587	Trichotillomania	19		0.984405	0.999996	1.01584	1		0.127218	0.999986	0.107818	1		-0.619126	-1.44471	0.738074
DOID:0050589	Inflammatory bowel disease	202		0.568211	0.999996	1.75991	0.0201725		0.00241901	0.999986	0.117082	0.274422		-0.405783	-1.31728	0.736092
DOID:0050591	Tooth agenesis	28		1.59499	0.938152	0.626962	1		0.151843	0.939682	0.0880658	1		-0.493655	-1.21896	0.774608
DOID:0050592	Asphyxiating thoracic dystrophy	86		1.23079	0.966565	0.812485	1		0.115882	0.660133	0.0322701	1		0.322548	0.930564	0.938587
DOID:0050600	ABCD syndrome	25		0.696046	0.999996	1.43669	0.990321		0.023223	0.999986	0.178632	0.833564		-0.424881	-1.02408	0.892108
DOID:0050602	triple-A syndrome	22		1.55062	0.966565	0.644902	1		0.211506	0.779662	0.0990972	1		0.469976	1.072	0.892108
DOID:0050605	Acrodermatitis enteropathica	19		1.51895	0.966565	0.658351	1		0.200285	0.901269	0.0600344	1		0.485085	1.08273	0.889434
DOID:0050629	Aicardi-Goutieres syndrome	55		0.854235	0.999996	1.17064	1		0.111058	0.925708	0.0548079	1		-0.27095	-0.724313	0.997193
DOID:0050631	Allan-Herndon-Dudley syndrome	16		1.47672	0.999996	0.677175	1		0.193494	0.97188	0.0170371	1		0.624681	1.33746	0.758858
DOID:0050632	Oculocutaneous albinism	36		1.77238	0.75391	0.564214	1		0.222988	0.425454	0.0067238	1		0.552517	1.37618	0.738074
DOID:0050633	Ocular albinism	17		1.62443	0.966565	0.6156	1		0.300698	0.510023	0.00812839	1		0.572919	1.22284	0.813848
DOID:0050639	Primary cutaneous amyloidosis	25		0.498256	0.999996	2.007	0.697127		0.0876435	0.999986	0.253128	0.575636		-0.294877	-0.70575	0.996498
DOID:0050644	Arterial calcification of infancy	11		1.55053	0.999996	0.644941	1		0.161766	0.999986	0.127951	1		0.29994	0.607619	0.997193
DOID:0050645	Arterial tortuosity syndrome	17		2.12658	0.822649	0.470239	1		0.17595	0.999986	0.132265	1		0.226416	0.500561	1
DOID:0050646	Distal arthrogryposis	11		1.06319	0.999996	0.940564	1		0.0966114	0.999986	0.165357	1		-0.275816	-0.576424	0.997193
DOID:0050649	Atransferrinemia	12		1.24039	0.999996	0.806195	1		0.1877	0.999986	0.210259	0.965012		-0.228928	-0.477798	1
DOID:0050657	Bannayan-Riley-Ruvalcaba syndrome	15		1.77211	0.966565	0.564299	1		0.167036	0.999986	0.14761	1		0.332286	0.705566	0.988284
DOID:0050674	Congenital bile acid synthesis defect	11		1.55053	0.999996	0.644941	1		0.238447	0.952096	0.125141	1		0.497286	0.988107	0.918798
DOID:0050675	Birk-Barel syndrome	15		1.77211	0.966565	0.564299	1		0.233277	0.850292	0.10988	1		0.705377	1.48642	0.736092
DOID:0050676	Birt-Hogg-Dube syndrome	18		1.10746	0.999996	0.902965	1		0.219024	0.827088	0.0667547	1		0.674476	1.49023	0.667523
DOID:0050678	Blau syndrome	17		0.620124	0.999996	1.61258	0.990321		0.0537384	0.999986	0.258119	0.721419		-0.466617	-1.04898	0.892108
DOID:0050684	Bowen-Conradi syndrome	47		0.656115	0.999996	1.52412	0.771343		0.100218	0.999986	0.179222	0.621195		-0.367889	-0.977416	0.899055
DOID:0050693	Brooke-Spiegler syndrome	11		0.506229	0.999996	1.97539	0.990321		0.171466	0.999986	0.224365	0.946398		0.487409	0.972753	0.918798
DOID:0050694	Brown-Vialetto-Van Laere syndrome	11		0.738284	0.999996	1.35449	1		0.09668	0.999986	0.21431	0.974973		0.563852	1.13887	0.867209
DOID:0050696	Fetal alcohol spectrum disorder	43		0.928137	0.999996	1.07743	1		0.110642	0.999986	0.0447804	1		0.271439	0.702629	0.997193
DOID:0050697	Chorioamnionitis	13		1.03364	0.999996	0.967452	1		0.170106	0.999986	0.211233	0.934479		-0.162988	-0.342567	1
DOID:0050710	3-Methylcrotonyl-CoA carboxylase deficiency	16		2.65824	0.75391	0.376189	1		0.345561	0.393388	0.101616	1		0.510978	1.10762	0.881115
DOID:0050711	Aceruloplasminemia	24		1.24044	0.999996	0.806168	1		0.231798	0.611671	0.11354	1		0.355458	0.828526	0.960838
DOID:0050720	Ornithine translocase deficiency	15		1.32902	0.999996	0.752434	1		0.127495	0.999986	0.142095	1		0.37975	0.800521	0.969733
DOID:0050721	Serine deficiency	16		0.689043	0.999996	1.45129	1		0.0947754	0.999986	0.197425	0.90014		-0.404722	-0.899067	0.931342
DOID:0050729	Neutral lipid storage disease	38		0.577661	0.999996	1.73112	0.697127		0.0511014	0.999986	0.134689	0.884357		-0.534863	-1.37506	0.738074
DOID:0050730	Coenzyme Q10 deficiency disease	17		0.787493	0.999996	1.26985	1		0.211039	0.90686	0.0726093	1		0.507923	1.12488	0.873096
DOID:0050731	Vitamin B12 deficiency	25		0.696046	0.999996	1.43669	0.990321		0.0766269	0.999986	0.157838	0.90014		0.530396	1.22877	0.774608
DOID:0050741	Alcohol dependence	180		1.56908	0.14324	0.637318	1		0.124312	0.166289	0.0204916	1		0.232967	0.739653	1
DOID:0050742	Nicotine dependence	96		1.47731	0.662225	0.676907	1		0.161607	0.215406	0.0574571	1		-0.219274	-0.638531	1
DOID:0050753	Cerebellar ataxia	28		0.885933	0.999996	1.12875	1		0.146901	0.97188	0.0760529	1		0.316793	0.757853	0.988284
DOID:0050757	deafness-dystonia-optic neuronopathy syndrome	30		0.775153	0.999996	1.29007	1		0.0463856	0.999986	0.158917	0.865119		-0.805381	-1.99136	0.141184
DOID:0050758	Metabolic acidosis	114		1.41019	0.673896	0.709123	1		0.0841115	0.860624	0.0122897	1		0.347073	1.04158	0.892108
DOID:0050763	ARC syndrome	26		1.99381	0.75391	0.501553	1		0.216126	0.620884	0.0291061	1		0.439602	1.04624	0.892108
DOID:0050770	Polycystic liver disease	12		2.65812	0.822649	0.376206	1		0.192158	0.999986	0.293923	0.771243		-0.796227	-1.66046	0.546882
DOID:0050771	Pheochromocytoma	119		0.87102	0.999996	1.14808	1		0.0122827	0.999986	0.068115	0.946398		-0.351073	-1.06272	0.859753
DOID:0050773	Paraganglioma	16		0.88595	0.999996	1.12873	1		0.0216727	0.999986	0.180918	0.965012		-0.535556	-1.20971	0.82259
DOID:0050779	Hydrolethalus syndrome	33		0.738219	0.999996	1.35461	0.990321		0.124243	0.999986	0.162939	0.801862		-0.477524	-1.21269	0.813848
DOID:0050780	Opitz-GBBB syndrome	13		2.9535	0.75391	0.338582	1		0.307867	0.614777	0.126114	1		0.324192	0.659845	0.997193
DOID:0050781	Ogden syndrome	24		1.04708	0.999996	0.955036	1		0.0684627	0.999986	0.133505	1		0.344586	0.791722	0.978193
DOID:0050782	Zollinger-Ellison syndrome	19		0.984405	0.999996	1.01584	1		0.118336	0.999986	0.104824	1		0.469179	1.0336	0.899055
DOID:0050786	Iridogoniodysgenesis syndrome	24		1.77222	0.876302	0.564263	1		0.229246	0.611671	0.062769	1		0.412953	0.962405	0.920973
DOID:0050787	Juvenile polyposis syndrome	13		1.99359	0.966565	0.501608	1		0.271114	0.785702	0.0701653	1		-0.342582	-0.712307	0.988284
DOID:0050788	Proximal symphalangism	10		0.590617	0.999996	1.69315	1		0.102509	0.999986	0.219373	0.987983		0.276314	0.546379	0.997193
DOID:0050793	Short QT syndrome	15		1.32902	0.999996	0.752434	1		0.0711267	0.999986	0.161549	1		-0.28198	-0.604514	0.997193
DOID:0050795	Cone dystrophy	65		0.913588	0.999996	1.09459	1		0.0765937	0.999986	0.0727781	1		0.357273	1.0089	0.900071
DOID:0050799	Guanidinoacetate methyltransferase deficiency	10		0.885958	0.999996	1.12872	1		0.184234	0.999986	0.107433	1		0.444932	0.860206	0.946054
DOID:0050807	Kahrizi syndrome	11		1.06319	0.999996	0.940564	1		0.3204	0.660133	0.0098321	1		0.716694	1.41304	0.736092
DOID:0050810	Biotin deficiency	12		0.442933	0.999996	2.25768	0.854471		0.082152	0.999986	0.370242	0.564544		-0.603061	-1.27167	0.797926
DOID:0050811	Congenital adrenal hyperplasia	19		0.644282	0.999996	1.55212	0.990321		0.165084	0.999986	0.116161	1		0.586018	1.28791	0.774608
DOID:0050814	Temtamy preaxial brachydactyly syndrome	19		0.516742	0.999996	1.9352	0.835489		0.0963223	0.999986	0.18903	0.887981		-0.314169	-0.728571	0.996215
DOID:0050816	Urofacial syndrome	13		1.41762	0.999996	0.705406	1		0.234474	0.922766	0.0401958	1		0.462729	0.946782	0.930422
DOID:0050820	Atrioventricular block	13		1.03364	0.999996	0.967452	1		0.141421	0.999986	0.193473	0.981512		0.275427	0.565258	0.997193
DOID:0050830	Peripheral artery disease	28		0.664388	0.999996	1.50514	0.972688		0.00339442	0.999986	0.170653	0.833564		-0.535859	-1.30379	0.759578
DOID:0050833	Orotic aciduria	10		3.98734	0.673896	0.250794	1		0.413582	0.399901	0.0550129	1		0.4702	0.928993	0.938587
DOID:0050834	CHARGE syndrome	48		1.0471	0.999996	0.955022	1		0.104229	0.999986	0.0543936	1		-0.524826	-1.39126	0.759578
DOID:0050852	Limb ischemia	29		0.949212	0.999996	1.05351	1		0.0600752	0.999986	0.0847012	1		-0.400747	-0.977446	0.900071
DOID:0050854	Muckle-Wells syndrome	17		0.996716	0.999996	1.0033	1		0.0860179	0.999986	0.12614	1		0.466383	1.02122	0.903259
DOID:0050856	Oppositional defiant disorder	30		1.7723	0.8211	0.564239	1		0.124706	0.999986	0.119103	1		0.306727	0.737926	0.996215
DOID:0050857	Perrault syndrome	42		0.885913	0.999996	1.12878	1		0.0639793	0.999986	0.126242	0.887981		0.404322	1.04246	0.892108
DOID:0050871	Fibroma	13		10.6369	0.196071	0.0940122	1		0.375861	0.409566	0.0289881	1		0.552494	1.14249	0.873096
DOID:0050877	Pancreatic agenesis	11		0.738284	0.999996	1.35449	1		0.131041	0.999986	0.200592	1		-0.64787	-1.36235	0.759578
DOID:0050881	Inclusion body myopathy with Paget disease of bone and frontotemporal dementia	27		1.10748	0.999996	0.902954	1		0.141199	0.999986	0.0463253	1		0.351021	0.837242	0.955041
DOID:0050885	IMAGe syndrome	17		1.26573	0.999996	0.790057	1		0.0999727	0.999986	0.0855237	1		-0.507665	-1.162	0.838538
DOID:0050887	Townes-Brocks syndrome	12		0.885955	0.999996	1.12872	1		0.0825259	0.999986	0.15518	1		-0.366085	-0.767499	0.966826
DOID:0050894	Ameloblastoma	25		1.12763	0.999996	0.886815	1		0.152772	0.972901	0.0734983	1		0.289431	0.689006	0.997193
DOID:0050902	Medulloblastoma	14		0.885953	0.999996	1.12873	1		0.141439	0.999986	0.188053	0.981512		-0.424418	-0.903375	0.930422
DOID:0050908	Myelodysplastic syndrome	30		0.775153	0.999996	1.29007	1		0.00753708	0.999986	0.149503	0.887981		-0.719648	-1.77905	0.546882
DOID:0050951	Hereditary ataxia	19		1.91987	0.876302	0.520868	1		0.157798	0.999986	0.0372359	1		0.347947	0.784743	0.979507
DOID:0050952	Spastic ataxia	14		3.24896	0.673896	0.307791	1		0.395385	0.303859	0.0349744	1		0.590472	1.23166	0.797926
DOID:0050997	Cerebellar ataxia, mental retardation and dysequlibrium syndrome	16		3.83992	0.479653	0.260422	1		0.332019	0.43098	0.00553218	1		0.541417	1.20387	0.813848
DOID:0060001	Withdrawal disorder	49		1.08742	0.999996	0.919609	1		0.0897735	0.999986	0.143036	0.789998		-0.314075	-0.831528	0.947844
DOID:0060021	DNA ligase IV deficiency	14		1.59486	0.999996	0.627013	1		0.29891	0.611671	0.0437372	1		0.635778	1.33081	0.759578
DOID:0060025	Immunoglobulin alpha deficiency	13		0.393708	0.999996	2.53995	0.751464		0.179804	0.999986	0.252919	0.81977		-0.262626	-0.553537	0.997193
DOID:0060041	Autism spectrum disorder	44		1.55081	0.822649	0.644823	1		0.160999	0.660133	0.0713658	1		0.257434	0.680656	0.997193
DOID:0060046	Aphasia	57		1.51925	0.766943	0.658219	1		0.155299	0.574827	0.0332893	1		-0.291206	-0.813053	0.975945
DOID:0060058	Lymphoma	64		0.646294	0.999996	1.54728	0.67027		0.00284067	0.999986	0.158069	0.575636		-0.675232	-1.91249	0.229416
DOID:0060067	Pearson syndrome	34		0.787451	0.999996	1.26992	1		0.050357	0.999986	0.208438	0.622412		0.385996	0.963005	0.919686
DOID:0060072	Benign neoplasm	44		0.926215	0.999996	1.07966	1		0.0602304	0.999986	0.102004	0.991742		-0.67836	-1.82946	0.625242
DOID:0060074	Ductal carcinoma in situ	10		0.590617	0.999996	1.69315	1		0.122926	0.999986	0.201059	1		-0.208427	-0.410418	1
DOID:0060131	Alexithymia	13		1.41762	0.999996	0.705406	1		0.135299	0.999986	0.116537	1		0.237316	0.49217	1
DOID:0060135	Apraxia	36		1.77238	0.75391	0.564214	1		0.179563	0.660133	0.0437372	1		0.34768	0.877864	0.946054
DOID:0060145	Pain agnosia	181		1.02314	0.999996	0.977381	1		0.0600909	0.939682	0.0320554	1		-0.264122	-0.839845	0.988284
DOID:0060159	Organic acidemia	42		1.1814	0.999996	0.846456	1		0.084242	0.999986	0.0616048	1		0.263806	0.668573	0.997193
DOID:0060161	Kennedy's disease	13		1.41762	0.999996	0.705406	1		0.265114	0.799202	0.0759057	1		0.497743	1.00861	0.912934
DOID:0060164	Pain disorder	42		0.731771	0.999996	1.36655	0.972688		0.0534495	0.999986	0.147333	0.801862		-0.355741	-0.928771	0.919686
DOID:0060168	Histidinemia	9		0.590617	0.999996	1.69315	1		0.0741985	0.999986	0.189471	1		-0.762807	-1.56886	0.736092
DOID:0060173	Timothy syndrome	65		1.73242	0.516878	0.577226	1		0.171384	0.393388	0.045149	1		-0.309887	-0.868936	0.946054
DOID:0060175	Succinic semialdehyde dehydrogenase deficiency	38		1.99403	0.587562	0.501498	1		0.18872	0.574827	0.0348602	1		0.380209	0.971411	0.916562
DOID:0060180	Colitis	32		1.0041	0.999996	0.995916	1		0.0742882	0.999986	0.122436	0.989275		0.302211	0.752031	0.988284
DOID:0060193	Amyotrophic lateral sclerosis type 1	12		1.24039	0.999996	0.806195	1		0.210052	0.999986	0.212977	0.953334		-0.333112	-0.688763	0.988284
DOID:0060195	Amyotrophic lateral sclerosis type 3	17		2.12658	0.822649	0.470239	1		0.26124	0.660133	0.0530751	1		0.427884	0.922568	0.932325
DOID:0060221	Maffucci syndrome	12		0.442933	0.999996	2.25768	0.854471		0.0839739	0.999986	0.26254	0.820623		-0.334248	-0.71218	0.988284
DOID:0060224	Atrial fibrillation	40		1.08293	0.999996	0.923423	1		0.0890231	0.999986	0.0727328	1		0.222423	0.570129	1
DOID:0060227	Adams-Oliver syndrome	25		0.817769	0.999996	1.22284	1		0.138343	0.999986	0.190099	0.801862		0.497134	1.1553	0.860339
DOID:0060230	Basal ganglia calcification	15		1.62443	0.966565	0.6156	1		0.406146	0.166289	0.0258028	1		0.556611	1.18271	0.838538
DOID:0060231	Bruck syndrome	16		0.204418	0.999996	4.89193	0.310005		0.014371	0.999986	0.469139	0.137461		-0.730197	-1.59265	0.738074
DOID:0060232	Branchiootic syndrome	12		0.442933	0.999996	2.25768	0.854471		0.148769	0.999986	0.235045	0.887981		0.722285	1.48445	0.724568
DOID:0060233	Cardiofaciocutaneous syndrome	17		1.26573	0.999996	0.790057	1		0.138313	0.999986	0.249379	0.766823		-0.527652	-1.16336	0.838538
DOID:0060237	Warburg micro syndrome	36		1.56779	0.876302	0.63784	1		0.31913	0.0589005	0.0436202	1		0.349918	0.887922	0.946054
DOID:0060238	Van Maldergem syndrome	10		0.885958	0.999996	1.12872	1		0.194912	0.999986	0.141049	1		0.486993	0.952037	0.930422
DOID:0060239	Van der Woude syndrome	18		0.563734	0.999996	1.77389	0.913784		0.101676	0.999986	0.222675	0.801862		0.207028	0.447111	1
DOID:0060241	3-M syndrome	14		0.885953	0.999996	1.12873	1		0.0727626	0.999986	0.153226	1		-0.385286	-0.840766	0.946054
DOID:0060243	Stuttering	23		0.966493	0.999996	1.03467	1		0.0982752	0.999986	0.0546262	1		0.361936	0.830388	0.953708
DOID:0060244	Specific language impairment	31		1.86096	0.75391	0.537357	1		0.190818	0.660133	0.0638541	1		0.549398	1.34805	0.738074
DOID:0060249	Scoliosis	103		0.974527	0.999996	1.02614	1		0.0113981	0.999986	0.0773743	0.90014		-0.370474	-1.11873	0.835753
DOID:0060252	Sclerocornea	13		0.759374	0.999996	1.31687	1		0.135324	0.999986	0.279108	0.778874		-0.661498	-1.40427	0.738074
DOID:0060256	Dowling-Degos disease	12		1.77207	0.966565	0.564311	1		0.280531	0.789975	0.0232223	1		0.739816	1.52338	0.647399
DOID:0060259	renal-hepatic-pancreatic dysplasia	11		0.738284	0.999996	1.35449	1		0.0138874	0.999986	0.258013	0.865791		-0.865768	-1.76771	0.483091
DOID:0060260	Ptosis	66		0.833728	0.999996	1.19943	1		0.0410971	0.999986	0.103885	0.882877		-0.231523	-0.63833	1
DOID:0060262	Gallbladder disease	26		0.759339	0.999996	1.31694	1		0.0182721	0.999986	0.106952	1		-0.44655	-1.04853	0.889434
DOID:0060264	Pontocerebellar hypoplasia	37		0.935185	0.999996	1.06931	1		0.140983	0.911596	0.134195	0.887981		0.498369	1.25448	0.774608
DOID:0060280	Primary pigmented nodular adrenocortical disease	23		1.66142	0.962752	0.601894	1		0.230167	0.620884	0.0630113	1		0.304146	0.715371	0.997193
DOID:0060282	Persistent hyperplastic primary vitreous	10		0.590617	0.999996	1.69315	1		0.145271	0.999986	0.180043	1		0.488314	0.948293	0.938547
DOID:0060284	Paroxysmal nocturnal hemoglobinuria	12		1.77207	0.966565	0.564311	1		0.342451	0.574827	0.0642912	1		0.615717	1.23449	0.829245
DOID:0060286	Combined oxidative phosphorylation deficiency	29		1.09042	0.999996	0.917075	1		0.0703773	0.999986	0.118838	1		0.347936	0.854666	0.946054
DOID:0060306	Meier-Gorlin syndrome	24		1.24044	0.999996	0.806168	1		0.111292	0.999986	0.0502643	1		0.336711	0.780724	0.979507
DOID:0060314	Persistent generalized lymphadenopathy	21		0.974554	0.999996	1.02611	1		0.089595	0.999986	0.19555	0.833564		-0.502797	-1.16795	0.842867
DOID:0060319	Cardiac arrest	12		1.24039	0.999996	0.806195	1		0.116479	0.999986	0.161731	1		-0.484089	-0.992992	0.916562
DOID:0060320	Inguinal hernia	15		1.77211	0.966565	0.564299	1		0.198029	0.972901	0.156276	1		-0.430316	-0.935864	0.920973
DOID:0060321	Umbilical hernia	14		1.59486	0.999996	0.627013	1		0.192948	0.999986	0.15176	1		-0.479699	-1.04894	0.892108
DOID:0060327	Omphalocele	15		1.32902	0.999996	0.752434	1		0.0985022	0.999986	0.218059	0.882877		-0.378671	-0.854218	0.946054
DOID:0060329	Ectopic pregnancy	10		3.54418	0.766943	0.282153	1		0.336853	0.660133	0.0493946	1		0.594837	1.18084	0.838538
DOID:0060330	Rapp-Hodgkin syndrome	22		1.89882	0.822649	0.526644	1		0.321777	0.264244	0.0447777	1		0.40349	0.924751	0.938587
DOID:0060337	CEDNIK syndrome	19		0.644282	0.999996	1.55212	0.990321		0.109345	0.999986	0.130711	1		0.544315	1.22891	0.797926
DOID:0060339	Chronic atrial and intestinal dysrhythmia	12		2.65812	0.822649	0.376206	1		0.1958	0.999986	0.164093	1		-0.552687	-1.17774	0.853538
DOID:0060340	Ciliopathy	274		1.26335	0.595081	0.791549	1		0.093454	0.2425	0.00123063	1		0.358566	1.19767	0.738074
DOID:0060341	agnathia-otocephaly complex	11		2.36274	0.938152	0.423238	1		0.261	0.911596	0.0729983	1		0.537015	1.06983	0.892108
DOID:0060342	Acromelic frontonasal dysostosis	11		1.55053	0.999996	0.644941	1		0.23131	0.972901	0.109623	1		0.317223	0.617577	0.997193
DOID:0060356	Vici syndrome	30		1.32909	0.999996	0.752393	1		0.132898	0.999986	0.0127353	1		0.509313	1.20541	0.821096
DOID:0060357	Chylomicron retention disease	19		2.83564	0.574637	0.352653	1		0.340587	0.236065	0.0183637	1		0.469329	1.03292	0.899055
DOID:0060358	Multiple acyl-CoA dehydrogenase deficiency	32		1.69174	0.822649	0.591109	1		0.20028	0.611671	0.0463452	1		0.591628	1.48576	0.667523
DOID:0060366	Hennekam syndrome	10		0.590617	0.999996	1.69315	1		0.0432677	0.999986	0.341049	0.718086		-0.604625	-1.2034	0.838538
DOID:0060394	Chromosome 15q13.3 microdeletion syndrome	10		0.37966	0.999996	2.63393	0.854107		0.0386378	0.999986	0.316175	0.789998		-0.562122	-1.12733	0.881115
DOID:0060395	Chromosome 15q24 deletion syndrome	14		0.885953	0.999996	1.12873	1		0.103672	0.999986	0.147892	1		0.526294	1.10245	0.887175
DOID:0060398	Chromosome 16p11.2 deletion syndrome	13		0.553686	0.999996	1.80608	0.990321		0.0437242	0.999986	0.23838	0.865391		-0.541812	-1.13773	0.867209
DOID:0060403	Chromosome 17q11.2 deletion syndrome	21		1.77219	0.938152	0.564275	1		0.304147	0.380147	0.044564	1		0.464614	1.02897	0.903259
DOID:0060404	Chromosome 17q12 deletion syndrome	13		1.41762	0.999996	0.705406	1		0.273624	0.779662	0.0334369	1		0.475183	0.977154	0.918798
DOID:0060407	Chromosome 18q deletion syndrome	19		1.21826	0.999996	0.820841	1		0.127585	0.999986	0.0600721	1		0.293191	0.653271	0.997193
DOID:0060408	Chromosome 19q13.11 deletion syndrome	12		0.442933	0.999996	2.25768	0.854471		0.121525	0.999986	0.457144	0.362852		0.429451	0.884432	0.942279
DOID:0060409	NFIA-related disorder	15		1.32902	0.999996	0.752434	1		0.239832	0.827088	0.0734408	1		0.506689	1.08586	0.887175
DOID:0060410	Chromosome 1p36 deletion syndrome	25		0.590556	0.999996	1.69332	0.854107		0.0321234	0.999986	0.195793	0.801862		-0.559724	-1.36226	0.758858
DOID:0060415	Chromosome 2p16.1-p15 deletion syndrome	15		1.77211	0.966565	0.564299	1		0.163975	0.999986	0.104917	1		0.481024	1.01481	0.913666
DOID:0060417	3p deletion syndrome	27		1.77226	0.822649	0.564251	1		0.271178	0.376435	0.0185717	1		0.525136	1.24998	0.774608
DOID:0060419	Chromosome 3q29 microdeletion syndrome	14		2.21513	0.876302	0.451441	1		0.194095	0.999986	0.198512	0.946398		0.64265	1.35712	0.758858
DOID:0060420	Chromosome 4q21 deletion syndrome	13		0.553686	0.999996	1.80608	0.990321		0.0638916	0.999986	0.311175	0.694703		0.330512	0.699462	0.988284
DOID:0060424	Chromosome 6q24-q25 deletion syndrome	12		0.295276	0.999996	3.38666	0.660977		0.0430013	0.999986	0.196541	0.991742		-0.536268	-1.13561	0.867209
DOID:0060428	SATB2-associated syndrome	11		8.86007	0.349305	0.112866	1		0.391072	0.440402	0.101792	1		0.287873	0.584059	0.997193
DOID:0060439	Lysinuric protein intolerance	12		2.65812	0.822649	0.376206	1		0.16211	0.999986	0.0718268	1		-0.341144	-0.717918	0.988284
DOID:0060448	Fleck corneal dystrophy	15		1.01254	0.999996	0.987615	1		0.254307	0.779662	0.16047	1		0.754579	1.59956	0.52806
DOID:0060459	Chromosome 3q29 microduplication syndrome	14		1.59486	0.999996	0.627013	1		0.242909	0.848469	0.0035895	1		0.663866	1.39967	0.738074
DOID:0060468	Holt-Oram syndrome	26		1.41771	0.966565	0.705365	1		0.0795437	0.999986	0.171931	0.854249		0.45262	1.07727	0.889434
DOID:0060469	Miller-Dieker lissencephaly syndrome	33		1.3632	0.966565	0.733568	1		0.116953	0.999986	0.074687	1		-0.287811	-0.725408	0.996215
DOID:0060470	Salt and pepper syndrome	12		1.77207	0.966565	0.564311	1		0.343401	0.574827	0.0542846	1		0.630722	1.28276	0.774608
DOID:0060472	Kindler syndrome	12		0.885955	0.999996	1.12872	1		0.214958	0.999986	0.111354	1		0.638415	1.28288	0.774608
DOID:0060473	Kabuki syndrome	29		1.25523	0.999996	0.79667	1		0.134041	0.999986	0.123876	1		-0.880233	-2.17461	0.00658777
DOID:0060476	Perlman syndrome	18		1.77215	0.966565	0.564287	1		0.269134	0.602836	0.0353878	1		0.478617	1.06576	0.892108
DOID:0060479	Shwachman-Diamond syndrome	57		0.478656	0.999996	2.08918	0.310005		0.00525419	0.999986	0.277964	0.063059		-0.572569	-1.56037	0.673518
DOID:0060480	Left ventricular noncompaction	14		0.885953	0.999996	1.12873	1		0.0926692	0.999986	0.212315	0.90014		0.368717	0.782124	0.968245
DOID:0060481	Goldberg-Shprintzen syndrome	13		0.553686	0.999996	1.80608	0.990321		0.0868902	0.999986	0.387881	0.513547		-0.571613	-1.21145	0.814332
DOID:0060482	Oculoauricular syndrome	10		7.97509	0.444136	0.12539	1		0.443017	0.376435	0.192467	1		0.488442	0.956767	0.920973
DOID:0060483	MEDNIK syndrome	16		0.88595	0.999996	1.12873	1		0.134948	0.999986	0.160654	1		0.460251	1.00997	0.900071
DOID:0060484	EAST syndrome	17		2.87982	0.673896	0.347244	1		0.202611	0.925708	0.0484062	1		0.477731	1.03325	0.895299
DOID:0060485	Mowat-Wilson syndrome	13		2.9535	0.75391	0.338582	1		0.361398	0.440402	0.021511	1		0.734536	1.50904	0.558716
DOID:0060486	Perry syndrome	33		3.292	0.14324	0.303767	1		0.281669	0.203206	0.0221474	1		0.477921	1.19024	0.829245
DOID:0060488	Pitt-Hopkins syndrome	26		1.99381	0.75391	0.501553	1		0.230693	0.574827	0.0759047	1		0.282954	0.665544	0.997193
DOID:0060535	Warsaw breakage syndrome	20		2.65836	0.662225	0.376171	1		0.271487	0.540653	0.0309991	1		0.564343	1.2794	0.776627
DOID:0060536	Mitochondrial complex I deficiency	33		0.575755	0.999996	1.73685	0.700753		0.033035	0.999986	0.212786	0.622412		-0.462429	-1.16674	0.813848
DOID:0060559	Lethal congenital contracture syndrome 1	14		1.59486	0.999996	0.627013	1		0.222523	0.925708	0.0607372	1		0.693927	1.4798	0.673518
DOID:0060564	Spinal disease	147		0.544597	0.999996	1.83622	0.0602273		0.0038635	0.999986	0.126657	0.412359		-0.468766	-1.47063	0.602919
DOID:0060565	Ritscher-Schinzel syndrome	12		2.65812	0.822649	0.376206	1		0.456988	0.215406	0.0112367	1		0.632235	1.28379	0.774608
DOID:0060569	Hypertrichotic osteochondrodysplasia Cantu type	21		1.18134	0.999996	0.846494	1		0.212789	0.785702	0.226693	0.748903		0.298825	0.661477	0.997193
DOID:0060580	Noonan syndrome 2	10		1.329	0.999996	0.752448	1		0.209251	0.999986	0.0747136	1		0.484153	0.951259	0.920973
DOID:0060582	Noonan syndrome 4	13		0.553686	0.999996	1.80608	0.990321		0.0651142	0.999986	0.221944	0.893383		-0.34004	-0.719259	0.984864
DOID:0060584	Noonan syndrome 6	14		1.59486	0.999996	0.627013	1		0.212092	0.946437	0.0116529	1		0.631155	1.33537	0.774608
DOID:0060589	Yunis-Varon syndrome	11		3.98734	0.673896	0.250794	1		0.263165	0.901269	0.119714	1		0.457303	0.920755	0.930422
DOID:0060591	WHIM syndrome	12		0.442933	0.999996	2.25768	0.854471		0.0547008	0.999986	0.290527	0.778874		-0.498541	-1.02097	0.900071
DOID:0060599	Nance-Horan syndrome	21		1.43983	0.999996	0.694526	1		0.2281	0.693207	0.049355	1		0.458605	1.04116	0.896894
DOID:0060602	alpha-methylacyl-CoA racemase deficiency	20		2.06756	0.822649	0.483663	1		0.338064	0.264244	0.0330988	1		0.595389	1.33279	0.753472
DOID:0060610	megacystis-microcolon-intestinal hypoperistalsis syndrome	11		1.06319	0.999996	0.940564	1		0.165691	0.999986	0.0978954	1		0.747098	1.48037	0.736092
DOID:0060640	Ethylmalonic encephalopathy	17		0.787493	0.999996	1.26985	1		0.110013	0.999986	0.287979	0.622493		-0.433691	-0.966687	0.916562
DOID:0060641	endocrine-cerebro-osteodysplasia syndrome	12		0.442933	0.999996	2.25768	0.854471		0.0170111	0.999986	0.306086	0.725294		-0.68284	-1.40665	0.758858
DOID:0060648	Anterior segment dysgenesis	21		0.805384	0.999996	1.24164	1		0.0988251	0.999986	0.0887106	1		-0.27276	-0.628963	0.997193
DOID:0060650	Dicarboxylic aminoaciduria	47		1.30584	0.966565	0.765789	1		0.0807664	0.999986	0.0496445	1		-0.246534	-0.656566	0.997193
DOID:0060668	Anencephaly	35		1.18138	0.999996	0.846468	1		0.133295	0.956751	0.0368659	1		0.330523	0.829112	0.955041
DOID:0060673	Peters anomaly	15		1.32902	0.999996	0.752434	1		0.145003	0.999986	0.0814348	1		-0.320573	-0.712154	0.988284
DOID:0060695	Hyperekplexia	40		2.33658	0.349305	0.427977	1		0.214485	0.409566	0.0605012	1		0.369595	0.94936	0.930422
DOID:0060699	Familial hypocalciuric hypercalcemia	10		2.06737	0.966565	0.483706	1		0.115727	0.999986	0.16538	1		-0.541865	-1.09017	0.887175
DOID:0060704	Lymphoproliferative syndrome	95		0.644002	0.999996	1.55279	0.566767		0.0109636	0.999986	0.0958341	0.804563		-0.353087	-1.04968	0.867209
DOID:0060731	Congenital central hypoventilation syndrome	14		0.354329	0.999996	2.82223	0.67027		0.0840745	0.999986	0.294106	0.703739		-0.566885	-1.23106	0.813848
DOID:0060739	hand-foot-genital syndrome	11		0.738284	0.999996	1.35449	1		0.172517	0.999986	0.151364	1		0.481169	0.958785	0.919686
DOID:0060744	Pendred Syndrome	21		1.77219	0.938152	0.564275	1		0.125186	0.999986	0.0463563	1		0.373151	0.86142	0.946054
DOID:0060753	Familial temporal lobe epilepsy 4	9		1.329	0.999996	0.752448	1		0.352706	0.611671	0.0578741	1		0.634967	1.20931	0.838538
DOID:0060764	Autosomal recessive Robinow syndrome	23		1.24044	0.999996	0.806168	1		0.201	0.779662	0.0764946	1		-0.463655	-1.1088	0.867209
DOID:0060765	Autosomal dominant Robinow syndrome 2	52		2.65934	0.0989947	0.376033	1		0.257003	0.0729123	0.00270063	1		0.520728	1.41193	0.735088
DOID:0060766	Autosomal dominant Robinow syndrome 1	47		0.779541	0.999996	1.28281	0.990321		0.0873425	0.999986	0.120282	0.887981		0.441933	1.16543	0.821096
DOID:0060768	Smith-Magenis syndrome	46		1.56388	0.816485	0.639436	1		0.108241	0.999986	0.0176088	1		0.433407	1.13694	0.838538
DOID:0060785	adult-onset autosomal dominant demyelinating leukodystrophy	14		1.18133	0.999996	0.846507	1		0.121689	0.999986	0.106723	1		0.279254	0.581994	0.997193
DOID:0060786	Hypomyelinating leukodystrophy	11		0.738284	0.999996	1.35449	1		0.0712709	0.999986	0.247804	0.887981		0.40198	0.820089	0.951793
DOID:0060798	Hypomyelinating leukodystrophy 6	51		1.93884	0.444136	0.515771	1		0.238251	0.154367	0.0281958	1		0.380592	1.0326	0.892108
DOID:0060814	Wilson-Turner syndrome	18		0.885947	0.999996	1.12874	1		0.164318	0.999986	0.159191	0.993925		0.531515	1.18379	0.838538
DOID:0060831	Griscelli syndrome	27		1.50635	0.966565	0.663857	1		0.180368	0.827088	0.0165217	1		0.509319	1.21836	0.793316
DOID:0060833	Griscelli syndrome type 2	27		0.822634	0.999996	1.21561	1		0.117612	0.999986	0.175833	0.81977		-0.677174	-1.62212	0.738074
DOID:0060834	Griscelli syndrome type 3	18		1.39234	0.999996	0.718218	1		0.136121	0.999986	0.0435219	1		0.326949	0.718079	0.988284
DOID:0060844	Norrie disease	19		0.984405	0.999996	1.01584	1		0.0980493	0.999986	0.221239	0.801862		-0.268815	-0.624181	0.997193
DOID:0060849	osteoporosis-pseudoglioma syndrome	28		0.885933	0.999996	1.12875	1		0.113602	0.999986	0.14058	0.946398		0.333653	0.808644	0.974289
DOID:0060852	Pierson syndrome	29		0.541312	0.999996	1.84736	0.700753		0.0892042	0.999986	0.232655	0.586029		0.355415	0.868789	0.946054
DOID:0060853	Potocki-Lupski syndrome	21		0.805384	0.999996	1.24164	1		0.0347957	0.999986	0.199836	0.81977		-0.614694	-1.41006	0.738074
DOID:0060857	Septooptic dysplasia	11		1.06319	0.999996	0.940564	1		0.0978138	0.999986	0.1802	1		0.37111	0.745844	0.985931
DOID:0060858	hypotonia-cystinuria syndrome	10		1.329	0.999996	0.752448	1		0.255553	0.939682	0.0623857	1		0.446617	0.876286	0.946054
DOID:0060859	Salmonellosis	74		0.603789	0.999996	1.65621	0.566767		0.021198	0.999986	0.165801	0.490521		-0.392333	-1.12874	0.831866
DOID:0060861	Microphthalmia with limb anomalies	63		0.858179	0.999996	1.16526	1		0.108885	0.911596	0.118289	0.801862		-0.305623	-0.841474	0.947844
DOID:0060870	Isolated growth hormone deficiency	23		0.966493	0.999996	1.03467	1		0.186054	0.861473	0.0600585	1		0.478209	1.09466	0.887175
DOID:0060887	Ossification of the posterior longitudinal ligament of spine	15		1.77211	0.966565	0.564299	1		0.160861	0.999986	0.0658178	1		0.380567	0.796758	0.978193
DOID:0060903	Thrombosis	204		0.749711	0.999996	1.33385	0.594538		0.00662972	0.999986	0.077565	0.703739		-0.340658	-1.0911	0.838538
DOID:0070004	Myeloid neoplasm	19		0.644282	0.999996	1.55212	0.990321		0.000598249	0.999986	0.209153	0.81977		-0.784574	-1.81365	0.52806
DOID:0070017	Autosomal recessive dyskeratosis congenita 2	11		2.36274	0.938152	0.423238	1		0.170589	0.999986	0.129707	1		0.638803	1.28738	0.774608
DOID:0070030	ITM2B-related cerebral amyloid angiopathy 2	27		1.10748	0.999996	0.902954	1		0.130608	0.999986	0.0523781	1		-0.375239	-0.915699	0.931342
DOID:0070031	Autosomal dominant non-syndromic intellectual disability 1	25		0.590556	0.999996	1.69332	0.854107		0.130382	0.999986	0.180453	0.833564		0.478386	1.13141	0.859753
DOID:0070042	Coffin-Siris syndrome 1	17		0.787493	0.999996	1.26985	1		0.0820122	0.999986	0.22277	0.81977		-0.447364	-0.991529	0.905288
DOID:0070044	Coffin-Siris syndrome 2	13		1.03364	0.999996	0.967452	1		0.191075	0.999986	0.245394	0.848758		-0.182911	-0.390066	1
DOID:0070045	Coffin-Siris syndrome 3	11		0.738284	0.999996	1.35449	1		0.159238	0.999986	0.217422	0.966003		0.28807	0.570369	0.997193
DOID:0070192	Autosomal recessive chronic granulomatous disease cytochrome b-positive type I	17		4.13542	0.378234	0.241813	1		0.367858	0.264244	0.0292362	1		0.411567	0.873664	0.946054
DOID:0070199	Miyoshi muscular dystrophy 1	15		0.775191	0.999996	1.29	1		0.196868	0.972954	0.0853433	1		0.613835	1.31202	0.759578
DOID:0070230	Benign recurrent intrahepatic cholestasis	27		1.28879	0.999996	0.775921	1		0.158299	0.925896	0.0780051	1		0.500264	1.19313	0.838538
DOID:0070307	Craniolenticulosutural dysplasia	24		3.72228	0.196071	0.268652	1		0.410697	0.0279483	0.0183637	1		0.608694	1.43029	0.738074
DOID:0070329	Mitochondrial DNA depletion syndrome	53		0.92	0.999996	1.08696	1		0.11741	0.913825	0.0966453	0.981512		0.445105	1.21424	0.774608
DOID:0070330	Multiple mitochondrial dysfunctions syndrome	44		0.673194	0.999996	1.48546	0.854107		0.0286775	0.999986	0.230928	0.412359		-0.418238	-1.0982	0.867209
DOID:0070338	Cerebellar hypoplasia	59		0.856339	0.999996	1.16776	1		0.0736645	0.999986	0.106124	0.887981		0.35479	0.993173	0.912351
DOID:0080000	Muscular disease	37		1.45577	0.962752	0.686922	1		0.132571	0.939682	0.0601631	1		0.253133	0.639091	0.997193
DOID:0080001	Bone disease	153		0.689731	0.999996	1.44984	0.519328		0.0124245	0.999986	0.118034	0.428867		-0.41077	-1.26294	0.738074
DOID:0080009	X-linked dominant disease	28		0.885933	0.999996	1.12875	1		0.0873983	0.999986	0.0677657	1		-0.384308	-0.954244	0.916562
DOID:0080012	X-linked recessive disease	236		1.08688	0.999996	0.920067	1		0.0370875	0.999986	0.0325818	1		-0.453047	-1.46974	0.464617
DOID:0080014	Chromosomal disease	10		0.885958	0.999996	1.12872	1		0.172517	0.999986	0.155758	1		0.346549	0.677699	0.988284
DOID:0080031	Fibrous dysplasia	16		1.13913	0.999996	0.877861	1		0.104617	0.999986	0.20739	0.884357		-0.573326	-1.27299	0.776627
DOID:0080046	Stickler syndrome	17		0.996716	0.999996	1.0033	1		0.0728694	0.999986	0.195823	0.889955		-0.488014	-1.11233	0.873096
DOID:0080070	Mucolipidosis II alpha/beta	15		1.01254	0.999996	0.987615	1		0.188036	0.999986	0.0575247	1		0.520293	1.10861	0.875392
DOID:0080072	Intestinal pseudo-obstruction	10		0.221483	0.999996	4.51502	0.660977		0.0410971	0.999986	0.41474	0.551373		-0.559674	-1.11313	0.887175
DOID:0080074	Neural tube defect	108		1.1076	0.999996	0.902857	1		0.0817126	0.921855	0.0481621	1		-0.276743	-0.830808	0.978193
DOID:0080100	Congenital myopathy	12		1.24039	0.999996	0.806195	1		0.275649	0.799202	0.109638	1		0.426356	0.864893	0.946054
DOID:0080110	Multiple pterygium syndrome	14		0.664438	0.999996	1.50503	1		0.0108075	0.999986	0.293568	0.703739		-0.574051	-1.24758	0.793671
DOID:0080122	Alpers-Huttenlocher syndrome	20		0.885944	0.999996	1.12874	1		0.121122	0.999986	0.0806226	1		0.574542	1.26664	0.789192
DOID:0080132	Sengers syndrome	16		0.88595	0.999996	1.12873	1		0.113612	0.999986	0.0903113	1		-0.311221	-0.679002	0.996215
DOID:0080156	X-linked adrenal hypoplasia congenita	12		0.632801	0.999996	1.58028	1		0.129063	0.999986	0.216413	0.939204		-0.601652	-1.30877	0.776627
DOID:0080163	Otulipenia	12		0.295276	0.999996	3.38666	0.660977		0.120228	0.999986	0.321594	0.703739		-0.464057	-0.995729	0.912351
DOID:0080174	Bladder exstrophy	10		3.54418	0.766943	0.282153	1		0.252654	0.940242	0.163409	1		0.565703	1.11167	0.881679
DOID:0080178	Mucositis	31		0.639762	0.999996	1.56308	0.869407		0.0707352	0.999986	0.14961	0.884357		-0.294558	-0.717157	0.988284
DOID:0080181	PHARC syndrome	14		0.885953	0.999996	1.12873	1		0.173529	0.999986	0.184679	0.989375		0.3847	0.809693	0.960838
DOID:0080191	PTEN hamartoma tumor syndrome	10		3.54418	0.766943	0.282153	1		0.258844	0.927309	0.131132	1		0.486657	0.938509	0.930422
DOID:0080195	Marinesco-Sjogren syndrome	12		4.43051	0.587562	0.225707	1		0.346772	0.565881	0.00117049	1		0.694994	1.40007	0.738074
DOID:0080196	Mandibulofacial dysostosis, Guion-Almeida type	16		0.689043	0.999996	1.45129	1		0.126271	0.999986	0.202454	0.889955		-0.419831	-0.928731	0.927789
DOID:0080201	Peters plus syndrome	30		1.01254	0.999996	0.987613	1		0.101923	0.999986	0.0887807	1		0.365816	0.879287	0.946054
DOID:0080205	CAKUT	27		0.822634	0.999996	1.21561	1		0.106348	0.999986	0.104387	1		0.383094	0.911236	0.931342
DOID:0080208	non-alcoholic fatty liver disease	230		0.825939	0.999996	1.21074	0.708589		0.014415	0.999986	0.0673222	0.770844		-0.325556	-1.07279	0.867209
DOID:0080301	Atypical hemolytic-uremic syndrome	29		1.09042	0.999996	0.917075	1		0.0315435	0.999986	0.185266	0.789998		-0.515167	-1.25411	0.774608
DOID:0080319	X-linked immunodeficiency with magnesium defect, Epstein-Barr virus infection, and neoplasia	10		0.885958	0.999996	1.12872	1		0.136853	0.999986	0.148129	1		-0.460252	-0.944482	0.917086
DOID:0080322	Polycystic kidney disease	44		2.36354	0.328528	0.423094	1		0.210638	0.378936	0.00365452	1		0.510109	1.33208	0.738074
DOID:0080354	Phelan-McDermid syndrome	62		2.77792	0.0337447	0.359982	1		0.26126	0.0287843	0.0144253	1		0.279246	0.757786	0.997193
DOID:0080362	Spondyloepiphyseal dysplasia tarda	15		1.62443	0.966565	0.6156	1		0.286262	0.574827	0.152814	1		-0.304997	-0.683725	0.988284
DOID:0080488	Mucolipidosis	21		1.77219	0.938152	0.564275	1		0.217823	0.771373	0.11602	1		-0.403244	-0.9174	0.920973
DOID:0080519	PAPA syndrome	12		1.24039	0.999996	0.806195	1		0.132371	0.999986	0.169854	1		0.53614	1.09132	0.892108
DOID:0080533	Carney-Stratakis syndrome	13		1.03364	0.999996	0.967452	1		0.155296	0.999986	0.146846	1		0.317609	0.655792	0.997193
DOID:0080540	Galactosialidosis	13		0.759374	0.999996	1.31687	1		0.0988102	0.999986	0.156528	1		0.502378	1.04541	0.899055
DOID:0080541	Hyperprolinemia	30		1.32909	0.999996	0.752393	1		0.150666	0.925708	0.0658348	1		0.374682	0.919007	0.931342
DOID:0080544	Hyper IgM syndrome	27		0.521051	0.999996	1.9192	0.700753		0.0709624	0.999986	0.250979	0.551373		-0.277505	-0.686235	0.997193
DOID:0080545	Hyper IgE syndrome	31		0.639762	0.999996	1.56308	0.869407		0.0255242	0.999986	0.154994	0.865391		-0.335099	-0.83486	0.946054
DOID:0080577	Polygenic disease	21		0.805384	0.999996	1.24164	1		0.14386	0.999986	0.163799	0.939204		0.393253	0.902024	0.938587
DOID:0080597	Kleefstra syndrome	32		1.13916	0.999996	0.877838	1		0.114527	0.999986	0.0612775	1		-0.786778	-1.98164	0.287021
DOID:0080600	COVID-19	15		1.01254	0.999996	0.987615	1		0.116657	0.999986	0.0616596	1		-0.508829	-1.12564	0.873096
DOID:0080620	Familial glucocorticoid deficiency	14		1.59486	0.999996	0.627013	1		0.179022	0.999986	0.214275	0.892689		-0.704353	-1.48519	0.738074
DOID:0080642	Middle East respiratory syndrome	18		1.10746	0.999996	0.902965	1		0.0907815	0.999986	0.12098	1		-0.258575	-0.590878	0.997193
DOID:0080653	Urolithiasis	18		0.885947	0.999996	1.12874	1		0.129886	0.999986	0.0689959	1		0.318921	0.707805	0.996215
DOID:0080665	Warfarin resistance	10		0.590617	0.999996	1.69315	1		0.0876331	0.999986	0.255224	0.889955		-0.487543	-1.02981	0.892108
DOID:0080685	Aortic dissection	30		1.01254	0.999996	0.987613	1		0.0459997	0.999986	0.171891	0.801862		-0.38042	-0.949131	0.913666
DOID:0080690	RASopathy	31		1.07588	0.999996	0.929473	1		0.172676	0.792237	0.061587	1		0.429484	1.05793	0.892108
DOID:0080694	Galloway-Mowat syndrome	24		1.04708	0.999996	0.955036	1		0.0952057	0.999986	0.129974	1		0.526892	1.24624	0.793316
DOID:0080695	Burn-McKeown syndrome	15		0.775191	0.999996	1.29	1		0.162918	0.999986	0.148776	1		0.314747	0.651732	0.997193
DOID:0080700	Caudal regression syndrome	13		1.03364	0.999996	0.967452	1		0.117907	0.999986	0.117044	1		-0.211469	-0.437254	1
DOID:0080709	NK cell deficiency	17		0.483189	0.999996	2.06958	0.820836		0.0673551	0.999986	0.253801	0.74635		-0.489339	-1.11688	0.867209
DOID:0080713	MECP2 duplication syndrome	16		1.47672	0.999996	0.677175	1		0.218923	0.901246	0.0135777	1		0.573247	1.24463	0.777803
DOID:0080744	Antisynthetase syndrome	15		2.43668	0.817101	0.410395	1		0.400393	0.2425	0.00184677	1		0.740731	1.59374	0.546882
DOID:0090006	Renal coloboma syndrome	10		2.06737	0.966565	0.483706	1		0.261916	0.925708	0.1293	1		0.440979	0.870312	0.946054
DOID:0090018	Autosomal dominant familial periodic fever	17		0.369081	0.999996	2.70943	0.660977		0.112562	0.999986	0.263867	0.706903		0.485356	1.06291	0.892108
DOID:0090020	Split hand-foot malformation	11		1.06319	0.999996	0.940564	1		0.153086	0.999986	0.0734877	1		0.536594	1.04454	0.892108
DOID:0090059	Enhanced S-cone syndrome	12		9.74504	0.328029	0.102616	1		0.4786	0.166289	0.148709	1		0.546263	1.11893	0.887175
DOID:0090060	Wolcott-Rallison syndrome	23		2.02541	0.772613	0.493728	1		0.213412	0.717239	0.0819025	1		-0.357401	-0.847611	0.946054
DOID:0090061	Familial cold autoinflammatory syndrome	12		0.632801	0.999996	1.58028	1		0.0782482	0.999986	0.205674	0.974973		0.47358	0.96196	0.930422
DOID:0090105	Autosomal recessive hypercholesterolemia	85		0.950722	0.999996	1.05183	1		0.0879947	0.938621	0.0265025	1		0.310852	0.897905	0.946054
DOID:0090112	Nasu-Hakola disease	33		0.941349	0.999996	1.0623	1		0.0737435	0.999986	0.084605	1		0.350801	0.852174	0.947844
DOID:0090113	RIDDLE syndrome	19		1.21826	0.999996	0.820841	1		0.231081	0.758319	0.0554572	1		0.576902	1.28821	0.774608
DOID:0090115	Spinocerebellar ataxia type 1 with axonal neuropathy	24		0.885939	0.999996	1.12875	1		0.133851	0.999986	0.0437372	1		0.439823	1.02673	0.899055
DOID:0090116	Spondylocarpotarsal synostosis syndrome	11		0.506229	0.999996	1.97539	0.990321		0.128691	0.999986	0.327093	0.706903		0.356614	0.706818	0.988284
DOID:0090117	thiamine-responsive megaloblastic anemia syndrome	54		1.02775	0.999996	0.973	1		0.0254615	0.999986	0.0934218	0.991742		-0.43395	-1.19163	0.793671
DOID:0090123	Aromatic L-amino acid decarboxylase deficiency	13		2.9535	0.75391	0.338582	1		0.305748	0.620884	0.047986	1		0.392065	0.795489	0.969733
DOID:0090130	Cortical dysplasia-focal epilepsy syndrome	18		1.39234	0.999996	0.718218	1		0.298625	0.481425	0.074248	1		-0.633011	-1.46401	0.738074
DOID:0090143	brachyolmia-amelogenesis imperfecta syndrome	10		1.329	0.999996	0.752448	1		0.149093	0.999986	0.214236	0.992158		0.215114	0.41671	1
DOID:0090144	Donnai-Barrow syndrome	10		2.06737	0.966565	0.483706	1		0.2883	0.848469	0.122758	1		0.296079	0.583933	0.997193
DOID:0110000	3-methylglutaconic aciduria type 5	16		0.689043	0.999996	1.45129	1		0.124684	0.999986	0.138956	1		-0.359557	-0.808121	0.953708
DOID:0110004	3-methylglutaconic aciduria type 3	16		1.47672	0.999996	0.677175	1		0.123017	0.999986	0.0473649	1		0.53443	1.12949	0.867209
DOID:0110066	Amelogenesis imperfecta type 1G	40		0.885916	0.999996	1.12877	1		0.0976408	0.999986	0.139853	0.848758		0.304183	0.768159	0.988284
DOID:0110108	Atrial heart septal defect 3	14		0.492152	0.999996	2.03189	0.882245		0.00898675	0.999986	0.30449	0.667404		-0.831733	-1.80106	0.546882
DOID:0110125	Bardet-Biedl syndrome 3	10		1.329	0.999996	0.752448	1		0.210077	0.999986	0.111561	1		0.421984	0.820918	0.953708
DOID:0110228	Cataract 8 multiple types	48		1.77253	0.662225	0.564166	1		0.231609	0.203206	3.90163e-05	1		0.618856	1.61689	0.241238
DOID:0110377	Retinitis pigmentosa 49	21		1.18134	0.999996	0.846494	1		0.137414	0.999986	0.126457	1		0.601925	1.37404	0.738074
DOID:0110408	Retinitis pigmentosa 11	14		0.885953	0.999996	1.12873	1		0.208451	0.97188	0.234399	0.854249		-0.222	-0.484281	0.997193
DOID:0110413	Retinitis pigmentosa 6	10		1.329	0.999996	0.752448	1		0.157921	0.999986	0.124241	1		-0.287508	-0.57863	0.997193
DOID:0110414	Retinitis pigmentosa 3	18		0.885947	0.999996	1.12874	1		0.140511	0.999986	0.18816	0.896699		0.224766	0.503006	1
DOID:0110533	Autosomal recessive nonsyndromic deafness 88	12		0.885955	0.999996	1.12872	1		0.144581	0.999986	0.253039	0.854249		-0.205611	-0.434136	1
DOID:0110590	Autosomal dominant nonsyndromic deafness 69	11		0.632801	0.999996	1.58028	1		0.207532	0.999986	0.286352	0.798691		-0.542358	-1.08976	0.892108
DOID:0110633	Rigid spine muscular dystrophy 1	13		1.99359	0.966565	0.501608	1		0.363475	0.440402	0.0106384	1		0.637783	1.28721	0.774608
DOID:0110667	Congenital myasthenic syndrome 5	14		0.664438	0.999996	1.50503	1		0.108371	0.999986	0.238884	0.833564		-0.492242	-1.04434	0.892108
DOID:0110671	Congenital myasthenic syndrome 6	15		1.32902	0.999996	0.752434	1		0.22543	0.901269	0.075591	1		0.397153	0.830216	0.953708
DOID:0110698	Hypotrichosis 1	19		0.797334	0.999996	1.25418	1		0.110157	0.999986	0.185645	0.889955		0.289768	0.652678	0.997193
DOID:0110699	Hypotrichosis 2	17		0.369081	0.999996	2.70943	0.660977		0.18417	0.979828	0.2094	0.865391		-0.358103	-0.830367	0.947844
DOID:0110721	Neuronal ceroid lipofuscinosis 1	23		1.66142	0.962752	0.601894	1		0.13531	0.999986	0.0276541	1		0.376217	0.856598	0.947844
DOID:0110726	Neuronal ceroid lipofuscinosis 2	28		1.02228	0.999996	0.978202	1		0.128379	0.999986	0.139455	0.953334		-0.357752	-0.863438	0.941937
DOID:0110727	Neuronal ceroid lipofuscinosis 13	11		1.06319	0.999996	0.940564	1		0.115547	0.999986	0.159407	1		-0.452875	-0.935819	0.920973
DOID:0110731	Neuronal ceroid lipofuscinosis 3	14		2.21513	0.876302	0.451441	1		0.257678	0.789975	0.0100012	1		0.614226	1.29976	0.759578
DOID:0110734	Neurodegeneration with brain iron accumulation	20		1.08291	0.999996	0.923442	1		0.133629	0.999986	0.0530472	1		0.468785	1.05664	0.892108
DOID:0110770	Hereditary spastic paraplegia 17	11		0.738284	0.999996	1.35449	1		0.152084	0.999986	0.203859	0.993837		-0.513854	-1.0773	0.887175
DOID:0110794	Hereditary spastic paraplegia 42	11		0.738284	0.999996	1.35449	1		0.0923681	0.999986	0.23689	0.907416		-0.623099	-1.28749	0.776627
DOID:0110843	Xeroderma pigmentosum group A	12		0.442933	0.999996	2.25768	0.854471		0.199087	0.999986	0.292228	0.778597		-0.242145	-0.503774	1
DOID:0110844	Xeroderma pigmentosum group C	10		0.590617	0.999996	1.69315	1		0.139002	0.999986	0.16316	1		0.703643	1.37223	0.738074
DOID:0110845	Xeroderma pigmentosum group D	51		0.509885	0.999996	1.96123	0.499711		0.0449688	0.999986	0.189426	0.551373		0.387518	1.03962	0.890512
DOID:0110846	Xeroderma pigmentosum group E	18		0.316339	0.999996	3.16117	0.566767		0.138352	0.999986	0.296714	0.554182		0.600077	1.32848	0.774608
DOID:0110847	Xeroderma pigmentosum variant type	12		0.0738396	0.999996	13.5429	0.15259		0.139002	0.999986	0.548638	0.100488		-0.560414	-1.17943	0.838538
DOID:0110848	Xeroderma pigmentosum group F	12		0.0738396	0.999996	13.5429	0.15259		0.139002	0.999986	0.471715	0.25737		-0.557579	-1.16594	0.867209
DOID:0110849	Xeroderma pigmentosum group G	31		0.531454	0.999996	1.88163	0.67027		0.110182	0.999986	0.178318	0.778874		0.522135	1.28323	0.768203
DOID:0110850	Xeroderma pigmentosum group B	42		0.579123	0.999996	1.72675	0.668174		0.0801984	0.999986	0.135593	0.841995		0.457115	1.18029	0.813848
DOID:0110889	Inflammatory bowel disease 5	10		2.06737	0.966565	0.483706	1		0.241379	0.972901	0.206327	1		0.678635	1.33548	0.768203
DOID:0110918	Hereditary spherocytosis type 3	14		0.885953	0.999996	1.12873	1		0.160172	0.999986	0.0869738	1		0.300995	0.627577	0.997193
DOID:0110921	Familial hemophagocytic lymphohistiocytosis 1	12		2.65812	0.822649	0.376206	1		0.243337	0.922766	0.0677593	1		0.743836	1.5068	0.625242
DOID:0110922	Familial hemophagocytic lymphohistiocytosis 2	13		1.03364	0.999996	0.967452	1		0.249747	0.856554	0.152778	1		-0.474008	-1.04723	0.892108
DOID:0110926	Nemaline myopathy 1	23		2.51074	0.611615	0.398289	1		0.214141	0.717239	0.038094	1		-0.357015	-0.82781	0.947844
DOID:0110936	Nemaline myopathy 5	10		1.329	0.999996	0.752448	1		0.159094	0.999986	0.0331768	1		0.42966	0.84107	0.947844
DOID:0110959	Gaucher's disease type III	10		1.329	0.999996	0.752448	1		0.236227	0.997125	0.128964	1		0.510032	0.992925	0.916562
DOID:0111006	X-linked cone-rod dystrophy 2	11		3.98734	0.673896	0.250794	1		0.411658	0.40512	0.0064637	1		0.746995	1.47992	0.736092
DOID:0111008	X-linked cone-rod dystrophy 1	14		11.5231	0.14324	0.0867822	1		0.416938	0.236065	0.0064637	1		0.732834	1.51711	0.667523
DOID:0111009	cone-rod dystrophy 1	21		0.974554	0.999996	1.02611	1		0.094646	0.999986	0.13502	1		-0.351545	-0.816709	0.953708
DOID:0111044	Gray platelet syndrome	14		0.885953	0.999996	1.12873	1		0.0604622	0.999986	0.19326	0.965012		-0.264726	-0.569081	0.997193
DOID:0111052	Scott syndrome	13		1.41762	0.999996	0.705406	1		0.197403	0.999986	0.147481	1		-0.662378	-1.40935	0.749638
DOID:0111063	Hyperphosphatemic familial tumoral calcinosis	10		0.590617	0.999996	1.69315	1		0.209913	0.999986	0.108725	1		0.320525	0.621955	0.997193
DOID:0111083	Fanconi anemia complementation group D2	23		1.15181	0.999996	0.868201	1		0.140015	0.999986	0.0403937	1		0.459117	1.04802	0.892108
DOID:0111112	Nephronophthisis 1	12		2.65812	0.822649	0.376206	1		0.318839	0.620884	0.0417886	1		0.716755	1.46031	0.736092
DOID:0111139	Mitochondrial complex III deficiency	23		0.966493	0.999996	1.03467	1		0.124843	0.999986	0.0785171	1		0.411875	0.949377	0.920973
DOID:0111144	Preterm premature rupture of the membranes	13		1.99359	0.966565	0.501608	1		0.215027	0.97188	0.134684	1		-0.236724	-0.50083	0.997393
DOID:0111148	Isolated ectopia lentis	17		0.483189	0.999996	2.06958	0.820836		0.100766	0.999986	0.213068	0.854249		-0.459361	-1.03041	0.892108
DOID:0111156	Spermatogenic failure 9	10		0.885958	0.999996	1.12872	1		0.227561	0.999986	0.109493	1		-0.328928	-0.675281	0.988284
DOID:0111161	Crouzon syndrome-acanthosis nigricans syndrome	36		0.792629	0.999996	1.26162	1		0.0774469	0.999986	0.106143	1		-0.206309	-0.524183	1
DOID:0111165	Molybdenum cofactor deficiency	22		1.66142	0.962752	0.601894	1		0.179527	0.911596	0.0272973	1		0.450198	1.03007	0.899055
DOID:0111168	Sepiapterin reductase deficiency	13		1.99359	0.966565	0.501608	1		0.359056	0.440402	0.0129014	1		0.753982	1.54435	0.546882
DOID:0111169	Subcortical band heterotopia	58		1.34851	0.961029	0.741561	1		0.115529	0.893781	0.00676641	1		0.427947	1.16692	0.797926
DOID:0111181	Familial hemiplegic migraine 1	10		2.06737	0.966565	0.483706	1		0.14991	0.999986	0.0960932	1		0.439646	0.846318	0.946054
DOID:0111248	Cerebrocostomandibular syndrome	24		0.885939	0.999996	1.12875	1		0.0588826	0.999986	0.118497	1		-0.394031	-0.950407	0.913666
DOID:0111249	Uveal coloboma-cleft lip and palate-intellectual disability	26		0.759339	0.999996	1.31694	1		0.131633	0.999986	0.348253	0.200737		-0.425261	-1.05068	0.881115
DOID:0111255	McKusick-Kaufman syndrome	14		1.59486	0.999996	0.627013	1		0.231454	0.911596	0.0313793	1		0.619115	1.28643	0.774608
DOID:0111256	hyperferritinemia-cataract syndrome	17		0.996716	0.999996	1.0033	1		0.153386	0.999986	0.12095	1		0.227077	0.495794	1
DOID:0111259	Postaxial acrofacial dysostosis	11		1.06319	0.999996	0.940564	1		0.0749443	0.999986	0.196229	1		-0.439817	-0.911419	0.930422
DOID:0111260	Phosphoribosylpyrophosphate synthetase superactivity	11		4.43051	0.587562	0.225707	1		0.306447	0.660133	0.0418048	1		0.646307	1.28255	0.774608
DOID:0111265	Boucher-Neuhauser syndrome	16		0.88595	0.999996	1.12873	1		0.214862	0.911596	0.0158756	1		0.54238	1.12815	0.867209
DOID:0111266	Geroderma osteodysplasticum	22		0.885941	0.999996	1.12874	1		0.0805077	0.999986	0.0948125	1		0.320682	0.719035	0.995176
DOID:0111270	Isolated sulfite oxidase deficiency	11		3.98734	0.673896	0.250794	1		0.37649	0.497622	0.0199373	1		0.574351	1.15	0.867209
DOID:0111272	Occipital horn syndrome	19		1.51895	0.966565	0.658351	1		0.147686	0.999986	0.10134	1		-0.427508	-0.964867	0.916562
DOID:0111273	NARP syndrome	20		1.08291	0.999996	0.923442	1		0.13271	0.999986	0.0964391	1		0.539225	1.22077	0.793671
DOID:0111274	CODAS syndrome	19		0.984405	0.999996	1.01584	1		0.0732595	0.999986	0.252361	0.703739		-0.3912	-0.894185	0.930422
DOID:0111275	speech-language disorder-1	31		0.308032	0.999996	3.24641	0.202912		0.021065	0.999986	0.299397	0.274422		-0.559357	-1.41884	0.738074
DOID:0111276	Sensory ataxic neuropathy, dysarthria, and ophthalmoparesis	18		0.340681	0.999996	2.93529	0.618088		0.0398414	0.999986	0.378597	0.339723		-0.574074	-1.27804	0.774608
DOID:0111297	Familial febrile seizures	18		0.563734	0.999996	1.77389	0.913784		0.0397019	0.999986	0.186024	0.90014		-0.523869	-1.20986	0.813848
DOID:0111329	Pyridoxamine 5'-phosphate oxidase deficiency	10		0.885958	0.999996	1.12872	1		0.0842335	0.999986	0.215171	0.991742		-0.72564	-1.44568	0.738074
DOID:0111330	Combined saposin deficiency	13		1.03364	0.999996	0.967452	1		0.109772	0.999986	0.125026	1		-0.490273	-1.04115	0.892108
DOID:0111334	Congenital leptin deficiency	20		0.885944	0.999996	1.12874	1		0.0734845	0.999986	0.0655148	1		-0.282755	-0.692755	0.997193
DOID:0111336	craniofacial-deafness-hand syndrome	18		3.10141	0.587562	0.322434	1		0.315327	0.425454	0.0464908	1		0.371049	0.819561	0.958527
DOID:0111338	Isolated elevated serum creatine phosphokinase levels	11		1.06319	0.999996	0.940564	1		0.106734	0.999986	0.195537	1		-0.208702	-0.429832	1
DOID:0111339	Vohwinkel syndrome	28		1.59499	0.938152	0.626962	1		0.266262	0.376435	0.033489	1		0.356064	0.849556	0.947844
DOID:0111342	Dermatopathia pigmentosa reticularis	55		0.918734	0.999996	1.08845	1		0.0576268	0.999986	0.112975	0.884357		-0.26337	-0.723283	0.997193
DOID:0111343	Lateral meningocele syndrome	12		0.632801	0.999996	1.58028	1		0.145634	0.999986	0.134646	1		-0.370118	-0.770803	0.975945
DOID:0111355	Hydrolethalus syndrome 1	11		2.36274	0.938152	0.423238	1		0.199319	0.999986	0.167406	1		-0.466257	-0.963769	0.913666
DOID:0111357	Adermatoglyphia	15		1.01254	0.999996	0.987615	1		0.150492	0.999986	0.135482	1		0.486716	1.04054	0.899055
DOID:0111358	Floating-Harbor syndrome	14		0.885953	0.999996	1.12873	1		0.0858265	0.999986	0.162134	1		-0.48321	-1.06281	0.889434
DOID:0111359	Large congenital melanocytic nevus	10		0.885958	0.999996	1.12872	1		0.0377651	0.999986	0.252067	0.897701		-0.594978	-1.25592	0.835771
DOID:0111365	Benign familial hematuria	28		0.767773	0.999996	1.30247	1		0.103963	0.999986	0.173548	0.81977		0.45504	1.09955	0.873096
DOID:0111368	cholesterol-ester transfer protein deficiency	12		1.24039	0.999996	0.806195	1		0.0852159	0.999986	0.124546	1		-0.248034	-0.523854	0.997193
DOID:0111375	Fetal akinesia deformation sequence syndrome	31		0.487154	0.999996	2.05274	0.660977		0.0158062	0.999986	0.192957	0.718883		-0.434176	-1.07464	0.881115
DOID:0111381	IVIC syndrome	11		0.196862	0.999996	5.07969	0.566767		0.11857	0.999986	0.26956	0.833564		0.733336	1.47341	0.734329
DOID:0111382	Ischiocoxopodopatellar syndrome	12		1.24039	0.999996	0.806195	1		0.261246	0.850109	0.00213289	1		0.689293	1.38193	0.738074
DOID:0111384	Inclusion body myopathy with early-onset Paget disease of bone with or without frontotemporal dementia 2	19		0.984405	0.999996	1.01584	1		0.0685571	0.999986	0.115275	1		-0.618211	-1.4009	0.759388
DOID:0111385	Inclusion body myopathy with early-onset Paget disease of bone with or without frontotemporal dementia 1	33		1.3632	0.966565	0.733568	1		0.157871	0.850109	0.0487061	1		-0.347479	-0.883657	0.930422
DOID:0111386	Inclusion body myopathy with early-onset Paget disease of bone with or without frontotemporal dementia 3	15		1.77211	0.966565	0.564299	1		0.169158	0.999986	0.0547667	1		0.451607	0.968111	0.91669
DOID:0111395	Mucopolysaccharidosis type IIIA	11		1.06319	0.999996	0.940564	1		0.210402	0.999986	0.0461953	1		0.554869	1.13214	0.873096
DOID:0111401	Congenital dyserythropoietic anemia type II	10		8.86007	0.349305	0.112866	1		0.484123	0.203206	0.0831047	1		0.692992	1.35299	0.758858
DOID:0111404	Jalili syndrome	19		2.48109	0.721396	0.403049	1		0.235758	0.717239	0.0710418	1		0.287304	0.634954	0.997193
DOID:0111414	Trichohepatoenteric syndrome	11		1.55053	0.999996	0.644941	1		0.202739	0.999986	0.0826908	1		0.4489	0.899308	0.939902
DOID:0111423	Branchiootorenal syndrome 1	17		2.12658	0.822649	0.470239	1		0.253983	0.693207	0.122992	1		0.408795	0.895924	0.942279
DOID:0111425	Restrictive cardiomyopathy 1	15		0.442919	0.999996	2.25775	0.786847		0.0458831	0.999986	0.311137	0.622412		-0.404371	-0.875404	0.938587
DOID:0111453	2-aminoadipic 2-oxoadipic aciduria	11		3.98734	0.673896	0.250794	1		0.454082	0.264244	0.0578091	1		0.582071	1.1487	0.867209
DOID:0111455	GRACILE syndrome	24		0.749606	0.999996	1.33403	1		0.0594982	0.999986	0.165345	0.889955		-0.405446	-0.952971	0.916562
DOID:0111493	Combined oxidative phosphorylation deficiency 12	26		1.41771	0.966565	0.705365	1		0.193701	0.779662	0.0193741	1		0.567778	1.3469	0.738074
DOID:0111507	Lenz-Majewski hyperostotic dwarfism	15		1.77211	0.966565	0.564299	1		0.242363	0.827088	0.0696172	1		0.369401	0.783681	0.969005
DOID:0111510	Marshall syndrome	10		2.06737	0.966565	0.483706	1		0.303229	0.793211	0.023917	1		0.599298	1.16921	0.867209
DOID:0111533	Gnathodiaphyseal dysplasia	17		0.996716	0.999996	1.0033	1		0.0387171	0.999986	0.0973976	1		-0.319098	-0.718229	0.988284
DOID:0111535	Progressive osseous heteroplasia	10		3.54418	0.766943	0.282153	1		0.306042	0.789975	0.0412402	1		0.565031	1.10598	0.892108
DOID:0111537	Paroxysmal extreme pain disorder	23		1.66142	0.962752	0.601894	1		0.130932	0.999986	0.0614874	1		0.418105	0.967461	0.920973
DOID:0111542	Familial expansile osteolysis	21		0.805384	0.999996	1.24164	1		0.0691152	0.999986	0.193882	0.841995		-0.355101	-0.831422	0.946054
DOID:0111550	scalp-ear-nipple syndrome	18		1.39234	0.999996	0.718218	1		0.168787	0.999986	0.0974641	1		0.625586	1.36744	0.738074
DOID:0111555	Alkuraya-Kucinskas syndrome	11		1.06319	0.999996	0.940564	1		0.242717	0.939682	0.0238259	1		0.632823	1.26625	0.776627
DOID:0111563	Sturge-Weber syndrome	14		0.885953	0.999996	1.12873	1		0.127174	0.999986	0.171081	1		-0.497308	-1.02835	0.892108
DOID:0111565	Trichodontoosseous syndrome	12		2.65812	0.822649	0.376206	1		0.239376	0.925708	0.0287994	1		0.525166	1.07266	0.899055
DOID:0111566	Familial isolated trichomegaly	14		1.18133	0.999996	0.846507	1		0.0728796	0.999986	0.15789	1		0.314195	0.654441	0.997193
DOID:0111571	Weyers acrofacial dysostosis	19		0.984405	0.999996	1.01584	1		0.110926	0.999986	0.0857338	1		0.410239	0.910317	0.939902
DOID:0111572	Familial woolly hair syndrome	14		1.18133	0.999996	0.846507	1		0.0274145	0.999986	0.183297	0.991742		-0.644724	-1.43867	0.738074
DOID:0111578	Gillespie syndrome	12		4.43051	0.587562	0.225707	1		0.479305	0.166289	0.0476389	1		0.643637	1.30004	0.774608
DOID:0111580	Behr syndrome	17		1.62443	0.966565	0.6156	1		0.18893	0.97188	0.0947055	1		0.509422	1.11392	0.873096
DOID:0111581	C syndrome	30		1.53055	0.962752	0.653362	1		0.22793	0.497622	0.0351142	1		0.417893	1.00027	0.899055
DOID:0111585	carnitine-acylcarnitine translocase deficiency	15		1.32902	0.999996	0.752434	1		0.233668	0.850109	0.0362695	1		0.528725	1.13113	0.870298
DOID:0111586	Martsolf syndrome	25		1.57527	0.966565	0.634812	1		0.286579	0.367118	0.0548121	1		-0.549964	-1.32293	0.758858
DOID:0111587	Gordon Holmes syndrome	24		2.15204	0.735334	0.464676	1		0.158337	0.97188	0.0367089	1		0.412044	0.960705	0.920973
DOID:0111588	Greenberg dysplasia	22		2.363	0.673896	0.42319	1		0.237889	0.611671	0.0118089	1		0.655438	1.49949	0.633905
DOID:0111589	COACH syndrome	25		0.817769	0.999996	1.22284	1		0.0366269	0.999986	0.18834	0.801862		-0.613793	-1.46276	0.738074
DOID:0111590	Cohen syndrome	18		1.91987	0.876302	0.520868	1		0.321988	0.376435	0.0793071	1		0.407882	0.911652	0.938587
DOID:0111595	Congenital contractural arachnodactyly	20		1.64556	0.966565	0.607695	1		0.2632	0.574827	0.052828	1		0.401166	0.901517	0.938587
DOID:0111597	Distal arthrogryposis type 1A	13		2.9535	0.75391	0.338582	1		0.343213	0.511398	0.0662626	1		0.582	1.1954	0.835925
DOID:0111598	Distal arthrogryposis type 1B	12		4.43051	0.587562	0.225707	1		0.343213	0.574827	0.0662626	1		0.571253	1.16361	0.867209
DOID:0111603	Distal arthrogryposis type 7	10		2.06737	0.966565	0.483706	1		0.189031	0.999986	0.273581	0.865391		-0.439014	-0.894507	0.931342
DOID:0111604	Freeman-Sheldon syndrome	11		0.738284	0.999996	1.35449	1		0.274206	0.848469	0.0807838	1		0.592516	1.17139	0.853538
DOID:0111607	Distal arthrogryposis type 3	16		2.65824	0.75391	0.376189	1		0.271101	0.655159	0.074721	1		-0.298582	-0.652915	0.997193
DOID:0111609	Distal arthrogryposis type 6	11		0.738284	0.999996	1.35449	1		0.0162568	0.999986	0.34898	0.643959		-0.825487	-1.69711	0.336857
DOID:0111621	Temtamy syndrome	44		1.16585	0.999996	0.857744	1		0.0934942	0.999986	0.101151	0.996347		0.313458	0.825698	0.960838
DOID:0111627	DOORS syndrome	27		3.10177	0.328528	0.322397	1		0.337582	0.127478	0.0436202	1		0.546239	1.29574	0.759578
DOID:0111629	Dihydropyrimidinase deficiency	9		2.06737	0.966565	0.483706	1		0.337253	0.660133	0.0851985	1		0.511449	0.98008	0.919686
DOID:0111646	Congenital lactase deficiency	10		0.590617	0.999996	1.69315	1		0.0147221	0.999986	0.294737	0.804563		-0.703085	-1.37493	0.759578
DOID:0111664	Ectodermal dysplasia 1	34		0.699348	0.999996	1.4299	0.972688		0.00907779	0.999986	0.226685	0.551373		-0.619705	-1.55649	0.738074
DOID:0111669	Hyaline fibromatosis syndrome	31		0.55944	0.999996	1.7875	0.700753		0.0686456	0.999986	0.0944152	1		-0.385174	-0.954936	0.913666
DOID:0111670	Primary hyperoxaluria type 1	257		1.06036	0.999996	0.943076	1		0.0906543	0.34556	0.00779025	1		-0.310964	-1.043	0.873096
DOID:0111671	Primary hyperoxaluria type 2	35		0.836685	0.999996	1.19519	1		0.100571	0.999986	0.081036	1		0.494244	1.2343	0.774608
DOID:0111672	Primary hyperoxaluria type 3	13		1.03364	0.999996	0.967452	1		0.248739	0.860624	0.0458941	1		0.631522	1.29962	0.774608
DOID:0111673	Saul-Wilson syndrome	10		1.329	0.999996	0.752448	1		0.338916	0.660133	0.033489	1		0.658981	1.33602	0.774608
DOID:0111678	Hereditary folate malabsorption	22		1.0632	0.999996	0.940556	1		0.13413	0.999986	0.103241	1		0.505891	1.16476	0.838538
DOID:0111687	Potocki-Shaffer syndrome	24		0.442878	0.999996	2.25796	0.660977		0.0882315	0.999986	0.228207	0.702628		-0.391141	-0.91811	0.930422
DOID:0111704	Chromosome 2q37 deletion syndrome	22		1.55062	0.966565	0.644902	1		0.218161	0.717239	0.0417208	1		0.44669	1.027	0.899055
DOID:0111712	Kagami-Ogata syndrome	51		1.16799	0.999996	0.856175	1		0.125537	0.860624	0.0350323	1		-0.327258	-0.878523	0.940138
DOID:0111713	Temple syndrome	16		1.47672	0.999996	0.677175	1		0.17239	0.999986	0.105695	1		-0.245932	-0.552374	0.997193
DOID:0111714	Mulchandani-Bhoj-Conlin syndrome	13		1.03364	0.999996	0.967452	1		0.0740869	0.999986	0.201194	0.965012		-0.648778	-1.38972	0.758858
DOID:0111723	Jacobsen Syndrome	19		1.21826	0.999996	0.820841	1		0.13318	0.999986	0.158036	0.991742		0.273513	0.607122	0.997193
DOID:0111724	Geleophysic dysplasia	12		0.632801	0.999996	1.58028	1		0.15959	0.999986	0.231693	0.892689		0.277149	0.569473	0.997193
DOID:0111733	Pancreatic hypoplasia-diabetes-congenital heart disease syndrome	13		1.03364	0.999996	0.967452	1		0.184068	0.999986	0.194132	0.981512		-0.332374	-0.724936	0.983663
DOID:0111734	aminoglycoside-induced deafness	10		2.06737	0.966565	0.483706	1		0.305196	0.789975	0.142451	1		0.570867	1.11898	0.881679
DOID:0111780	TARP syndrome	83		1.94358	0.178274	0.514514	1		0.226144	0.0287843	0.039677	1		0.406035	1.16694	0.779238
DOID:0111788	Melnick-Needles syndrome	19		1.91987	0.876302	0.520868	1		0.258969	0.611671	0.0452199	1		0.412068	0.908045	0.939902
DOID:0111798	X-linked nephrolithiasis type I	24		0.885939	0.999996	1.12875	1		0.0811414	0.999986	0.146791	0.9663		0.307667	0.703632	0.997193
DOID:0111799	Syndromic microphthalmia 1	10		1.329	0.999996	0.752448	1		0.202297	0.999986	0.0411856	1		0.568695	1.1072	0.887175
DOID:0111812	Syndromic microphthalmia 10	20		1.32904	0.999996	0.75242	1		0.261511	0.574827	0.108924	1		0.654283	1.48156	0.667523
DOID:0111822	CHILD syndrome	13		2.9535	0.75391	0.338582	1		0.362854	0.440402	0.0129014	1		0.762864	1.56458	0.546882
DOID:0111824	Aarskog syndrome	12		1.24039	0.999996	0.806195	1		0.153885	0.999986	0.172295	1		0.301401	0.609194	0.997193
DOID:0111842	Keipert syndrome	12		1.77207	0.966565	0.564311	1		0.170718	0.999986	0.179785	1		0.305781	0.624361	0.997193
DOID:0111866	Trichothiodystrophy	47		0.749539	0.999996	1.33415	0.972688		0.106679	0.999986	0.129753	0.833564		0.498181	1.31934	0.738074
DOID:0111875	MLS syndrome	12		1.24039	0.999996	0.806195	1		0.177613	0.999986	0.142086	1		-0.73658	-1.5696	0.736092
DOID:0111947	Immunodeficiency 21	17		0.369081	0.999996	2.70943	0.660977		0.0422156	0.999986	0.247766	0.770844		-0.440501	-1.02143	0.892108
DOID:0111953	Immunodeficiency 23	12		1.24039	0.999996	0.806195	1		0.153621	0.999986	0.189142	1		-0.556849	-1.17673	0.838538
DOID:0111962	Combined immunodeficiency	11		0.738284	0.999996	1.35449	1		0.184188	0.999986	0.138878	1		0.509513	1.02831	0.900071
DOID:0111989	Immunodeficiency 35	14		0.885953	0.999996	1.12873	1		0.0809365	0.999986	0.193553	0.965012		0.312858	0.661589	0.997193
DOID:0112009	Pituitary adenoma 1	10		0.37966	0.999996	2.63393	0.854107		0.205304	0.999986	0.315716	0.789998		0.501998	0.991994	0.916562
DOID:070355	Multisystem proteinopathy	10		0.221483	0.999996	4.51502	0.660977		0.0377808	0.999986	0.382292	0.622412		-0.517114	-1.04893	0.892108
DOID:10003	Sensorineural hearing loss	110		1.18786	0.966565	0.841847	1		0.0678025	0.999986	0.0402427	1		0.354656	1.06089	0.873096
DOID:10016	Multiple endocrine neoplasia type 2B	19		1.21826	0.999996	0.820841	1		0.220232	0.793211	0.0608667	1		-0.390114	-0.871165	0.939902
DOID:10017	Multiple endocrine neoplasia type 1	23		0.681446	0.999996	1.46747	0.990321		0.0842158	0.999986	0.137259	1		0.332448	0.777021	0.983663
DOID:1003	Pelvic inflammatory disease	14		3.24896	0.673896	0.307791	1		0.275958	0.716805	0.0170603	1		0.638579	1.30353	0.759578
DOID:10041	Dysplastic nevus syndrome	16		1.13913	0.999996	0.877861	1		0.071842	0.999986	0.201765	0.889955		0.342709	0.744831	0.988284
DOID:10112	Sleeping sickness	37		0.752978	0.999996	1.32806	0.990321		0.0372742	0.999986	0.11477	0.981512		-0.546824	-1.39422	0.738074
DOID:10126	Keratoconus	40		1.08293	0.999996	0.923423	1		0.0461293	0.999986	0.108166	0.991742		0.229793	0.593479	1
DOID:10159	Osteonecrosis	34		0.483113	0.999996	2.06991	0.618088		0.00760817	0.999986	0.202332	0.622493		-0.585136	-1.45244	0.738074
DOID:1019	Osteomyelitis	35		0.405913	0.999996	2.46359	0.385263		0.0375047	0.999986	0.270645	0.339723		-0.379992	-0.963535	0.913666
DOID:10211	Cholelithiasis	16		0.689043	0.999996	1.45129	1		0.0382156	0.999986	0.150999	1		-0.57402	-1.26319	0.776627
DOID:1024	Leprosy	26		0.468927	0.999996	2.13253	0.660977		0.0373516	0.999986	0.247683	0.575636		-0.615878	-1.47321	0.736092
DOID:10242	Ehrlichiosis	11		1.55053	0.999996	0.644941	1		0.204896	0.999986	0.114763	1		-0.554646	-1.15862	0.842571
DOID:10247	Pleurisy	11		0.738284	0.999996	1.35449	1		0.0655012	0.999986	0.204986	0.991742		-0.631763	-1.32379	0.774608
DOID:10264	Mumps	12		0.632801	0.999996	1.58028	1		0.151515	0.999986	0.239953	0.884357		0.764475	1.55194	0.546882
DOID:10283	Prostate cancer	77		1.18149	0.999996	0.846392	1		0.0974177	0.913825	0.0333449	1		-0.283127	-0.813611	0.959131
DOID:10314	Endocarditis	27		0.442864	0.999996	2.25803	0.634664		0.0881695	0.999986	0.256016	0.551373		0.401228	0.960802	0.920973
DOID:10348	Blepharophimosis	12		0.442933	0.999996	2.25768	0.854471		0.187081	0.999986	0.279061	0.801862		-0.445398	-0.907957	0.930754
DOID:10376	Amblyopia	26		0.885936	0.999996	1.12875	1		0.0666958	0.999986	0.110518	1		-0.297695	-0.721692	0.988284
DOID:10426	Klippel-Feil syndrome	10		0.885958	0.999996	1.12872	1		0.125011	0.999986	0.0879453	1		0.491416	0.969828	0.920973
DOID:10457	Legionnaires' disease	52		1.53921	0.78859	0.649683	1		0.18892	0.40512	0.0275715	1		-0.314999	-0.864417	0.946054
DOID:10459	Common cold	38		0.644212	0.999996	1.55228	0.835489		0.0720685	0.999986	0.127362	0.907416		-0.244146	-0.631818	0.997193
DOID:10460	Nasopharyngitis	17		0.787493	0.999996	1.26985	1		0.201987	0.925708	0.0808807	1		-0.395126	-0.8706	0.946054
DOID:10487	Hirschsprung's disease	31		0.830539	0.999996	1.20404	1		0.0780317	0.999986	0.158039	0.854249		-0.331201	-0.831821	0.955041
DOID:10488	Imperforate anus	15		3.54443	0.587562	0.282133	1		0.410201	0.215406	0.0493434	1		0.336826	0.729479	0.988284
DOID:10534	Stomach cancer	29		1.09042	0.999996	0.917075	1		0.123151	0.999986	0.124328	0.99807		-0.378274	-0.923029	0.919686
DOID:10554	Meningoencephalitis	28		0.664388	0.999996	1.50514	0.972688		0.0532498	0.999986	0.208519	0.703739		-0.314414	-0.766307	0.979507
DOID:1056	Oculocerebrorenal syndrome	70		1.81138	0.378234	0.552066	1		0.181234	0.264244	0.0139881	1		0.494058	1.3755	0.736092
DOID:10573	Osteomalacia	28		0.885933	0.999996	1.12875	1		0.0175991	0.999986	0.192923	0.770844		-0.540124	-1.30257	0.759578
DOID:10579	Leukodystrophy	43		0.637748	0.999996	1.56802	0.751464		0.0846151	0.999986	0.12621	0.886128		0.323311	0.84027	0.953708
DOID:10581	Metachromatic leukodystrophy	22		0.885941	0.999996	1.12874	1		0.147111	0.999986	0.110523	1		-0.484746	-1.12058	0.867209
DOID:10582	Refsum disease	25		1.32907	0.999996	0.752406	1		0.308064	0.243218	0.0128233	1		0.601191	1.41949	0.738074
DOID:10584	Retinitis pigmentosa	51		0.921368	0.999996	1.08534	1		0.0977141	0.999986	0.0843142	1		0.382414	1.01915	0.896894
DOID:10587	Krabbe disease	26		1.03365	0.999996	0.967447	1		0.147016	0.996801	0.0716604	1		-0.364647	-0.87805	0.942279
DOID:10588	Adrenoleukodystrophy	40		0.979215	0.999996	1.02123	1		0.186893	0.574827	0.0405594	1		0.312752	0.800822	0.979507
DOID:1059	Intellectual disability	947		1.47607	1.87883e-06	0.677473	1		0.10609	4.30444e-07	0.0028497	1		-0.25122	-0.94577	0.947844
DOID:10591	pre-eclampsia	10		0.37966	0.999996	2.63393	0.854107		0.0820512	0.999986	0.369129	0.640782		-0.496092	-1.00909	0.904387
DOID:1060	Hartnup disease	12		1.77207	0.966565	0.564311	1		0.172163	0.999986	0.103421	1		0.400875	0.830315	0.953708
DOID:10600	Chronic tic disorder	11		1.06319	0.999996	0.940564	1		0.173365	0.999986	0.252987	0.884357		-0.457984	-0.932649	0.930422
DOID:10608	Celiac disease	12		1.77207	0.966565	0.564311	1		0.188764	0.999986	0.163666	1		-0.401749	-0.841232	0.946054
DOID:10609	Rickets	42		0.974547	0.999996	1.02612	1		0.0543716	0.999986	0.132985	0.865391		-0.370621	-0.967531	0.903259
DOID:10611	protein-losing enteropathy	21		1.43983	0.999996	0.694526	1		0.163622	0.996801	0.0584922	1		0.344103	0.783607	0.979457
DOID:1062	Fanconi syndrome	12		1.77207	0.966565	0.564311	1		0.222669	0.97188	0.0703149	1		-0.433856	-0.937484	0.929855
DOID:10629	Microphthalmia	65		0.807655	0.999996	1.23815	0.990321		0.0265967	0.999986	0.146989	0.622493		-0.385567	-1.06503	0.867209
DOID:10632	Wolfram syndrome	36		1.24048	0.999996	0.806141	1		0.0602682	0.999986	0.125744	0.937194		-0.392405	-1.01362	0.892108
DOID:1064	Cystinosis	11		0.332194	0.999996	3.01029	0.700753		0.0129924	0.999986	0.281175	0.804563		-0.742687	-1.537	0.736092
DOID:10652	Alzheimer's disease	213		1.26937	0.673896	0.787789	1		0.0865612	0.481425	0.0256111	1		0.241258	0.779995	0.997193
DOID:10690	Mastitis	35		0.664363	0.999996	1.5052	0.881902		0.0375047	0.999986	0.156662	0.811907		0.345276	0.855357	0.953708
DOID:1070	Primary open angle glaucoma	13		2.9535	0.75391	0.338582	1		0.253553	0.844055	0.0310309	1		0.449133	0.929108	0.931342
DOID:1074	Kidney failure	43		0.928137	0.999996	1.07743	1		0.129144	0.922766	0.189871	0.596881		-0.283981	-0.733473	0.988284
DOID:10754	Otitis media	32		0.781664	0.999996	1.27932	1		0.142003	0.939682	0.124363	0.981512		-0.26008	-0.64524	0.997193
DOID:10762	Portal hypertension	11		1.06319	0.999996	0.940564	1		0.155396	0.999986	0.139897	1		-0.279739	-0.595024	0.997193
DOID:10763	Hypertension	657		0.988426	0.999996	1.01171	1		0.00545504	0.999986	0.0426658	0.706903		-0.290075	-1.04484	0.853538
DOID:10772	Thrombotic thrombocytopenic purpura	11		2.36274	0.938152	0.423238	1		0.241715	0.939682	0.0696452	1		0.517356	1.06147	0.892108
DOID:10844	Japanese encephalitis	11		0.738284	0.999996	1.35449	1		0.0757578	0.999986	0.230972	0.934479		0.43484	0.862134	0.946054
DOID:1085	Edwards syndrome	16		1.13913	0.999996	0.877861	1		0.113928	0.999986	0.0721663	1		0.406171	0.873773	0.946054
DOID:10871	Age related macular degeneration	44		0.613203	0.999996	1.63078	0.700753		0.0578091	0.999986	0.236729	0.378967		0.322168	0.850499	0.960838
DOID:10873	Kuhnt-Junius degeneration	12		0.885955	0.999996	1.12872	1		0.0796626	0.999986	0.128871	1		-0.328031	-0.693686	0.988284
DOID:10881	hand, foot and mouth disease	17		2.12658	0.822649	0.470239	1		0.249288	0.717239	0.0381709	1		0.538954	1.18199	0.838538
DOID:10892	Hypospadias	35		1.05213	0.999996	0.950456	1		0.130925	0.97188	0.0512176	1		0.382792	0.957641	0.919686
DOID:10907	Microcephaly	350		1.23672	0.587562	0.808589	1		0.102445	0.0589005	0.0207625	1		0.301547	1.01884	0.892108
DOID:10908	Hydrocephalus	135		0.872735	0.999996	1.14582	0.990321		0.045776	0.999986	0.0480554	1		0.292315	0.898725	0.947844
DOID:10914	Amnestic disorder	76		1.70464	0.444136	0.586636	1		0.164228	0.367118	0.0280823	1		-0.25849	-0.728266	0.997193
DOID:10915	Wernicke-Korsakoff syndrome	12		1.24039	0.999996	0.806195	1		0.151618	0.999986	0.273457	0.801862		-0.405493	-0.836926	0.946054
DOID:10923	Sickle cell anemia	30		0.677413	0.999996	1.4762	0.972688		0.00339442	0.999986	0.259531	0.491652		-0.582082	-1.43788	0.738074
DOID:10933	obsessive-compulsive disorder	14		1.18133	0.999996	0.846507	1		0.0824646	0.999986	0.179723	0.995878		0.339102	0.712094	0.988284
DOID:10937	Impulse control disorder	27		1.77226	0.822649	0.564251	1		0.197486	0.717239	0.182232	0.801862		-0.408342	-0.999726	0.892108
DOID:1094	Attention deficit hyperactivity disorder	266		1.73572	0.00190864	0.576129	1		0.14508	0.00298434	0.0193382	1		0.247752	0.820016	0.997193
DOID:10941	Intracranial aneurysm	11		8.86007	0.349305	0.112866	1		0.410789	0.40512	0.216709	0.9663		0.474451	0.94926	0.925004
DOID:10952	Nephritis	24		0.885939	0.999996	1.12875	1		0.102012	0.999986	0.264866	0.551373		-0.499945	-1.15972	0.838538
DOID:10969	Hemiplegia	16		0.88595	0.999996	1.12873	1		0.146891	0.999986	0.15364	1		-0.566779	-1.24048	0.810131
DOID:10983	Alport syndrome	30		1.01254	0.999996	0.987613	1		0.0920645	0.999986	0.080654	1		-0.446958	-1.10258	0.867209
DOID:1100	Ovarian disease	634		1.0148	0.999996	0.985417	1		0.0130091	0.999986	0.0173251	1		-0.275313	-1.00615	0.892108
DOID:11030	Corneal edema	15		1.77211	0.966565	0.564299	1		0.287168	0.612454	0.0981424	1		0.398494	0.845856	0.953708
DOID:11038	Depersonalization disorder	11		3.98734	0.673896	0.250794	1		0.521697	0.143503	0.112445	1		0.599484	1.20041	0.838538
DOID:11054	Urinary bladder cancer	21		1.18134	0.999996	0.846494	1		0.138015	0.999986	0.0759257	1		0.251515	0.575661	0.997193
DOID:11077	Brucellosis	20		0.724832	0.999996	1.37963	1		0.162455	0.999986	0.159531	0.974973		0.371787	0.828994	0.955041
DOID:11100	Q fever	17		0.787493	0.999996	1.26985	1		0.200427	0.925708	0.196447	0.889955		-0.464864	-1.05097	0.889434
DOID:11111	Hydronephrosis	20		0.885944	0.999996	1.12874	1		0.0775871	0.999986	0.15154	0.992158		-0.368105	-0.84972	0.946054
DOID:11119	Gilles de la Tourette syndrome	57		1.40984	0.876302	0.7093	1		0.143625	0.655159	0.047925	1		-0.345593	-0.935797	0.913767
DOID:11123	Henoch-Schoenlein purpura	10		0.590617	0.999996	1.69315	1		0.136853	0.999986	0.237085	0.939204		0.363855	0.729569	0.984176
DOID:1115	Sarcoma	38		0.717104	0.999996	1.3945	0.972688		0.0157017	0.999986	0.158529	0.801862		-0.507915	-1.32682	0.758858
DOID:1116	Pertussis	20		0.47698	0.999996	2.09653	0.700753		0.127986	0.999986	0.187838	0.884357		0.248076	0.553019	1
DOID:11162	Respiratory failure	55		0.988188	0.999996	1.01195	1		0.0482466	0.999986	0.0645717	1		-0.346837	-0.973112	0.903259
DOID:11164	Band keratopathy	11		1.55053	0.999996	0.644941	1		0.369438	0.533702	0.00885669	1		0.830647	1.6358	0.229416
DOID:11193	Syndactyly	36		0.792629	0.999996	1.26162	1		0.0715479	0.999986	0.156323	0.801862		-0.517383	-1.32109	0.756925
DOID:11198	DiGeorge syndrome	53		1.07062	0.999996	0.934038	1		0.0830335	0.999986	0.0567971	1		-0.274704	-0.751657	0.988284
DOID:11199	Hypoparathyroidism	41		0.843708	0.999996	1.18524	1		0.179837	0.600378	0.0469661	1		0.409428	1.05012	0.892108
DOID:11200	T cell deficiency	34		0.483113	0.999996	2.06991	0.618088		0.0401217	0.999986	0.234052	0.551373		-0.450097	-1.1504	0.835925
DOID:11249	Vitamin K deficiency bleeding	13		0.553686	0.999996	1.80608	0.990321		0.110807	0.999986	0.273854	0.801862		-0.659325	-1.38945	0.759578
DOID:11256	Typhus	15		0.442919	0.999996	2.25775	0.786847		0.113695	0.999986	0.231065	0.833564		0.539327	1.149	0.867209
DOID:11260	Rabies	44		0.506084	0.999996	1.97596	0.566767		0.0396411	0.999986	0.201872	0.551373		0.342566	0.896819	0.946054
DOID:11263	Chlamydia	24		1.24044	0.999996	0.806168	1		0.192449	0.827088	0.0751014	1		0.454174	1.06752	0.892108
DOID:11294	Arteriovenous malformation	29		0.719769	0.999996	1.38933	0.990321		0.0817301	0.999986	0.126673	0.991742		-0.354747	-0.879394	0.946054
DOID:11328	Schizophreniform disorder	10		0.885958	0.999996	1.12872	1		0.0761741	0.999986	0.161771	1		-0.51026	-1.05106	0.896894
DOID:11335	Sarcoidosis	43		0.579123	0.999996	1.72675	0.668174		0.0234488	0.999986	0.176003	0.649639		-0.362154	-0.940081	0.916562
DOID:11338	Tetanus	112		0.885815	0.999996	1.1289	1		0.0933419	0.779662	0.0539608	1		-0.212534	-0.639759	1
DOID:11383	Cryptorchidism	45		0.590476	0.999996	1.69355	0.67027		0.0168039	0.999986	0.110858	0.946398		-0.397475	-1.03787	0.887175
DOID:11394	Adult respiratory distress syndrome	10		0.590617	0.999996	1.69315	1		0.197278	0.999986	0.111321	1		0.658858	1.28736	0.774608
DOID:114	Heart disease	739		0.944821	0.999996	1.0584	0.990321		0.0129487	0.999986	0.0435987	0.622493		-0.269752	-0.98385	0.916562
DOID:11405	Diphtheria	22		0.738252	0.999996	1.35455	1		0.156065	0.999986	0.182802	0.865391		0.154854	0.361273	1
DOID:11476	Osteoporosis	212		0.615825	0.999996	1.62384	0.0752768		0.00339442	0.999986	0.137938	0.100488		-0.503943	-1.63777	0.192347
DOID:1148	Polydactyly	149		1.31487	0.733394	0.760532	1		0.0881156	0.660133	0.018959	1		0.326851	1.02178	0.892108
DOID:11504	Autonomic neuropathy	25		1.12763	0.999996	0.886815	1		0.139143	0.999986	0.0412402	1		0.384354	0.91027	0.942279
DOID:11555	Fuchs' endothelial dystrophy	10		3.54418	0.766943	0.282153	1		0.261703	0.925708	0.124293	1		0.339145	0.681698	0.996215
DOID:11573	Listeriosis	29		0.337387	0.999996	2.96396	0.310005		0.0234488	0.999986	0.300715	0.332145		-0.616975	-1.53332	0.736092
DOID:11612	Polycystic ovary syndrome	64		0.733908	0.999996	1.36257	0.854107		0.0553312	0.999986	0.171677	0.547054		0.271371	0.747614	0.997193
DOID:11613	Hyperandrogenism	35		0.836685	0.999996	1.19519	1		0.0919383	0.999986	0.180699	0.721419		0.321981	0.814247	0.966241
DOID:11665	Patau syndrome	10		1.329	0.999996	0.752448	1		0.282203	0.861473	0.166131	1		0.331169	0.658238	0.997193
DOID:11719	Oculopharyngeal muscular dystrophy	12		2.65812	0.822649	0.376206	1		0.307176	0.660133	0.0418493	1		0.623002	1.26653	0.776627
DOID:11725	Cornelia de Lange syndrome	27		1.28879	0.999996	0.775921	1		0.0948452	0.999986	0.0815902	1		-0.384152	-0.93174	0.919686
DOID:11726	Emery-Dreifuss muscular dystrophy	19		1.51895	0.966565	0.658351	1		0.173372	0.988285	0.0878687	1		-0.306496	-0.703041	0.996498
DOID:11729	Lyme disease	29		0.541312	0.999996	1.84736	0.700753		0.0430937	0.999986	0.150237	0.889955		-0.407196	-0.981355	0.912351
DOID:11758	Iron deficiency anemia	41		0.930252	0.999996	1.07498	1		0.0491668	0.999986	0.0749062	1		-0.337206	-0.88115	0.942128
DOID:11782	Astigmatism	10		1.329	0.999996	0.752448	1		0.0747136	0.999986	0.170809	1		-0.349008	-0.696429	0.988284
DOID:118	Pericardial effusion	35		0.523385	0.999996	1.91064	0.660977		0.0357965	0.999986	0.222103	0.551373		-0.510923	-1.28416	0.774608
DOID:11830	Myopia	76		1.0945	0.999996	0.913662	1		0.0734545	0.999986	0.0226724	1		0.254861	0.721247	0.997193
DOID:11831	Cortical blindness	16		0.204418	0.999996	4.89193	0.310005		0.0502749	0.999986	0.352355	0.503702		-0.340155	-0.753661	0.966241
DOID:11836	Clubfoot	26		0.649627	0.999996	1.53935	0.972688		0.082625	0.999986	0.122119	1		-0.329988	-0.810072	0.960838
DOID:1184	Nephrotic syndrome	21		0.805384	0.999996	1.24164	1		0.110968	0.999986	0.158202	0.965012		0.426626	0.964898	0.916562
DOID:11870	Pick's disease	27		1.28879	0.999996	0.775921	1		0.13798	0.999986	0.0684475	1		0.223361	0.530342	1
DOID:11914	Gastroparesis	12		0.632801	0.999996	1.58028	1		0.150178	0.999986	0.163154	1		0.50995	1.04295	0.899055
DOID:11934	Head and neck cancer	14		0.885953	0.999996	1.12873	1		0.120688	0.999986	0.0939168	1		0.268402	0.573578	0.997193
DOID:11963	Esophagitis	21		0.442892	0.999996	2.25789	0.67027		0.0819218	0.999986	0.277713	0.573381		0.31092	0.704881	0.997193
DOID:11971	Synostosis	19		0.797334	0.999996	1.25418	1		0.0753411	0.999986	0.205657	0.833564		-0.549189	-1.26784	0.774608
DOID:11976	Botulism	37		1.16292	0.999996	0.859907	1		0.111906	0.999986	0.0904084	1		0.255509	0.647228	0.997193
DOID:11983	Prader-Willi syndrome	71		1.44427	0.772613	0.69239	1		0.0906577	0.972901	0.0324113	1		-0.295283	-0.837838	0.953708
DOID:11984	Hypertrophic cardiomyopathy	44		0.808835	0.999996	1.23635	1		0.0777872	0.999986	0.131058	0.865119		0.510342	1.3309	0.738074
DOID:11991	Osteopoikilosis	13		4.87371	0.479653	0.205182	1		0.371464	0.425454	0.0118089	1		0.634403	1.28367	0.774608
DOID:12028	Conn's syndrome	10		2.06737	0.966565	0.483706	1		0.338473	0.660133	0.0327997	1		0.561454	1.11928	0.887175
DOID:1205	Allergic disease	260		0.724101	0.999996	1.38102	0.310005		0.00824279	0.999986	0.0877106	0.503702		-0.347876	-1.16599	0.759578
DOID:12053	Cryptococcosis	18		0.442905	0.999996	2.25782	0.700753		0.0990009	0.999986	0.283481	0.622412		0.508104	1.11506	0.881679
DOID:1206	Rett syndrome	187		1.58853	0.110317	0.629513	1		0.147325	0.0347593	0.0169555	1		-0.377242	-1.20536	0.759578
DOID:12134	Factor VIII deficiency	10		0.885958	0.999996	1.12872	1		0.116791	0.999986	0.238263	0.937194		-0.730107	-1.44569	0.738074
DOID:12140	Chagas disease	43		0.701262	0.999996	1.426	0.887352		0.109553	0.999986	0.124518	0.887981		0.194791	0.508015	1
DOID:12145	Detrusor sphincter dyssynergia	10		3.54418	0.766943	0.282153	1		0.417732	0.43098	0.0896204	1		0.580686	1.13876	0.873096
DOID:12169	Carpal tunnel syndrome	13		1.99359	0.966565	0.501608	1		0.25406	0.84143	0.115748	1		-0.305351	-0.653591	0.997193
DOID:12176	Goiter	30		0.775153	0.999996	1.29007	1		0.0802985	0.999986	0.140439	0.930777		0.369396	0.898111	0.946054
DOID:12185	Otosclerosis	13		0.553686	0.999996	1.80608	0.990321		0.0739839	0.999986	0.252551	0.820102		0.503286	1.03908	0.899055
DOID:12205	Dengue disease	26		0.468927	0.999996	2.13253	0.660977		0.0367493	0.999986	0.186674	0.801862		-0.424961	-1.04894	0.889434
DOID:12215	Oligohydramnios	14		1.59486	0.999996	0.627013	1		0.112855	0.999986	0.25199	0.801862		0.308422	0.647915	0.997193
DOID:1222	Cartilage disease	15		1.32902	0.999996	0.752434	1		0.072709	0.999986	0.169114	1		-0.560014	-1.25165	0.785388
DOID:12259	Hemophilia B	17		1.26573	0.999996	0.790057	1		0.152085	0.999986	0.149341	1		-0.36077	-0.794791	0.975945
DOID:1227	Neutropenia	63		0.858179	0.999996	1.16526	1		0.0400854	0.999986	0.0770092	1		-0.373737	-1.04233	0.881679
DOID:12270	Coloboma	77		0.9092	0.999996	1.09987	1		0.0596739	0.999986	0.0626738	1		-0.375375	-1.04902	0.889434
DOID:12271	Aniridia	18		0.885947	0.999996	1.12874	1		0.139565	0.999986	0.0728376	1		0.40395	0.894974	0.946054
DOID:12306	Vitiligo	12		2.65812	0.822649	0.376206	1		0.283589	0.783178	0.0312629	1		0.508682	1.0178	0.912351
DOID:12336	Male infertility	174		0.994001	0.999996	1.00603	1		0.0626586	0.925708	0.0681358	0.833564		-0.389428	-1.22661	0.771419
DOID:12337	Varicocele	15		0.322109	0.999996	3.10454	0.660977		0.0321061	0.999986	0.308212	0.622412		-0.725601	-1.57439	0.633905
DOID:12347	Osteogenesis imperfecta	38		0.644212	0.999996	1.55228	0.835489		0.014371	0.999986	0.176376	0.706903		-0.491953	-1.28029	0.768203
DOID:12361	Graves' disease	11		1.06319	0.999996	0.940564	1		0.191017	0.999986	0.106066	1		0.441304	0.885607	0.946054
DOID:12365	Malaria	208		0.812361	0.999996	1.23098	0.700753		0.0135568	0.999986	0.101314	0.428867		-0.383703	-1.22155	0.759578
DOID:12384	Dysentery	15		0.775191	0.999996	1.29	1		0.119601	0.999986	0.142894	1		-0.467472	-1.02489	0.892108
DOID:12385	Shigellosis	11		1.06319	0.999996	0.940564	1		0.157695	0.999986	0.0753463	1		0.504338	1.01719	0.899055
DOID:12388	Neurohypophyseal diabetes insipidus	13		2.9535	0.75391	0.338582	1		0.25406	0.84143	0.249786	0.833564		-0.517555	-1.13166	0.867209
DOID:12399	Pathological gambling	11		0.738284	0.999996	1.35449	1		0.130194	0.999986	0.307863	0.770844		0.375499	0.751056	0.979457
DOID:1240	Leukemia	84		0.6972	0.999996	1.43431	0.688801		0.000598249	0.999986	0.150629	0.547054		-0.634534	-1.81975	0.224348
DOID:12510	Retinal ischemia	13		0.759374	0.999996	1.31687	1		0.116663	0.999986	0.229442	0.886128		-0.336562	-0.729798	0.988284
DOID:12531	Von Willebrand's disease	12		1.77207	0.966565	0.564311	1		0.173769	0.999986	0.151081	1		-0.652882	-1.35746	0.759578
DOID:12549	Hepatitis A	11		0.332194	0.999996	3.01029	0.700753		0.00339442	0.999986	0.445604	0.428867		-0.776741	-1.59835	0.736092
DOID:12554	hemolytic-uremic syndrome	10		2.06737	0.966565	0.483706	1		0.270043	0.913825	0.172123	1		0.482239	0.946307	0.930422
DOID:12580	Cri-Du-Chat syndrome	26		1.67376	0.925721	0.597456	1		0.22133	0.611671	0.0977703	1		0.255537	0.611601	0.997193
DOID:12583	Velocardiofacial syndrome	45		0.775114	0.999996	1.29013	0.990321		0.011852	0.999986	0.107798	0.965012		-0.561184	-1.48656	0.633905
DOID:12678	Hypercalcemia	47		0.549724	0.999996	1.8191	0.634664		0.042398	0.999986	0.189818	0.551373		-0.406637	-1.07622	0.867209
DOID:12679	Nephrocalcinosis	22		1.55062	0.966565	0.644902	1		0.150505	0.999986	0.0247765	1		0.514245	1.18197	0.838538
DOID:12698	Gynecomastia	11		1.55053	0.999996	0.644941	1		0.210077	0.999986	0.0303026	1		0.631806	1.25269	0.776627
DOID:127	Leiomyoma	61		0.802775	0.999996	1.24568	0.990321		0.0666006	0.999986	0.109861	0.865391		0.273222	0.760993	0.997193
DOID:1270	Hereditary hemorrhagic telangiectasia	34		0.885925	0.999996	1.12876	1		0.0737668	0.999986	0.168563	0.801862		-0.405151	-1.03406	0.892108
DOID:12700	Hyperprolactinemia	27		0.822634	0.999996	1.21561	1		0.160122	0.925708	0.252635	0.551373		-0.604832	-1.53133	0.738074
DOID:12704	Ataxia telangiectasia	12		1.77207	0.966565	0.564311	1		0.29891	0.715057	0.104215	1		-0.348637	-0.721877	0.988284
DOID:12705	Friedreich ataxia	19		0.408825	0.999996	2.44603	0.660977		0.0893808	0.999986	0.252914	0.703739		-0.390726	-0.917218	0.916562
DOID:12712	Nephronophthisis	63		1.44011	0.822649	0.694391	1		0.153374	0.540653	0.00857842	1		0.518186	1.41598	0.633905
DOID:12714	Ellis-Van Creveld syndrome	55		0.918734	0.999996	1.08845	1		0.0889164	0.999986	0.102204	0.937194		-0.368755	-0.977307	0.896894
DOID:1272	Telangiectasis	30		1.15864	0.999996	0.863081	1		0.167871	0.837189	0.0580653	1		0.322497	0.780648	0.984864
DOID:12798	Mucopolysaccharidosis	32		1.47684	0.966565	0.677122	1		0.209132	0.574827	0.0414662	1		0.482598	1.15946	0.838538
DOID:12835	Quadriplegia	17		1.62443	0.966565	0.6156	1		0.165286	0.999986	0.0301206	1		0.542359	1.18844	0.838538
DOID:12849	Autistic disorder	566		1.6965	9.3268e-07	0.58945	1		0.146967	3.46516e-08	0.0112746	1		0.232643	0.822197	1
DOID:12858	Huntington's disease	85		1.20615	0.966565	0.829086	1		0.0957667	0.888692	0.0363632	1		0.24826	0.726833	0.997193
DOID:12859	Choreatic disease	56		0.767699	0.999996	1.30259	0.972688		0.0877659	0.999986	0.0454997	1		0.250025	0.678824	0.997193
DOID:1289	Neurodegenerative disease	1660		1.0833	0.72339	0.923104	1		0.0341523	0.393388	0.00375847	1		-0.2573	-0.994512	0.912351
DOID:12930	Dilated cardiomyopathy	27		1.77226	0.822649	0.564251	1		0.192321	0.771373	0.0498888	1		0.440302	1.03062	0.899055
DOID:12960	Acrocephalosyndactylia	21		1.18134	0.999996	0.846494	1		0.158849	0.999986	0.145082	1		0.203458	0.457347	1
DOID:12995	Conduct disorder	38		3.32389	0.0989333	0.300852	1		0.245026	0.264244	0.0541905	1		0.303719	0.771818	0.988284
DOID:13025	Retinopathy of prematurity	12		0.885955	0.999996	1.12872	1		0.164272	0.999986	0.275336	0.801862		-0.26077	-0.544329	0.997193
DOID:1307	Dementia	544		1.15254	0.721396	0.867651	1		0.0557779	0.440402	0.0129509	1		-0.24625	-0.878301	0.997193
DOID:13088	Periventricular leukomalacia	16		0.531523	0.999996	1.88139	0.887352		0.0256686	0.999986	0.242749	0.801862		-0.568362	-1.25784	0.785388
DOID:1312	Focal segmental glomerulosclerosis	18		0.708727	0.999996	1.41098	1		0.0894397	0.999986	0.132862	1		-0.55016	-1.23222	0.793671
DOID:13141	Uveitis	26		1.20821	0.999996	0.827668	1		0.0997786	0.999986	0.0877551	1		0.50634	1.17554	0.82259
DOID:13148	Acute cystitis	45		0.926215	0.999996	1.07966	1		0.0785383	0.999986	0.0741566	1		0.330647	0.862777	0.946054
DOID:13189	Gout	19		1.51895	0.966565	0.658351	1		0.229598	0.771178	0.0244488	1		0.463096	1.02222	0.900302
DOID:13223	Uterine fibroid	33		1.06321	0.999996	0.940547	1		0.161045	0.828896	0.169431	0.801862		0.391763	0.968291	0.916562
DOID:1324	Lung cancer	68		0.658565	0.999996	1.51845	0.67027		0.00301726	0.999986	0.164824	0.551373		-0.522282	-1.48422	0.738074
DOID:13250	Diarrhea	224		0.795345	0.999996	1.25732	0.660977		0.0160761	0.999986	0.0677559	0.778597		-0.300636	-0.97009	0.916562
DOID:13258	Typhoid fever	22		0.332145	0.999996	3.01073	0.514751		0.0258164	0.999986	0.253081	0.622493		-0.65808	-1.57745	0.738074
DOID:13268	Porphyria	13		0.759374	0.999996	1.31687	1		0.163584	0.999986	0.0689658	1		0.572042	1.17849	0.838538
DOID:13270	Erythropoietic protoporphyria	30		0.88593	0.999996	1.12876	1		0.0690844	0.999986	0.132583	0.965012		-0.256788	-0.635024	0.997193
DOID:13316	Exocrine pancreatic insufficiency	13		1.03364	0.999996	0.967452	1		0.19885	0.999986	0.100937	1		0.548198	1.13861	0.867209
DOID:13317	Hyperinsulinemic hypoglycemia	37		0.539138	0.999996	1.85481	0.660977		0.0340559	0.999986	0.218907	0.551373		-0.436991	-1.15724	0.821096
DOID:13359	Ehlers-Danlos syndrome	59		1.12459	0.999996	0.889215	1		0.0278455	0.999986	0.0834219	1		-0.375815	-1.04787	0.867209
DOID:13366	Stiff-Person syndrome	28		2.21543	0.661034	0.451381	1		0.333074	0.126247	0.0292218	1		0.544613	1.29733	0.759578
DOID:13372	Alpha 1-antitrypsin deficiency	21		0.885941	0.999996	1.12874	1		0.187413	0.893781	0.0504551	1		0.429048	0.960159	0.918798
DOID:13374	Fibrodysplasia ossificans progressiva	24		0.749606	0.999996	1.33403	1		0.0331481	0.999986	0.156308	0.934479		-0.558155	-1.33673	0.774608
DOID:13381	Pernicious anemia	25		1.12763	0.999996	0.886815	1		0.185796	0.827088	0.0272214	1		0.473657	1.11427	0.867209
DOID:1339	Diamond-Blackfan anemia	10		1.329	0.999996	0.752448	1		0.266667	0.922766	0.0879583	1		0.676648	1.30576	0.774608
DOID:13413	Hepatic encephalopathy	25		0.590556	0.999996	1.69332	0.854107		0.0482527	0.999986	0.195471	0.801862		-0.533501	-1.29242	0.759578
DOID:13482	Proteus syndrome	17		1.62443	0.966565	0.6156	1		0.270695	0.611671	0.0860699	1		-0.398471	-0.90173	0.938547
DOID:13487	Childhood disintegrative disease	14		3.24896	0.673896	0.307791	1		0.389647	0.338195	0.0697249	1		-0.640557	-1.37295	0.759578
DOID:13515	Tuberous sclerosis	89		1.39276	0.766943	0.717999	1		0.075955	0.999986	0.0689831	1		0.288877	0.840593	0.978193
DOID:13533	Osteopetrosis	58		0.502601	0.999996	1.98965	0.369548		0.0109636	0.999986	0.156969	0.622412		-0.432805	-1.21607	0.776627
DOID:13543	Hyperparathyroidism	43		0.637748	0.999996	1.56802	0.751464		0.00998817	0.999986	0.220954	0.44001		-0.512466	-1.36793	0.758858
DOID:13548	Secondary Parkinson disease	11		1.06319	0.999996	0.940564	1		0.234306	0.97188	0.107161	1		0.417579	0.821673	0.955041
DOID:13564	Aspergillosis	29		0.281773	0.999996	3.54895	0.187162		0.032675	0.999986	0.328521	0.200737		-0.384253	-0.954276	0.916562
DOID:13580	Cholestasis	109		0.696808	0.999996	1.43511	0.660977		0.024273	0.999986	0.0967761	0.778874		-0.340285	-1.04231	0.867209
DOID:13760	Pthirus pubis infestation	13		0.553686	0.999996	1.80608	0.990321		0.0734806	0.999986	0.227044	0.887981		0.398829	0.829623	0.953708
DOID:13774	Addison's disease	26		1.67376	0.925721	0.597456	1		0.259935	0.43098	0.0649361	1		0.509949	1.1907	0.838538
DOID:13777	Epidermodysplasia verruciformis	14		0.664438	0.999996	1.50503	1		0.102046	0.999986	0.255808	0.801862		0.447694	0.939386	0.930422
DOID:13819	Lymphogranuloma venereum	20		0.885944	0.999996	1.12874	1		0.143168	0.999986	0.200101	0.833564		-0.249012	-0.580025	0.997193
DOID:1389	Polyneuropathy	80		1.19889	0.966565	0.834108	1		0.0677701	0.999986	0.0336748	1		0.234737	0.681243	1
DOID:13938	Amenorrhea	38		0.460534	0.999996	2.17139	0.542806		0.0164214	0.999986	0.268716	0.274422		-0.590646	-1.5215	0.738074
DOID:13945	CADASIL	28		0.767773	0.999996	1.30247	1		0.0255324	0.999986	0.146498	0.922108		-0.484578	-1.2166	0.785388
DOID:13949	Interstitial cystitis	17		0.483189	0.999996	2.06958	0.820836		0.0254646	0.999986	0.233981	0.801862		-0.500908	-1.10958	0.873096
DOID:1395	Schistosomiasis	19		0.644282	0.999996	1.55212	0.990321		0.197359	0.911596	0.267055	0.643731		-0.239386	-0.54635	0.997193
DOID:14115	Toxic shock syndrome	33		0.506132	0.999996	1.97577	0.660977		0.0487703	0.999986	0.181942	0.74635		0.370694	0.931392	0.930422
DOID:1415	Gyrate atrophy	10		1.329	0.999996	0.752448	1		0.151899	0.999986	0.361523	0.66594		0.38211	0.746023	0.983663
DOID:14213	Hypophosphatasia	21		1.43983	0.999996	0.694526	1		0.0961695	0.999986	0.0732131	1		-0.413624	-0.979386	0.912351
DOID:14219	Renal tubular acidosis	23		1.66142	0.962752	0.601894	1		0.23394	0.611671	0.0337621	1		0.536292	1.2169	0.804824
DOID:14227	Azoospermia	23		1.66142	0.962752	0.601894	1		0.201724	0.789975	0.00295223	1		0.640368	1.49835	0.625242
DOID:14250	Down syndrome	223		1.53609	0.0989947	0.651002	1		0.124474	0.0729123	0.00609339	1		0.261167	0.848536	0.988284
DOID:1426	Ureteral disease	21		1.18134	0.999996	0.846494	1		0.0955781	0.999986	0.106334	1		-0.424288	-0.991069	0.899055
DOID:14261	Fragile X syndrome	224		1.62837	0.039562	0.614112	1		0.133191	0.0379007	0.0139041	1		0.306006	1.00562	0.899055
DOID:14291	Noonan syndrome with multiple lentigines	16		1.94933	0.938152	0.512996	1		0.193147	0.97188	0.118947	1		-0.384111	-0.849237	0.946054
DOID:1432	Blindness	199		0.969819	0.999996	1.03112	1		0.0395931	0.999986	0.0682435	0.801862		0.307141	0.994553	0.913666
DOID:14330	Parkinson's disease	178		1.31748	0.673896	0.759027	1		0.0788408	0.679134	0.0532002	0.974973		0.20429	0.64615	1
DOID:14365	Systemic primary carnitine deficiency disease	21		2.83564	0.574637	0.352653	1		0.178894	0.927182	0.0478333	1		0.410582	0.935908	0.930754
DOID:1440	Machado-Joseph disease	50		1.32919	0.966565	0.752338	1		0.131925	0.827088	0.0278277	1		0.606297	1.62679	0.328502
DOID:14447	Gonadal dysgenesis	33		0.442837	0.999996	2.25817	0.566767		0.00760817	0.999986	0.254292	0.428867		-0.543716	-1.36985	0.738074
DOID:14450	46 XX gonadal dysgenesis	18		1.10746	0.999996	0.902965	1		0.143344	0.999986	0.105473	1		-0.373772	-0.831916	0.946054
DOID:14451	Hyperkalemic periodic paralysis	13		1.03364	0.999996	0.967452	1		0.125021	0.999986	0.163048	1		-0.230123	-0.491301	0.998139
DOID:14452	Hypokalemic periodic paralysis	15		1.32902	0.999996	0.752434	1		0.0692764	0.999986	0.148444	1		-0.399035	-0.872606	0.946054
DOID:14464	Neuroleptic malignant syndrome	19		1.51895	0.966565	0.658351	1		0.245026	0.660133	0.121654	1		0.279795	0.619821	0.997193
DOID:14499	Fabry disease	31		1.07588	0.999996	0.929473	1		0.109609	0.999986	0.05305	1		-0.307191	-0.77982	0.979457
DOID:14500	Fucosidosis	15		1.32902	0.999996	0.752434	1		0.252498	0.785702	0.0535147	1		0.391454	0.823678	0.955041
DOID:14501	Sjogren-Larsson syndrome	19		0.644282	0.999996	1.55212	0.990321		0.0130444	0.999986	0.178413	0.918234		-0.716455	-1.67464	0.567902
DOID:14503	Neuronal ceroid lipofuscinosis	31		1.86096	0.75391	0.537357	1		0.218094	0.540653	0.0312185	1		0.409955	1.00034	0.913666
DOID:14504	Niemann-Pick disease	28		1.18136	0.999996	0.846481	1		0.123091	0.999986	0.125746	1		-0.42547	-1.076	0.867209
DOID:14515	WAGR syndrome	15		1.77211	0.966565	0.564299	1		0.180768	0.999986	0.0581542	1		0.534585	1.13506	0.867209
DOID:1459	Hypothyroidism	98		0.664141	0.999996	1.5057	0.618088		0.02985	0.999986	0.103548	0.770844		-0.302707	-0.891645	0.938587
DOID:14669	Acrodysostosis	17		1.62443	0.966565	0.6156	1		0.114396	0.999986	0.144893	1		-0.327371	-0.735207	0.979331
DOID:14671	Multiple intestinal atresia	10		3.54418	0.766943	0.282153	1		0.308524	0.785702	0.0159837	1		0.644824	1.25148	0.797926
DOID:14679	VACTERL association	15		0.775191	0.999996	1.29	1		0.167514	0.999986	0.10687	1		0.506197	1.07401	0.892108
DOID:14681	Silver-Russell syndrome	34		1.43139	0.966565	0.69862	1		0.106918	0.999986	0.0762833	1		-0.243122	-0.624685	0.997193
DOID:14686	Axenfeld-Rieger syndrome	11		0.332194	0.999996	3.01029	0.700753		0.091129	0.999986	0.313309	0.748903		-0.432609	-0.905572	0.930422
DOID:14694	Johanson-Blizzard syndrome	29		1.25523	0.999996	0.79667	1		0.119821	0.999986	0.0825849	1		0.343003	0.827854	0.958527
DOID:14699	thrombocytopenia-absent radius syndrome	12		1.24039	0.999996	0.806195	1		0.214554	0.999986	0.11777	1		0.413048	0.842697	0.953708
DOID:1470	Major depressive disorder	68		2.46269	0.0594095	0.40606	1		0.214612	0.126247	0.00516315	1		0.536959	1.51011	0.52806
DOID:14701	Propionic acidemia	15		2.43668	0.817101	0.410395	1		0.300538	0.577288	0.00421376	1		0.798408	1.70368	0.224348
DOID:14711	FG syndrome	16		1.47672	0.999996	0.677175	1		0.241329	0.789975	0.000377157	1		0.726652	1.58294	0.546882
DOID:14723	beta-ketothiolase deficiency	18		1.39234	0.999996	0.718218	1		0.150997	0.999986	0.0895156	1		0.439543	0.985115	0.916562
DOID:14731	Weaver syndrome	23		2.51074	0.611615	0.398289	1		0.278712	0.425454	0.085734	1		-0.765813	-1.78035	0.364113
DOID:14737	Craniofrontonasal syndrome	22		2.363	0.673896	0.42319	1		0.244449	0.600378	0.00920784	1		0.657925	1.5089	0.633905
DOID:14748	Sotos syndrome	26		1.67376	0.925721	0.597456	1		0.216019	0.620884	0.0757006	1		-0.722737	-1.74059	0.558716
DOID:14749	Methylmalonic acidemia	28		1.87077	0.772613	0.53454	1		0.236422	0.497622	0.0019262	1		0.792471	1.91177	0.0120933
DOID:1475	Lymphangioma	34		0.996715	0.999996	1.0033	1		0.102957	0.999986	0.165813	0.801862		0.453515	1.11431	0.867209
DOID:14753	Isovaleric acidemia	11		3.98734	0.673896	0.250794	1		0.390917	0.440402	0.00421376	1		0.868658	1.75293	0.112651
DOID:14764	Larsen syndrome	20		0.590576	0.999996	1.69326	0.936537		0.130072	0.999986	0.145647	1		0.272774	0.611153	0.997193
DOID:14773	cartilage-hair hypoplasia	36		0.792629	0.999996	1.26162	1		0.0577332	0.999986	0.159767	0.801862		-0.393004	-1.01287	0.892108
DOID:14780	KBG syndrome	19		0.644282	0.999996	1.55212	0.990321		0.0911975	0.999986	0.191439	0.884357		-0.330467	-0.747207	0.978193
DOID:14791	Leber congenital amaurosis	107		1.01002	0.999996	0.990079	1		0.0725745	0.996801	0.0608247	1		0.338924	1.01501	0.892108
DOID:14796	Dubowitz syndrome	12		2.65812	0.822649	0.376206	1		0.36434	0.481425	0.00318633	1		0.757955	1.56464	0.546882
DOID:1485	Cystic fibrosis	160		1.02971	0.999996	0.971149	1		0.0433211	0.999986	0.0248111	1		0.229986	0.711697	1
DOID:1496	Echinococcosis	20		0.885944	0.999996	1.12874	1		0.250157	0.611671	0.145381	1		0.647164	1.46785	0.667523
DOID:1498	Cholera	39		1.27373	0.999996	0.785095	1		0.130676	0.932648	0.033494	1		0.352629	0.907589	0.942279
DOID:1508	Candidiasis	55		0.636596	0.999996	1.57086	0.692821		0.0206526	0.999986	0.143158	0.725294		-0.299592	-0.825843	0.960838
DOID:1510	Personality disorder	58		2.54126	0.0989333	0.393505	1		0.247342	0.0653897	0.055302	1		0.266695	0.72427	0.997193
DOID:1532	Pleural disease	35		0.664363	0.999996	1.5052	0.881902		0.122105	0.999986	0.158375	0.801862		0.315895	0.78648	0.983663
DOID:1555	Urticaria	31		0.639762	0.999996	1.56308	0.869407		0.119843	0.999986	0.195264	0.706903		-0.357327	-0.90698	0.930422
DOID:1558	Angioedema	20		0.221445	0.999996	4.5158	0.210017		0.0279051	0.999986	0.395992	0.200737		-0.587048	-1.39529	0.738074
DOID:1574	Alcohol use disorder	34		1.43139	0.966565	0.69862	1		0.106644	0.999986	0.0773302	1		0.326637	0.815053	0.976973
DOID:1575	Rheumatic disease	25		1.12763	0.999996	0.886815	1		0.137732	0.999986	0.102329	1		-0.340683	-0.857171	0.946054
DOID:1586	Rheumatic fever	11		0.738284	0.999996	1.35449	1		0.0990647	0.999986	0.182395	1		0.382905	0.761223	0.979507
DOID:1588	Thrombocytopenia	113		1.07721	0.999996	0.928327	1		0.0520873	0.999986	0.0425686	1		-0.423214	-1.2405	0.762659
DOID:161	Keratosis	15		1.32902	0.999996	0.752434	1		0.301927	0.574827	0.004786	1		0.73277	1.51992	0.546882
DOID:1612	Breast cancer	142		0.911128	0.999996	1.09754	1		0.0430323	0.999986	0.0296702	1		-0.34513	-1.07213	0.867209
DOID:162	Cancer	3462		1.05709	0.725643	0.945995	1		0.0170286	0.784461	0.000987403	1		-0.248241	-0.995124	0.930422
DOID:1673	Pneumothorax	24		0.885939	0.999996	1.12875	1		0.0816269	0.999986	0.109008	1		-0.315352	-0.769119	0.978193
DOID:1679	Cystitis	11		0.738284	0.999996	1.35449	1		0.150693	0.999986	0.129113	1		0.33851	0.679246	0.996215
DOID:1682	Congenital heart disease	131		1.01672	0.999996	0.983558	1		0.0782809	0.860814	0.0335595	1		-0.317606	-0.960745	0.912351
DOID:1686	Glaucoma	150		1.06854	0.999996	0.935861	1		0.0443452	0.999986	0.0307172	1		0.260786	0.821031	0.997193
DOID:169	Neuroendocrine tumor	10		0.885958	0.999996	1.12872	1		0.223632	0.999986	0.102359	1		0.743656	1.44946	0.736092
DOID:1697	Ichthyosis	39		0.495979	0.999996	2.01621	0.594538		0.0477276	0.999986	0.180914	0.680472		-0.707993	-1.8555	0.546882
DOID:1731	Histoplasmosis	11		0.506229	0.999996	1.97539	0.990321		0.0957246	0.999986	0.275229	0.81977		-0.459634	-0.945435	0.919686
DOID:178	Vascular disease	554		0.911323	0.999996	1.09731	0.876733		0.00144945	0.999986	0.036474	0.865791		-0.328564	-1.1668	0.738074
DOID:1787	Pericarditis	14		0.354329	0.999996	2.82223	0.67027		0.0994841	0.999986	0.278464	0.746922		-0.510266	-1.08138	0.887175
DOID:1793	Pancreatic cancer	30		0.677413	0.999996	1.4762	0.972688		0.00538425	0.999986	0.171045	0.801862		-0.578123	-1.44431	0.738074
DOID:180	Ossifying fibroma	10		0.590617	0.999996	1.69315	1		0.0850997	0.999986	0.286946	0.823948		-0.59955	-1.22324	0.838538
DOID:182	Calcinosis	32		0.68899	0.999996	1.4514	0.972688		0.0622923	0.999986	0.09256	1		-0.422998	-1.08837	0.867209
DOID:1826	Epilepsy	620		1.45959	0.000776497	0.685122	1		0.104131	0.000495799	0.00746748	1		-0.243166	-0.873197	0.997193
DOID:1838	Menkes disease	29		1.09042	0.999996	0.917075	1		0.138139	0.999986	0.0724214	1		0.412286	0.984648	0.916562
DOID:1849	Cannabis dependence	32		1.29501	0.999996	0.772195	1		0.118472	0.999986	0.0912013	1		0.26508	0.647082	0.997193
DOID:1856	Cherubism	13		1.03364	0.999996	0.967452	1		0.222482	0.939682	0.201131	0.965012		-0.407864	-0.890632	0.939902
DOID:1858	McCune Albright syndrome	24		0.885939	0.999996	1.12875	1		0.0372741	0.999986	0.115364	1		-0.486666	-1.15289	0.851562
DOID:1875	Impotence	45		0.708641	0.999996	1.41115	0.887352		0.0585146	0.999986	0.179964	0.622412		-0.381762	-1.04281	0.873994
DOID:1876	Sexual dysfunction	39		0.841601	0.999996	1.18821	1		0.070286	0.999986	0.198504	0.606646		-0.376872	-0.994649	0.892108
DOID:1883	Hepatitis C	83		0.67834	0.999996	1.47419	0.660977		0.023542	0.999986	0.121509	0.703739		-0.58606	-1.68433	0.364113
DOID:1909	Melanoma	56		0.617288	0.999996	1.61999	0.660977		0.0581412	0.999986	0.101774	0.934479		-0.442057	-1.19504	0.776627
DOID:1919	Lesch-Nyhan syndrome	20		0.805384	0.999996	1.24164	1		0.162107	0.999986	0.0855658	1		0.48848	1.09098	0.889434
DOID:1920	Hyperuricemia	29		0.719769	0.999996	1.38933	0.990321		0.102172	0.999986	0.204004	0.703739		0.416513	1.00686	0.901523
DOID:1921	Klinefelter syndrome	24		1.04708	0.999996	0.955036	1		0.118117	0.999986	0.241429	0.622493		-0.891126	-2.12713	0.0263317
DOID:1924	Hypogonadism	84		0.767625	0.999996	1.30272	0.854107		0.0186464	0.999986	0.144985	0.551373		-0.496807	-1.41056	0.738074
DOID:1926	Gaucher's disease	49		1.66822	0.721396	0.599443	1		0.173895	0.540653	0.0171982	1		0.374787	0.993835	0.913666
DOID:1928	Williams-Beuren syndrome	44		1.06322	0.999996	0.940539	1		0.0919622	0.999986	0.0778794	1		0.309551	0.798591	0.983663
DOID:1932	Angelman syndrome	100		1.67176	0.330064	0.598173	1		0.159864	0.203206	0.00819728	1		0.34985	1.02654	0.892108
DOID:1933	Rubinstein-Taybi syndrome	38		1.21832	0.999996	0.820801	1		0.113337	0.999986	0.0655675	1		-0.797609	-2.1234	0.0263317
DOID:1935	Bardet-Biedl syndrome	117		1.14678	0.976028	0.872003	1		0.0706137	0.972901	0.0454277	1		0.342184	1.03492	0.892108
DOID:1936	Atherosclerosis	475		0.89282	0.999996	1.12005	0.835489		0.00594673	0.999986	0.049441	0.718883		-0.327522	-1.1698	0.738074
DOID:1967	Leiomyosarcoma	11		0.506229	0.999996	1.97539	0.990321		0.101207	0.999986	0.250505	0.884357		-0.311116	-0.645783	0.997193
DOID:1969	Cerebral palsy	47		1.09694	0.999996	0.911623	1		0.0709587	0.999986	0.0622072	1		0.277055	0.730685	0.997193
DOID:2001	Neuroma	13		1.03364	0.999996	0.967452	1		0.184993	0.999986	0.213267	0.930777		-0.197531	-0.425244	1
DOID:2018	Hyperinsulinism	169		0.939893	0.999996	1.06395	1		0.0245034	0.999986	0.0449868	1		-0.276827	-0.869152	0.955041
DOID:203	Exostosis	11		0.506229	0.999996	1.97539	0.990321		0.135571	0.999986	0.275581	0.81977		-0.540898	-1.08782	0.892108
DOID:2030	Anxiety disorder	252		1.32577	0.444136	0.75428	1		0.0885402	0.376435	0.0196106	1		-0.225067	-0.747237	1
DOID:2043	Hepatitis B	150		0.623644	0.999996	1.60348	0.210017		0.0097545	0.999986	0.141001	0.233318		-0.460624	-1.46702	0.667523
DOID:205	Hyperostosis	36		0.632711	0.999996	1.5805	0.835489		0.0323333	0.999986	0.119454	0.970146		-0.383707	-0.980579	0.892108
DOID:2089	Constipation	67		0.635841	0.999996	1.57272	0.660977		0.0727131	0.999986	0.0979252	0.892689		-0.269496	-0.749697	0.996215
DOID:2106	Myotonia congenita	22		1.89882	0.822649	0.526644	1		0.298719	0.376435	0.0327997	1		0.316739	0.723427	0.997193
DOID:2120	Focal dermal hypoplasia	13		1.41762	0.999996	0.705406	1		0.22194	0.939929	0.0341392	1		0.545347	1.11804	0.889434
DOID:2121	Ectodermal dysplasia	35		0.590516	0.999996	1.69343	0.714067		0.0210383	0.999986	0.113879	0.995296		-0.520188	-1.30559	0.759578
DOID:2123	Tularemia	11		0.506229	0.999996	1.97539	0.990321		0.12556	0.999986	0.157854	1		-0.270357	-0.563882	0.997193
DOID:216	Dental caries	19		1.08291	0.999996	0.923442	1		0.0709738	0.999986	0.136037	1		0.339469	0.756403	0.988284
DOID:2213	Hemorrhagic disease	10		0.37966	0.999996	2.63393	0.854107		0.0266962	0.999986	0.336513	0.721419		-0.737567	-1.48245	0.738074
DOID:2217	Bernard-Soulier syndrome	13		1.41762	0.999996	0.705406	1		0.116076	0.999986	0.144693	1		-0.619965	-1.31672	0.774608
DOID:2219	Glanzmann's thrombasthenia	16		1.13913	0.999996	0.877861	1		0.118646	0.999986	0.148094	1		-0.514167	-1.13863	0.867209
DOID:2223	Platelet storage pool deficiency	14		0.885953	0.999996	1.12873	1		0.118197	0.999986	0.169758	1		-0.617786	-1.3251	0.759578
DOID:2228	Thrombocytosis	30		0.88593	0.999996	1.12876	1		0.0406211	0.999986	0.126198	0.989375		-0.679451	-1.66947	0.546882
DOID:2236	Congenital afibrinogenemia	10		0.885958	0.999996	1.12872	1		0.216791	0.999986	0.220927	0.981512		-0.425965	-0.871625	0.939902
DOID:2237	Hepatitis	22		0.885941	0.999996	1.12874	1		0.116695	0.999986	0.141808	1		0.38004	0.8641	0.946054
DOID:2256	Osteochondrodysplasia	114		0.95031	0.999996	1.05229	1		0.0767995	0.927182	0.0463068	1		-0.432297	-1.31255	0.738074
DOID:227	Ankylosis	14		0.664438	0.999996	1.50503	1		0.0656514	0.999986	0.254093	0.801862		-0.526236	-1.14956	0.859753
DOID:2275	Pharyngitis	19		0.516742	0.999996	1.9352	0.835489		0.0660114	0.999986	0.2555	0.703739		-0.463738	-1.06142	0.892108
DOID:2297	Leptospirosis	13		0.553686	0.999996	1.80608	0.990321		0.107521	0.999986	0.210022	0.937194		0.433643	0.900142	0.943971
DOID:230	Lateral sclerosis	15		2.43668	0.817101	0.410395	1		0.259544	0.761026	0.0363632	1		0.408267	0.874356	0.946054
DOID:2326	Gastroenteritis	61		0.615031	0.999996	1.62593	0.660977		0.0459356	0.999986	0.151089	0.622493		0.317573	0.868804	0.953708
DOID:2340	Craniosynostosis	37		0.327977	0.999996	3.049	0.177477		0.00998817	0.999986	0.313491	0.137461		-0.62492	-1.62585	0.700592
DOID:2351	Iron metabolism disease	12		0.177168	0.999996	5.64437	0.477117		0.0460522	0.999986	0.44925	0.383372		-0.571168	-1.20614	0.838538
DOID:2352	Hemochromatosis	62		0.778428	0.999996	1.28464	0.972688		0.0523812	0.999986	0.116785	0.81977		-0.271823	-0.759017	0.988284
DOID:2355	Anemia	361		0.83764	0.999996	1.19383	0.668174		0.00570978	0.999986	0.0710178	0.551373		-0.355516	-1.20706	0.738074
DOID:2367	Neuroaxonal dystrophy	21		1.18134	0.999996	0.846494	1		0.121231	0.999986	0.141473	1		-0.238962	-0.553438	0.997193
DOID:2373	Hereditary elliptocytosis	13		1.03364	0.999996	0.967452	1		0.209033	0.991829	0.0677513	1		0.438989	0.901338	0.942279
DOID:2377	Multiple sclerosis	39		0.684491	0.999996	1.46094	0.882948		0.100656	0.999986	0.0945638	1		0.29827	0.754329	0.996215
DOID:2378	relapsing-remitting multiple sclerosis	58		0.71968	0.999996	1.38951	0.854107		0.0469733	0.999986	0.128762	0.801862		0.364067	1.00478	0.899055
DOID:2383	Neonatal jaundice	11		3.98734	0.673896	0.250794	1		0.371197	0.523093	0.0485753	1		0.560602	1.11247	0.887175
DOID:2384	Wernicke encephalopathy	11		1.55053	0.999996	0.644941	1		0.140571	0.999986	0.103224	1		-0.242181	-0.494038	0.998085
DOID:2394	Ovarian cancer	50		0.754584	0.999996	1.32523	0.972688		0.0494042	0.999986	0.10019	0.978706		-0.344104	-0.934176	0.918798
DOID:240	Iris disease	10		1.329	0.999996	0.752448	1		0.147723	0.999986	0.222632	0.981512		-0.411763	-0.803221	0.955041
DOID:2449	Acromegaly	32		1.13916	0.999996	0.877838	1		0.0593458	0.999986	0.095546	1		-0.329528	-0.819115	0.953708
DOID:2452	Thrombophilia	30		0.775153	0.999996	1.29007	1		0.0132486	0.999986	0.175336	0.801862		-0.548821	-1.36578	0.758858
DOID:2512	Nevoid basal cell carcinoma syndrome	18		1.39234	0.999996	0.718218	1		0.15209	0.999986	0.148433	1		-0.878276	-1.97494	0.240913
DOID:2519	Testicular disease	47		0.656115	0.999996	1.52412	0.771343		0.0337754	0.999986	0.158491	0.706903		-0.315493	-0.83784	0.946054
DOID:255	Hemangioma	78		0.799357	0.999996	1.25101	0.972688		0.0122471	0.999986	0.13114	0.643959		-0.372052	-1.07433	0.867209
DOID:2559	Opiate dependence	31		0.55944	0.999996	1.7875	0.700753		0.0452887	0.999986	0.170392	0.801862		-0.289355	-0.735365	0.988284
DOID:2566	Corneal dystrophy	11		2.36274	0.938152	0.423238	1		0.216511	0.999986	0.126767	1		-0.345234	-0.716169	0.987089
DOID:2581	Chondrodysplasia punctata	47		1.71709	0.673896	0.582379	1		0.298702	0.0287843	0.0834027	1		-0.583462	-1.5406	0.667523
DOID:2583	Agammaglobulinemia	64		0.605949	0.999996	1.6503	0.634664		0.0109636	0.999986	0.133105	0.721419		-0.368459	-1.02374	0.889434
DOID:26	Pancreas disease	329		0.982441	0.999996	1.01787	1		0.0241647	0.999986	0.0240373	1		-0.24509	-0.837872	0.997193
DOID:2602	Chondroma	17		0.996716	0.999996	1.0033	1		0.12601	0.999986	0.122953	1		-0.390312	-0.872212	0.942279
DOID:2615	Papilloma	56		0.573054	0.999996	1.74503	0.618088		0.0109636	0.999986	0.160629	0.622412		-0.461446	-1.25893	0.774608
DOID:2649	Chondroblastoma	14		1.18133	0.999996	0.846507	1		0.109055	0.999986	0.122095	1		-0.66575	-1.43148	0.756925
DOID:2661	Myoepithelioma	12		0.632801	0.999996	1.58028	1		0.139509	0.999986	0.153075	1		0.394779	0.794524	0.960838
DOID:2679	Dysembryoplastic neuroepithelial tumor	27		1.10748	0.999996	0.902954	1		0.115119	0.999986	0.0863011	1		-0.410231	-0.974625	0.912351
DOID:2703	Synovitis	52		0.430093	0.999996	2.32508	0.210017		0.00760817	0.999986	0.246893	0.200737		-0.634777	-1.72655	0.447148
DOID:2717	Bloom syndrome	61		0.91544	0.999996	1.09237	1		0.0827725	0.999986	0.0651619	1		0.233686	0.640856	1
DOID:2723	Dermatitis	70		1.1147	0.999996	0.897105	1		0.0981348	0.927182	0.0392524	1		-0.328665	-0.917909	0.919686
DOID:2725	Capillary hemangioma	17		0.787493	0.999996	1.26985	1		0.0813359	0.999986	0.132486	1		0.394393	0.861033	0.947093
DOID:2729	Dyskeratosis congenita	45		0.399913	0.999996	2.50055	0.210017		0.0401706	0.999986	0.383473	0.00226452		-0.45306	-1.2262	0.776627
DOID:2730	Epidermolysis bullosa	17		0.787493	0.999996	1.26985	1		0.13315	0.999986	0.111287	1		-0.363709	-0.823555	0.953708
DOID:2732	Rothmund-Thomson syndrome	14		1.59486	0.999996	0.627013	1		0.182814	0.999986	0.107016	1		0.608746	1.28718	0.774608
DOID:2738	Pseudoxanthoma elasticum	13		0.759374	0.999996	1.31687	1		0.216612	0.97188	0.231425	0.884357		-0.49566	-1.0594	0.889434
DOID:2741	Bilirubin metabolic disorder	35		0.745987	0.999996	1.34051	0.990321		0.0488409	0.999986	0.127381	0.937194		-0.332207	-0.851743	0.946054
DOID:2747	Glycogen storage disease	61		1.19281	0.999996	0.838354	1		0.118339	0.82909	0.0368934	1		0.503918	1.39134	0.667523
DOID:2769	Tic disorder	15		1.77211	0.966565	0.564299	1		0.269588	0.693207	0.119103	1		-0.238589	-0.525006	0.997992
DOID:2786	Cerebellar disease	143		1.19136	0.962752	0.839379	1		0.0776338	0.827088	0.0247038	1		0.231564	0.719145	1
DOID:2841	Asthma	351		0.794146	0.999996	1.25921	0.566767		0.00268723	0.999986	0.0783402	0.428867		-0.353832	-1.22295	0.738074
DOID:2843	Long QT syndrome	32		1.47684	0.966565	0.677122	1		0.0811941	0.999986	0.0828958	1		-0.396549	-1.00149	0.892108
DOID:2846	Bruxism	10		2.06737	0.966565	0.483706	1		0.26909	0.917531	0.114838	1		0.339862	0.65635	0.997193
DOID:289	Endometriosis	313		0.902743	0.999996	1.10774	0.978308		0.009344	0.999986	0.0402383	0.974973		-0.276809	-0.943191	0.939902
DOID:2907	Goldenhar syndrome	13		1.99359	0.966565	0.501608	1		0.230503	0.925708	0.18208	1		-0.396795	-0.847416	0.946054
DOID:2908	Treacher Collins syndrome	64		0.733908	0.999996	1.36257	0.854107		0.0853259	0.999986	0.218479	0.215838		-0.441978	-1.21485	0.781038
DOID:2917	Cryoglobulinemia	14		0.147628	0.999996	6.77379	0.25		0.0305627	0.999986	0.452066	0.25737		-0.71058	-1.51894	0.736092
DOID:2926	Klippel-Trenaunay syndrome	10		0.590617	0.999996	1.69315	1		0.142763	0.999986	0.16778	1		0.419373	0.813537	0.960838
DOID:2935	Chediak-Higashi syndrome	54		1.19428	0.999996	0.837326	1		0.127158	0.827088	0.0337621	1		0.261024	0.707092	0.997193
DOID:2942	Bronchiolitis	15		0.775191	0.999996	1.29	1		0.0995713	0.999986	0.194608	0.937194		0.452766	0.972475	0.916562
DOID:2945	Severe acute respiratory syndrome	48		0.814993	0.999996	1.227	1		0.03746	0.999986	0.0628379	1		-0.267112	-0.731655	0.997193
DOID:2951	Motion sickness	18		1.77215	0.966565	0.564287	1		0.197392	0.925708	0.178859	0.937194		-0.633961	-1.43148	0.738074
DOID:2962	Cockayne syndrome	113		0.79711	0.999996	1.25453	0.854107		0.0777868	0.925708	0.0777574	0.884357		0.367486	1.08773	0.855319
DOID:2975	Cystic kidney disease	25		0.696046	0.999996	1.43669	0.990321		0.123026	0.999986	0.135977	0.991742		0.575409	1.34007	0.738074
DOID:3012	Li-Fraumeni syndrome	51		0.921368	0.999996	1.08534	1		0.0396926	0.999986	0.101156	0.965028		-0.339062	-0.918808	0.919686
DOID:302	Substance abuse	169		1.49195	0.328528	0.670265	1		0.119187	0.2425	0.0321906	1		-0.246994	-0.775896	0.997193
DOID:3044	Food allergy	13		0.393708	0.999996	2.53995	0.751464		0.132335	0.999986	0.231114	0.884357		0.758755	1.56277	0.546882
DOID:305	Carcinoma	117		0.813097	0.999996	1.22986	0.882521		0.011153	0.999986	0.112146	0.622412		-0.409719	-1.20932	0.774608
DOID:3082	Interstitial lung disease	57		0.855323	0.999996	1.16915	1		0.0688309	0.999986	0.0822967	1		0.368703	0.990697	0.913666
DOID:3083	Chronic obstructive pulmonary disease	54		0.657149	0.999996	1.52173	0.700753		0.0227571	0.999986	0.146278	0.718883		-0.365863	-1.00115	0.892108
DOID:3086	Gingival overgrowth	11		1.55053	0.999996	0.644941	1		0.19954	0.999986	0.19629	1		-0.569694	-1.15153	0.867209
DOID:3117	Hepatobiliary benign neoplasm	19		0.408825	0.999996	2.44603	0.660977		0.0846393	0.999986	0.296165	0.554182		0.367222	0.811253	0.960838
DOID:3125	Multiple endocrine neoplasia	40		0.885916	0.999996	1.12877	1		0.0905073	0.999986	0.10614	0.996347		-0.356415	-0.937547	0.916562
DOID:3138	Acanthosis nigricans	10		1.329	0.999996	0.752448	1		0.13079	0.999986	0.192207	1		-0.399844	-0.796176	0.958527
DOID:3144	Cutis laxa	30		1.01254	0.999996	0.987613	1		0.0738591	0.999986	0.104209	1		0.437841	1.06793	0.881248
DOID:3146	Lipid metabolism disorder	293		0.929096	0.999996	1.07631	1		0.0162847	0.999986	0.0355092	1		-0.288507	-0.977272	0.913767
DOID:318	Progressive muscular atrophy	12		1.77207	0.966565	0.564311	1		0.326211	0.611671	0.054302	1		0.311574	0.634968	0.997193
DOID:319	Spinal cord disease	82		0.693106	0.999996	1.44278	0.68776		0.00733506	0.999986	0.101253	0.81977		-0.423743	-1.22546	0.774608
DOID:3192	Neurilemmoma	58		0.71968	0.999996	1.38951	0.854107		0.0159837	0.999986	0.138827	0.731082		-0.346545	-0.953044	0.916562
DOID:3210	Pelizaeus-Merzbacher disease	19		1.08291	0.999996	0.923442	1		0.127293	0.999986	0.146171	1		0.670354	1.45895	0.684806
DOID:3211	Lysosomal storage disease	122		1.11584	0.999996	0.896187	1		0.0962537	0.660133	0.00658735	1		0.375015	1.14283	0.813848
DOID:3213	Demyelinating disease	26		1.20821	0.999996	0.827668	1		0.130409	0.999986	0.0803685	1		0.275019	0.655706	0.997193
DOID:3223	Complex regional pain syndrome	19		0.797334	0.999996	1.25418	1		0.0409958	0.999986	0.270229	0.622493		-0.498461	-1.12326	0.867209
DOID:3247	Rhabdomyosarcoma	12		0.885955	0.999996	1.12872	1		0.192116	0.999986	0.224375	0.918234		-0.191713	-0.391518	1
DOID:3263	Piebaldism	20		1.64556	0.966565	0.607695	1		0.25126	0.611671	0.0278648	1		0.50847	1.15175	0.867209
DOID:3275	Thymoma	10		1.329	0.999996	0.752448	1		0.217302	0.999986	0.174286	1		-0.192457	-0.381537	1
DOID:3298	Vaccinia	60		0.947006	0.999996	1.05596	1		0.0540408	0.999986	0.0502436	1		0.337834	0.908494	0.939902
DOID:3301	Gonadoblastoma	20		0.724832	0.999996	1.37963	1		0.133997	0.999986	0.134757	1		-0.461591	-1.06134	0.892108
DOID:3312	Bipolar disorder	239		1.832	0.00114184	0.545852	1		0.161609	0.000989353	0.007346	1		0.282786	0.919988	0.947844
DOID:3314	Angiomyolipoma	26		1.03365	0.999996	0.967447	1		0.0840055	0.999986	0.0758901	1		0.297571	0.693333	0.995934
DOID:3315	Lipoma	43		1.35523	0.966565	0.737881	1		0.105372	0.999986	0.0478088	1		0.305599	0.795304	0.975945
DOID:332	Amyotrophic lateral sclerosis	89		1.24546	0.966565	0.802919	1		0.0858685	0.938621	0.0296524	1		0.247253	0.727062	0.997193
DOID:3320	Tay-Sachs disease	10		0.885958	0.999996	1.12872	1		0.189509	0.999986	0.0473462	1		0.653965	1.26275	0.797926
DOID:3321	GM2 gangliosidosis	20		1.64556	0.966565	0.607695	1		0.289835	0.440402	0.030713	1		0.410105	0.922099	0.933928
DOID:3322	GM1 gangliosidosis	34		1.6246	0.83683	0.615536	1		0.222776	0.440402	0.0150993	1		0.414381	1.03691	0.892108
DOID:3324	Mood disorder	250		1.10981	0.966565	0.901056	1		0.0449349	0.999986	0.029519	1		-0.274787	-0.906471	0.946054
DOID:3326	Purpura	13		0.759374	0.999996	1.31687	1		0.114833	0.999986	0.303871	0.706903		0.570626	1.16866	0.842867
DOID:3343	Glycoproteinosis	15		0.775191	0.999996	1.29	1		0.18599	0.999986	0.110374	1		0.563466	1.19029	0.838538
DOID:3350	Mesenchymal cell neoplasm	11		0.332194	0.999996	3.01029	0.700753		0.0771352	0.999986	0.341414	0.676795		-0.545707	-1.14724	0.867209
DOID:3388	Periodontal disease	44		0.506084	0.999996	1.97596	0.566767		0.0376903	0.999986	0.197295	0.551373		-0.468271	-1.23635	0.774608
DOID:3393	Coronary artery disease	472		0.83766	0.999996	1.1938	0.634664		0.00653546	0.999986	0.0679966	0.428867		-0.316312	-1.11931	0.774608
DOID:3405	Histiocytosis	9		2.06737	0.966565	0.483706	1		0.0921161	0.999986	0.308203	0.801862		-0.335411	-0.685632	0.988284
DOID:341	Peripheral vascular disease	60		0.550494	0.999996	1.81655	0.547065		0.025718	0.999986	0.173781	0.551373		-0.387045	-1.04418	0.881679
DOID:3413	alpha-mannosidosis	23		0.966493	0.999996	1.03467	1		0.1657	0.9458	0.0432323	1		0.488614	1.13601	0.867209
DOID:3426	Vestibular disease	10		3.54418	0.766943	0.282153	1		0.326526	0.716805	0.0332913	1		0.565758	1.08904	0.892108
DOID:345	Uterine disease	471		0.968461	0.999996	1.03257	1		0.0102526	0.999986	0.0303788	1		-0.304119	-1.05686	0.842571
DOID:3463	Breast disease	1513		1.05064	0.966565	0.951796	1		0.0210254	0.938621	0.00932607	1		-0.316326	-1.21369	0.224348
DOID:3482	Plague	20		0.885944	0.999996	1.12874	1		0.210393	0.827088	0.109531	1		0.663652	1.49231	0.677726
DOID:3490	Noonan syndrome	32		1.0041	0.999996	0.995916	1		0.0681468	0.999986	0.120703	0.991742		-0.435318	-1.11736	0.867209
DOID:3491	Turner syndrome	27		1.10748	0.999996	0.902954	1		0.0539523	0.999986	0.203221	0.731082		-0.886785	-2.20317	0.00658777
DOID:350	Mastocytosis	29		1.25523	0.999996	0.79667	1		0.175318	0.82636	0.0393262	1		-0.580478	-1.44801	0.738074
DOID:3565	Meningioma	14		0.354329	0.999996	2.82223	0.67027		0.0176093	0.999986	0.321914	0.622412		-0.705305	-1.5186	0.738074
DOID:3602	Toxic encephalopathy	416		1.271	0.349305	0.786785	1		0.0841496	0.149361	0.019742	1		-0.241315	-0.843449	0.997193
DOID:3613	Canavan disease	14		0.885953	0.999996	1.12873	1		0.284638	0.660133	0.0164519	1		0.709991	1.50802	0.726697
DOID:3620	Central nervous system cancer	14		1.18133	0.999996	0.846507	1		0.139037	0.999986	0.118675	1		-0.361118	-0.783352	0.960838
DOID:3627	Aortic aneurysm	51		0.671947	0.999996	1.48821	0.786847		0.0211208	0.999986	0.181994	0.551373		-0.525382	-1.40906	0.738074
DOID:363	Uterine cancer	16		0.689043	0.999996	1.45129	1		0.048012	0.999986	0.21269	0.874726		-0.378217	-0.841481	0.946054
DOID:3633	beta-mannosidosis	16		1.47672	0.999996	0.677175	1		0.161453	0.999986	0.0164519	1		0.546706	1.16224	0.859753
DOID:3649	Pyruvate decarboxylase deficiency	16		1.94933	0.938152	0.512996	1		0.134155	0.999986	0.100102	1		-0.589948	-1.30095	0.774608
DOID:365	Bladder disease	319		0.925441	0.999996	1.08057	1		0.0133034	0.999986	0.0486563	0.865391		-0.274285	-0.931593	0.942279
DOID:3650	Lactic acidosis	105		0.717624	0.999996	1.39349	0.67027		0.0163602	0.999986	0.111774	0.66594		-0.370102	-1.0999	0.838538
DOID:3652	Leigh disease	161		0.966433	0.999996	1.03473	1		0.0275077	0.999986	0.0913048	0.643959		-0.316524	-1.00344	0.892108
DOID:3659	Sialuria	13		2.9535	0.75391	0.338582	1		0.335777	0.545198	0.00762118	1		0.646543	1.33682	0.758858
DOID:3669	Intermittent claudication	11		0.196862	0.999996	5.07969	0.566767		0.047536	0.999986	0.417407	0.54443		-0.673323	-1.37117	0.759578
DOID:3690	Brachial plexus neuropathy	10		7.97509	0.444136	0.12539	1		0.392606	0.510023	0.0615937	1		0.629036	1.23026	0.814332
DOID:37	Skin disease	657		0.85051	0.999996	1.17576	0.566767		0.00386679	0.999986	0.0417478	0.721419		-0.297756	-1.08092	0.793671
DOID:3753	Hermansky-Pudlak syndrome	71		1.21103	0.966565	0.825741	1		0.135997	0.600378	0.0541238	1		0.298806	0.829591	0.979507
DOID:3763	Hermaphroditism	14		0.885953	0.999996	1.12873	1		0.183232	0.999986	0.171918	1		0.420447	0.888075	0.942279
DOID:3764	Denys-Drash syndrome	23		0.681446	0.999996	1.46747	0.990321		0.00760817	0.999986	0.256643	0.621195		-0.67091	-1.61374	0.651987
DOID:3765	Pseudohermaphroditism	12		0.885955	0.999996	1.12872	1		0.235259	0.932978	0.13308	1		0.554127	1.13697	0.867209
DOID:3781	Anovulation	22		1.27982	0.999996	0.781361	1		0.093817	0.999986	0.132399	1		0.434905	0.991299	0.912351
DOID:3783	Coffin-Lowry syndrome	16		0.531523	0.999996	1.88139	0.887352		0.0636746	0.999986	0.192423	0.930777		0.435807	0.929526	0.930422
DOID:381	Arthropathy	40		0.426398	0.999996	2.34523	0.369548		0.00339442	0.999986	0.235107	0.428867		-0.628341	-1.64965	0.667523
DOID:3827	Congenital diaphragmatic hernia	35		0.938086	0.999996	1.066	1		0.0605217	0.999986	0.163907	0.801862		-0.415122	-1.05363	0.873096
DOID:3829	Pituitary adenoma	14		0.885953	0.999996	1.12873	1		0.0936911	0.999986	0.187157	0.981512		0.310107	0.652559	0.997193
DOID:3840	Craniopharyngioma	21		0.974554	0.999996	1.02611	1		0.20245	0.827088	0.24925	0.66594		0.324753	0.737224	0.988284
DOID:3852	Peutz-Jeghers syndrome	22		1.0632	0.999996	0.940556	1		0.114487	0.999986	0.178585	0.884357		0.388988	0.89635	0.939902
DOID:3883	Lynch syndrome	64		0.885883	0.999996	1.12882	1		0.0796342	0.999986	0.0778576	1		0.279364	0.779906	0.988284
DOID:3891	Placental insufficiency	13		1.03364	0.999996	0.967452	1		0.0255276	0.999986	0.220546	0.90014		-0.761325	-1.62105	0.736092
DOID:3892	Insulinoma	49		1.00153	0.999996	0.99847	1		0.084536	0.999986	0.0597116	1		0.276872	0.732296	0.997193
DOID:3911	Progeria	83		0.885855	0.999996	1.12885	1		0.0654501	0.999986	0.0922436	0.882877		0.328849	0.94678	0.931342
DOID:3952	Adrenal cortex disease	10		0.885958	0.999996	1.12872	1		0.133657	0.999986	0.171568	1		0.269716	0.522146	0.997193
DOID:399	Tuberculosis	151		0.66911	0.999996	1.49452	0.393177		0.0134744	0.999986	0.108148	0.551373		-0.365319	-1.12951	0.821096
DOID:4029	Gastritis	30		0.442851	0.999996	2.2581	0.594538		0.0893984	0.999986	0.23114	0.575636		-0.274482	-0.695133	0.997193
DOID:403	Mouth disease	145		0.782057	0.999996	1.27868	0.700753		0.0241957	0.999986	0.0876078	0.732817		-0.303476	-0.946294	0.930422
DOID:4079	Heart valve disease	11		2.36274	0.938152	0.423238	1		0.274401	0.848469	0.105888	1		0.551176	1.10406	0.881679
DOID:409	Liver disease	754		0.896823	0.999996	1.11505	0.700753		0.014505	0.999986	0.0378649	0.75161		-0.357439	-1.31712	0.247268
DOID:4109	Tick infestation	13		0.553686	0.999996	1.80608	0.990321		0.0853756	0.999986	0.219991	0.90014		-0.359822	-0.75572	0.955041
DOID:4123	Nail disease	23		0.681446	0.999996	1.46747	0.990321		0.0754037	0.999986	0.204083	0.801862		-0.308976	-0.739742	0.985931
DOID:4154	Dentinogenesis imperfecta	20		0.590576	0.999996	1.69326	0.936537		0.0469047	0.999986	0.254093	0.669508		-0.371575	-0.867435	0.942128
DOID:4159	Skin cancer	24		0.531488	0.999996	1.88151	0.751464		0.0798083	0.999986	0.186457	0.81977		-0.582585	-1.41987	0.738074
DOID:4166	Syphilis	26		1.03365	0.999996	0.967447	1		0.110821	0.999986	0.127081	1		-0.569933	-1.37208	0.758858
DOID:417	Autoimmune disease	1038		0.832568	0.999996	1.2011	0.202912		0.00308216	0.999986	0.042141	0.551373		-0.32375	-1.22251	0.52806
DOID:418	Systemic scleroderma	73		0.691255	0.999996	1.44664	0.700753		0.0565764	0.999986	0.0942767	0.892689		0.29405	0.833632	0.978193
DOID:4184	Pseudohypoparathyroidism	25		2.80624	0.444136	0.356349	1		0.244005	0.540653	0.0135433	1		0.506372	1.19401	0.821096
DOID:4189	Mutism	11		1.55053	0.999996	0.644941	1		0.310009	0.717239	0.0230976	1		0.609811	1.22438	0.838538
DOID:4195	Hyperglycemia	475		0.975983	0.999996	1.02461	1		0.0045094	0.999986	0.0435205	0.801862		-0.319232	-1.12893	0.759578
DOID:420	Hypertrichosis	31		1.40296	0.966565	0.712777	1		0.173309	0.789975	0.0148006	1		0.492519	1.20233	0.813848
DOID:423	Myopathy	622		0.932245	0.999996	1.07268	0.990321		0.0120746	0.999986	0.0304319	0.937194		-0.248019	-0.902213	0.988284
DOID:4254	Osteosclerosis	20		1.08291	0.999996	0.923442	1		0.0440052	0.999986	0.156467	0.981512		-0.65331	-1.47388	0.738074
DOID:4257	Caffey disease	12		0.295276	0.999996	3.38666	0.660977		0.0155935	0.999986	0.376527	0.551373		-0.776786	-1.6254	0.546882
DOID:4271	Microsporidiosis	10		0.590617	0.999996	1.69315	1		0.198411	0.999986	0.259531	0.887981		0.310684	0.61583	0.997193
DOID:4305	Bone giant cell tumor	10		1.329	0.999996	0.752448	1		0.242264	0.972901	0.147599	1		0.348658	0.688958	0.988284
DOID:4310	Smooth muscle tumor	18		1.10746	0.999996	0.902965	1		0.165202	0.999986	0.264688	0.694703		0.458539	1.00113	0.905288
DOID:4325	Ebola hemorrhagic fever	16		0.402644	0.999996	2.48359	0.697127		0.00339442	0.999986	0.261569	0.74635		-0.780837	-1.75267	0.415934
DOID:4362	Cervical cancer	18		1.10746	0.999996	0.902965	1		0.0783122	0.999986	0.184489	0.907416		-0.563659	-1.29361	0.774608
DOID:437	Myasthenia gravis	16		0.402644	0.999996	2.48359	0.697127		0.0193	0.999986	0.284639	0.667404		-0.595467	-1.31667	0.774608
DOID:4415	Fibrous histiocytoma	11		1.06319	0.999996	0.940564	1		0.180057	0.999986	0.184115	1		-0.278478	-0.579764	0.997193
DOID:4428	Dyslexia	52		1.99425	0.386076	0.501443	1		0.162961	0.574827	0.00824519	1		0.444488	1.1817	0.79647
DOID:4449	Macular retinal edema	20		0.724832	0.999996	1.37963	1		0.112601	0.999986	0.242002	0.710838		0.247351	0.548813	1
DOID:445	Bartter disease	11		3.98734	0.673896	0.250794	1		0.344173	0.602836	0.000715298	1		0.665016	1.32078	0.762232
DOID:446	Primary hyperaldosteronism	75		1.01255	0.999996	0.987605	1		0.0809204	0.999986	0.0662602	1		-0.310497	-0.863202	0.946054
DOID:4483	Rhinitis	80		0.654569	0.999996	1.52772	0.660977		0.0168277	0.999986	0.142522	0.573381		-0.275369	-0.810952	0.984176
DOID:4500	Hypokalemia	49		1.08742	0.999996	0.919609	1		0.0607568	0.999986	0.0558702	1		-0.363578	-0.956406	0.913666
DOID:4501	Orofaciodigital syndrome	94		1.19632	0.966565	0.8359	1		0.0836582	0.938621	0.03935	1		0.335522	0.978603	0.916562
DOID:452	Pleomorphic adenoma	21		1.18134	0.999996	0.846494	1		0.127128	0.999986	0.128346	1		0.474106	1.08306	0.889434
DOID:4531	Mucoepidermoid carcinoma	14		2.21513	0.876302	0.451441	1		0.229628	0.911596	0.052999	1		0.682319	1.42816	0.738074
DOID:4587	Benign meningioma	11		0.506229	0.999996	1.97539	0.990321		0.0176093	0.999986	0.308226	0.770844		-0.636318	-1.28351	0.813848
DOID:4610	Intestinal benign neoplasm	31		0.944986	0.999996	1.05822	1		0.0969298	0.999986	0.136806	0.934479		-0.307735	-0.757821	0.986899
DOID:4621	Holoprosencephaly	61		1.11574	0.999996	0.896264	1		0.0363071	0.999986	0.0616054	1		-0.376841	-1.04107	0.873096
DOID:4624	Ollier disease	10		0.590617	0.999996	1.69315	1		0.150641	0.999986	0.2673	0.882877		-0.295648	-0.594802	0.997193
DOID:4626	Hydranencephaly	34		1.43139	0.966565	0.698619	1		0.0936846	0.999986	0.0920719	1		-0.355779	-0.891717	0.946054
DOID:4674	Androgen insensitivity syndrome	17		0.996715	0.999996	1.0033	1		0.0920654	0.999986	0.113472	1		-0.622986	-1.39844	0.758858
DOID:4677	Keratitis	25		0.817769	0.999996	1.22284	1		0.0526995	0.999986	0.139006	0.986604		-0.31419	-0.76866	0.960838
DOID:47	Prostate disease	897		0.983524	0.999996	1.01675	1		0.0280024	0.925708	0.0196767	1		-0.302333	-1.12744	0.738074
DOID:4724	Brain edema	73		0.550972	0.999996	1.81498	0.385263		0.00339442	0.999986	0.174567	0.428867		-0.562819	-1.55139	0.546882
DOID:4752	Multiple system atrophy	35		0.745988	0.999996	1.34051	0.990321		0.0922229	0.999986	0.0948578	1		0.254316	0.63756	0.997193
DOID:480	Movement disease	89		1.3674	0.816485	0.731313	1		0.0909732	0.911596	0.0255001	1		-0.232937	-0.682094	0.997439
DOID:4810	Cerebrotendinous xanthomatosis	16		1.47672	0.999996	0.677176	1		0.280799	0.611671	0.0613019	1		0.28741	0.610841	0.997193
DOID:4817	Ganglioneuroma	23		0.569467	0.999996	1.75603	0.854107		0.0449784	0.999986	0.167149	0.892689		-0.590843	-1.42106	0.738074
DOID:4943	Adenocarcinoma in situ	15		0.590597	0.999996	1.6932	0.990321		0.0765386	0.999986	0.202359	0.907416		0.363717	0.768181	0.979457
DOID:4953	Poliomyelitis	12		0.632801	0.999996	1.58028	1		0.130385	0.999986	0.194393	0.995296		0.272576	0.549203	0.997193
DOID:4961	Bone marrow disease	105		0.938031	0.999996	1.06606	1		0.0225627	0.999986	0.0795682	0.887981		-0.29059	-0.869226	0.946054
DOID:4970	Prosopagnosia	15		2.43668	0.817101	0.410395	1		0.213351	0.925708	0.0456438	1		0.562719	1.19621	0.831866
DOID:4977	Lymphedema	30		0.590536	0.999996	1.69338	0.814917		0.0295631	0.999986	0.174382	0.801862		-0.347557	-0.860142	0.946054
DOID:4989	Pancreatitis	140		0.735984	0.999996	1.35873	0.660977		0.0118095	0.999986	0.125571	0.428867		-0.381238	-1.19777	0.774608
DOID:4990	Essential tremor	28		1.18136	0.999996	0.846481	1		0.183591	0.789975	0.0399266	1		0.408363	0.980062	0.916562
DOID:50	Thyroid gland disease	12		2.65812	0.822649	0.376206	1		0.269903	0.827088	0.0247363	1		0.47573	0.980207	0.916562
DOID:5052	Melioidosis	13		0.759374	0.999996	1.31687	1		0.317855	0.600378	0.131959	1		0.695646	1.44072	0.738074
DOID:5062	Phencyclidine abuse	10		2.06737	0.966565	0.483706	1		0.194439	0.999986	0.099351	1		0.324398	0.638092	0.997193
DOID:5078	Ganglioglioma	43		1.23065	0.999996	0.812578	1		0.0878205	0.999986	0.0326218	1		0.289373	0.756575	0.997193
DOID:5082	Liver cirrhosis	37		1.16292	0.999996	0.859907	1		0.0818407	0.999986	0.0979263	1		0.413267	1.03462	0.894414
DOID:5199	Ureteral obstruction	29		0.541312	0.999996	1.84736	0.700753		0.0501565	0.999986	0.197998	0.721419		-0.40596	-0.983224	0.900071
DOID:520	Aortic disease	48		0.749539	0.999996	1.33415	0.972688		0.0304882	0.999986	0.133343	0.818258		-0.388504	-1.02233	0.892108
DOID:5200	Urinary tract obstruction	33		1.06321	0.999996	0.940547	1		0.055052	0.999986	0.0810742	1		-0.209133	-0.51006	1
DOID:5212	Congenital disorder of glycosylation	84		1.77298	0.328528	0.564021	1		0.181237	0.166289	0.00331638	1		0.447941	1.27844	0.738074
DOID:5223	Infertility	220		0.724223	0.999996	1.38079	0.443101		0.0118409	0.999986	0.0947066	0.511724		-0.353427	-1.15589	0.774608
DOID:526	Human immunodeficiency virus infectious disease	228		0.811018	0.999996	1.23302	0.697127		0.0111524	0.999986	0.0881941	0.551373		-0.421619	-1.37169	0.633905
DOID:5295	Intestinal disease	340		0.933743	0.999996	1.07096	1		0.0265293	0.999986	0.031545	1		-0.386027	-1.31796	0.603397
DOID:53	Pituitary gland disease	39		0.684491	0.999996	1.46094	0.882947		0.0583563	0.999986	0.138042	0.865391		-0.297722	-0.758281	0.984176
DOID:5325	Roberts syndrome	36		1.77238	0.75391	0.564214	1		0.19321	0.58647	0.0399863	1		-0.327832	-0.832789	0.946054
DOID:5327	Retinal detachment	36		1.24048	0.999996	0.806141	1		0.117493	0.999986	0.0400516	1		0.551544	1.34032	0.738074
DOID:535	Sleep disorder	117		1.27404	0.83683	0.784905	1		0.103712	0.611671	0.0286598	1		0.293779	0.891217	0.947844
DOID:5353	Colonic disease	157		0.750034	0.999996	1.33327	0.660977		0.00395696	0.999986	0.0879124	0.703739		-0.390543	-1.21941	0.759578
DOID:5389	Oxyphilic adenoma	37		0.935185	0.999996	1.06931	1		0.136214	0.925708	0.0894035	1		0.365499	0.937112	0.930422
DOID:5408	Paget's disease of bone	24		1.77222	0.876302	0.564263	1		0.233792	0.600378	0.0457081	1		0.311625	0.729717	0.988284
DOID:5418	Schizoaffective disorder	62		1.8614	0.388355	0.537229	1		0.215087	0.156686	0.0577562	1		0.361502	1.01241	0.892108
DOID:5419	Schizophrenia	785		1.49672	9.00845e-06	0.668127	1		0.0971121	0.000177373	0.00576713	1		0.243061	0.872153	0.997193
DOID:5426	Premature ovarian failure	48		0.688936	0.999996	1.45151	0.854107		0.0540546	0.999986	0.140176	0.801862		-0.381477	-1.00988	0.892108
DOID:543	Dystonia	143		1.19136	0.962752	0.839379	1		0.10711	0.465999	0.0138561	1		-0.23782	-0.752489	0.997193
DOID:552	Pneumonia	87		0.789463	0.999996	1.26668	0.887352		0.0655923	0.999986	0.131452	0.622412		0.392072	1.14065	0.821096
DOID:557	Kidney disease	1007		0.90251	0.999996	1.10802	0.67027		0.000579541	0.999986	0.0322401	0.771243		-0.355576	-1.32949	0.112651
DOID:5572	Beckwith-Wiedemann syndrome	43		1.35523	0.966565	0.737881	1		0.131473	0.911596	0.0690996	1		-0.34268	-0.899704	0.931342
DOID:5614	Eye disease	828		0.94502	0.999996	1.05818	0.990321		0.0150253	0.999986	0.0187654	1		-0.387995	-1.43685	0.0288469
DOID:5679	Retinal disease	43		1.01888	0.999996	0.981472	1		0.106331	0.999986	0.0345929	1		0.508644	1.32669	0.758858
DOID:5688	Werner syndrome	100		1.12776	0.999996	0.886712	1		0.0747579	0.997125	0.0449956	1		0.327563	0.960715	0.930422
DOID:5723	Optic atrophy	22		1.27982	0.999996	0.781361	1		0.121039	0.999986	0.104989	1		-0.390422	-0.909905	0.930422
DOID:574	Peripheral nervous system disease	69		0.966473	0.999996	1.03469	1		0.0309478	0.999986	0.0736246	1		-0.380733	-1.0844	0.867209
DOID:576	Proteinuria	38		1.7042	0.766943	0.586785	1		0.173832	0.660133	0.160988	0.798691		-0.149483	-0.387761	1
DOID:5768	Nager acrofacial dysostosis	24		1.77222	0.876302	0.564263	1		0.203359	0.771373	0.040345	1		0.393678	0.90896	0.938587
DOID:5813	Purine nucleoside phosphorylase deficiency	11		1.77207	0.966565	0.564311	1		0.321516	0.611671	0.125138	1		0.415851	0.838764	0.947844
DOID:5844	Myocardial infarction	43		0.845623	0.999996	1.18256	1		0.0570112	0.999986	0.0933366	1		0.374698	0.977988	0.916496
DOID:585	Nephrolithiasis	22		1.0632	0.999996	0.940556	1		0.156422	0.999986	0.0756254	1		0.25657	0.590179	0.997193
DOID:6050	Esophageal disease	101		0.740708	0.999996	1.35006	0.700753		0.00660676	0.999986	0.122449	0.621195		-0.397444	-1.16281	0.813848
DOID:607	Paraplegia	198		1.22819	0.80594	0.814208	1		0.0829969	0.574827	0.0257999	1		-0.303435	-0.992451	0.899055
DOID:6132	Bronchitis	40		0.566861	0.999996	1.7641	0.660977		0.00339442	0.999986	0.20255	0.551373		-0.545921	-1.41623	0.738074
DOID:614	Lymphopenia	30		1.01254	0.999996	0.987613	1		0.158574	0.909135	0.0636217	1		0.369254	0.892261	0.946054
DOID:615	Leukopenia	44		0.808836	0.999996	1.23635	1		0.0248087	0.999986	0.151771	0.778874		-0.415222	-1.09538	0.842571
DOID:6195	Conjunctivitis	12		1.77207	0.966565	0.564311	1		0.316423	0.628384	0.00234098	1		0.759155	1.53158	0.625242
DOID:627	Severe combined immunodeficiency	99		0.768701	0.999996	1.3009	0.835328		0.0286561	0.999986	0.0739647	0.955502		-0.315658	-0.933455	0.919686
DOID:631	Fibromyalgia	27		1.10748	0.999996	0.902954	1		0.058468	0.999986	0.252635	0.551373		-0.542341	-1.32384	0.759578
DOID:633	Myositis	31		0.830539	0.999996	1.20404	1		0.160512	0.861473	0.0240735	1		0.557845	1.35875	0.742323
DOID:635	Acquired immunodeficiency syndrome	61		0.857288	0.999996	1.16647	1		0.0434543	0.999986	0.101117	0.90014		-0.528641	-1.45256	0.738074
DOID:6364	Migraine	152		1.09459	0.999996	0.91358	1		0.0756765	0.827088	0.0360035	1		0.201637	0.626445	1
DOID:639	Acute disseminated encephalomyelitis	19		1.91987	0.876302	0.520868	1		0.23159	0.755024	0.0649361	1		0.422043	0.939369	0.930422
DOID:643	Progressive multifocal leukoencephalopathy	23		0.681446	0.999996	1.46747	0.990321		0.106274	0.999986	0.153974	0.953334		0.305389	0.702749	0.997193
DOID:6457	Cowden syndrome	46		1.37843	0.966565	0.725465	1		0.0827849	0.999986	0.0507107	1		-0.273072	-0.730308	0.996215
DOID:649	Prion disease	73		0.752875	0.999996	1.32824	0.854107		0.0421616	0.999986	0.134681	0.643959		-0.360548	-1.02016	0.88969
DOID:65	Connective tissue disease	669		1.06082	0.966565	0.942666	1		0.0250829	0.999986	0.00964591	1		-0.307771	-1.1202	0.759578
DOID:6543	Acne	19		1.21826	0.999996	0.82084	1		0.149907	0.999986	0.0969239	1		0.376413	0.859246	0.947844
DOID:657	Adenoma	322		0.919296	0.999996	1.08779	0.990321		0.0201963	0.999986	0.0532582	0.801862		-0.260354	-0.88198	0.978193
DOID:6612	Leukocyte adhesion deficiency	16		0.531523	0.999996	1.88139	0.887352		0.0559314	0.999986	0.181359	0.965012		-0.337344	-0.741621	0.978193
DOID:6688	Autoimmune lymphoproliferative syndrome	50		0.695964	0.999996	1.43686	0.854107		0.00660676	0.999986	0.134927	0.801862		-0.483544	-1.30799	0.758858
DOID:6713	Cerebrovascular disease	623		0.968958	0.999996	1.03204	1		0.012696	0.999986	0.0304859	0.937194		-0.274022	-0.994307	0.900071
DOID:6725	Spinal stenosis	16		1.94933	0.938152	0.512996	1		0.192501	0.972424	0.0683898	1		0.391985	0.852349	0.946054
DOID:674	Cleft palate	152		1.18623	0.962752	0.843006	1		0.0524768	0.999986	0.0254097	1		-0.297735	-0.931934	0.930422
DOID:678	Progressive supranuclear palsy	25		0.696046	0.999996	1.43669	0.990321		0.120794	0.999986	0.124113	1		0.357007	0.836921	0.953708
DOID:6977	Pancreatic cholera	11		1.06319	0.999996	0.940564	1		0.177327	0.999986	0.0999337	1		0.414117	0.814018	0.964293
DOID:699	Mitochondrial myopathy	56		0.767699	0.999996	1.30259	0.972688		0.0358039	0.999986	0.199029	0.428867		-0.310255	-0.851234	0.946054
DOID:7147	Ankylosing spondylitis	12		0.295276	0.999996	3.38666	0.660977		0.00295223	0.999986	0.337546	0.640782		-0.855743	-1.82893	0.333083
DOID:7148	Rheumatoid arthritis	19		1.51895	0.966565	0.658351	1		0.26049	0.611671	0.0482173	1		0.640467	1.42234	0.738074
DOID:7166	Thyroiditis	24		0.749606	0.999996	1.33403	1		0.0900604	0.999986	0.125256	1		-0.270384	-0.642908	0.997193
DOID:7188	Autoimmune thyroiditis	11		1.06319	0.999996	0.940564	1		0.172225	0.999986	0.0842586	1		0.279596	0.556583	0.997193
DOID:731	Urinary system benign neoplasm	30		0.775153	0.999996	1.29007	1		0.0620021	0.999986	0.151974	0.884357		-0.34395	-0.844507	0.946054
DOID:7378	Pituitary hypoplasia	11		1.06319	0.999996	0.940564	1		0.163489	0.999986	0.193686	1		0.678789	1.35769	0.759578
DOID:74	Hematopoietic system disease	1276		0.943812	0.999996	1.05953	0.887352		0.0105627	0.999986	0.034345	0.622412		-0.3523	-1.34439	0.0263317
DOID:7400	Nijmegen breakage syndrome	45		1.01255	0.999996	0.98761	1		0.19891	0.426082	0.0280709	1		0.459338	1.21766	0.774608
DOID:7442	Monoclonal gammopathy of uncertain significance	18		1.10746	0.999996	0.902965	1		0.0910264	0.999986	0.134605	1		0.410362	0.905477	0.931342
DOID:75	Lymphatic system disease	1012		0.906055	0.999996	1.10369	0.692821		0.00877725	0.999986	0.0378119	0.622412		-0.34541	-1.29692	0.247268
DOID:750	Peptic ulcer disease	18		0.563734	0.999996	1.77389	0.913784		0.044954	0.999986	0.192528	0.887981		-0.510638	-1.15257	0.855319
DOID:758	Situs inversus	122		1.11584	0.999996	0.896186	1		0.107707	0.574827	0.0318504	1		0.428639	1.27978	0.738074
DOID:76	Stomach disease	285		0.861052	0.999996	1.16137	0.835328		0.00339442	0.999986	0.061871	0.74635		-0.347833	-1.15513	0.774608
DOID:767	Muscular atrophy	52		1.82474	0.574637	0.548022	1		0.184064	0.43098	0.033086	1		-0.302024	-0.814636	0.955041
DOID:769	Neuroblastoma	24		0.590556	0.999996	1.69332	0.854107		0.0836322	0.999986	0.123494	1		0.327511	0.769515	0.979331
DOID:7693	Abdominal aortic aneurysm	11		1.06319	0.999996	0.940564	1		0.16364	0.999986	0.0672581	1		0.604774	1.20228	0.838538
DOID:77	Gastrointestinal system disease	1237		1.03894	0.979434	0.962519	1		0.027559	0.792237	0.00900539	1		-0.294307	-1.11035	0.738074
DOID:7765	Coats disease	14		0.664438	0.999996	1.50503	1		0.0952127	0.999986	0.320175	0.622412		-0.47585	-1.04893	0.892108
DOID:783	End stage renal disease	10		0.590617	0.999996	1.69315	1		0.0681107	0.999986	0.231922	0.959167		-0.552123	-1.11846	0.881679
DOID:784	Chronic kidney disease	16		0.689043	0.999996	1.45129	1		0.104252	0.999986	0.236523	0.801862		0.533231	1.12973	0.867801
DOID:786	Laryngeal disease	17		0.996715	0.999996	1.0033	1		0.108517	0.999986	0.214004	0.852066		-0.598538	-1.34746	0.758858
DOID:799	Varicose veins	18		0.442905	0.999996	2.25782	0.700753		0.067738	0.999986	0.242339	0.766823		-0.454642	-1.06704	0.882558
DOID:7997	Thyrotoxicosis	15		1.01254	0.999996	0.987615	1		0.13677	0.999986	0.0529269	1		0.458243	0.976428	0.916562
DOID:7998	Hyperthyroidism	51		0.619993	0.999996	1.61292	0.68543		0.0466158	0.999986	0.175816	0.586029		-0.469604	-1.24931	0.774608
DOID:811	Lipodystrophy	82		0.693106	0.999996	1.44278	0.68776		0.0298254	0.999986	0.138452	0.586029		-0.340482	-1.00143	0.892108
DOID:8117	Neuronitis	20		1.32905	0.999996	0.75242	1		0.122039	0.999986	0.099496	1		-0.258903	-0.620399	0.997193
DOID:8125	Osteochondrosis	15		1.77211	0.966565	0.564299	1		0.242674	0.827088	0.117025	1		0.437564	0.93425	0.930422
DOID:824	Periodontitis	18		1.10746	0.999996	0.902965	1		0.187933	0.940242	0.0620677	1		0.404333	0.882037	0.942279
DOID:8283	Peritonitis	63		0.4427	0.999996	2.25887	0.177477		0.00424596	0.999986	0.196014	0.383372		-0.448347	-1.24469	0.774608
DOID:83	Cataract	123		0.944921	0.999996	1.05829	1		0.0471154	0.999986	0.0746224	0.884357		0.282044	0.851123	0.987089
DOID:8398	Osteoarthritis	58		1.01724	0.999996	0.983053	1		0.012491	0.999986	0.0893585	0.991742		-0.550704	-1.53621	0.738074
DOID:8432	Polycythemia	27		1.10748	0.999996	0.902954	1		0.190467	0.779662	0.0743255	1		0.386978	0.926664	0.931342
DOID:8437	Intestinal obstruction	28		0.49209	0.999996	2.03215	0.660977		0.00538285	0.999986	0.175675	0.809335		-0.522145	-1.27842	0.774608
DOID:8454	Riboflavin deficiency	21		3.76633	0.328528	0.26551	1		0.350452	0.203206	0.0478333	1		0.381093	0.846268	0.953708
DOID:8457	Pellagra	21		0.805384	0.999996	1.24164	1		0.169614	0.97188	0.0853125	1		0.33545	0.758439	0.987089
DOID:8461	Aicardi syndrome	19		1.51895	0.966565	0.658351	1		0.21107	0.837189	0.0695106	1		0.321153	0.708909	0.997193
DOID:8466	Retinal degeneration	163		1.20745	0.876302	0.828193	1		0.0660873	0.922766	0.0198993	1		0.303269	0.951161	0.930422
DOID:8469	Influenza	258		0.927942	0.999996	1.07765	1		0.0253804	0.999986	0.0467602	0.939204		-0.457025	-1.48486	0.241238
DOID:848	Arthritis	462		0.668765	0.999996	1.49529	0.00869383		0.00349466	0.999986	0.104705	0.0266221		-0.401548	-1.40668	0.247268
DOID:8488	Polyhydramnios	27		1.50635	0.966565	0.663857	1		0.117247	0.999986	0.0608172	1		0.485591	1.16869	0.838538
DOID:8499	Night blindness	80		1.26213	0.966565	0.79231	1		0.086237	0.97188	0.010081	1		0.311148	0.88428	0.947844
DOID:850	Lung disease	1331		0.963095	0.999996	1.03832	1		0.00308621	0.999986	0.0166248	1		-0.32194	-1.22848	0.247268
DOID:8501	Fundus dystrophy	123		1.21005	0.962752	0.826411	1		0.0690197	0.972901	0.00779575	1		0.37891	1.16654	0.774608
DOID:8534	Gastroesophageal reflux disease	22		0.738251	0.999996	1.35455	1		0.148235	0.999986	0.166868	0.907416		0.378041	0.85641	0.947844
DOID:8536	Herpes zoster	22		0.738251	0.999996	1.35455	1		0.0708695	0.999986	0.141477	1		0.315745	0.731534	0.988284
DOID:854	Collagen disease	18		0.340681	0.999996	2.93529	0.618088		0.0747306	0.999986	0.244191	0.75161		-0.564401	-1.27659	0.774608
DOID:8544	Chronic fatigue syndrome	32		1.13916	0.999996	0.877838	1		0.0705666	0.999986	0.1045	1		-0.522451	-1.31913	0.759578
DOID:8545	Malignant hyperthermia	38		0.797289	0.999996	1.25425	1		0.0363262	0.999986	0.0979479	1		-0.30472	-0.78953	0.975945
DOID:856	Biotinidase deficiency	17		4.13542	0.378234	0.241813	1		0.339754	0.376435	0.0663147	1		0.568002	1.23796	0.813848
DOID:8566	Herpes simplex	52		0.553522	0.999996	1.80661	0.60659		0.0233102	0.999986	0.190762	0.547054		-0.384318	-1.0477	0.873096
DOID:8568	Infectious mononucleosis	24		0.531488	0.999996	1.88151	0.751464		0.0739597	0.999986	0.223129	0.706903		-0.553154	-1.33512	0.774608
DOID:859	Holocarboxylase synthetase deficiency	10		1.329	0.999996	0.752448	1		0.174375	0.999986	0.0926975	1		0.36463	0.730667	0.985931
DOID:8616	Peyronie's disease	11		1.06319	0.999996	0.940564	1		0.232622	0.97188	0.132265	1		0.29732	0.593873	0.997193
DOID:8622	Measles	42		0.664339	0.999996	1.50526	0.854107		0.0324677	0.999986	0.108416	0.981512		-0.334441	-0.866391	0.946054
DOID:865	Vasculitis	84		0.602138	0.999996	1.66075	0.519427		0.0280555	0.999986	0.159053	0.428867		-0.311429	-0.912527	0.931342
DOID:8659	Chickenpox	25		0.817769	0.999996	1.22284	1		0.104849	0.999986	0.114608	1		0.407795	0.94095	0.930422
DOID:8670	Eating disorder	78		1.14671	0.999996	0.872064	1		0.0711969	0.999986	0.0978371	0.865391		-0.311142	-0.893936	0.930422
DOID:8677	Perinatal necrotizing enterocolitis	16		0.88595	0.999996	1.12873	1		0.102935	0.999986	0.183874	0.955502		-0.363292	-0.801431	0.960838
DOID:870	Neuropathy	706		1.09431	0.876302	0.913815	1		0.0479417	0.481425	0.0137003	1		-0.258301	-0.945524	0.946054
DOID:8712	Neurofibromatosis	110		0.918678	0.999996	1.08852	1		0.0285134	0.999986	0.0538092	1		-0.376346	-1.13672	0.813848
DOID:8719	In situ carcinoma	53		0.92	0.999996	1.08696	1		0.0469034	0.999986	0.119392	0.865119		0.239249	0.637423	1
DOID:8778	Crohn's disease	52		1.20829	0.999996	0.827616	1		0.0922717	0.999986	0.0399957	1		0.361164	0.955632	0.930422
DOID:8781	Rubella	33		0.65271	0.999996	1.53207	0.876733		0.0891112	0.999986	0.164578	0.801862		0.461789	1.14874	0.838538
DOID:883	Parasitic helminthiasis infectious disease	54		0.657149	0.999996	1.52172	0.700753		0.0223859	0.999986	0.173344	0.573381		-0.314354	-0.849899	0.946054
DOID:8857	Lupus erythematosus	42		0.885914	0.999996	1.12878	1		0.0918195	0.999986	0.0606118	1		-0.354388	-0.905545	0.931342
DOID:8866	Actinic keratosis	11		0.506229	0.999996	1.97539	0.990321		0.0677216	0.999986	0.279712	0.811763		-0.666449	-1.36226	0.774065
DOID:8867	Molluscum contagiosum	13		1.03364	0.999996	0.967452	1		0.128554	0.999986	0.121069	1		-0.276882	-0.588399	0.997193
DOID:8893	Psoriasis	33		0.833793	0.999996	1.19934	1		0.0441782	0.999986	0.103475	1		-0.394925	-0.995459	0.901523
DOID:8927	Learning disability	87		1.68428	0.378234	0.593724	1		0.14786	0.393388	0.0217942	1		-0.287528	-0.842036	0.955041
DOID:893	Wilson disease	24		1.47678	0.966565	0.677149	1		0.290634	0.376379	0.0408029	1		0.595097	1.35981	0.738074
DOID:8943	Lattice corneal dystrophy	17		0.787493	0.999996	1.26985	1		0.105422	0.999986	0.160669	1		0.543158	1.18763	0.838538
DOID:8947	Diabetic retinopathy	50		0.754584	0.999996	1.32523	0.972688		0.0404622	0.999986	0.16231	0.664377		-0.338022	-0.898284	0.931784
DOID:8955	Sideroblastic anemia	16		0.88595	0.999996	1.12873	1		0.0995508	0.999986	0.244692	0.801862		0.425997	0.935424	0.930422
DOID:8986	Narcolepsy	21		0.545133	0.999996	1.83441	0.854107		0.04697	0.999986	0.209967	0.801862		-0.570179	-1.3215	0.759578
DOID:90	Degenerative disc disease	25		0.959773	0.999996	1.04191	1		0.0352223	0.999986	0.140304	0.981512		-0.389037	-0.945488	0.916562
DOID:9007	Sudden infant death syndrome	50		1.32919	0.966565	0.752338	1		0.100267	0.999986	0.0609138	1		-0.252349	-0.684483	0.997193
DOID:905	Zellweger syndrome	39		1.99403	0.587562	0.501498	1		0.275243	0.148793	0.0128233	1		0.566921	1.43574	0.726697
DOID:906	Peroxisomal disease	20		1.64556	0.966565	0.607695	1		0.207022	0.828896	0.0304873	1		0.330604	0.763505	0.984176
DOID:9065	Leishmaniasis	54		0.280685	0.999996	3.56271	0.00869383		0.0338401	0.999986	0.257106	0.137461		-0.499976	-1.34413	0.758858
DOID:9080	Macroglobulinemia	20		0.724832	0.999996	1.37963	1		0.0475433	0.999986	0.123494	1		-0.362431	-0.826963	0.946054
DOID:9120	Amyloidosis	134		0.79831	0.999996	1.25265	0.820836		0.0103264	0.999986	0.0898681	0.74635		-0.36613	-1.14811	0.793671
DOID:9159	Gas gangrene	13		1.41762	0.999996	0.705406	1		0.196927	0.999986	0.113814	1		0.500114	1.02581	0.913666
DOID:9164	Achalasia	18		1.10746	0.999996	0.902965	1		0.123565	0.999986	0.0980869	1		0.251489	0.559657	0.997193
DOID:9169	Wiskott-Aldrich syndrome	69		1.1519	0.999996	0.868128	1		0.120082	0.771373	0.0197375	1		0.413167	1.15241	0.821096
DOID:9192	Dyskinesia of esophagus	14		0.492152	0.999996	2.03189	0.882245		0.113429	0.999986	0.230049	0.865391		0.506827	1.06287	0.892108
DOID:92	Speech disorder	17		4.13542	0.378234	0.241813	1		0.30538	0.48437	0.0571198	1		-0.646434	-1.46255	0.738074
DOID:9245	Alagille syndrome	10		3.54418	0.766943	0.282153	1		0.36883	0.574827	0.0363111	1		0.697167	1.36129	0.758858
DOID:9248	Pallister-Hall syndrome	18		0.885947	0.999996	1.12874	1		0.189058	0.939682	0.0937879	1		-0.589167	-1.34563	0.774608
DOID:9249	Beemer-Langer syndrome	26		1.41771	0.966565	0.705365	1		0.163199	0.925708	0.0610815	1		0.363368	0.860813	0.946054
DOID:9250	Acrocallosal syndrome	19		1.91987	0.876302	0.520868	1		0.269891	0.574827	0.0353084	1		0.502683	1.10607	0.887175
DOID:9253	Gastrointestinal stromal tumor	17		0.787493	0.999996	1.26985	1		0.133293	0.999986	0.130548	1		-0.302683	-0.703743	0.988284
DOID:9256	Colorectal cancer	60		1.01255	0.999996	0.987608	1		0.0693495	0.999986	0.0805023	1		-0.501381	-1.39053	0.738074
DOID:9258	Waardenburg's syndrome	24		0.531488	0.999996	1.88151	0.751464		0.0285485	0.999986	0.195533	0.801862		-0.623069	-1.4777	0.738074
DOID:9263	Homocystinuria	29		1.68365	0.871808	0.59395	1		0.175881	0.820132	0.0351774	1		0.556699	1.34534	0.738074
DOID:9266	Cystinuria	12		2.65812	0.822649	0.376206	1		0.388886	0.422328	0.125138	1		0.507119	1.0406	0.900071
DOID:9267	Urea cycle disorder	26		3.10177	0.328528	0.322397	1		0.230863	0.566148	0.0136533	1		0.570055	1.36188	0.738074
DOID:9268	Glycine encephalopathy	33		0.941349	0.999996	1.06231	1		0.115421	0.999986	0.0743193	1		-0.382155	-0.958653	0.916562
DOID:9269	Maple syrup urine disease	21		5.61313	0.0989947	0.178154	1		0.302725	0.376435	0.00356349	1		0.804555	1.82947	0.0380335
DOID:9274	Hyperlysinemia	19		1.51895	0.966565	0.658351	1		0.156485	0.999986	0.0690971	1		0.412149	0.916976	0.931342
DOID:9275	Tyrosinemia	10		1.329	0.999996	0.752448	1		0.306752	0.789975	0.0606989	1		0.591859	1.15833	0.867209
DOID:9279	Hyperhomocysteinemia	54		0.822578	0.999996	1.21569	1		0.032251	0.999986	0.109236	0.892689		-0.3517	-0.957155	0.913666
DOID:9281	Phenylketonuria	21		1.55062	0.966565	0.644902	1		0.210849	0.779662	0.061972	1		0.445301	1.01093	0.905288
DOID:9282	Ocular hypertension	38		0.984401	0.999996	1.01585	1		0.0866291	0.999986	0.056384	1		0.311505	0.790131	0.983663
DOID:9296	Cleft lip	64		0.688883	0.999996	1.45162	0.726897		0.0162992	0.999986	0.149628	0.622412		-0.458776	-1.27729	0.759578
DOID:93	Language disorder	12		0.885955	0.999996	1.12872	1		0.054677	0.999986	0.15572	1		-0.730449	-1.51581	0.736092
DOID:9335	Scotoma	29		0.719769	0.999996	1.38933	0.990321		0.0600752	0.999986	0.221653	0.622412		-0.344936	-0.849658	0.946054
DOID:9351	Diabetes mellitus	1265		0.924866	0.999996	1.08124	0.737479		0.00342731	0.999986	0.0248247	0.854249		-0.269459	-1.02803	0.838538
DOID:936	Brain disease	982		1.03705	0.999996	0.96427	1		0.0299246	0.827088	0.0244472	0.934479		-0.326322	-1.22588	0.546882
DOID:9406	Hypopituitarism	43		1.11917	0.999996	0.893517	1		0.13796	0.850109	0.0860121	1		0.393332	1.01764	0.899055
DOID:9428	Intracranial hypertension	15		0.590597	0.999996	1.6932	0.990321		0.0942538	0.999986	0.199747	0.924187		-0.550614	-1.20514	0.813848
DOID:9446	Cholangitis	43		0.701262	0.999996	1.426	0.887352		0.0401217	0.999986	0.0971487	1		-0.316009	-0.835142	0.953708
DOID:9467	nail-patella syndrome	25		1.32907	0.999996	0.752406	1		0.118963	0.999986	0.139909	0.981512		0.267701	0.615811	0.997193
DOID:9471	Meningitis	118		0.827637	0.999996	1.20826	0.942779		0.0339076	0.999986	0.0918446	0.789998		-0.308625	-0.944718	0.920973
DOID:9477	Pulmonary embolism	26		0.393649	0.999996	2.54033	0.566767		0.0184457	0.999986	0.22882	0.640782		-0.562167	-1.37697	0.758858
DOID:9537	Lassa fever	19		0.236158	0.999996	4.23446	0.310005		0.0492933	0.999986	0.341839	0.428867		-0.649993	-1.56032	0.736092
DOID:9561	Nasopharyngeal disease	18		0.340681	0.999996	2.93529	0.618088		0.037361	0.999986	0.34413	0.428867		-0.597311	-1.36739	0.759578
DOID:9562	Primary ciliary dyskinesia	30		0.677413	0.999996	1.4762	0.972688		0.186861	0.717239	0.144511	0.90014		0.490512	1.20163	0.821096
DOID:9563	Bronchiectasis	42		0.602304	0.999996	1.66029	0.700753		0.131587	0.915185	0.14541	0.801862		-0.34325	-0.879588	0.943971
DOID:9565	Dextrocardia	14		0.664438	0.999996	1.50503	1		0.161496	0.999986	0.256224	0.801862		-0.571157	-1.2179	0.813848
DOID:9574	Choanal atresia	29		1.44996	0.966565	0.689676	1		0.157064	0.922766	0.0554583	1		-0.265113	-0.642862	0.997193
DOID:9588	Encephalitis	140		0.86078	0.999996	1.16174	0.990321		0.0369378	0.999986	0.038636	1		-0.334536	-1.00962	0.899055
DOID:96	Staphyloenterotoxemia	17		0.483189	0.999996	2.06958	0.820836		0.0520997	0.999986	0.221157	0.81977		0.41863	0.917624	0.942279
DOID:9602	Necrotizing fasciitis	14		0.885953	0.999996	1.12873	1		0.14867	0.999986	0.229561	0.865391		-0.61789	-1.33051	0.760345
DOID:962	Neurofibroma	12		0.632801	0.999996	1.58028	1		0.0608372	0.999986	0.195985	0.992158		-0.522266	-1.09245	0.892108
DOID:9620	Vesicoureteral reflux	20		1.08291	0.999996	0.923442	1		0.178877	0.939929	0.0792999	1		0.429026	0.971606	0.916562
DOID:9631	Pelger-Huet anomaly	11		1.55053	0.999996	0.644941	1		0.152992	0.999986	0.071356	1		0.558655	1.11377	0.887175
DOID:9637	Stomatitis	21		0.805384	0.999996	1.24164	1		0.051865	0.999986	0.162321	0.946398		0.325619	0.730103	0.996215
DOID:9643	Babesiosis	12		0.295276	0.999996	3.38666	0.660977		0.0540614	0.999986	0.340264	0.622493		-0.448071	-0.937913	0.917086
DOID:9649	Congenital nystagmus	13		0.553686	0.999996	1.80608	0.990321		0.0861739	0.999986	0.177762	1		-0.242926	-0.502605	0.998085
DOID:9682	Yellow fever	29		0.541312	0.999996	1.84736	0.700753		0.0773715	0.999986	0.179023	0.801862		0.268474	0.643719	0.997193
DOID:9719	Neovascular inflammatory vitreoretinopathy	11		1.55053	0.999996	0.644941	1		0.20548	0.999986	0.126767	1		-0.407834	-0.845576	0.946054
DOID:974	Upper respiratory tract disease	118		0.948041	0.999996	1.05481	1		0.0140661	0.999986	0.0793808	0.865391		-0.2899	-0.870206	0.947844
DOID:9741	Biliary tract disease	62		0.830476	0.999996	1.20413	1		0.0518096	0.999986	0.0779994	1		-0.255108	-0.706509	0.997193
DOID:9778	Irritable bowel syndrome	48		0.885905	0.999996	1.12879	1		0.0739521	0.999986	0.160043	0.703739		0.156766	0.416773	1
DOID:9821	Choroideremia	25		0.817769	0.999996	1.22284	1		0.0665259	0.999986	0.0904251	1		-0.24001	-0.567055	0.997193
DOID:9827	Radioulnar synostosis	24		0.749606	0.999996	1.33403	1		0.0744057	0.999986	0.13945	0.991742		-0.556201	-1.2997	0.774608
DOID:9834	Hyperopia	19		1.51895	0.966565	0.658351	1		0.18299	0.940242	0.0161657	1		0.539479	1.20301	0.813848
DOID:9835	Refractive error	29		0.82685	0.999996	1.20941	1		0.0241461	0.999986	0.135717	0.96444		-0.376998	-0.937307	0.916562
DOID:9849	Meniere's disease	16		0.402644	0.999996	2.48359	0.697127		0.0353138	0.999986	0.179976	0.9663		-0.428173	-0.955752	0.916562
DOID:9854	lingual-facial-buccal dyskinesia	11		1.06319	0.999996	0.940564	1		0.125143	0.999986	0.120603	1		0.3587	0.730093	0.988284
DOID:987	Alopecia	73		0.730715	0.999996	1.36852	0.820836		0.0635495	0.999986	0.0658213	1		-0.393575	-1.12561	0.838538
DOID:9870	Galactosemia	24		0.885939	0.999996	1.12875	1		0.0750846	0.999986	0.139139	0.991742		-0.316615	-0.768339	0.978193
DOID:9884	Muscular dystrophy	53		0.92	0.999996	1.08696	1		0.0645476	0.999986	0.1141	0.884357		0.261774	0.700785	0.997193
DOID:9923	Developmental coordination disorder	10		1.329	0.999996	0.752448	1		0.145959	0.999986	0.142352	1		0.422401	0.82664	0.953708
DOID:9965	Toxoplasmosis	24		0.442878	0.999996	2.25796	0.660977		0.0429726	0.999986	0.268443	0.551373		-0.412883	-1.00458	0.899055
DOID:9970	Obesity	921		0.968141	0.999996	1.03291	1		0.00379058	0.999986	0.0282114	0.874726		-0.277357	-1.03012	0.867209
DOID:9972	Hypervitaminosis A	11		0.738284	0.999996	1.35449	1		0.00998817	0.999986	0.245529	0.887981		-0.672142	-1.39398	0.759578
DOID:9974	Drug dependence	11		3.98734	0.673896	0.250794	1		0.225369	0.997125	0.104966	1		0.469924	0.93128	0.931342
DOID:9975	Cocaine dependence	58		1.45016	0.822649	0.689581	1		0.15379	0.574827	0.0486111	1		0.255728	0.690328	0.997193
DOID:9976	Heroin dependence	18		3.10141	0.587562	0.322435	1		0.27072	0.600378	0.028138	1		0.435329	0.952642	0.929851
DOID:999	Hypereosinophilic syndrome	50		0.885902	0.999996	1.12879	1		0.0406211	0.999986	0.0788654	1		-0.302211	-0.823571	0.948832
DOID:9993	Hypoglycemia	177		0.916339	0.999996	1.0913	1		0.00497601	0.999986	0.0467868	1		-0.336294	-1.07041	0.867209
