# Supplementary material for: Evolutionary and biomedical implications of sex differences in the primate brain transcriptome
Source: Cell Genom. 2024 Jun 27;4(7):100589. doi: 10.1016/j.xgen.2024.100589 (PMC11293591; doi:10.1016/j.xgen.2024.100589)
Supplement: Table S17. Disease enrichment results (for human GTEx data), related to Figure 5 — Results are shown for (1) Fisher’s exact tests of male- or female-biased gene sets (i.e., those with positive or negative mean β across regions, respectively), (2) K-S tests of genes ranked by their mean standardized β value across regions (highest = male biased; lowest = female biased), and (3) GSEA of genes ranked by their mean standardized β across regions (ES, enrichment score; positive ES = male biased; negative ES = female biased) (see STAR Methods). Significant adjusted p values are in bold. [file mmc18.xlsx]

## Sheet: Table S17
Supplementary Table 17 | Disease enrichment results (for human GTEx data)				Fisher's Exact Tests					KS Tests					GSEA
Disease ID	Disease	# Genes		OR (male-biased)	P-adjusted	OR (female-biased)	P-adjusted		D-value (male-biased)	P-adjusted	D-value (female-biased)	P-adjusted		Enrichment Score	Normalized ES	P-adjusted
AmyCo:16	Localized insulin-derived Amyloidosis	41		2.79247	0.0944358	0.358106	1		0.215825	0.134114	0.103611	0.879891		0.208531	0.435479	1
AmyCo:30	Wild-type transthyretin-related Amyloidosis	28		1.75483	0.465292	0.569857	1		0.224743	0.240506	0.067777	1		0.424587	0.860848	0.932092
DOID:0050012	Chikungunya	24		0.341665	1	2.92684	0.0859415		0.0299773	1	0.315508	0.0753794		-0.693894	-1.49671	0.270136
DOID:0050083	Keshan disease	26		0.765566	1	1.30622	1		0.117793	0.815885	0.117812	0.93342		0.2876	0.569491	1
DOID:0050120	Hemophagocytic lymphohistiocytosis	26		2.01011	0.400009	0.497484	1		0.14125	0.664907	0.014921	1		0.676202	1.36099	0.360432
DOID:0050127	Sinusitis	21		0.956998	1	1.04493	1		0.122973	0.85337	0.133928	0.926444		0.560947	1.09397	0.768706
DOID:0050194	Argentine hemorrhagic fever	10		0.478446	1	2.0901	0.832703		0.10219	1	0.247599	0.743428		0.345422	0.635143	0.988268
DOID:0050336	Hypophosphatemia	34		0.605953	1	1.65029	0.532348		0.125072	0.654891	0.178161	0.44481		-0.480126	-1.06584	0.784213
DOID:0050424	Familial adenomatous polyposis	16		0.797492	1	1.25393	1		0.107671	0.979622	0.133741	0.985		-0.378238	-0.768727	0.944128
DOID:0050425	Restless legs syndrome	36		1.08755	0.917841	0.919499	1		0.164516	0.391474	0.0948068	0.958331		0.326025	0.674936	0.991173
DOID:0050426	Stevens-Johnson syndrome	10		0.20504	1	4.8771	0.149789		0.0231011	1	0.474815	0.0899161		-0.794445	-1.51694	0.438095
DOID:0050427	Xeroderma pigmentosum	144		2.97147	3.35689e-05	0.336534	1		0.202162	0.000211762	0.119898	0.112696		-0.383478	-1.11063	0.596672
DOID:0050429	Hailey-Hailey disease	16		1.43562	0.775883	0.696564	1		0.100299	1	0.161496	0.90172		-0.233784	-0.457938	1
DOID:0050430	Multiple endocrine neoplasia type 2A	33		1.77768	0.405195	0.56253	1		0.178574	0.361656	0.063847	1		0.465743	0.957656	0.889081
DOID:0050431	Arrhythmogenic right ventricular cardiomyopathy	17		2.23334	0.465292	0.447761	1		0.343245	0.117114	0.00367608	1		0.863943	1.6236	0.0272387
DOID:0050432	Asperger syndrome	35		5.10694	0.0291507	0.195812	1		0.362436	0.00203586	0.0245648	1		0.461604	0.94379	0.89773
DOID:0050436	Mulibrey nanism	11		2.15345	0.621007	0.464371	1		0.371447	0.221628	0.0595843	1		0.522329	0.967029	0.85756
DOID:0050437	Danon disease	12		5.26477	0.288129	0.189942	1		0.279052	0.405607	0.0952475	1		0.285823	0.534144	1
DOID:0050438	Frasier syndrome	27		0.695898	1	1.43699	0.927021		0.00775621	1	0.215326	0.351884		-0.745601	-1.6668	0.112614
DOID:0050439	Usher syndrome	65		1.35143	0.510695	0.739955	1		0.0985092	0.577574	0.0651804	0.992414		0.332149	0.738909	0.988268
DOID:0050444	Infantile Refsum disease	19		4.06875	0.18282	0.245776	1		0.301155	0.169694	0.126507	0.969849		0.359908	0.698966	0.974405
DOID:0050451	Brugada syndrome	18		2.3929	0.40588	0.417902	1		0.369301	0.0660611	0.00592405	1		0.832443	1.58335	0.0727953
DOID:0050452	Mevalonic aciduria	16		2.07377	0.535147	0.482213	1		0.291944	0.256517	0.0698654	1		-0.545597	-1.10475	0.782681
DOID:0050453	Lissencephaly	118		3.29022	7.30582e-05	0.303931	1		0.264943	3.30048e-06	0.00687612	1		0.574922	1.35357	0.243997
DOID:0050454	Periventricular nodular heterotopia	60		2.13258	0.11354	0.468915	1		0.196845	0.0788998	0.0544034	1		0.357448	0.769549	0.974405
DOID:0050459	Hyperphosphatemia	25		0.441564	1	2.26468	0.248372		0.0528658	1	0.255453	0.205745		0.452153	0.885532	0.93076
DOID:0050460	Wolf-Hirschhorn syndrome	30		1.57248	0.536416	0.63594	1		0.204533	0.285599	0.123871	0.865611		0.508148	1.03863	0.814338
DOID:0050462	Antley-Bixler syndrome	19		1.03675	0.981349	0.964556	1		0.104647	0.960322	0.151646	0.881553		0.487924	0.939909	0.889081
DOID:0050464	Farber lipogranulomatosis	14		0.637943	1	1.56754	1		0.0945732	1	0.327536	0.248739		-0.34385	-0.677545	0.971341
DOID:0050466	Loeys-Dietz syndrome	20		0.478395	1	2.09032	0.44292		0.0291177	1	0.235666	0.431169		-0.66235	-1.37256	0.536407
DOID:0050469	Costello syndrome	10		1.91414	0.709195	0.522427	1		0.193782	0.79956	0.212541	0.871273		-0.402821	-0.814945	0.906954
DOID:0050471	Carney complex	39		2.18817	0.200939	0.457003	1		0.192636	0.23393	0.0183275	1		0.794254	1.63932	0.017654
DOID:0050473	Alstrom syndrome	17		0.877239	1	1.13994	1		0.0914524	1	0.161083	0.879891		0.24787	0.479042	1
DOID:0050475	Weill-Marchesani syndrome	17		0.877239	1	1.13994	1		0.172511	0.672688	0.212321	0.648338		0.121137	0.231721	1
DOID:0050476	Barth syndrome	39		3.25522	0.065851	0.307199	1		0.262991	0.0465746	0.0568857	1		0.499747	1.0521	0.801427
DOID:0050485	Sennetsu fever	12		1.43559	0.835454	0.696577	1		0.142336	0.925165	0.0755977	1		0.462246	0.86867	0.923228
DOID:0050486	Exanthem	41		0.611241	1	1.63601	0.462334		0.0109341	1	0.194937	0.23324		-0.722944	-1.64661	0.0940885
DOID:0050544	Hypermethioninemia	14		1.19628	0.920721	0.835926	1		0.159706	0.815885	0.24561	0.601252		-0.270611	-0.542771	0.992556
DOID:0050549	Saldino-Noonan syndrome	21		2.03397	0.452213	0.49165	1		0.260564	0.239127	0.101753	1		0.435788	0.846968	0.944263
DOID:0050553	JMP syndrome	13		0.410079	1	2.43855	0.492535		0.104947	1	0.257988	0.586619		-0.654594	-1.33057	0.591364
DOID:0050563	Nonsyndromic deafness	81		1.07193	0.847927	0.932901	1		0.0535833	0.934889	0.11355	0.468962		0.554417	1.24124	0.477454
DOID:0050568	Spondylocostal dysostosis	11		4.78614	0.34056	0.208937	1		0.271174	0.476096	0.109728	1		0.397453	0.722791	0.971341
DOID:0050569	Seckel syndrome	48		5.26753	0.0040415	0.189842	1		0.2556	0.0224585	0.222773	0.0758921		0.25747	0.545672	1
DOID:0050572	cone-rod dystrophy	23		1.09375	0.931712	0.914286	1		0.214786	0.357258	0.236235	0.340827		0.400297	0.79127	0.95906
DOID:0050576	Senior-Loken syndrome	56		1.95834	0.167095	0.510636	1		0.161999	0.233329	0.106708	0.732684		0.178027	0.383377	1
DOID:0050577	Sensenbrenner syndrome	54		1.67531	0.31316	0.596905	1		0.175888	0.185546	0.0921004	0.86823		0.307685	0.65874	1
DOID:0050581	Brachydactyly	43		0.893155	1	1.11963	1		0.0875399	0.8449	0.100217	0.88922		0.569627	1.20203	0.585803
DOID:0050587	Trichotillomania	18		8.13703	0.0934128	0.122895	1		0.468097	0.00630643	0.0145985	1		0.60694	1.1914	0.669665
DOID:0050589	Inflammatory bowel disease	194		0.413059	1	2.42096	1.38433e-07		0.00322404	1	0.23114	1.58284e-07		-0.661759	-1.98635	1.75786e-05
DOID:0050591	Tooth agenesis	15		1.316	0.844707	0.759879	1		0.0982942	1	0.0581297	1		0.348308	0.665318	0.986364
DOID:0050592	Asphyxiating thoracic dystrophy	69		1.72337	0.202533	0.58026	1		0.171057	0.114947	0.0872607	0.813069		0.334879	0.745097	0.988268
DOID:0050600	ABCD syndrome	23		3.1908	0.193058	0.313401	1		0.199725	0.41313	0.144491	0.849463		-0.438354	-0.942135	0.868179
DOID:0050602	triple-A syndrome	23		1.09375	0.931712	0.914286	1		0.195454	0.437114	0.25082	0.268813		0.552233	1.08027	0.78648
DOID:0050605	Acrodermatitis enteropathica	14		0.861294	1	1.16104	1		0.0745134	1	0.157888	0.951189		-0.356097	-0.730709	0.944128
DOID:0050629	Aicardi-Goutieres syndrome	54		0.515032	1	1.94163	0.117348		0.0299773	1	0.162495	0.27519		-0.520693	-1.28769	0.409086
DOID:0050631	Allan-Herndon-Dudley syndrome	15		1.316	0.844707	0.759879	1		0.197012	0.616198	0.109798	1		-0.359122	-0.753038	0.944128
DOID:0050632	Oculocutaneous albinism	30		1.57248	0.536416	0.63594	1		0.168944	0.446894	0.0746245	1		0.575786	1.16603	0.670097
DOID:0050633	Ocular albinism	11		4.78614	0.34056	0.208937	1		0.343874	0.272282	0.216455	0.818141		0.32451	0.588181	0.991173
DOID:0050639	Primary cutaneous amyloidosis	23		0.744247	1	1.34364	1		0.0907781	0.977311	0.126653	0.927294		0.396068	0.780373	0.961293
DOID:0050645	Arterial tortuosity syndrome	13		0.765603	1	1.30616	1		0.155387	0.856406	0.109187	1		0.408066	0.777775	0.947688
DOID:0050646	Distal arthrogryposis	12		2.39277	0.536416	0.417926	1		0.427113	0.0940338	0.0687877	1		0.53136	0.992783	0.843599
DOID:0050649	Atransferrinemia	14		0.191349	1	5.22605	0.0419104		0.0717629	1	0.424444	0.0618589		-0.666279	-1.29099	0.654587
DOID:0050657	Bannayan-Riley-Ruvalcaba syndrome	16		7.17952	0.137296	0.139285	1		0.317591	0.194362	0.217464	0.650527		0.251549	0.481522	1
DOID:0050674	Congenital bile acid synthesis defect	11		1.27601	0.920721	0.783693	1		0.253936	0.531727	0.0177673	1		0.796679	1.47715	0.296613
DOID:0050675	Birk-Barel syndrome	10		Inf	0.149349	0	1		0.387932	0.224483	0.0150746	1		0.821124	1.49794	0.205154
DOID:0050676	Birt-Hogg-Dube syndrome	21		4.54749	0.137296	0.219901	1		0.288665	0.164518	0.0730286	1		0.530911	1.04428	0.810793
DOID:0050678	Blau syndrome	14		0.861294	1	1.16104	1		0.119274	0.963365	0.162329	0.927294		-0.7209	-1.47395	0.498811
DOID:0050684	Bowen-Conradi syndrome	49		2.12755	0.157307	0.470025	1		0.217643	0.0788998	0.17385	0.256543		0.283382	0.611305	1
DOID:0050691	Branchiooculofacial syndrome	10		4.30753	0.405195	0.232152	1		0.29525	0.43939	0.121736	1		0.641915	1.16732	0.694237
DOID:0050696	Fetal alcohol spectrum disorder	47		2.73563	0.0730176	0.365546	1		0.254356	0.0263848	0.00687612	1		0.724253	1.53258	0.0838836
DOID:0050697	Chorioamnionitis	13		0.212622	1	4.70319	0.0801314		0.0986653	1	0.455819	0.0465808		-0.672201	-1.3309	0.616298
DOID:0050710	3-Methylcrotonyl-CoA carboxylase deficiency	15		0.418613	1	2.38884	0.440776		0.138937	0.887338	0.371461	0.112632		-0.458578	-0.940844	0.882188
DOID:0050711	Aceruloplasminemia	28		1.19632	0.835454	0.835899	1		0.0904078	0.939141	0.223155	0.28938		0.196013	0.399597	1
DOID:0050720	Ornithine translocase deficiency	15		0.957001	1	1.04493	1		0.252166	0.401283	0.0734952	1		0.509917	0.940426	0.890935
DOID:0050721	Serine deficiency	20		1.91429	0.509444	0.522388	1		0.189427	0.528799	0.0693801	1		0.467079	0.917842	0.902284
DOID:0050729	Neutral lipid storage disease	30		0.71764	1	1.39346	0.945988		0.0205993	1	0.143127	0.743428		-0.565351	-1.26609	0.539644
DOID:0050730	Coenzyme Q10 deficiency disease	17		1.55527	0.705556	0.642975	1		0.163731	0.720528	0.247369	0.469576		-0.273153	-0.570567	0.988268
DOID:0050731	Vitamin B12 deficiency	22		0.223201	1	4.48026	0.0113179		0.000542156	1	0.392644	0.0159123		-0.808736	-1.73866	0.0795313
DOID:0050741	Alcohol dependence	162		1.80342	0.0283428	0.554501	1		0.264065	1.50394e-08	0.00228763	1		0.681864	1.66165	0.00204989
DOID:0050742	Nicotine dependence	71		2.35418	0.0512849	0.424776	1		0.314071	3.15834e-05	0.00815879	1		0.668857	1.4925	0.0806056
DOID:0050753	Cerebellar ataxia	27		2.10587	0.349139	0.474862	1		0.226061	0.251024	0.0213424	1		0.62964	1.29082	0.477454
DOID:0050757	deafness-dystonia-optic neuronopathy syndrome	38		17.7165	0.000478243	0.0564446	1		0.388457	0.000270297	0.0407529	1		-0.361714	-0.829775	0.961293
DOID:0050758	Metabolic acidosis	102		1.04679	0.879934	0.955301	1		0.041809	0.982804	0.0621612	0.922454		-0.538214	-1.51127	0.0888729
DOID:0050763	ARC syndrome	26		2.63244	0.234274	0.379875	1		0.25322	0.18579	0.143088	0.810574		0.348676	0.706912	0.977872
DOID:0050771	Pheochromocytoma	122		1.23886	0.495579	0.807194	1		0.178368	0.00712538	0.047675	0.992022		0.601322	1.41272	0.124256
DOID:0050773	Paraganglioma	21		2.03397	0.452213	0.49165	1		0.268894	0.221628	0.108682	1		0.460593	0.887266	0.923653
DOID:0050779	Hydrolethalus syndrome	22		0.837353	1	1.19424	1		0.16116	0.625477	0.139651	0.892464		0.168329	0.329347	1
DOID:0050780	Opitz-GBBB syndrome	16		1.05272	0.981349	0.949921	1		0.0878954	1	0.153252	0.926542		-0.29598	-0.611744	0.974405
DOID:0050781	Ogden syndrome	23		3.1908	0.193058	0.313401	1		0.235706	0.279364	0.119142	0.958331		0.680123	1.36114	0.370176
DOID:0050782	Zollinger-Ellison syndrome	16		Inf	0.0436819	0	1		0.72161	3.05632e-06	0.00895218	1		0.881621	1.67936	0.0260435
DOID:0050786	Iridogoniodysgenesis syndrome	15		1.91422	0.595554	0.522407	1		0.264374	0.362989	0.127322	1		0.729865	1.36011	0.441928
DOID:0050787	Juvenile polyposis syndrome	12		1.43559	0.835454	0.696577	1		0.180181	0.779587	0.151896	0.992022		-0.790296	-1.51373	0.407862
DOID:0050793	Short QT syndrome	11		4.78614	0.34056	0.208937	1		0.376869	0.21247	0.00592405	1		0.899329	1.63171	0.0217431
DOID:0050795	Cone dystrophy	53		1.63539	0.34056	0.611476	1		0.153999	0.285599	0.0282732	1		0.557962	1.20997	0.562323
DOID:0050799	Guanidinoacetate methyltransferase deficiency	10		1.91414	0.709195	0.522427	1		0.241365	0.616198	0.108775	1		0.535479	0.96759	0.860438
DOID:0050807	Kahrizi syndrome	11		2.15345	0.621007	0.464371	1		0.159568	0.897222	0.213268	0.833226		0.252939	0.471797	1
DOID:0050811	Congenital adrenal hyperplasia	21		0.35877	1	2.7873	0.149789		0.0311806	1	0.254571	0.30171		-0.493361	-0.968339	0.868179
DOID:0050814	Temtamy preaxial brachydactyly syndrome	15		1.91422	0.595554	0.522407	1		0.225672	0.50622	0.0699513	1		0.522012	0.99111	0.85756
DOID:0050816	Urofacial syndrome	10		1.11652	0.981349	0.895641	1		0.260917	0.551726	0.0717894	1		0.606839	1.11262	0.766489
DOID:0050830	Peripheral artery disease	26		0.298933	1	3.34523	0.030952		0.0157571	1	0.425318	0.00163278		-0.84151	-1.74576	0.0107359
DOID:0050833	Orotic aciduria	14		6.2221	0.193058	0.160717	1		0.409398	0.0763732	0.074111	1		0.629145	1.12875	0.762279
DOID:0050834	CHARGE syndrome	42		2.39345	0.145201	0.417807	1		0.177706	0.268541	0.118602	0.758885		0.531278	1.11687	0.727372
DOID:0050852	Limb ischemia	25		0.375837	1	2.66072	0.126173		0.0972956	0.932956	0.370511	0.0150595		-0.683306	-1.44708	0.301533
DOID:0050854	Muckle-Wells syndrome	13		0.410079	1	2.43855	0.492535		0.0144399	1	0.282461	0.470026		-0.786777	-1.55103	0.308836
DOID:0050856	Oppositional defiant disorder	27		0.695898	1	1.43699	0.927021		0.237882	0.220716	0.113325	0.95258		0.495406	0.989228	0.85756
DOID:0050857	Perrault syndrome	41		6.06505	0.00668851	0.164879	1		0.303647	0.0084196	0.0903417	0.958331		0.43153	0.888876	0.929154
DOID:0050871	Fibroma	15		0.546768	1	1.82893	0.792186		0.0764599	1	0.227589	0.646773		-0.55684	-1.11449	0.782681
DOID:0050877	Pancreatic agenesis	11		2.15345	0.621007	0.464371	1		0.207332	0.702484	0.12409	1		0.660405	1.22529	0.651392
DOID:0050881	Inclusion body myopathy with Paget disease of bone and frontotemporal dementia	27		1.67503	0.5191	0.597004	1		0.190388	0.389783	0.118139	0.926444		0.258517	0.519149	1
DOID:0050885	IMAGe syndrome	11		0.837376	1	1.19421	1		0.153959	0.908388	0.170785	0.958331		0.608515	1.10071	0.772905
DOID:0050887	Townes-Brocks syndrome	12		Inf	0.0945866	0	1		0.358511	0.217656	0.0855681	1		0.673048	1.24226	0.586837
DOID:0050894	Ameloblastoma	20		1.11654	0.930092	0.895628	1		0.135081	0.811042	0.19456	0.650527		-0.43758	-0.885267	0.923228
DOID:0050902	Medulloblastoma	13		1.59512	0.746324	0.626912	1		0.266141	0.41117	1.18178e-16	1		0.922981	1.7446	0.00704381
DOID:0050908	Myelodysplastic syndrome	30		1.91443	0.385312	0.522349	1		0.157672	0.518033	0.244528	0.165669		-0.684399	-1.47167	0.204753
DOID:0050951	Hereditary ataxia	23		3.1908	0.193058	0.313401	1		0.306979	0.0941546	0.0942558	1		0.337405	0.68681	0.974405
DOID:0050952	Spastic ataxia	10		Inf	0.149349	0	1		0.444158	0.122388	0.0823416	1		0.454937	0.836149	0.933441
DOID:0050997	Cerebellar ataxia, mental retardation and dysequlibrium syndrome	15		6.7008	0.157307	0.149236	1		0.283376	0.298062	0.0794853	1		0.544602	1.03072	0.826208
DOID:0060001	Withdrawal disorder	46		1.96787	0.220539	0.508164	1		0.388475	3.34604e-05	0.00815879	1		0.745556	1.56514	0.0568011
DOID:0060021	DNA ligase IV deficiency	15		3.11077	0.351339	0.321464	1		0.278179	0.313017	0.296454	0.324151		-0.332293	-0.677328	0.961312
DOID:0060025	Immunoglobulin alpha deficiency	19		0.170821	1	5.85408	0.00600801		0.000542156	1	0.51007	0.00109977		-0.868835	-1.82394	0.0806056
DOID:0060041	Autism spectrum disorder	43		2.46188	0.127477	0.406193	1		0.243046	0.0588619	0.0120068	1		0.609916	1.27507	0.465382
DOID:0060046	Aphasia	56		1.43587	0.465292	0.696441	1		0.16052	0.23458	0.0329808	1		0.389486	0.828209	0.954623
DOID:0060058	Lymphoma	64		1.56364	0.339835	0.639532	1		0.121107	0.405607	0.0983699	0.743428		0.373812	0.830376	0.954623
DOID:0060067	Pearson syndrome	50		0.660591	1	1.5138	0.516807		0.0207146	1	0.210537	0.0953118		-0.501256	-1.20108	0.572797
DOID:0060072	Benign neoplasm	43		0.378589	1	2.64139	0.0204896		0.0213252	1	0.273989	0.0209318		-0.655126	-1.58061	0.148692
DOID:0060131	Alexithymia	12		1.43559	0.835454	0.696577	1		0.382246	0.164051	0.0185126	1		0.769994	1.42629	0.3881
DOID:0060135	Apraxia	37		3.06368	0.0913618	0.326405	1		0.27455	0.0405235	0.0384034	1		0.470361	0.982747	0.861853
DOID:0060145	Pain agnosia	166		1.66998	0.0512849	0.598811	1		0.294106	4.82296e-11	0.0266762	1		0.604184	1.47485	0.0637063
DOID:0060159	Organic acidemia	42		0.777486	1	1.2862	1		0.138937	0.475932	0.141792	0.601252		0.185866	0.391226	1
DOID:0060161	Kennedy's disease	13		Inf	0.0741035	0	1		0.570617	0.0036919	0.0306516	1		0.752822	1.41735	0.410151
DOID:0060164	Pain disorder	36		1.43574	0.58847	0.696503	1		0.222667	0.1556	0.0157269	1		0.731896	1.47774	0.13326
DOID:0060167	Seasonal affective disorder	11		2.15345	0.621007	0.464371	1		0.180249	0.815885	0.164341	0.974706		-0.658073	-1.28752	0.651741
DOID:0060168	Histidinemia	13		1.59512	0.746324	0.626912	1		0.165775	0.815885	0.264199	0.559102		0.353818	0.633863	0.988268
DOID:0060173	Timothy syndrome	56		8.46137	9.07805e-05	0.118184	1		0.43424	4.85768e-08	0.0122712	1		0.701897	1.52054	0.065843
DOID:0060175	Succinic semialdehyde dehydrogenase deficiency	40		0.797433	1	1.25402	1		0.0925421	0.830951	0.0903417	0.958331		0.756289	1.58807	0.0376491
DOID:0060180	Colitis	29		0.588793	1	1.69839	0.550644		0.0634792	1	0.318868	0.0319789		-0.344475	-0.72711	0.974405
DOID:0060195	Amyotrophic lateral sclerosis type 3	14		6.2221	0.193058	0.160717	1		0.333715	0.213015	0.0986459	1		0.398547	0.745727	0.961312
DOID:0060221	Maffucci syndrome	13		1.07665	0.981349	0.928811	1		0.128498	0.956714	0.151023	0.974706		-0.44432	-0.920414	0.856301
DOID:0060224	Atrial fibrillation	33		2.15386	0.2746	0.464283	1		0.330341	0.011008	0.00592405	1		0.829104	1.69038	0.0102177
DOID:0060227	Adams-Oliver syndrome	17		0.877239	1	1.13994	1		0.14498	0.815885	0.174597	0.817917		0.366896	0.713591	0.974647
DOID:0060229	Baraitser-Winter syndrome	10		4.30753	0.405195	0.232152	1		0.267518	0.529832	0.062094	1		0.722904	1.30476	0.563769
DOID:0060230	Basal ganglia calcification	20		1.91429	0.509444	0.522388	1		0.158794	0.67283	0.123424	0.969849		-0.341279	-0.703524	0.971341
DOID:0060231	Bruck syndrome	14		0.130454	1	7.66551	0.0100947		0.013858	1	0.499756	0.013543		-0.852426	-1.6714	0.0835083
DOID:0060232	Branchiootic syndrome	14		2.87143	0.40588	0.348259	1		0.196916	0.648603	0.233862	0.648338		0.331428	0.620577	0.988268
DOID:0060233	Cardiofaciocutaneous syndrome	14		1.75466	0.662476	0.569909	1		0.159762	0.815885	0.269684	0.479322		-0.341131	-0.685004	0.961312
DOID:0060237	Warburg micro syndrome	38		5.58596	0.013783	0.17902	1		0.257361	0.0602175	0.00605628	1		0.71822	1.48935	0.164385
DOID:0060239	Van der Woude syndrome	16		1.43562	0.775883	0.696564	1		0.209689	0.53507	0.127942	1		-0.221266	-0.440921	1
DOID:0060241	3-M syndrome	15		6.7008	0.157307	0.149236	1		0.412031	0.0586666	0.0753517	1		0.46335	0.880237	0.93076
DOID:0060243	Stuttering	26		1.07666	0.936743	0.9288	1		0.363787	0.0138089	0.00984527	1		0.773414	1.54172	0.108662
DOID:0060244	Specific language impairment	27		1.67503	0.5191	0.597004	1		0.273113	0.115228	0.0330304	1		0.406249	0.804151	0.961293
DOID:0060245	Mast syndrome	11		4.78614	0.34056	0.208937	1		0.394179	0.172191	0.0802655	1		0.61636	1.12765	0.73569
DOID:0060249	Scoliosis	82		0.611066	1	1.63648	0.166174		0.0197563	1	0.12591	0.332033		-0.492557	-1.31335	0.387264
DOID:0060252	Sclerocornea	10		Inf	0.149349	0	1		0.425865	0.150709	0.0830689	1		0.573377	1.05727	0.792668
DOID:0060260	Ptosis	74		0.88329	1	1.13213	1		0.0394255	1	0.0911119	0.743428		-0.346573	-0.899148	0.93076
DOID:0060262	Gallbladder disease	28		0.551964	1	1.81171	0.479375		0.0604306	1	0.233647	0.239959		-0.699604	-1.56069	0.16874
DOID:0060264	Pontocerebellar hypoplasia	38		2.55296	0.145201	0.391702	1		0.195938	0.233545	0.0736177	1		0.344604	0.7178	0.988268
DOID:0060280	Primary pigmented nodular adrenocortical disease	24		2.39304	0.31316	0.417878	1		0.238258	0.256517	0.0183275	1		0.789079	1.59796	0.0967375
DOID:0060284	Paroxysmal nocturnal hemoglobinuria	10		1.91414	0.709195	0.522427	1		0.16545	0.901642	0.247112	0.743428		-0.272385	-0.560075	1
DOID:0060286	Combined oxidative phosphorylation deficiency	33		4.78762	0.0436819	0.208872	1		0.326829	0.0125136	0.0876309	1		0.408419	0.812258	0.956993
DOID:0060289	Ohdo syndrome	10		4.30753	0.405195	0.232152	1		0.278668	0.496407	0.486658	0.0767947		-0.548609	-1.09499	0.80045
DOID:0060291	Oculodentodigital dysplasia	11		1.27601	0.920721	0.783693	1		0.369743	0.224483	0.121796	1		0.567967	1.0334	0.814338
DOID:0060306	Meier-Gorlin syndrome	22		2.15365	0.405195	0.464327	1		0.199106	0.43939	0.222773	0.439181		-0.241734	-0.52435	1
DOID:0060314	Persistent generalized lymphadenopathy	27		3.82894	0.109314	0.261169	1		0.29691	0.0729617	0.100339	0.996897		0.248688	0.494411	1
DOID:0060319	Cardiac arrest	17		1.55527	0.705556	0.642975	1		0.26365	0.305474	0.0169048	1		0.772741	1.48658	0.198104
DOID:0060320	Inguinal hernia	12		0.669852	1	1.49287	1		0.203533	0.680434	0.126375	1		0.788503	1.43993	0.317181
DOID:0060321	Umbilical hernia	12		0.669852	1	1.49287	1		0.132074	0.959951	0.281419	0.528083		0.504048	0.939485	0.889081
DOID:0060327	Omphalocele	16		3.35001	0.31316	0.298506	1		0.252301	0.372044	0.114752	1		0.780581	1.49205	0.225851
DOID:0060329	Ectopic pregnancy	13		0.765603	1	1.30616	1		0.106249	1	0.17366	0.923891		0.422679	0.767978	0.961312
DOID:0060330	Rapp-Hodgkin syndrome	17		7.65826	0.11354	0.130578	1		0.339079	0.126307	0.0952079	1		0.390712	0.750816	0.961312
DOID:0060337	CEDNIK syndrome	16		7.17952	0.137296	0.139285	1		0.359271	0.107983	0.00605628	1		0.75422	1.43189	0.305136
DOID:0060339	Chronic atrial and intestinal dysrhythmia	17		0.683505	1	1.46305	1		0.146706	0.810613	0.316388	0.188765		-0.256117	-0.54491	0.997456
DOID:0060340	Ciliopathy	219		2.08115	0.00033135	0.480503	1		0.173231	6.46341e-05	0.0607577	0.62556		0.32018	0.794891	0.988268
DOID:0060356	Vici syndrome	33		2.15386	0.2746	0.464283	1		0.189167	0.305474	0.140787	0.727658		0.270372	0.555678	1
DOID:0060357	Chylomicron retention disease	18		0.957	1	1.04493	1		0.158072	0.721825	0.200928	0.675831		-0.210773	-0.436959	1
DOID:0060358	Multiple acyl-CoA dehydrogenase deficiency	34		0.683443	1	1.46318	0.792186		0.109526	0.76379	0.193393	0.343208		0.219464	0.446318	1
DOID:0060395	Chromosome 15q24 deletion syndrome	13		Inf	0.0741035	0	1		0.405361	0.0980489	0.0430287	1		0.663276	1.2352	0.654587
DOID:0060398	Chromosome 16p11.2 deletion syndrome	15		1.91422	0.595554	0.522407	1		0.235269	0.464853	0.0484635	1		0.525649	1.00997	0.845182
DOID:0060403	Chromosome 17q11.2 deletion syndrome	22		3.03124	0.229715	0.329898	1		0.224493	0.333272	0.0483228	1		0.770805	1.50967	0.155536
DOID:0060404	Chromosome 17q12 deletion syndrome	11		2.15345	0.621007	0.464371	1		0.256138	0.526406	0.126626	1		0.25132	0.461955	1
DOID:0060407	Chromosome 18q deletion syndrome	12		2.39277	0.536416	0.417926	1		0.330371	0.271973	0.166997	0.958331		0.440106	0.825391	0.934175
DOID:0060409	NFIA-related disorder	15		1.316	0.844707	0.759879	1		0.234423	0.468532	0.148514	0.958331		0.596326	1.11715	0.758852
DOID:0060410	Chromosome 1p36 deletion syndrome	22		10.0523	0.0448069	0.0994798	1		0.364185	0.0323079	0.012615	1		0.746111	1.5063	0.178747
DOID:0060411	Chromosome 1q21.1 deletion syndrome	12		1.43559	0.835454	0.696577	1		0.195163	0.71964	0.240016	0.705087		0.204868	0.384464	1
DOID:0060413	Chromosome 22q11.2 deletion syndrome, distal	10		1.91414	0.709195	0.522427	1		0.255657	0.568442	0.173329	0.974191		-0.530405	-1.03282	0.80952
DOID:0060415	Chromosome 2p16.1-p15 deletion syndrome	14		6.2221	0.193058	0.160717	1		0.28773	0.313142	0.0719821	1		0.472096	0.899398	0.911725
DOID:0060417	3p deletion syndrome	27		1.67503	0.5191	0.597004	1		0.217898	0.277928	0.0681412	1		0.437387	0.886034	0.926964
DOID:0060419	Chromosome 3q29 microdeletion syndrome	12		Inf	0.0945866	0	1		0.575545	0.00600753	0.0558421	1		0.621616	1.16861	0.697234
DOID:0060420	Chromosome 4q21 deletion syndrome	15		3.11077	0.351339	0.321464	1		0.288281	0.286439	0.22395	0.651412		0.389761	0.738739	0.971341
DOID:0060424	Chromosome 6q24-q25 deletion syndrome	12		5.26477	0.288129	0.189942	1		0.347363	0.23393	0.1499	0.996897		0.413925	0.78323	0.954623
DOID:0060428	SATB2-associated syndrome	10		1.91414	0.709195	0.522427	1		0.243097	0.61096	0.195144	0.926444		0.30107	0.549077	1
DOID:0060436	Chromosome 22q11.2 microduplication syndrome	10		Inf	0.149349	0	1		0.366101	0.264318	0.196816	0.926444		0.376156	0.696008	0.977872
DOID:0060439	Lysinuric protein intolerance	14		1.75466	0.662476	0.569909	1		0.297496	0.286439	0.134185	1		-0.46963	-0.950584	0.856301
DOID:0060448	Fleck corneal dystrophy	15		1.91422	0.595554	0.522407	1		0.303589	0.250388	0.0996906	1		0.392679	0.756345	0.961312
DOID:0060459	Chromosome 3q29 microduplication syndrome	16		0.797492	1	1.25393	1		0.253061	0.372044	0.0744208	1		0.70948	1.37692	0.460791
DOID:0060468	Holt-Oram syndrome	19		1.03675	0.981349	0.964556	1		0.0822114	1	0.179159	0.743428		-0.258802	-0.555043	0.988268
DOID:0060469	Miller-Dieker lissencephaly syndrome	33		2.15386	0.2746	0.464283	1		0.222138	0.19392	0.136616	0.743428		-0.368664	-0.802904	0.971551
DOID:0060472	Kindler syndrome	10		0.717706	1	1.39333	1		0.105744	1	0.21285	0.871273		-0.750733	-1.47194	0.51225
DOID:0060473	Kabuki syndrome	29		1.25614	0.776425	0.796089	1		0.0962817	0.904434	0.252771	0.152489		-0.725979	-1.55266	0.15463
DOID:0060476	Perlman syndrome	17		2.23334	0.465292	0.447761	1		0.240678	0.38867	0.304202	0.227042		-0.342006	-0.685227	0.97004
DOID:0060479	Shwachman-Diamond syndrome	73		2.69905	0.0213444	0.370501	1		0.225815	0.00911648	0.178446	0.0812121		0.231187	0.508199	1
DOID:0060480	Left ventricular noncompaction	14		6.2221	0.193058	0.160717	1		0.38314	0.109557	0.0529537	1		0.824537	1.55985	0.124256
DOID:0060481	Goldberg-Shprintzen syndrome	13		0.765603	1	1.30616	1		0.245235	0.494268	0.162041	0.95473		0.632061	1.18504	0.673218
DOID:0060483	MEDNIK syndrome	17		7.65826	0.11354	0.130578	1		0.293247	0.233329	0.0348567	1		0.619365	1.18026	0.669665
DOID:0060484	EAST syndrome	17		3.58925	0.270767	0.27861	1		0.293845	0.233329	0.00752407	1		0.783058	1.49644	0.211633
DOID:0060485	Mowat-Wilson syndrome	12		2.39277	0.536416	0.417926	1		0.310298	0.313745	0.0803184	1		0.511314	0.959479	0.867928
DOID:0060486	Perry syndrome	34		3.59001	0.0721065	0.27855	1		0.292299	0.0327114	0.00850259	1		0.674017	1.40494	0.290784
DOID:0060488	Pitt-Hopkins syndrome	22		4.78688	0.11354	0.208904	1		0.29672	0.129522	0.0587909	1		0.527451	1.04322	0.810793
DOID:0060535	Warsaw breakage syndrome	22		1.02539	0.981349	0.975235	1		0.177914	0.539745	0.223324	0.437283		-0.191589	-0.415411	1
DOID:0060536	Mitochondrial complex I deficiency	50		1.51564	0.438031	0.659788	1		0.25144	0.0215708	0.0802597	0.958331		0.457173	0.951718	0.889081
DOID:0060559	Lethal congenital contracture syndrome 1	18		3.82849	0.215975	0.261199	1		0.285465	0.233329	0.204812	0.651032		0.352139	0.693132	0.974405
DOID:0060564	Spinal disease	147		0.320036	1	3.12465	4.13e-09		0.00487212	1	0.282478	2.29314e-08		-0.703975	-2.00313	1.75786e-05
DOID:0060565	Ritscher-Schinzel syndrome	14		6.2221	0.193058	0.160717	1		0.255412	0.4147	0.109916	1		0.536678	1.02482	0.828537
DOID:0060569	Hypertrichotic osteochondrodysplasia Cantu type	15		6.7008	0.157307	0.149236	1		0.419986	0.0494866	0.0666402	1		-0.717728	-1.51863	0.498811
DOID:0060578	Noonan syndrome 1	11		2.15345	0.621007	0.464371	1		0.227338	0.627008	0.102431	1		0.379509	0.696706	0.974405
DOID:0060580	Noonan syndrome 2	17		0.683505	1	1.46305	1		0.0546247	1	0.199432	0.709658		-0.474484	-0.995023	0.856301
DOID:0060582	Noonan syndrome 4	13		2.63209	0.468267	0.379926	1		0.285551	0.357258	0.10051	1		0.297775	0.553254	1
DOID:0060584	Noonan syndrome 6	17		1.14843	0.924717	0.870751	1		0.105994	0.975786	0.0917566	1		0.256461	0.497808	1
DOID:0060585	Noonan syndrome 7	10		0.717706	1	1.39333	1		0.222369	0.681931	0.118005	1		-0.285461	-0.5989	0.974405
DOID:0060589	Yunis-Varon syndrome	14		6.2221	0.193058	0.160717	1		0.365166	0.139597	0.0471147	1		0.642424	1.21157	0.654587
DOID:0060591	WHIM syndrome	12		0.957003	1	1.04493	1		0.184756	0.76379	0.08894	1		0.369545	0.677092	0.974405
DOID:0060599	Nance-Horan syndrome	19		1.79461	0.562446	0.557224	1		0.154064	0.721825	0.0181688	1		0.685839	1.34199	0.435153
DOID:0060602	alpha-methylacyl-CoA racemase deficiency	16		3.35001	0.31316	0.298506	1		0.28852	0.267381	0.0725299	1		0.447086	0.83013	0.94442
DOID:0060608	Microcephalic osteodysplastic primordial dwarfism type I	10		4.30753	0.405195	0.232152	1		0.252203	0.575818	0.210872	0.877133		-0.816343	-1.61179	0.337669
DOID:0060610	megacystis-microcolon-intestinal hypoperistalsis syndrome	13		0.765603	1	1.30616	1		0.0939781	1	0.159052	0.958331		0.300489	0.554807	1
DOID:0060640	Ethylmalonic encephalopathy	18		0.957	1	1.04493	1		0.0712957	1	0.189001	0.731614		-0.501436	-0.995618	0.856301
DOID:0060648	Anterior segment dysgenesis	19		1.33994	0.802344	0.746301	1		0.206231	0.476096	0.0595808	1		0.517506	0.977555	0.889081
DOID:0060649	Congenital hereditary endothelial dystrophy of cornea	12		0.669852	1	1.49287	1		0.0930525	1	0.345538	0.274227		0.523613	0.967633	0.868179
DOID:0060650	Dicarboxylic aminoaciduria	39		2.63279	0.125813	0.379825	1		0.177477	0.289859	0.0713235	1		0.502967	1.04832	0.80952
DOID:0060668	Anencephaly	29		2.99159	0.154351	0.334271	1		0.199222	0.315807	0.0310219	1		0.641378	1.30564	0.473741
DOID:0060673	Peters anomaly	14		2.87143	0.40588	0.348259	1		0.216849	0.566186	0.0587852	1		0.524908	1.01543	0.820461
DOID:0060695	Hyperekplexia	39		3.25522	0.065851	0.307199	1		0.388542	0.000211762	0.00200994	1		0.791078	1.61505	0.0147925
DOID:0060699	Familial hypocalciuric hypercalcemia	12		1.43559	0.835454	0.696577	1		0.16069	0.862189	0.16426	0.958331		0.194194	0.359567	1
DOID:0060704	Lymphoproliferative syndrome	89		0.42713	1	2.34121	0.00140989		0.00681001	1	0.258584	0.000257811		-0.669508	-1.79706	0.00925687
DOID:0060731	Congenital central hypoventilation syndrome	16		0.797492	1	1.25393	1		0.157873	0.770827	0.0899252	1		0.547088	1.04859	0.803645
DOID:0060739	hand-foot-genital syndrome	11		2.15345	0.621007	0.464371	1		0.294237	0.401539	0.0994009	1		0.529878	0.964505	0.868179
DOID:0060744	Pendred Syndrome	25		1.01684	0.981349	0.983443	1		0.116103	0.836709	0.17364	0.651219		0.365491	0.729653	0.974405
DOID:0060764	Autosomal recessive Robinow syndrome	23		2.27335	0.351339	0.43988	1		0.201418	0.405607	0.13304	0.906004		0.284075	0.564096	1
DOID:0060765	Autosomal dominant Robinow syndrome 2	50		1.36219	0.561421	0.734113	1		0.148624	0.333272	0.0511679	1		0.399628	0.854896	0.944128
DOID:0060766	Autosomal dominant Robinow syndrome 1	41		2.32502	0.157307	0.430104	1		0.199025	0.19392	0.134072	0.665523		0.198437	0.412913	1
DOID:0060768	Smith-Magenis syndrome	43		3.63828	0.0420463	0.274855	1		0.225032	0.0940338	0.0652611	1		0.434531	0.912526	0.922664
DOID:0060785	adult-onset autosomal dominant demyelinating leukodystrophy	10		1.11652	0.981349	0.895641	1		0.212811	0.721825	0.229316	0.813069		0.552142	0.991545	0.860438
DOID:0060786	Hypomyelinating leukodystrophy	11		0.574147	1	1.74171	1		0.131084	0.977311	0.35546	0.290616		-0.28932	-0.569323	0.988268
DOID:0060798	Hypomyelinating leukodystrophy 6	50		4.30986	0.00851518	0.232026	1		0.242622	0.0311775	0.000899185	1		0.777387	1.64736	0.00848401
DOID:0060814	Wilson-Turner syndrome	20		0.478395	1	2.09032	0.44292		0.0879615	1	0.186496	0.702388		-0.322228	-0.674233	0.974405
DOID:0060831	Griscelli syndrome	20		9.09462	0.063217	0.109955	1		0.286309	0.19217	0.00605628	1		0.763614	1.47305	0.204753
DOID:0060833	Griscelli syndrome type 2	25		0.717656	1	1.39342	1		0.105001	0.901642	0.16379	0.714974		0.255346	0.495319	1
DOID:0060834	Griscelli syndrome type 3	16		1.05272	0.981349	0.949921	1		0.0693034	1	0.144471	0.958331		-0.73569	-1.52174	0.438095
DOID:0060849	osteoporosis-pseudoglioma syndrome	17		0.877239	1	1.13994	1		0.160174	0.734059	0.206093	0.677447		0.373314	0.7186	0.974405
DOID:0060852	Pierson syndrome	27		0.515164	1	1.94113	0.408159		0.00764308	1	0.217189	0.34301		-0.761635	-1.64955	0.123053
DOID:0060853	Potocki-Lupski syndrome	24		3.35033	0.164803	0.298478	1		0.240995	0.245638	0.0839813	1		0.57391	1.1389	0.718811
DOID:0060857	Septooptic dysplasia	10		1.91414	0.709195	0.522427	1		0.51262	0.0508712	0.0264731	1		0.894166	1.65108	0.0348319
DOID:0060859	Salmonellosis	72		0.505477	1	1.97833	0.041134		0.0352005	1	0.204115	0.0298324		-0.355388	-0.905722	0.93076
DOID:0060861	Microphthalmia with limb anomalies	67		0.364819	1	2.74109	0.000943917		0.00675711	1	0.296393	0.000269235		-0.834822	-2.14816	1.3908e-06
DOID:0060868	Leukoencephalopathy with vanishing white matter	11		0.837376	1	1.19421	1		0.0265127	1	0.256589	0.677447		-0.686291	-1.38056	0.582505
DOID:0060870	Isolated growth hormone deficiency	21		2.87165	0.2746	0.348232	1		0.227345	0.342184	0.177993	0.716939		0.357814	0.706555	0.974405
DOID:0060887	Ossification of the posterior longitudinal ligament of spine	11		0.398698	1	2.50817	0.550644		0.0164366	1	0.264856	0.648338		-0.818856	-1.6133	0.236925
DOID:0060903	Thrombosis	201		0.445244	1	2.24596	1.36196e-06		0.00304452	1	0.214361	1.20497e-06		-0.615719	-1.86596	0.000147359
DOID:0070004	Myeloid neoplasm	21		4.54749	0.137296	0.219901	1		0.259572	0.240506	0.206433	0.565454		-0.60105	-1.23769	0.65595
DOID:0070017	Autosomal recessive dyskeratosis congenita 2	12		5.26477	0.288129	0.189942	1		0.356514	0.220894	0.0711811	1		0.447169	0.823488	0.93076
DOID:0070030	ITM2B-related cerebral amyloid angiopathy 2	22		0.837353	1	1.19424	1		0.0878834	0.991962	0.175578	0.709545		0.373216	0.736413	0.974405
DOID:0070031	Autosomal dominant non-syndromic intellectual disability 1	21		2.03397	0.452213	0.49165	1		0.214282	0.395711	0.127261	0.95473		0.225868	0.441585	1
DOID:0070042	Coffin-Siris syndrome 1	18		0.957	1	1.04493	1		0.127301	0.884719	0.170471	0.813564		-0.210739	-0.428161	1
DOID:0070044	Coffin-Siris syndrome 2	12		0.957003	1	1.04493	1		0.184968	0.763676	0.226026	0.743428		-0.24662	-0.475526	1
DOID:0070045	Coffin-Siris syndrome 3	12		1.43559	0.835454	0.696577	1		0.257894	0.482037	0.0436369	1		0.575603	1.07801	0.787545
DOID:0070060	Autosomal dominant non-syndromic intellectual disability 30	11		0.106303	1	9.4071	0.0180723		0.0154845	1	0.655138	0.00159834		-0.886272	-1.73755	0.0637063
DOID:0070192	Autosomal recessive chronic granulomatous disease cytochrome b-positive type I	15		0.546768	1	1.82893	0.792186		0.185431	0.666705	0.376259	0.106762		-0.196099	-0.404599	1
DOID:0070199	Miyoshi muscular dystrophy 1	12		2.39277	0.536416	0.417926	1		0.208003	0.664907	0.089059	1		0.367276	0.676838	0.983876
DOID:0070230	Benign recurrent intrahepatic cholestasis	27		1.67503	0.5191	0.597004	1		0.196911	0.363314	0.141282	0.805647		0.407117	0.818394	0.949437
DOID:0070307	Craniolenticulosutural dysplasia	22		0.837353	1	1.19424	1		0.163646	0.611752	0.224243	0.432122		-0.222728	-0.482734	1
DOID:0070329	Mitochondrial DNA depletion syndrome	70		1.11662	0.808171	0.895564	1		0.0706363	0.824532	0.0960761	0.730032		-0.349685	-0.891976	0.93076
DOID:0070330	Multiple mitochondrial dysfunctions syndrome	45		4.90815	0.00851518	0.203743	1		0.275214	0.014597	0.0755184	1		0.399977	0.834204	0.954623
DOID:0070338	Cerebellar hypoplasia	51		3.00943	0.0448069	0.332289	1		0.212343	0.0807338	0.0728605	0.996897		0.242125	0.513176	1
DOID:0080000	Muscular disease	36		1.67512	0.432542	0.596971	1		0.205684	0.221232	0.112548	0.870026		-0.44792	-1.01721	0.820461
DOID:0080001	Bone disease	155		0.975704	0.993194	1.0249	1		0.0359045	0.963365	0.046206	0.958331		0.447091	1.07261	0.725242
DOID:0080009	X-linked dominant disease	25		1.23049	0.835454	0.812684	1		0.0792378	1	0.119632	0.93767		-0.378443	-0.829728	0.944128
DOID:0080012	X-linked recessive disease	240		1.11689	0.606755	0.895346	1		0.0549442	0.526406	0.0694647	0.405564		0.372723	0.930763	0.929154
DOID:0080031	Fibrous dysplasia	15		0.318928	1	3.1355	0.208612		0.0175738	1	0.311758	0.264908		-0.793817	-1.5963	0.218863
DOID:0080046	Stickler syndrome	13		1.59512	0.746324	0.626912	1		0.237502	0.52037	0.115466	1		0.316994	0.594834	0.991173
DOID:0080070	Mucolipidosis II alpha/beta	14		1.19628	0.920721	0.835926	1		0.159186	0.818548	0.086165	1		0.573275	1.07863	0.782681
DOID:0080072	Intestinal pseudo-obstruction	10		0.717706	1	1.39333	1		0.212229	0.721825	0.178827	0.958331		0.660261	1.20447	0.654587
DOID:0080074	Neural tube defect	86		1.68825	0.164803	0.59233	1		0.104888	0.403908	0.0648579	0.93342		-0.30185	-0.827039	0.974405
DOID:0080100	Congenital myopathy	12		Inf	0.0945866	0	1		0.348884	0.233329	0.216664	0.781652		0.315238	0.590925	1
DOID:0080110	Multiple pterygium syndrome	12		0.669852	1	1.49287	1		0.122421	0.982375	0.203824	0.833226		0.316275	0.590226	0.991173
DOID:0080122	Alpers-Huttenlocher syndrome	22		4.78688	0.11354	0.208904	1		0.257691	0.233329	0.161371	0.770017		0.281524	0.552642	1
DOID:0080132	Sengers syndrome	16		7.17952	0.137296	0.139285	1		0.297696	0.240506	0.180763	0.813564		0.49947	0.920795	0.907707
DOID:0080156	X-linked adrenal hypoplasia congenita	11		0.837376	1	1.19421	1		0.157751	0.901642	0.150937	1		0.698197	1.29412	0.568179
DOID:0080163	Otulipenia	11		1.27601	0.920721	0.783693	1		0.112056	1	0.295554	0.521982		-0.837516	-1.64477	0.17939
DOID:0080174	Bladder exstrophy	11		1.27601	0.920721	0.783693	1		0.140063	0.956163	0.182577	0.928247		0.783701	1.42197	0.352708
DOID:0080178	Mucositis	29		0.337617	1	2.96193	0.0419134		0.0176171	1	0.316857	0.0337899		-0.847074	-1.86087	0.00594762
DOID:0080181	PHARC syndrome	15		1.91422	0.595554	0.522407	1		0.255765	0.389454	0.090749	1		0.621939	1.1684	0.740685
DOID:0080191	PTEN hamartoma tumor syndrome	10		4.30753	0.405195	0.232152	1		0.305091	0.405607	0.216857	0.854654		-0.218658	-0.450578	1
DOID:0080196	Mandibulofacial dysostosis, Guion-Almeida type	16		2.07377	0.535147	0.482213	1		0.175242	0.683992	0.172868	0.850469		0.18687	0.356922	1
DOID:0080201	Peters plus syndrome	28		2.20164	0.31316	0.454207	1		0.210651	0.286439	0.125387	0.879891		0.310539	0.632803	0.991173
DOID:0080205	CAKUT	19		0.657862	1	1.52008	0.979932		0.130197	0.851593	0.203628	0.63614		0.426602	0.837194	0.944128
DOID:0080208	non-alcoholic fatty liver disease	215		0.689786	1	1.44972	0.0613923		0.00505131	1	0.109075	0.0600337		-0.582233	-1.77979	0.000338378
DOID:0080277	Joubert syndrome 31	10		4.30753	0.405195	0.232152	1		0.290291	0.456173	0.04968	1		0.704401	1.27801	0.604339
DOID:0080301	Atypical hemolytic-uremic syndrome	21		0.434893	1	2.29942	0.319568		0.00219507	1	0.283476	0.189779		-0.872628	-1.85699	0.0101082
DOID:0080319	X-linked immunodeficiency with magnesium defect, Epstein-Barr virus infection, and neoplasia	10		0.717706	1	1.39333	1		0.181479	0.8449	0.276259	0.648338		0.71915	1.30652	0.543143
DOID:0080322	Polycystic kidney disease	41		1.70178	0.384308	0.587622	1		0.249174	0.0586666	0.0755977	1		0.408875	0.859949	0.944128
DOID:0080351	CLOVES syndrome	11		2.15345	0.621007	0.464371	1		0.34254	0.274613	0.0660505	1		0.525161	0.996082	0.828537
DOID:0080354	Phelan-McDermid syndrome	59		5.17257	0.000978582	0.193327	1		0.343563	3.30621e-05	0.00477362	1		0.778634	1.69594	0.00292949
DOID:0080362	Spondyloepiphyseal dysplasia tarda	17		7.65826	0.11354	0.130578	1		0.294669	0.233127	0.0931256	1		0.452866	0.86317	0.929154
DOID:0080488	Mucolipidosis	17		0.877239	1	1.13994	1		0.13866	0.846886	0.173021	0.825414		0.21728	0.408699	1
DOID:0080519	PAPA syndrome	14		0.478426	1	2.09019	0.640186		0.0144399	1	0.261742	0.521982		-0.759521	-1.54035	0.354938
DOID:0080533	Carney-Stratakis syndrome	16		3.35001	0.31316	0.298506	1		0.321413	0.188236	0.173377	0.849463		0.64081	1.23331	0.624512
DOID:0080539	PEHO syndrome	10		4.30753	0.405195	0.232152	1		0.338043	0.31763	0.126626	1		0.381678	0.690057	0.977872
DOID:0080540	Galactosialidosis	10		1.11652	0.981349	0.895641	1		0.139276	0.971091	0.354821	0.349197		-0.907285	-1.82382	0.0667218
DOID:0080541	Hyperprolinemia	36		0.846529	1	1.18129	1		0.0953533	0.846886	0.0840342	1		-0.183374	-0.415688	1
DOID:0080544	Hyper IgM syndrome	17		0.683505	1	1.46305	1		0.0570726	1	0.23763	0.521982		-0.525384	-1.09162	0.782681
DOID:0080545	Hyper IgE syndrome	23		0.209251	1	4.77894	0.0062143		0.0118084	1	0.373069	0.0215744		-0.796926	-1.66603	0.0615586
DOID:0080577	Polygenic disease	23		0.89717	1	1.11462	1		0.13698	0.737653	0.154435	0.795674		0.330607	0.649914	0.988268
DOID:0080597	Kleefstra syndrome	35		3.7097	0.063217	0.269564	1		0.256738	0.0799946	0.0555776	1		-0.454615	-1.04133	0.782681
DOID:0080600	COVID-19	11		0.273389	1	3.65779	0.248372		0.0078811	1	0.448447	0.0953118		-0.912036	-1.8235	0.0236369
DOID:0080620	Familial glucocorticoid deficiency	17		1.55527	0.705556	0.642975	1		0.118661	0.929838	0.154742	0.906004		0.714283	1.37481	0.435153
DOID:0080642	Middle East respiratory syndrome	16		0.478416	1	2.09023	0.550644		0.0352005	1	0.227507	0.610182		-0.610044	-1.24388	0.632901
DOID:0080653	Urolithiasis	20		1.43564	0.72188	0.696552	1		0.111568	0.921368	0.14364	0.903325		0.425013	0.82948	0.944128
DOID:0080685	Aortic dissection	25		0.269039	1	3.71693	0.0190909		0.00806622	1	0.375666	0.0128857		-0.744857	-1.58355	0.216841
DOID:0080690	RASopathy	33		0.956991	1	1.04494	1		0.0988972	0.851593	0.0649445	1		0.358619	0.722175	0.977872
DOID:0080694	Galloway-Mowat syndrome	21		2.03397	0.452213	0.49165	1		0.192941	0.494268	0.131876	0.928247		0.375226	0.743117	0.971341
DOID:0080695	Burn-McKeown syndrome	12		1.43559	0.835454	0.696577	1		0.158072	0.873852	0.174587	0.928247		0.411225	0.762772	0.961312
DOID:0080700	Caudal regression syndrome	13		2.63209	0.468267	0.379926	1		0.205315	0.644906	0.14625	0.992022		0.350246	0.665158	0.986752
DOID:0080709	NK cell deficiency	21		0.35877	1	2.7873	0.149789		0.0220962	1	0.402062	0.0159123		-0.851843	-1.75607	0.0422572
DOID:0080713	MECP2 duplication syndrome	15		6.7008	0.157307	0.149236	1		0.288128	0.286439	0.0243441	1		0.589774	1.10942	0.766489
DOID:0080744	Antisynthetase syndrome	12		5.26477	0.288129	0.189942	1		0.35531	0.221628	0.148167	1		0.420174	0.779122	0.954623
DOID:0090007	immunodeficiency-centromeric instability-facial anomalies syndrome	12		5.26477	0.288129	0.189942	1		0.323918	0.285599	0.192968	0.874904		0.512647	0.9646	0.861853
DOID:0090018	Autosomal dominant familial periodic fever	18		0.598045	1	1.67211	0.838504		0.0144399	1	0.134036	0.958331		-0.701521	-1.43057	0.41244
DOID:0090020	Split hand-foot malformation	11		4.78614	0.34056	0.208937	1		0.397958	0.164799	0.0475246	1		0.771957	1.40136	0.410647
DOID:0090060	Wolcott-Rallison syndrome	27		0.956995	1	1.04494	1		0.0265127	1	0.268871	0.134036		-0.605251	-1.2962	0.554464
DOID:0090105	Autosomal recessive hypercholesterolemia	86		1.94342	0.0807683	0.514557	1		0.149845	0.130673	0.00477362	1		0.651296	1.46996	0.100288
DOID:0090112	Nasu-Hakola disease	32		1.22292	0.795179	0.817717	1		0.195242	0.292877	0.0360203	1		0.561748	1.15449	0.683043
DOID:0090113	RIDDLE syndrome	21		4.54749	0.137296	0.219901	1		0.329561	0.0831151	0.101377	1		0.426362	0.833495	0.944128
DOID:0090115	Spinocerebellar ataxia type 1 with axonal neuropathy	23		1.35591	0.746324	0.737511	1		0.227534	0.302752	0.166019	0.736151		0.338828	0.668613	0.988268
DOID:0090117	thiamine-responsive megaloblastic anemia syndrome	46		2.66719	0.0830951	0.374926	1		0.215276	0.098511	0.10896	0.798238		0.347004	0.724139	0.988268
DOID:0090123	Aromatic L-amino acid decarboxylase deficiency	12		0.669852	1	1.49287	1		0.050566	1	0.210317	0.810574		-0.467226	-0.946004	0.876546
DOID:0090130	Cortical dysplasia-focal epilepsy syndrome	16		Inf	0.0436819	0	1		0.467504	0.0129061	0.0617463	1		0.579162	1.10289	0.782681
DOID:0090143	brachyolmia-amelogenesis imperfecta syndrome	10		1.91414	0.709195	0.522427	1		0.293658	0.446226	0.057487	1		0.547384	0.990051	0.854606
DOID:0110000	3-methylglutaconic aciduria type 5	20		9.09462	0.063217	0.109955	1		0.297696	0.158675	0.120306	0.981419		0.438611	0.86835	0.926964
DOID:0110002	3-methylglutaconic aciduria type 1	10		1.11652	0.981349	0.895641	1		0.128041	1	0.133947	1		0.291152	0.535133	1
DOID:0110004	3-methylglutaconic aciduria type 3	18		8.13703	0.0934128	0.122895	1		0.321062	0.141474	0.0464667	1		0.48397	0.927072	0.89773
DOID:0110066	Amelogenesis imperfecta type 1G	32		1.70928	0.452213	0.585042	1		0.154118	0.509314	0.0418022	1		0.455029	0.934869	0.911725
DOID:0110108	Atrial heart septal defect 3	13		1.07665	0.981349	0.928811	1		0.168095	0.809382	0.201589	0.812422		0.233184	0.440057	1
DOID:0110228	Cataract 8 multiple types	47		2.73563	0.0730176	0.365546	1		0.187716	0.188236	0.0674634	1		0.422868	0.898408	0.923653
DOID:0110358	Retinitis pigmentosa 12	14		0.358808	1	2.78701	0.323814		0.0768029	1	0.408385	0.0798156		-0.707113	-1.42037	0.525474
DOID:0110377	Retinitis pigmentosa 49	18		1.67494	0.62593	0.597037	1		0.263329	0.286439	0.073742	1		0.778239	1.50708	0.168551
DOID:0110408	Retinitis pigmentosa 11	23		1.35591	0.746324	0.737511	1		0.149106	0.669582	0.13423	0.90172		-0.264939	-0.579028	0.991173
DOID:0110413	Retinitis pigmentosa 6	12		5.26477	0.288129	0.189942	1		0.369063	0.193205	0.0056728	1		0.818686	1.52622	0.198104
DOID:0110414	Retinitis pigmentosa 3	16		0.615146	1	1.62563	0.935718		0.213775	0.52037	0.133232	0.987865		0.437918	0.844934	0.933441
DOID:0110533	Autosomal recessive nonsyndromic deafness 88	13		0.410079	1	2.43855	0.492535		0.086335	1	0.410419	0.0977353		-0.495017	-1.00951	0.826208
DOID:0110590	Autosomal dominant nonsyndromic deafness 69	14		1.19628	0.920721	0.835926	1		0.140723	0.900015	0.150415	0.959934		0.283129	0.529633	1
DOID:0110633	Rigid spine muscular dystrophy 1	12		2.39277	0.536416	0.417926	1		0.248479	0.519006	0.0641992	1		0.465714	0.889489	0.910719
DOID:0110667	Congenital myasthenic syndrome 5	11		1.27601	0.920721	0.783693	1		0.269801	0.480467	0.114021	1		0.695063	1.28482	0.569318
DOID:0110668	Congenital myasthenic syndrome 10	12		0.478436	1	2.09014	0.738095		0.0502089	1	0.291296	0.479322		-0.630412	-1.23008	0.698681
DOID:0110671	Congenital myasthenic syndrome 6	15		0.957001	1	1.04493	1		0.0745663	1	0.146086	0.958331		0.542751	1.04787	0.809481
DOID:0110698	Hypotrichosis 1	17		0.683505	1	1.46305	1		0.0819356	1	0.191194	0.743428		-0.649547	-1.31573	0.540563
DOID:0110699	Hypotrichosis 2	14		2.87143	0.40588	0.348259	1		0.250967	0.435206	0.101427	1		0.467431	0.877004	0.923653
DOID:0110721	Neuronal ceroid lipofuscinosis 1	22		2.15365	0.405195	0.464327	1		0.177439	0.540995	0.0766027	1		0.413419	0.828999	0.94442
DOID:0110726	Neuronal ceroid lipofuscinosis 2	26		2.63244	0.234274	0.379875	1		0.224697	0.271896	0.0766027	1		0.41965	0.844544	0.944128
DOID:0110731	Neuronal ceroid lipofuscinosis 3	10		1.91414	0.709195	0.522427	1		0.31001	0.397237	0.00228763	1		0.790428	1.4588	0.300106
DOID:0110734	Neurodegeneration with brain iron accumulation	20		2.71206	0.31316	0.368723	1		0.368552	0.0451733	0.048363	1		0.556945	1.09077	0.78648
DOID:0110770	Hereditary spastic paraplegia 17	12		2.39277	0.536416	0.417926	1		0.212776	0.648603	0.0899979	1		0.686005	1.26617	0.604265
DOID:0110794	Hereditary spastic paraplegia 42	10		4.30753	0.405195	0.232152	1		0.330128	0.33989	0.160267	1		0.493588	0.886265	0.918447
DOID:0110826	Usher syndrome type 1	12		2.39277	0.536416	0.417926	1		0.276103	0.41435	0.0906591	1		0.565741	1.03902	0.804468
DOID:0110843	Xeroderma pigmentosum group A	13		5.74342	0.235012	0.174112	1		0.302123	0.304339	0.101886	1		0.426255	0.794027	0.947401
DOID:0110845	Xeroderma pigmentosum group D	52		2.63315	0.065851	0.379774	1		0.173669	0.211124	0.142782	0.457971		-0.392517	-0.989416	0.816703
DOID:0110846	Xeroderma pigmentosum group E	16		7.17952	0.137296	0.139285	1		0.285782	0.272282	0.157205	0.920806		0.413874	0.800741	0.954623
DOID:0110848	Xeroderma pigmentosum group F	10		4.30753	0.405195	0.232152	1		0.285782	0.471847	0.139202	1		0.442914	0.805564	0.934175
DOID:0110849	Xeroderma pigmentosum group G	31		2.48895	0.200939	0.401776	1		0.201101	0.285599	0.187447	0.439667		-0.472371	-1.042	0.810793
DOID:0110850	Xeroderma pigmentosum group B	42		3.54251	0.0448069	0.282286	1		0.210226	0.141474	0.139202	0.621589		0.231085	0.486037	1
DOID:0110860	Polycystic kidney disease 3	11		0.837376	1	1.19421	1		0.209578	0.690232	0.174521	0.958331		-0.308284	-0.60143	0.974405
DOID:0110918	Hereditary spherocytosis type 3	13		1.59512	0.746324	0.626912	1		0.243921	0.498547	0.0627843	1		0.495359	0.919164	0.902284
DOID:0110922	Familial hemophagocytic lymphohistiocytosis 2	11		4.78614	0.34056	0.208937	1		0.316861	0.333272	0.123426	1		0.478275	0.884317	0.923653
DOID:0110926	Nemaline myopathy 1	25		2.51274	0.2746	0.397972	1		0.238114	0.240506	0.0741717	1		0.45603	0.915451	0.920091
DOID:0110959	Gaucher's disease type III	12		0.669852	1	1.49287	1		0.117939	0.995612	0.186343	0.90172		-0.27277	-0.548625	0.988268
DOID:0111006	X-linked cone-rod dystrophy 2	10		1.91414	0.709195	0.522427	1		0.231011	0.654367	0.293507	0.58942		0.32701	0.595856	0.99349
DOID:0111008	X-linked cone-rod dystrophy 1	12		1.43559	0.835454	0.696577	1		0.119446	0.990519	0.307984	0.416231		-0.307858	-0.611116	0.974405
DOID:0111009	cone-rod dystrophy 1	19		8.61581	0.0741035	0.116066	1		0.327737	0.111539	0.0485108	1		0.528656	1.02973	0.828537
DOID:0111044	Gray platelet syndrome	12		0.669852	1	1.49287	1		0.0180895	1	0.202343	0.842192		-0.864348	-1.76715	0.116232
DOID:0111083	Fanconi anemia complementation group D2	24		0.956996	1	1.04494	1		0.111658	0.873852	0.152584	0.785809		0.32655	0.646861	0.989336
DOID:0111139	Mitochondrial complex III deficiency	30		4.3087	0.0654251	0.232089	1		0.409264	0.0009701	0.118243	0.90172		0.543106	1.10541	0.768706
DOID:0111144	Preterm premature rupture of the membranes	12		0.478436	1	2.09014	0.738095		0.134309	0.956163	0.376838	0.18872		-0.873058	-1.7206	0.0809277
DOID:0111156	Spermatogenic failure 9	12		2.39277	0.536416	0.417926	1		0.260116	0.47546	0.0221094	1		0.740973	1.38732	0.42834
DOID:0111161	Crouzon syndrome-acanthosis nigricans syndrome	35		2.87209	0.123032	0.348179	1		0.308181	0.0165334	0.00571247	1		0.728492	1.51932	0.110743
DOID:0111165	Molybdenum cofactor deficiency	20		1.91429	0.509444	0.522388	1		0.340723	0.0788998	0.0342748	1		0.370064	0.716698	0.974405
DOID:0111168	Sepiapterin reductase deficiency	11		4.78614	0.34056	0.208937	1		0.368921	0.22665	0.0846821	1		0.503238	0.95054	0.889081
DOID:0111169	Subcortical band heterotopia	60		2.7132	0.0436819	0.368569	1		0.251394	0.00835255	0.0309293	1		0.481944	1.05368	0.786694
DOID:0111181	Familial hemiplegic migraine 1	11		4.78614	0.34056	0.208937	1		0.261347	0.513144	0.127778	1		0.479193	0.870947	0.926964
DOID:0111248	Cerebrocostomandibular syndrome	28		1.43569	0.646713	0.696527	1		0.113443	0.815885	0.0519979	1		0.335927	0.684546	0.988268
DOID:0111249	Uveal coloboma-cleft lip and palate-intellectual disability	40		1.64856	0.40684	0.606589	1		0.158294	0.380643	0.078729	1		0.432391	0.895816	0.93076
DOID:0111255	McKusick-Kaufman syndrome	14		0.637943	1	1.56754	1		0.0869433	1	0.174457	0.89572		-0.7989	-1.62099	0.205703
DOID:0111256	hyperferritinemia-cataract syndrome	22		0.478385	1	2.09037	0.409939		0.0717629	1	0.280379	0.182912		-0.397975	-0.815393	0.93395
DOID:0111259	Postaxial acrofacial dysostosis	10		Inf	0.149349	0	1		0.36261	0.27142	0.334002	0.428327		-0.344944	-0.671643	0.951025
DOID:0111260	Phosphoribosylpyrophosphate synthetase superactivity	14		1.75466	0.662476	0.569909	1		0.269663	0.372044	0.164228	0.926444		0.69826	1.2826	0.569305
DOID:0111261	Fumarase deficiency	10		Inf	0.149349	0	1		0.489382	0.0716987	0.216968	0.854654		0.442515	0.786034	0.945841
DOID:0111265	Boucher-Neuhauser syndrome	14		Inf	0.063217	0	1		0.344709	0.186228	0.125648	1		0.43207	0.81518	0.945841
DOID:0111266	Geroderma osteodysplasticum	22		1.27605	0.825889	0.783667	1		0.194388	0.464853	0.0786126	1		0.461018	0.906777	0.907707
DOID:0111272	Occipital horn syndrome	21		2.03397	0.452213	0.49165	1		0.176577	0.568442	0.0348567	1		0.545824	1.06448	0.803842
DOID:0111273	NARP syndrome	32		0.797453	1	1.25399	1		0.0684042	1	0.188829	0.415591		-0.3347	-0.699494	0.974405
DOID:0111274	CODAS syndrome	21		2.03397	0.452213	0.49165	1		0.229302	0.333272	0.107373	1		0.379943	0.746829	0.971341
DOID:0111275	speech-language disorder-1	28		2.20164	0.31316	0.454207	1		0.192941	0.363925	0.083169	1		0.459557	0.94609	0.903901
DOID:0111276	Sensory ataxic neuropathy, dysarthria, and ophthalmoparesis	16		3.35001	0.31316	0.298506	1		0.292804	0.254164	0.097998	1		-0.681971	-1.36499	0.527979
DOID:0111297	Familial febrile seizures	15		0.957001	1	1.04493	1		0.263559	0.363925	0.11448	1		0.640798	1.23024	0.623209
DOID:0111329	Pyridoxamine 5'-phosphate oxidase deficiency	11		0.574147	1	1.74171	1		0.0653352	1	0.209015	0.849463		0.475616	0.859673	0.929154
DOID:0111330	Combined saposin deficiency	13		0.765603	1	1.30616	1		0.115896	0.986842	0.291518	0.432122		-0.320126	-0.634196	0.974405
DOID:0111334	Congenital leptin deficiency	20		1.11654	0.930092	0.895628	1		0.246491	0.294694	0.0507775	1		0.53476	1.04979	0.820461
DOID:0111336	craniofacial-deafness-hand syndrome	14		1.19628	0.920721	0.835926	1		0.21509	0.570378	0.118881	1		0.450284	0.862396	0.93076
DOID:0111339	Vohwinkel syndrome	28		1.19632	0.835454	0.835899	1		0.0754995	1	0.0847936	1		0.278226	0.565934	1
DOID:0111342	Dermatopathia pigmentosa reticularis	62		1.49976	0.396133	0.666772	1		0.150184	0.245376	0.0741632	0.95473		0.489531	1.06795	0.768706
DOID:0111355	Hydrolethalus syndrome 1	14		1.75466	0.662476	0.569909	1		0.19838	0.643294	0.252407	0.565454		-0.279548	-0.549395	0.974405
DOID:0111357	Adermatoglyphia	14		1.19628	0.920721	0.835926	1		0.178383	0.723557	0.240474	0.624887		0.168715	0.321639	1
DOID:0111358	Floating-Harbor syndrome	16		7.17952	0.137296	0.139285	1		0.335548	0.153091	0.294285	0.290616		-0.329735	-0.686642	0.967252
DOID:0111365	Benign familial hematuria	24		1.43567	0.682105	0.69654	1		0.573112	6.39464e-06	0.00477362	1		0.84847	1.66994	0.0159801
DOID:0111368	cholesterol-ester transfer protein deficiency	11		0.574147	1	1.74171	1		0.157927	0.901642	0.235816	0.743428		0.552372	1.00945	0.82769
DOID:0111375	Fetal akinesia deformation sequence syndrome	32		0.797453	1	1.25399	1		0.0804077	0.960322	0.107482	0.927294		-0.388107	-0.887267	0.924563
DOID:0111381	IVIC syndrome	10		1.11652	0.981349	0.895641	1		0.11864	1	0.150415	1		-0.211105	-0.414942	1
DOID:0111382	Ischiocoxopodopatellar syndrome	11		2.15345	0.621007	0.464371	1		0.236382	0.591155	0.179229	0.944417		-0.309427	-0.618687	0.974405
DOID:0111384	Inclusion body myopathy with early-onset Paget disease of bone with or without frontotemporal dementia 2	23		1.35591	0.746324	0.737511	1		0.137033	0.737653	0.10334	1		0.299493	0.582379	1
DOID:0111385	Inclusion body myopathy with early-onset Paget disease of bone with or without frontotemporal dementia 1	37		1.48894	0.536416	0.671619	1		0.141427	0.519153	0.0584074	1		-0.384285	-0.881345	0.93076
DOID:0111386	Inclusion body myopathy with early-onset Paget disease of bone with or without frontotemporal dementia 3	16		1.05272	0.981349	0.949921	1		0.16746	0.721825	0.0766027	1		0.411527	0.782006	0.961293
DOID:0111395	Mucopolysaccharidosis type IIIA	11		2.15345	0.621007	0.464371	1		0.363489	0.233881	0.0423807	1		0.731719	1.3335	0.50802
DOID:0111404	Jalili syndrome	14		1.75466	0.662476	0.569909	1		0.136518	0.908388	0.163469	0.926609		0.298797	0.556882	1
DOID:0111423	Branchiootorenal syndrome 1	12		1.43559	0.835454	0.696577	1		0.123083	0.982253	0.113813	1		0.38658	0.720418	0.971341
DOID:0111425	Restrictive cardiomyopathy 1	16		3.35001	0.31316	0.298506	1		0.356355	0.112928	0.191738	0.758885		0.358133	0.692956	0.974405
DOID:0111453	2-aminoadipic 2-oxoadipic aciduria	12		2.39277	0.536416	0.417926	1		0.292037	0.372044	0.0858722	1		0.500558	0.919874	0.895768
DOID:0111455	GRACILE syndrome	35		7.89987	0.00754182	0.126584	1		0.435346	5.68633e-05	0.0809614	1		0.53377	1.0988	0.775697
DOID:0111457	STING-associated vasculopathy with onset in infancy	11		0.837376	1	1.19421	1		0.258794	0.519434	0.166989	0.96805		0.417989	0.755807	0.961293
DOID:0111493	Combined oxidative phosphorylation deficiency 12	21		2.87165	0.2746	0.348232	1		0.288453	0.164622	0.123612	0.958331		0.369026	0.721486	0.971551
DOID:0111507	Lenz-Majewski hyperostotic dwarfism	17		2.23334	0.465292	0.447761	1		0.280939	0.264318	0.0786126	1		0.667582	1.25212	0.62764
DOID:0111533	Gnathodiaphyseal dysplasia	13		1.59512	0.746324	0.626912	1		0.155533	0.856406	0.155807	0.960667		0.643912	1.19694	0.677515
DOID:0111537	Paroxysmal extreme pain disorder	23		5.02628	0.0944358	0.198954	1		0.377314	0.0176841	0.00592405	1		0.781624	1.49711	0.180862
DOID:0111542	Familial expansile osteolysis	20		1.43564	0.72188	0.696552	1		0.145864	0.744433	0.130972	0.953591		-0.637021	-1.31061	0.562323
DOID:0111550	scalp-ear-nipple syndrome	17		1.14843	0.924717	0.870751	1		0.150543	0.785268	0.0609603	1		0.427845	0.829217	0.934175
DOID:0111555	Alkuraya-Kucinskas syndrome	11		4.78614	0.34056	0.208937	1		0.384099	0.19392	0.0538321	1		0.567396	1.06916	0.7836
DOID:0111563	Sturge-Weber syndrome	12		2.39277	0.536416	0.417926	1		0.321446	0.286439	0.0555908	1		0.385942	0.740035	0.961312
DOID:0111566	Familial isolated trichomegaly	17		2.23334	0.465292	0.447761	1		0.26325	0.305474	0.139917	0.958331		0.498342	0.965659	0.860438
DOID:0111571	Weyers acrofacial dysostosis	19		1.79461	0.562446	0.557224	1		0.255551	0.286439	0.205657	0.62556		0.270889	0.52744	1
DOID:0111572	Familial woolly hair syndrome	16		0.478416	1	2.09023	0.550644		0.0473527	1	0.298616	0.27519		-0.597403	-1.20485	0.697234
DOID:0111578	Gillespie syndrome	10		1.11652	0.981349	0.895641	1		0.125865	1	0.0793505	1		0.545438	0.981887	0.860438
DOID:0111580	Behr syndrome	15		6.7008	0.157307	0.149236	1		0.354395	0.136896	0.143698	0.966498		0.409685	0.770616	0.961293
DOID:0111581	C syndrome	29		0.677764	1	1.47544	0.842453		0.105274	0.851616	0.120181	0.90172		0.609306	1.24121	0.586837
DOID:0111585	carnitine-acylcarnitine translocase deficiency	15		3.11077	0.351339	0.321464	1		0.191709	0.643294	0.206487	0.731614		0.603595	1.15151	0.725305
DOID:0111586	Martsolf syndrome	21		2.87165	0.2746	0.348232	1		0.23045	0.3314	0.0358522	1		0.769295	1.55032	0.165322
DOID:0111587	Gordon Holmes syndrome	26		1.29885	0.762562	0.769909	1		0.124312	0.769491	0.19088	0.529947		0.381363	0.763472	0.971341
DOID:0111588	Greenberg dysplasia	24		0.797472	1	1.25396	1		0.0813895	1	0.151936	0.790142		0.301908	0.597214	1
DOID:0111589	COACH syndrome	16		0.797492	1	1.25393	1		0.129066	0.905638	0.270661	0.39566		0.194993	0.371595	1
DOID:0111590	Cohen syndrome	17		2.23334	0.465292	0.447761	1		0.203229	0.535584	0.200472	0.709545		0.250088	0.478147	1
DOID:0111595	Congenital contractural arachnodactyly	23		0.744247	1	1.34364	1		0.0535412	1	0.19109	0.602016		-0.593375	-1.2869	0.578644
DOID:0111597	Distal arthrogryposis type 1A	11		4.78614	0.34056	0.208937	1		0.514761	0.0323079	0.0114382	1		0.86737	1.59038	0.0777309
DOID:0111598	Distal arthrogryposis type 1B	12		1.43559	0.835454	0.696577	1		0.497157	0.0302098	0.0202581	1		0.893447	1.64808	0.0354529
DOID:0111603	Distal arthrogryposis type 7	14		1.19628	0.920721	0.835926	1		0.22548	0.530378	0.172683	0.90172		0.33993	0.633271	0.988268
DOID:0111607	Distal arthrogryposis type 3	19		1.33994	0.802344	0.746301	1		0.118415	0.905638	0.189543	0.709545		-0.196357	-0.408574	1
DOID:0111609	Distal arthrogryposis type 6	12		Inf	0.0945866	0	1		0.398022	0.134916	0.201867	0.844294		0.422948	0.791318	0.949437
DOID:0111619	Combined D-2- and L-2-hydroxyglutaric aciduria	10		0.717706	1	1.39333	1		0.152214	0.934889	0.132397	1		0.355556	0.651539	0.988268
DOID:0111621	Temtamy syndrome	37		2.05133	0.2746	0.487488	1		0.18217	0.289859	0.0585661	1		-0.567015	-1.2798	0.506305
DOID:0111627	DOORS syndrome	23		1.72286	0.536416	0.580431	1		0.195308	0.437341	0.0691447	1		0.514998	1.01053	0.856301
DOID:0111664	Ectodermal dysplasia 1	35		0.402767	1	2.48283	0.0708724		0.106344	0.772283	0.337067	0.00609017		-0.593238	-1.32203	0.273251
DOID:0111669	Hyaline fibromatosis syndrome	27		0.695898	1	1.43699	0.927021		0.135013	0.683992	0.129255	0.871273		0.55528	1.10123	0.78648
DOID:0111670	Primary hyperoxaluria type 1	266		2.0215	9.07805e-05	0.494682	1		0.159555	4.61856e-05	0.144954	0.00043894		-0.193598	-0.613722	1
DOID:0111671	Primary hyperoxaluria type 2	35		1.38256	0.62593	0.723294	1		0.107556	0.765964	0.158259	0.578491		0.444433	0.917732	0.903901
DOID:0111672	Primary hyperoxaluria type 3	14		2.87143	0.40588	0.348259	1		0.20921	0.591256	0.072545	1		-0.379586	-0.775577	0.933441
DOID:0111678	Hereditary folate malabsorption	24		0.797472	1	1.25396	1		0.0814292	1	0.253332	0.236361		-0.403881	-0.835167	0.933441
DOID:0111687	Potocki-Shaffer syndrome	22		0.478385	1	2.09037	0.409939		0.0845114	1	0.205364	0.543016		-0.325976	-0.686223	0.974405
DOID:0111704	Chromosome 2q37 deletion syndrome	24		11.01	0.0301201	0.0908262	1		0.323178	0.0603432	0.0512403	1		0.61532	1.20966	0.616298
DOID:0111712	Kagami-Ogata syndrome	41		9.33721	0.00130115	0.107098	1		0.522951	1.59259e-08	0.00477362	1		0.841926	1.76826	0.000445578
DOID:0111713	Temple syndrome	15		Inf	0.0512849	0	1		0.403285	0.0670005	0.0717497	1		0.596157	1.11256	0.782681
DOID:0111715	Schaaf-Yang syndrome	11		1.27601	0.920721	0.783693	1		0.324809	0.313017	0.0445626	1		0.695361	1.28292	0.595686
DOID:0111723	Jacobsen Syndrome	17		2.23334	0.465292	0.447761	1		0.207521	0.52037	0.0103087	1		0.765961	1.42935	0.264169
DOID:0111724	Geleophysic dysplasia	12		0.669852	1	1.49287	1		0.208254	0.664907	0.147837	1		0.357665	0.668355	0.983876
DOID:0111734	aminoglycoside-induced deafness	10		1.91414	0.709195	0.522427	1		0.224691	0.67283	0.216836	0.854654		0.271617	0.484137	1
DOID:0111755	Leber hereditary optic neuropathy and dystonia	16		0.372088	1	2.68753	0.301005		0.0589495	1	0.376329	0.0891105		0.367926	0.68027	0.974405
DOID:0111765	X-linked cardiac valvular dysplasia	10		1.91414	0.709195	0.522427	1		0.297313	0.434196	0.257878	0.716939		0.504867	0.893468	0.916897
DOID:0111780	TARP syndrome	75		4.65356	0.000209605	0.214889	1		0.416191	5.86005e-10	0.00538189	1		0.759604	1.69093	0.00292949
DOID:0111788	Melnick-Needles syndrome	16		0.797492	1	1.25393	1		0.061343	1	0.151949	0.927294		0.392911	0.757177	0.961312
DOID:0111798	X-linked nephrolithiasis type I	25		3.50987	0.149349	0.284911	1		0.27609	0.134445	0.217168	0.393014		0.287306	0.572081	1
DOID:0111799	Syndromic microphthalmia 1	10		Inf	0.149349	0	1		0.437031	0.134114	0.162581	1		0.393281	0.712147	0.974405
DOID:0111812	Syndromic microphthalmia 10	21		2.87165	0.2746	0.348232	1		0.270135	0.219506	0.124284	0.958331		0.483069	0.940796	0.889081
DOID:0111822	CHILD syndrome	14		1.75466	0.662476	0.569909	1		0.337933	0.199153	0.111119	1		0.408526	0.766448	0.954794
DOID:0111824	Aarskog syndrome	10		4.30753	0.405195	0.232152	1		0.247615	0.591256	0.143706	1		0.301424	0.551245	1
DOID:0111842	Keipert syndrome	11		4.78614	0.34056	0.208937	1		0.338412	0.285599	0.162581	0.980562		0.36494	0.674281	0.977872
DOID:0111866	Trichothiodystrophy	46		2.66719	0.0830951	0.374926	1		0.222138	0.084522	0.152809	0.446659		0.21871	0.464963	1
DOID:0111875	MLS syndrome	11		Inf	0.123032	0	1		0.488299	0.0509755	0.160438	0.988112		0.495584	0.919489	0.889081
DOID:0111931	syndactyly-telecanthus-anogenital and renal malformations syndrome	11		0.837376	1	1.19421	1		0.136518	0.960322	0.264853	0.648338		0.356978	0.64519	0.989336
DOID:0111947	Immunodeficiency 21	10		0.478446	1	2.0901	0.832703		0.056371	1	0.417582	0.179392		-0.595638	-1.18345	0.688306
DOID:0111962	Combined immunodeficiency	11		1.27601	0.920721	0.783693	1		0.223056	0.644906	0.135669	1		-0.663598	-1.29879	0.654587
DOID:0111989	Immunodeficiency 35	12		0.239199	1	4.18062	0.145413		0.0118084	1	0.423159	0.103412		-0.830081	-1.69995	0.210658
DOID:0112009	Pituitary adenoma 1	12		Inf	0.0945866	0	1		0.39104	0.146651	0.299852	0.44481		0.387536	0.718113	0.974405
DOID:070355	Multisystem proteinopathy	10		4.30753	0.405195	0.232152	1		0.301386	0.416245	0.111182	1		0.601142	1.09006	0.773884
DOID:10003	Sensorineural hearing loss	121		1.27644	0.44518	0.783428	1		0.072242	0.577574	0.0555272	0.927294		0.532816	1.24127	0.453392
DOID:10016	Multiple endocrine neoplasia type 2B	26		2.01011	0.400009	0.497484	1		0.177365	0.471818	0.139381	0.828699		0.219517	0.4345	1
DOID:10017	Multiple endocrine neoplasia type 1	26		3.6694	0.127098	0.272524	1		0.289241	0.0940338	0.09415	1		0.420157	0.853979	0.93076
DOID:1003	Pelvic inflammatory disease	18		1.24414	0.858345	0.803769	1		0.111014	0.950035	0.112989	1		0.376476	0.716264	0.974405
DOID:10041	Dysplastic nevus syndrome	15		3.11077	0.351339	0.321464	1		0.189686	0.650645	0.108788	1		0.286883	0.539678	1
DOID:10112	Sleeping sickness	52		0.985145	0.981349	1.01508	1		0.0637282	0.959371	0.0965312	0.848142		-0.273642	-0.664622	1
DOID:10126	Keratoconus	31		0.757515	1	1.32011	1		0.00764308	1	0.195897	0.388849		-0.84196	-1.88335	0.00434686
DOID:10159	Osteonecrosis	32		0.478334	1	2.09059	0.229106		0.0293194	1	0.265511	0.0899161		-0.679674	-1.52982	0.174169
DOID:1019	Osteomyelitis	35		0.506465	1	1.97447	0.251823		0.013858	1	0.278392	0.0463825		-0.77576	-1.74457	0.0172717
DOID:10211	Cholelithiasis	15		3.11077	0.351339	0.321464	1		0.573463	0.00112218	0.0228631	1		0.730666	1.36273	0.472862
DOID:1024	Leprosy	28		0.309477	1	3.23126	0.0281371		0.0311806	1	0.325991	0.030895		-0.592455	-1.26372	0.624512
DOID:10242	Ehrlichiosis	14		0.861294	1	1.16104	1		0.136075	0.908943	0.233745	0.648338		0.281365	0.515717	1
DOID:10283	Prostate cancer	70		1.61559	0.2746	0.618968	1		0.107212	0.478281	0.0428568	1		0.272562	0.603286	1
DOID:10314	Endocarditis	32		0.913476	1	1.09472	1		0.0749993	0.982375	0.0465494	1		-0.381805	-0.850919	0.93076
DOID:10348	Blepharophimosis	12		2.39277	0.536416	0.417926	1		0.223434	0.60462	0.0907913	1		0.528467	0.983569	0.856301
DOID:10376	Amblyopia	20		1.91429	0.509444	0.522388	1		0.334939	0.0875134	0.0401592	1		0.645298	1.23499	0.590154
DOID:10426	Klippel-Feil syndrome	11		2.15345	0.621007	0.464371	1		0.527295	0.0256383	0.0686555	1		0.614546	1.15301	0.708961
DOID:10457	Legionnaires' disease	54		2.75294	0.0512849	0.363248	1		0.204859	0.0846326	0.109483	0.729788		0.260621	0.561346	1
DOID:10459	Common cold	35		0.451736	1	2.21368	0.14069		0.0117117	1	0.238346	0.128921		-0.629191	-1.39251	0.283606
DOID:10460	Nasopharyngitis	15		0.957001	1	1.04493	1		0.136655	0.897222	0.128782	1		0.556158	1.0712	0.801427
DOID:10487	Hirschsprung's disease	29		0.909128	1	1.09995	1		0.117507	0.769491	0.0518112	1		0.420232	0.832057	0.945841
DOID:10488	Imperforate anus	15		1.316	0.844707	0.759879	1		0.222575	0.51873	0.0805432	1		0.522624	0.955877	0.889081
DOID:10534	Stomach cancer	35		1.61527	0.468267	0.619093	1		0.128128	0.622797	0.0482115	1		-0.390477	-0.872787	0.933441
DOID:10554	Meningoencephalitis	29		0.388633	1	2.57312	0.0992096		0.027002	1	0.271271	0.105466		-0.569349	-1.22683	0.569318
DOID:1056	Oculocerebrorenal syndrome	68		1.84654	0.157307	0.541554	1		0.175737	0.102332	0.054505	1		0.419519	0.931486	0.904033
DOID:10573	Osteomalacia	21		0.35877	1	2.7873	0.149789		0.0164366	1	0.410654	0.012701		-0.775486	-1.62293	0.122628
DOID:10579	Leukodystrophy	45		0.956984	1	1.04495	1		0.0483506	1	0.130547	0.648338		0.417638	0.875217	0.944128
DOID:10581	Metachromatic leukodystrophy	21		1.1963	0.87195	0.835912	1		0.0978941	0.961688	0.148337	0.864023		0.350844	0.685308	0.988268
DOID:10582	Refsum disease	22		3.03124	0.229715	0.329898	1		0.304641	0.111539	0.0436177	1		0.558175	1.09871	0.769473
DOID:10584	Retinitis pigmentosa	53		2.05844	0.157307	0.485805	1		0.205018	0.0896514	0.0652703	1		0.416524	0.881758	0.933441
DOID:10587	Krabbe disease	26		0.903814	1	1.10642	1		0.100264	0.908388	0.140944	0.818141		0.349304	0.704576	0.977872
DOID:10588	Adrenoleukodystrophy	37		0.996882	0.981349	1.00313	1		0.131138	0.575818	0.152254	0.592607		-0.28136	-0.659996	0.991173
DOID:1059	Intellectual disability	910		2.11418	2.64446e-18	0.472997	1		0.148619	9.68567e-16	0.00100497	1		0.584138	1.55116	1.36394e-06
DOID:10591	pre-eclampsia	15		0.318928	1	3.1355	0.208612		0.0376679	1	0.392153	0.0826927		-0.645331	-1.29592	0.653288
DOID:10600	Chronic tic disorder	14		Inf	0.063217	0	1		0.507779	0.0109338	0.000674389	1		0.899108	1.65533	0.0207804
DOID:10608	Celiac disease	12		0.669852	1	1.49287	1		0.063657	1	0.193034	0.874904		-0.874404	-1.74564	0.0888729
DOID:10609	Rickets	35		0.568054	1	1.7604	0.417646		0.0360517	1	0.248749	0.100742		-0.516346	-1.17594	0.631185
DOID:10629	Microphthalmia	59		1.28617	0.605652	0.777501	1		0.12088	0.446226	0.0661197	1		0.331376	0.719539	0.991173
DOID:10632	Wolfram syndrome	36		1.43574	0.58847	0.696503	1		0.190098	0.272282	0.0414154	1		0.524634	1.09507	0.758852
DOID:10652	Alzheimer's disease	224		1.75711	0.00812761	0.569117	1		0.222125	2.1608e-08	0.00571247	1		0.639782	1.58494	0.0027946
DOID:10690	Mastitis	36		0.534606	1	1.87054	0.319568		0.0584471	1	0.228658	0.14764		-0.391937	-0.876517	0.926964
DOID:1070	Primary open angle glaucoma	11		Inf	0.123032	0	1		0.344098	0.272282	0.0472866	1		0.579304	1.05935	0.80952
DOID:1074	Kidney failure	33		1.1006	0.910078	0.908595	1		0.134641	0.60484	0.0589772	1		0.659563	1.35114	0.366878
DOID:10754	Otitis media	22		0.837353	1	1.19424	1		0.0525651	1	0.136231	0.906004		-0.486358	-0.993626	0.856301
DOID:10763	Hypertension	660		0.702012	1	1.42448	0.000281175		0.0164933	0.982804	0.0914173	0.000488858		-0.444183	-1.53009	0.000161689
DOID:10772	Thrombotic thrombocytopenic purpura	14		0.861294	1	1.16104	1		0.101083	1	0.0883129	1		0.581425	1.07383	0.804468
DOID:10841	Eastern equine encephalitis	10		4.30753	0.405195	0.232152	1		0.402065	0.194362	0.0150746	1		0.847985	1.55743	0.170686
DOID:10844	Japanese encephalitis	11		0.106303	1	9.4071	0.0180723		0.0352005	1	0.544618	0.0199135		-0.800677	-1.59323	0.382092
DOID:1085	Edwards syndrome	15		1.91422	0.595554	0.522407	1		0.186018	0.664907	0.0846028	1		-0.386932	-0.785368	0.944128
DOID:10871	Age related macular degeneration	41		0.374266	1	2.6719	0.0224592		0.0163505	1	0.264965	0.0357967		-0.672281	-1.57212	0.161595
DOID:10873	Kuhnt-Junius degeneration	13		0.212622	1	4.70319	0.0801314		0.00404633	1	0.400049	0.111872		-0.92891	-1.89799	0.00222997
DOID:10881	hand, foot and mouth disease	22		1.62711	0.598849	0.614586	1		0.161728	0.622628	0.175535	0.709545		-0.545243	-1.1084	0.762264
DOID:10892	Hypospadias	32		0.615079	1	1.62581	0.585485		0.126028	0.672688	0.286711	0.0528029		-0.292735	-0.623779	1
DOID:10907	Microcephaly	331		2.00147	9.642e-06	0.499633	1		0.134873	0.000174389	0.038323	0.848142		0.392051	1.0053	0.84354
DOID:10908	Hydrocephalus	120		1.21066	0.536416	0.825993	1		0.0662065	0.661326	0.0163149	1		0.455015	1.08621	0.707245
DOID:10914	Amnestic disorder	74		2.24675	0.0573673	0.445087	1		0.361602	2.69523e-07	0.00228763	1		0.749533	1.69621	0.00292949
DOID:10923	Sickle cell anemia	29		0.782959	1	1.27721	1		0.0953205	0.908388	0.205424	0.36701		-0.709225	-1.50273	0.190068
DOID:10937	Impulse control disorder	22		1.02539	0.981349	0.975235	1		0.399647	0.0126327	0.0587296	1		0.702414	1.38955	0.370176
DOID:1094	Attention deficit hyperactivity disorder	242		3.39119	1.49207e-10	0.294882	1		0.323215	3.90025e-20	0.00200994	1		0.704636	1.76101	3.08795e-06
DOID:10952	Nephritis	23		0.521876	1	1.91617	0.492535		0.051637	1	0.204419	0.521982		-0.441399	-0.931626	0.901572
DOID:10969	Hemiplegia	14		0.637943	1	1.56754	1		0.223752	0.535903	0.251353	0.570743		0.525428	0.983105	0.856301
DOID:10983	Alport syndrome	27		0.695898	1	1.43699	0.927021		0.0228969	1	0.143114	0.790227		-0.737937	-1.60016	0.117388
DOID:1100	Ovarian disease	654		0.756485	1	1.3219	0.00761623		0.00222285	1	0.104347	4.24274e-05		-0.516055	-1.75375	3.08201e-08
DOID:11030	Corneal edema	10		0.318955	1	3.13524	0.415376		0.020192	1	0.382979	0.261406		-0.831176	-1.64263	0.221901
DOID:11054	Urinary bladder cancer	23		1.72286	0.536416	0.580431	1		0.22641	0.305474	0.0197424	1		0.526184	1.03328	0.828537
DOID:11077	Brucellosis	24		0.669807	1	1.49297	0.903562		0.0550222	1	0.193774	0.562568		-0.665983	-1.41476	0.350789
DOID:11100	Q fever	20		0.888629	1	1.12533	1		0.0966889	0.979282	0.173516	0.753411		-0.382788	-0.772643	0.948849
DOID:11101	Trench fever	13		0.143506	1	6.96834	0.0204896		0.0259706	1	0.494757	0.0221415		-0.82091	-1.60759	0.145968
DOID:11111	Hydronephrosis	15		3.11077	0.351339	0.321464	1		0.291476	0.28038	0.0177007	1		0.827516	1.55827	0.0777309
DOID:11119	Gilles de la Tourette syndrome	50		2.94098	0.0512849	0.340023	1		0.310786	0.00131591	0.0145985	1		0.600082	1.27353	0.448374
DOID:1115	Sarcoma	34		2.23367	0.234274	0.447693	1		0.195528	0.272282	0.0381368	1		0.66002	1.36043	0.327266
DOID:1116	Pertussis	21		0.526235	1	1.90029	0.550305		0.0445078	1	0.194549	0.630517		-0.352622	-0.730116	0.954623
DOID:11162	Respiratory failure	49		0.637801	1	1.56789	0.459462		0.028483	1	0.119719	0.696695		-0.510994	-1.21526	0.506305
DOID:11164	Band keratopathy	10		0.717706	1	1.39333	1		0.0965302	1	0.17198	0.974706		0.407473	0.73528	0.974405
DOID:11193	Syndactyly	36		0.846529	1	1.18129	1		0.0939605	0.85337	0.0581297	1		0.404386	0.82827	0.954255
DOID:11198	DiGeorge syndrome	54		2.75294	0.0512849	0.363248	1		0.215384	0.0603432	0.0553734	1		0.459615	0.973539	0.867928
DOID:11199	Hypoparathyroidism	37		1.48894	0.536416	0.671619	1		0.119787	0.655135	0.130282	0.743428		-0.569415	-1.30164	0.477454
DOID:11200	T cell deficiency	20		0.3914	1	2.55493	0.237999		0.0428964	1	0.301267	0.161042		-0.541834	-1.13209	0.755659
DOID:11247	Disseminated intravascular coagulation	10		0.478446	1	2.0901	0.832703		0.101923	1	0.2442	0.757387		0.55046	1.00413	0.842722
DOID:11249	Vitamin K deficiency bleeding	11		0.837376	1	1.19421	1		0.0457971	1	0.182319	0.928247		-0.858147	-1.70413	0.185906
DOID:11256	Typhus	15		0.546768	1	1.82893	0.792186		0.0756638	1	0.261306	0.477977		0.518598	0.982947	0.860438
DOID:11260	Rabies	46		0.621858	1	1.60809	0.440776		0.274847	0.0133705	0.118097	0.731614		0.750082	1.59372	0.0605853
DOID:11263	Chlamydia	23		0.621954	1	1.60784	0.792186		0.108021	0.904434	0.169113	0.725423		-0.487029	-1.01316	0.828537
DOID:11294	Arteriovenous malformation	21		0.777542	1	1.2861	1		0.031787	1	0.195306	0.625948		-0.794152	-1.64498	0.0930382
DOID:11335	Sarcoidosis	37		0.202285	1	4.94351	0.000120625		0.0138948	1	0.400469	0.000257811		-0.785961	-1.72931	0.0121308
DOID:11338	Tetanus	115		1.35639	0.351339	0.737253	1		0.276613	1.28337e-06	0.0197424	1		0.776923	1.81591	1.50958e-05
DOID:11383	Cryptorchidism	42		2.39345	0.145201	0.417807	1		0.191844	0.217296	0.0106372	1		0.733117	1.52013	0.118877
DOID:114	Heart disease	767		0.661881	1	1.51084	1.97964e-06		2.64466e-05	1	0.0950607	5.52186e-05		-0.507532	-1.72414	1.70857e-08
DOID:11405	Diphtheria	22		0.574097	1	1.74187	0.677489		0.0921268	0.979282	0.292173	0.148004		-0.269186	-0.573501	0.991173
DOID:11476	Osteoporosis	184		0.488081	1	2.04884	6.05696e-05		0.00875383	1	0.180168	0.000257811		-0.603827	-1.84461	0.000627136
DOID:1148	Polydactyly	121		1.66712	0.102353	0.599837	1		0.159421	0.0252567	0.0690391	0.767225		0.397372	0.94748	0.889081
DOID:11504	Autonomic neuropathy	27		1.67503	0.5191	0.597004	1		0.319421	0.0426022	0.0562579	1		0.648369	1.27156	0.508756
DOID:11573	Listeriosis	25		0.518241	1	1.9296	0.440776		0.0260193	1	0.232762	0.30391		-0.764537	-1.71689	0.0888729
DOID:11612	Polycystic ovary syndrome	60		0.888572	1	1.1254	1		0.108931	0.530378	0.0563763	1		0.436779	0.946622	0.904033
DOID:11613	Hyperandrogenism	32		1.05273	0.946601	0.949911	1		0.0851152	0.934889	0.0736803	1		0.555146	1.11802	0.746376
DOID:11665	Patau syndrome	11		4.78614	0.34056	0.208937	1		0.2861	0.421056	0.250914	0.704968		0.393777	0.733561	0.965193
DOID:11719	Oculopharyngeal muscular dystrophy	15		1.91422	0.595554	0.522407	1		0.254417	0.392844	0.0877023	1		0.44049	0.835773	0.933441
DOID:11725	Cornelia de Lange syndrome	33		1.1006	0.910078	0.908595	1		0.175227	0.374063	0.24751	0.121292		-0.201613	-0.451203	1
DOID:11726	Emery-Dreifuss muscular dystrophy	19		1.03675	0.981349	0.964556	1		0.135787	0.823611	0.0844803	1		0.314758	0.611426	0.991173
DOID:11729	Lyme disease	30		0.204947	1	4.87932	0.000829842		0.0603512	1	0.376542	0.00365513		-0.698521	-1.48845	0.161595
DOID:11758	Iron deficiency anemia	47		0.499062	1	2.00376	0.129275		0.000542156	1	0.22975	0.0662704		-0.801396	-1.83477	0.00395927
DOID:11782	Astigmatism	11		2.15345	0.621007	0.464371	1		0.242828	0.570277	0.0374749	1		0.735937	1.34158	0.484149
DOID:118	Pericardial effusion	26		0.478365	1	2.09046	0.319568		0.132692	0.71964	0.243483	0.236361		-0.664445	-1.40376	0.254723
DOID:11830	Myopia	60		0.888572	1	1.1254	1		0.0543134	0.983884	0.103396	0.731614		-0.442564	-1.11937	0.624512
DOID:11831	Cortical blindness	14		1.75466	0.662476	0.569909	1		0.21364	0.575436	0.16426	0.926444		-0.430214	-0.890599	0.892416
DOID:11836	Clubfoot	23		0.89717	1	1.11462	1		0.0742886	1	0.164234	0.743428		0.366339	0.726719	0.974405
DOID:1184	Nephrotic syndrome	18		0.957	1	1.04493	1		0.200082	0.526646	0.188437	0.731614		0.318712	0.6002	1
DOID:11870	Pick's disease	29		2.29741	0.2746	0.435274	1		0.308332	0.0426022	0.00895218	1		0.676728	1.38133	0.370176
DOID:11914	Gastroparesis	10		0.717706	1	1.39333	1		0.363787	0.268541	0.148363	1		0.647504	1.1532	0.713643
DOID:11934	Head and neck cancer	12		0.669852	1	1.49287	1		0.0760076	1	0.25767	0.629633		0.383073	0.701623	0.974405
DOID:11963	Esophagitis	15		0.957001	1	1.04493	1		0.180874	0.683992	0.185333	0.818141		-0.449091	-0.893993	0.876546
DOID:11971	Synostosis	14		0.861294	1	1.16104	1		0.12432	0.956163	0.211375	0.743428		-0.719339	-1.51848	0.402177
DOID:11976	Botulism	37		5.42628	0.0178217	0.184288	1		0.494471	8.90061e-07	0.000502486	1		0.871857	1.78087	0.000132687
DOID:11983	Prader-Willi syndrome	67		3.08602	0.012299	0.324042	1		0.300367	0.000163324	0.0066381	1		0.762806	1.67442	0.00407596
DOID:11984	Hypertrophic cardiomyopathy	44		3.73405	0.0332822	0.267806	1		0.235486	0.0670005	0.139504	0.592766		0.208801	0.441222	1
DOID:11991	Osteopoikilosis	12		2.39277	0.536416	0.417926	1		0.205464	0.672688	0.15983	0.96805		0.383694	0.71145	0.974405
DOID:1205	Allergic disease	252		0.433675	1	2.30587	1.18724e-08		0.0137806	1	0.203291	1.58284e-07		-0.55988	-1.73075	0.000630069
DOID:12053	Cryptococcosis	15		0.717689	1	1.39336	1		0.062742	1	0.144396	0.9647		-0.536222	-1.06712	0.80952
DOID:1206	Rett syndrome	179		3.81245	6.38769e-09	0.262298	1		0.29885	2.11763e-12	0.00200994	1		0.68743	1.66297	0.000522513
DOID:12134	Factor VIII deficiency	10		0.318955	1	3.13524	0.415376		0.0906617	1	0.420308	0.173061		-0.865728	-1.72074	0.21135
DOID:12140	Chagas disease	51		0.683381	1	1.46331	0.5818		0.0512365	1	0.126658	0.617996		-0.577655	-1.39566	0.296613
DOID:12169	Carpal tunnel syndrome	14		0.637943	1	1.56754	1		0.243188	0.46605	0.156787	0.953591		0.705871	1.31462	0.534495
DOID:12176	Goiter	31		2.48895	0.200939	0.401776	1		0.212202	0.245515	0.00895218	1		0.723619	1.48614	0.165322
DOID:12185	Otosclerosis	15		0.418613	1	2.38884	0.440776		0.0535703	1	0.303782	0.290616		-0.347451	-0.740147	0.933441
DOID:12205	Dengue disease	33		0.152995	1	6.53617	2.67293e-05		0.0266714	1	0.507977	3.75847e-06		-0.804527	-1.69929	0.0260643
DOID:12215	Oligohydramnios	12		0.669852	1	1.49287	1		0.0896409	1	0.208161	0.816569		-0.524174	-1.06937	0.810793
DOID:1222	Cartilage disease	12		0.159459	1	6.27122	0.041134		0.0814027	1	0.547101	0.0116172		-0.607046	-1.22587	0.689915
DOID:12259	Hemophilia B	12		0.478436	1	2.09014	0.738095		0.00219507	1	0.323614	0.349554		-0.856163	-1.66989	0.123852
DOID:1227	Neutropenia	61		0.980906	0.983982	1.01947	1		0.0642855	0.919307	0.166875	0.188882		-0.497626	-1.24933	0.417725
DOID:12270	Coloboma	59		1.53851	0.373071	0.649978	1		0.154778	0.240506	0.0830689	0.906004		0.301029	0.645738	1
DOID:12271	Aniridia	13		2.63209	0.468267	0.379926	1		0.295096	0.321193	0.0830689	1		0.617703	1.17119	0.708961
DOID:12306	Vitiligo	14		0.358808	1	2.78701	0.323814		0.0231011	1	0.3609	0.159161		-0.673267	-1.30445	0.676887
DOID:12336	Male infertility	146		1.31352	0.34056	0.761313	1		0.0620731	0.631821	0.0987093	0.275798		0.350029	0.833139	0.967252
DOID:12337	Varicocele	16		0.797492	1	1.25393	1		0.0826986	1	0.134772	0.980562		-0.666348	-1.35017	0.572731
DOID:12347	Osteogenesis imperfecta	35		0.568054	1	1.7604	0.417646		0.0275793	1	0.140286	0.70726		-0.495408	-1.08315	0.776197
DOID:12361	Graves' disease	19		0.347906	1	2.87434	0.167902		0.000542156	1	0.318212	0.138637		-0.875972	-1.77701	0.0438469
DOID:12365	Malaria	233		0.592495	1	1.68778	0.00157128		0.00808121	1	0.139128	0.00238422		-0.515134	-1.58634	0.00848401
DOID:12384	Dysentery	13		0.765603	1	1.30616	1		0.0898585	1	0.156116	0.959934		0.580939	1.08451	0.782681
DOID:12385	Shigellosis	11		2.15345	0.621007	0.464371	1		0.258933	0.519434	0.0740446	1		0.742451	1.35951	0.484968
DOID:12388	Neurohypophyseal diabetes insipidus	15		1.91422	0.595554	0.522407	1		0.537216	0.00309153	0.043547	1		0.797547	1.52321	0.204019
DOID:12399	Pathological gambling	11		0.837376	1	1.19421	1		0.330814	0.298062	0.142952	1		0.624666	1.13069	0.758852
DOID:1240	Leukemia	80		1.64896	0.200939	0.606444	1		0.119691	0.317005	0.101583	0.61094		0.430178	0.966021	0.890935
DOID:12510	Retinal ischemia	11		0.398698	1	2.50817	0.550644		0.0691291	1	0.299408	0.504932		-0.882798	-1.76188	0.121926
DOID:12554	hemolytic-uremic syndrome	13		0.765603	1	1.30616	1		0.151338	0.87521	0.130046	1		0.825248	1.5254	0.224608
DOID:12580	Cri-Du-Chat syndrome	24		1.81861	0.482289	0.549872	1		0.295673	0.102332	0.0275045	1		0.612205	1.19284	0.632901
DOID:12583	Velocardiofacial syndrome	40		2.25659	0.178863	0.443146	1		0.196771	0.216845	0.0718158	1		-0.465384	-1.07858	0.762279
DOID:12678	Hypercalcemia	41		1.30513	0.662476	0.766205	1		0.137058	0.501147	0.0559337	1		0.6025	1.22364	0.576655
DOID:12679	Nephrocalcinosis	15		1.316	0.844707	0.759879	1		0.128986	0.921368	0.143663	0.966498		0.435416	0.827668	0.945471
DOID:12685	Mixed receptive-expressive language disorder	11		2.15345	0.621007	0.464371	1		0.384024	0.19392	0.0869024	1		-0.472077	-0.951294	0.843599
DOID:12698	Gynecomastia	12		2.39277	0.536416	0.417926	1		0.242661	0.53365	0.0582752	1		0.787924	1.47115	0.303041
DOID:127	Leiomyoma	63		1.29499	0.579394	0.772207	1		0.109425	0.511545	0.102751	0.716939		0.494509	1.06786	0.792668
DOID:1270	Hereditary hemorrhagic telangiectasia	26		0.478365	1	2.09046	0.319568		0.0157073	1	0.241454	0.244072		-0.825128	-1.77016	0.017366
DOID:12700	Hyperprolactinemia	25		1.91436	0.439093	0.522368	1		0.441543	0.00122046	0.0103935	1		0.783118	1.55742	0.110743
DOID:12704	Ataxia telangiectasia	16		Inf	0.0436819	0	1		0.334735	0.154442	0.187183	0.7844		0.412745	0.787163	0.945841
DOID:12705	Friedreich ataxia	21		4.54749	0.137296	0.219901	1		0.270625	0.218784	0.0823416	1		0.461959	0.895636	0.922664
DOID:12712	Nephronophthisis	55		2.44696	0.0741035	0.40867	1		0.214575	0.0593621	0.117437	0.650527		0.263028	0.559944	1
DOID:12714	Ellis-Van Creveld syndrome	42		1.53154	0.468267	0.652939	1		0.172857	0.285599	0.12738	0.709545		0.263086	0.552734	1
DOID:1272	Telangiectasis	28		1.43569	0.646713	0.696527	1		0.154994	0.557158	0.0851317	1		-0.549507	-1.22173	0.624512
DOID:12798	Mucopolysaccharidosis	31		0.580894	1	1.72148	0.501563		0.0882789	0.92695	0.216752	0.264908		-0.310081	-0.670383	0.991173
DOID:12835	Quadriplegia	17		0.683505	1	1.46305	1		0.120654	0.92175	0.235198	0.532529		0.474044	0.916365	0.89773
DOID:12849	Autistic disorder	542		3.14322	8.52477e-22	0.318145	1		0.260247	1.32731e-29	0.000780176	1		0.674357	1.76164	1.70857e-08
DOID:12858	Huntington's disease	94		1.5668	0.209942	0.638243	1		0.243402	0.000363682	0.00815879	1		0.658372	1.49187	0.0574148
DOID:12859	Choreatic disease	58		5.0767	0.00123281	0.196978	1		0.3309	9.5296e-05	0.00228763	1		0.76525	1.64265	0.00876818
DOID:1289	Neurodegenerative disease	1738		1.11123	0.161286	0.899904	1		0.040981	0.0358513	0.000515709	1		0.420586	1.11826	0.263007
DOID:12930	Dilated cardiomyopathy	23		1.72286	0.536416	0.580431	1		0.185483	0.487807	0.0218978	1		0.750167	1.46132	0.210883
DOID:12960	Acrocephalosyndactylia	18		1.24414	0.858345	0.803769	1		0.101723	0.979282	0.151773	0.90172		0.231281	0.450064	1
DOID:12995	Conduct disorder	32		1.22292	0.795179	0.817717	1		0.202297	0.271973	0.067029	1		0.744386	1.52217	0.0967375
DOID:13025	Retinopathy of prematurity	12		0.341729	1	2.92629	0.373586		0.00404633	1	0.317783	0.374357		-0.883587	-1.78359	0.039493
DOID:13034	Relapsing fever	15		0.119578	1	8.36273	0.0048225		0.00203639	1	0.475143	0.0159123		-0.899928	-1.76611	0.0176246
DOID:1307	Dementia	572		1.18174	0.212598	0.846211	1		0.11121	3.10605e-05	0.00326191	1		0.541703	1.42235	0.00889719
DOID:13088	Periventricular leukomalacia	18		0.751857	1	1.33004	1		0.099836	0.982375	0.21167	0.62556		0.58474	1.13577	0.711905
DOID:1312	Focal segmental glomerulosclerosis	13		1.59512	0.746324	0.626912	1		0.156154	0.85337	0.161308	0.956687		0.337172	0.608975	0.988268
DOID:13141	Uveitis	34		0.199232	1	5.01927	0.000233229		0.00806622	1	0.396906	0.000575098		-0.817327	-1.79144	0.0341101
DOID:13148	Acute cystitis	45		0.867223	1	1.15311	1		0.124145	0.540995	0.136555	0.602016		0.465534	0.967989	0.876751
DOID:13189	Gout	25		0.717656	1	1.39342	1		0.0928621	0.956163	0.123977	0.926444		0.630566	1.25325	0.583246
DOID:13223	Uterine fibroid	37		1.13107	0.854197	0.88412	1		0.105993	0.758278	0.0898903	0.974706		0.514421	1.05638	0.801427
DOID:1324	Lung cancer	63		2.03466	0.125311	0.491483	1		0.153827	0.229166	0.0623542	1		0.31944	0.696467	1
DOID:13250	Diarrhea	214		0.544457	1	1.83669	0.000313942		0.0164363	1	0.144707	0.00248065		-0.52757	-1.61219	0.0119052
DOID:13258	Typhoid fever	27		0.281364	1	3.55412	0.0180723		0.0386268	1	0.444203	0.000593464		-0.737738	-1.55771	0.126477
DOID:13268	Porphyria	11		2.15345	0.621007	0.464371	1		0.293216	0.403908	0.0958738	1		0.365375	0.669339	0.974405
DOID:13270	Erythropoietic protoporphyria	35		0.809716	1	1.235	1		0.0541064	1	0.119719	0.832977		0.411859	0.836474	0.944128
DOID:1328	Rift Valley fever	11		0.574147	1	1.74171	1		0.160782	0.893062	0.219705	0.810574		-0.235669	-0.475197	1
DOID:13316	Exocrine pancreatic insufficiency	15		6.7008	0.157307	0.149236	1		0.271017	0.333599	0.109947	1		0.73208	1.39331	0.409086
DOID:13317	Hyperinsulinemic hypoglycemia	34		1.00051	0.981349	0.999492	1		0.0951355	0.864873	0.120744	0.836646		-0.432578	-0.977118	0.860438
DOID:13359	Ehlers-Danlos syndrome	51		0.334685	1	2.98789	0.00227021		0.013858	1	0.286734	0.0040736		-0.72636	-1.7962	0.0176678
DOID:13366	Stiff-Person syndrome	26		11.9679	0.0177972	0.083557	1		0.535289	1.41579e-05	0.00228763	1		0.834377	1.67565	0.0172717
DOID:13371	Scrub typhus	13		0.558229	1	1.79138	0.894878		0.0474188	1	0.248484	0.62556		0.377191	0.698089	0.974405
DOID:13372	Alpha 1-antitrypsin deficiency	23		0.521876	1	1.91617	0.492535		0.00982492	1	0.194277	0.586619		-0.747598	-1.51737	0.190068
DOID:13374	Fibrodysplasia ossificans progressiva	21		0.637914	1	1.56761	0.887819		0.045288	1	0.183791	0.68981		-0.73038	-1.49245	0.273251
DOID:13378	Kawasaki disease	11		1.27601	0.920721	0.783693	1		0.0668739	1	0.207237	0.854654		-0.425393	-0.891846	0.876546
DOID:13381	Pernicious anemia	26		1.29885	0.762562	0.769909	1		0.268018	0.139597	0.0732816	1		0.495596	0.992844	0.856301
DOID:1339	Diamond-Blackfan anemia	13		2.63209	0.468267	0.379926	1		0.304646	0.298062	0.202046	0.810574		0.357992	0.670089	0.974405
DOID:13413	Hepatic encephalopathy	23		0.621954	1	1.60784	0.792186		0.0426452	1	0.291746	0.134036		-0.503727	-1.02917	0.828537
DOID:13482	Proteus syndrome	20		2.71206	0.31316	0.368723	1		0.310431	0.130673	0.139752	0.925069		0.344232	0.663863	0.988268
DOID:13487	Childhood disintegrative disease	10		Inf	0.149349	0	1		0.579208	0.0159483	0.0756241	1		0.572759	1.05314	0.810793
DOID:13515	Tuberous sclerosis	89		2.56568	0.0114796	0.38976	1		0.237485	0.000970316	0.0134349	1		0.415808	0.951619	0.889368
DOID:13533	Osteopetrosis	49		0.824002	1	1.21359	1		0.123091	0.518793	0.0642162	1		-0.439719	-1.0842	0.708005
DOID:13543	Hyperparathyroidism	39		1.59535	0.454095	0.62682	1		0.189696	0.243558	0.0634383	1		0.550732	1.13632	0.711896
DOID:13548	Secondary Parkinson disease	12		0.669852	1	1.49287	1		0.18272	0.769491	0.233696	0.727172		-0.559489	-1.13111	0.765806
DOID:13564	Aspergillosis	23		0.307493	1	3.25211	0.0569225		0.0352005	1	0.33168	0.0613843		-0.755152	-1.58219	0.204094
DOID:13580	Cholestasis	101		0.729376	1	1.37103	0.440776		0.00505131	1	0.165901	0.0411011		-0.677659	-1.86067	0.00230784
DOID:13760	Pthirus pubis infestation	38		0.148357	1	6.7405	2.77823e-06		0.0326776	1	0.453165	1.33038e-05		0.43125	0.867344	0.944128
DOID:13774	Addison's disease	26		1.59524	0.564418	0.626866	1		0.268785	0.137826	0.0371921	1		0.570949	1.16508	0.688306
DOID:13777	Epidermodysplasia verruciformis	13		1.07665	0.981349	0.928811	1		0.125185	0.960322	0.198123	0.824672		-0.270125	-0.542016	0.988268
DOID:13819	Lymphogranuloma venereum	15		0.546768	1	1.82893	0.792186		0.0684968	1	0.212607	0.709545		-0.323643	-0.639565	0.971341
DOID:1389	Polyneuropathy	84		1.63779	0.196734	0.61058	1		0.161134	0.0940338	0.0301492	1		0.533971	1.18979	0.563769
DOID:13938	Amenorrhea	37		2.47314	0.157307	0.404345	1		0.293254	0.0208753	0.0185126	1		0.784477	1.63026	0.0350386
DOID:13945	CADASIL	24		0.565385	1	1.76871	0.584424		0.0377393	1	0.29492	0.111373		-0.521784	-1.15871	0.67688
DOID:13949	Interstitial cystitis	14		2.87143	0.40588	0.348259	1		0.2425	0.468534	0.0762872	1		0.824891	1.54948	0.132628
DOID:1395	Schistosomiasis	24		0.669807	1	1.49297	0.903562		0.106527	0.901901	0.107876	0.991564		-0.471078	-0.990088	0.843599
DOID:14115	Toxic shock syndrome	33		0.508234	1	1.9676	0.289595		0.0904751	0.90365	0.212183	0.256062		-0.578872	-1.31874	0.370176
DOID:1415	Gyrate atrophy	12		1.43559	0.835454	0.696577	1		0.169496	0.828244	0.107003	1		0.441557	0.810955	0.944128
DOID:14213	Hypophosphatasia	17		0.877239	1	1.13994	1		0.0164366	1	0.153681	0.912741		-0.724457	-1.51636	0.366678
DOID:14219	Renal tubular acidosis	26		2.63244	0.234274	0.379875	1		0.200473	0.363857	0.0468238	1		0.576809	1.15347	0.718811
DOID:14227	Azoospermia	24		1.81861	0.482289	0.549872	1		0.234106	0.27142	0.113112	0.96805		0.26869	0.534114	1
DOID:14250	Down syndrome	228		1.54369	0.0512849	0.6478	1		0.0960528	0.102332	0.00681975	1		0.530826	1.30565	0.204019
DOID:1426	Ureteral disease	18		0.239169	1	4.18114	0.041134		0.00505131	1	0.46018	0.00808404		-0.890833	-1.90049	0.00876818
DOID:14261	Fragile X syndrome	234		2.39782	5.5782e-06	0.417045	1		0.242715	1.3979e-10	0.00200994	1		0.649727	1.61226	0.000852391
DOID:14291	Noonan syndrome with multiple lentigines	13		2.63209	0.468267	0.379926	1		0.220202	0.577574	0.0857105	1		0.419431	0.785666	0.956786
DOID:1432	Blindness	184		0.778815	1	1.284	0.387316		0.00610917	1	0.103221	0.134036		-0.574513	-1.73836	0.00230784
DOID:14330	Parkinson's disease	185		1.68251	0.0392515	0.59435	1		0.192396	4.02203e-05	0.00571247	1		0.582928	1.41807	0.0866999
DOID:14365	Systemic primary carnitine deficiency disease	18		0.304413	1	3.28502	0.117348		0.133304	0.851931	0.369556	0.0681371		-0.548836	-1.11043	0.782681
DOID:1440	Machado-Joseph disease	51		5.62695	0.0018639	0.177716	1		0.270638	0.00909579	0.0456492	1		0.452863	0.970879	0.876546
DOID:14447	Gonadal dysgenesis	31		1.16974	0.844707	0.854894	1		0.193246	0.313346	0.0743905	1		0.758072	1.52133	0.13326
DOID:14450	46 XX gonadal dysgenesis	18		8.13703	0.0934128	0.122895	1		0.348377	0.0940338	0.0935285	1		0.448532	0.858841	0.929154
DOID:14451	Hyperkalemic periodic paralysis	11		1.27601	0.920721	0.783693	1		0.27267	0.471818	0.0373823	1		0.580601	1.04929	0.809481
DOID:14452	Hypokalemic periodic paralysis	13		Inf	0.0741035	0	1		0.389638	0.122388	0.0150746	1		0.653566	1.23495	0.637225
DOID:14464	Neuroleptic malignant syndrome	15		1.91422	0.595554	0.522407	1		0.275034	0.320366	0.0246959	1		0.597325	1.1274	0.762264
DOID:14499	Fabry disease	24		1.16212	0.882719	0.860495	1		0.0443907	1	0.199434	0.525343		-0.553946	-1.17221	0.713643
DOID:14500	Fucosidosis	14		1.75466	0.662476	0.569909	1		0.212965	0.57615	0.269839	0.479322		0.299666	0.569875	1
DOID:14501	Sjogren-Larsson syndrome	18		2.3929	0.40588	0.417902	1		0.202008	0.52037	0.0276896	1		0.723298	1.3628	0.410478
DOID:14503	Neuronal ceroid lipofuscinosis	33		0.956991	1	1.04494	1		0.109402	0.772482	0.0551989	1		0.583849	1.18569	0.624512
DOID:14504	Niemann-Pick disease	25		1.01684	0.981349	0.983443	1		0.0987258	0.925165	0.127767	0.906004		0.300233	0.600526	1
DOID:14515	WAGR syndrome	12		Inf	0.0945866	0	1		0.381281	0.164742	0.0930392	1		0.561093	1.03499	0.80952
DOID:1459	Hypothyroidism	85		0.833364	1	1.19996	0.954604		0.123422	0.273867	0.0529346	1		0.438043	0.996581	0.843599
DOID:14669	Acrodysostosis	16		0.797492	1	1.25393	1		0.0978658	1	0.0922326	1		0.736842	1.43311	0.346542
DOID:14679	VACTERL association	14		Inf	0.063217	0	1		0.358511	0.153091	0.101053	1		0.455537	0.857236	0.93076
DOID:14681	Silver-Russell syndrome	33		4.78762	0.0436819	0.208872	1		0.269268	0.0716987	0.0288401	1		0.630822	1.27844	0.503057
DOID:14686	Axenfeld-Rieger syndrome	10		1.91414	0.709195	0.522427	1		0.312152	0.391474	0.102425	1		0.706538	1.30145	0.578644
DOID:14694	Johanson-Blizzard syndrome	29		2.29741	0.2746	0.435274	1		0.194692	0.334579	0.105169	0.958331		0.664524	1.35773	0.390088
DOID:1470	Major depressive disorder	61		4.39034	0.0018639	0.227773	1		0.38294	1.04129e-06	0.000780176	1		0.713657	1.55109	0.0299244
DOID:14701	Propionic acidemia	16		1.05272	0.981349	0.949921	1		0.13706	0.873852	0.329161	0.18225		-0.358564	-0.715565	0.961293
DOID:14711	FG syndrome	19		2.55248	0.351339	0.391776	1		0.186758	0.564278	0.140804	0.926444		0.268803	0.525466	1
DOID:14723	beta-ketothiolase deficiency	18		0.239169	1	4.18114	0.041134		0.13706	0.835888	0.342669	0.10826		0.691363	1.34909	0.441928
DOID:14731	Weaver syndrome	19		1.79461	0.562446	0.557224	1		0.183761	0.574457	0.340974	0.0953118		-0.755812	-1.62446	0.205154
DOID:14737	Craniofrontonasal syndrome	14		1.75466	0.662476	0.569909	1		0.310024	0.263475	0.0133291	1		0.800652	1.5287	0.205154
DOID:14748	Sotos syndrome	25		2.51274	0.2746	0.397972	1		0.191039	0.4147	0.268116	0.165346		-0.720017	-1.53661	0.155031
DOID:14749	Methylmalonic acidemia	30		0.546697	1	1.82917	0.436292		0.0512721	1	0.285243	0.0695332		-0.541434	-1.18845	0.628263
DOID:1475	Lymphangioma	35		0.637858	1	1.56775	0.620168		0.0462419	1	0.133621	0.743428		0.386858	0.794138	0.961312
DOID:14753	Isovaleric acidemia	12		0.478436	1	2.09014	0.738095		0.0691447	1	0.358973	0.236361		-0.538152	-1.09804	0.768706
DOID:14755	Argininosuccinic aciduria	13		2.63209	0.468267	0.379926	1		0.280457	0.372044	0.129321	1		0.405781	0.739559	0.971835
DOID:14764	Larsen syndrome	15		0.957001	1	1.04493	1		0.0887073	1	0.108693	1		-0.27733	-0.564136	0.991173
DOID:14773	cartilage-hair hypoplasia	43		1.80821	0.31316	0.553034	1		0.188899	0.219506	0.178006	0.30171		0.229284	0.478007	1
DOID:14780	KBG syndrome	14		1.75466	0.662476	0.569909	1		0.25443	0.417027	0.120002	1		0.37408	0.71112	0.974405
DOID:14791	Leber congenital amaurosis	87		1.1869	0.655869	0.842532	1		0.0887585	0.548578	0.0628212	0.953591		0.554822	1.27326	0.404053
DOID:14796	Dubowitz syndrome	12		5.26477	0.288129	0.189942	1		0.299495	0.347467	0.232968	0.728242		0.292264	0.542019	1
DOID:1485	Cystic fibrosis	170		0.591076	1	1.69183	0.0100947		0.000542156	1	0.159362	0.00336952		-0.665327	-1.9985	2.15413e-05
DOID:1496	Echinococcosis	26		0.478365	1	2.09046	0.319568		0.0951865	0.933492	0.256506	0.187249		0.452781	0.915039	0.89773
DOID:1498	Cholera	37		0.627878	1	1.59267	0.550644		0.0686319	0.986842	0.136288	0.707843		0.425169	0.877098	0.933441
DOID:1508	Candidiasis	49		0.58703	1	1.70349	0.319568		0.020192	1	0.160535	0.348234		-0.497236	-1.20733	0.572797
DOID:1510	Personality disorder	45		1.31613	0.62593	0.759801	1		0.272978	0.0159483	0.0116744	1		0.787529	1.65112	0.00894361
DOID:1532	Pleural disease	36		0.95699	1	1.04494	1		0.0212851	1	0.159482	0.553427		-0.660609	-1.45495	0.164385
DOID:1555	Urticaria	24		0.341665	1	2.92684	0.0859415		0.0772242	1	0.300513	0.100742		-0.453271	-0.929604	0.89773
DOID:1558	Angioedema	13		0.765603	1	1.30616	1		0.0613145	1	0.210649	0.767225		-0.597481	-1.19704	0.735328
DOID:1574	Alcohol use disorder	36		1.67512	0.432542	0.596971	1		0.109793	0.736362	0.0667822	1		0.488539	1.00219	0.85756
DOID:1575	Rheumatic disease	33		0.35241	1	2.83761	0.0355081		0.0134433	1	0.334456	0.00991595		-0.745783	-1.64018	0.110743
DOID:1588	Thrombocytopenia	107		0.524879	1	1.9052	0.0125705		0.0211092	1	0.187676	0.00867172		-0.622809	-1.67983	0.0112103
DOID:161	Keratosis	13		1.59512	0.746324	0.626912	1		0.223947	0.568442	0.0969442	1		0.437461	0.801072	0.947401
DOID:1612	Breast cancer	140		1.28493	0.400009	0.778255	1		0.0673195	0.576954	0.0523878	0.926444		0.395022	0.947509	0.89773
DOID:162	Cancer	3566		1.08836	0.11354	0.918811	1		0.0318985	0.0133841	0.0301459	0.0258056		-0.358408	NA	NA
DOID:1673	Pneumothorax	15		0.957001	1	1.04493	1		0.0965593	1	0.183524	0.828699		-0.522746	-1.04035	0.820461
DOID:1679	Cystitis	11		0.398698	1	2.50817	0.550644		0.138961	0.959371	0.305885	0.474614		0.83388	1.52428	0.218863
DOID:1682	Congenital heart disease	114		1.79578	0.0711588	0.556862	1		0.143627	0.0763732	0.095194	0.473775		0.233599	0.542126	1
DOID:1686	Glaucoma	151		0.745661	1	1.34109	0.323814		0.0855633	0.333272	0.0815433	0.490415		-0.425163	-1.23346	0.370176
DOID:1697	Ichthyosis	33		2.15386	0.2746	0.464283	1		0.203377	0.256517	0.0950528	0.974706		0.344679	0.708165	0.988268
DOID:1731	Histoplasmosis	13		0.558229	1	1.79138	0.894878		0.178517	0.759099	0.211621	0.764942		-0.450734	-0.91614	0.876546
DOID:178	Vascular disease	576		0.808096	1	1.23748	0.0904142		0.0142845	1	0.0656306	0.0680385		-0.431796	-1.42498	0.0013753
DOID:1793	Pancreatic cancer	28		1.19632	0.835454	0.835899	1		0.0911105	0.934889	0.0754598	1		-0.507329	-1.08321	0.76184
DOID:182	Calcinosis	25		0.318875	1	3.13603	0.0519025		0.0164366	1	0.297437	0.0953118		-0.80409	-1.74671	0.0388021
DOID:1826	Epilepsy	596		1.73899	7.02367e-07	0.575045	1		0.220508	4.26776e-23	0.000780176	1		0.616921	1.61157	1.93887e-06
DOID:1838	Menkes disease	29		0.909128	1	1.09995	1		0.0495081	1	0.134574	0.813069		0.292058	0.585073	1
DOID:1849	Cannabis dependence	22		10.0523	0.0448069	0.0994798	1		0.352451	0.044112	0.00815879	1		0.775977	1.55889	0.13661
DOID:1856	Cherubism	14		1.75466	0.662476	0.569909	1		0.227194	0.526406	0.134719	1		0.284386	0.538447	1
DOID:1858	McCune Albright syndrome	28		1.75483	0.465292	0.569857	1		0.175052	0.446226	0.0275139	1		0.652884	1.33937	0.432482
DOID:1875	Impotence	40		0.528661	1	1.89157	0.248372		0.0724453	0.959951	0.188998	0.27519		-0.624193	-1.49287	0.229721
DOID:1876	Sexual dysfunction	31		1.37589	0.662476	0.7268	1		0.264133	0.0941546	0.0570705	1		0.720348	1.44277	0.204019
DOID:1883	Hepatitis C	104		0.27498	1	3.63663	1.87923e-08		0.00141489	1	0.334931	2.29314e-08		-0.777011	-2.09779	1.50958e-05
DOID:1909	Melanoma	49		1.47572	0.468267	0.677633	1		0.111519	0.594608	0.0719918	1		0.228579	0.490415	1
DOID:1919	Lesch-Nyhan syndrome	30		1.57248	0.536416	0.63594	1		0.180662	0.389783	0.0762351	1		0.650889	1.30373	0.473741
DOID:1920	Hyperuricemia	34		1.00051	0.981349	0.999492	1		0.0735667	0.979785	0.0788662	1		-0.410249	-0.923343	0.906954
DOID:1921	Klinefelter syndrome	24		0.797472	1	1.25396	1		0.168174	0.552286	0.105879	0.996897		0.520209	1.02574	0.828537
DOID:1924	Hypogonadism	75		1.51583	0.32108	0.659705	1		0.126158	0.302285	0.0185126	1		0.653793	1.45378	0.136719
DOID:1926	Gaucher's disease	47		0.770825	1	1.29731	0.935718		0.0392991	1	0.151244	0.446659		0.38857	0.819611	0.961312
DOID:1928	Williams-Beuren syndrome	43		2.09419	0.200205	0.477513	1		0.176512	0.264318	0.0200465	1		0.547138	1.15659	0.669665
DOID:1932	Angelman syndrome	93		5.88724	1.55481e-06	0.169859	1		0.359184	3.92766e-09	0.00228763	1		0.737237	1.68291	0.0028389
DOID:1933	Rubinstein-Taybi syndrome	35		2.87209	0.123032	0.348179	1		0.187382	0.289859	0.243582	0.111872		-0.626812	-1.45803	0.227655
DOID:1935	Bardet-Biedl syndrome	101		1.71936	0.123032	0.58161	1		0.151321	0.079943	0.0742583	0.787999		0.359148	0.839052	0.961312
DOID:1936	Atherosclerosis	467		0.642538	1	1.55633	0.000102001		0.000542156	1	0.117401	0.000124223		-0.586353	-1.94197	1.70857e-08
DOID:1967	Leiomyosarcoma	12		1.43559	0.835454	0.696577	1		0.28688	0.388061	0.045118	1		0.82976	1.5474	0.193404
DOID:1969	Cerebral palsy	44		1.0254	0.962207	0.975228	1		0.183169	0.233127	0.0520434	1		0.627765	1.33802	0.382788
DOID:2001	Neuroma	11		0.574147	1	1.74171	1		0.254372	0.530378	0.144684	1		0.710371	1.29937	0.568274
DOID:2018	Hyperinsulinism	163		0.865992	1	1.15474	0.887819		0.0274022	1	0.0595796	0.767225		-0.457213	-1.35573	0.205703
DOID:203	Exostosis	10		1.11652	0.981349	0.895641	1		0.305332	0.405607	0.0699513	1		0.607486	1.10843	0.756505
DOID:2030	Anxiety disorder	238		1.84878	0.0018639	0.540897	1		0.292972	4.95556e-16	0.00200994	1		0.723439	1.81292	1.69339e-07
DOID:2043	Hepatitis B	163		0.350371	1	2.85412	1.06095e-08		0.00420437	1	0.253813	1.58284e-07		-0.725272	-2.13629	1.93887e-06
DOID:205	Hyperostosis	28		0.86127	1	1.16108	1		0.0415987	1	0.168278	0.631452		-0.65113	-1.4107	0.341207
DOID:2089	Constipation	54		1.04147	0.924299	0.960182	1		0.223188	0.0465746	0.0712913	0.994291		0.534223	1.13885	0.677581
DOID:2106	Myotonia congenita	20		2.71206	0.31316	0.368723	1		0.220242	0.392844	0.0373823	1		0.585153	1.11621	0.746376
DOID:2120	Focal dermal hypoplasia	12		0.478436	1	2.09014	0.738095		0.119777	0.989784	0.223712	0.754151		-0.248496	-0.495912	1
DOID:2121	Ectodermal dysplasia	26		0.558168	1	1.79157	0.525326		0.0163623	1	0.149283	0.767225		-0.602795	-1.32625	0.417589
DOID:2123	Tularemia	15		0.318928	1	3.1355	0.208612		0.106249	0.991962	0.319547	0.239355		0.516723	0.969273	0.856301
DOID:216	Dental caries	12		1.43559	0.835454	0.696577	1		0.129668	0.961688	0.144571	1		-0.828138	-1.69281	0.170476
DOID:2217	Bernard-Soulier syndrome	10		0.318955	1	3.13524	0.415376		0.0772956	1	0.39689	0.227038		-0.726776	-1.48399	0.410478
DOID:2223	Platelet storage pool deficiency	10		1.11652	0.981349	0.895641	1		0.263723	0.539745	0.154052	1		-0.855279	-1.71366	0.205154
DOID:2228	Thrombocytosis	28		0.478354	1	2.0905	0.289595		0.0694564	1	0.244235	0.194738		-0.586764	-1.23468	0.567383
DOID:2237	Hepatitis	22		1.02539	0.981349	0.975235	1		0.152565	0.669582	0.0869181	1		0.46937	0.938189	0.889081
DOID:2256	Osteochondrodysplasia	99		0.649001	1	1.54083	0.194333		0.0164366	1	0.155073	0.0758921		-0.575054	-1.60715	0.0434169
DOID:2275	Pharyngitis	14		0.637943	1	1.56754	1		0.0232428	1	0.282854	0.425933		-0.797332	-1.5797	0.273251
DOID:2297	Leptospirosis	11		0.273389	1	3.65779	0.248372		0.020192	1	0.528475	0.026473		-0.886339	-1.78003	0.0951681
DOID:230	Lateral sclerosis	15		Inf	0.0512849	0	1		0.613387	0.000316066	0.0275891	1		0.715676	1.35075	0.471156
DOID:2326	Gastroenteritis	64		0.577208	1	1.73248	0.179208		0.004567	1	0.197156	0.0659606		-0.673514	-1.70864	0.0308538
DOID:2340	Craniosynostosis	34		0.772906	1	1.29382	1		0.0205903	1	0.250488	0.105466		-0.660318	-1.465	0.198104
DOID:2351	Iron metabolism disease	15		0.318928	1	3.1355	0.208612		0.0367476	1	0.374252	0.109666		-0.641355	-1.26457	0.688306
DOID:2352	Hemochromatosis	71		0.520362	1	1.92174	0.0569225		0.0311806	1	0.212417	0.0215744		-0.58063	-1.47115	0.190068
DOID:2355	Anemia	394		1.13358	0.452213	0.882158	1		0.0552333	0.301974	0.0661954	0.185376		-0.439767	-1.42479	0.0133079
DOID:2367	Neuroaxonal dystrophy	23		1.09375	0.931712	0.914286	1		0.163467	0.591155	0.0390617	1		0.693051	1.36579	0.410151
DOID:2373	Hereditary elliptocytosis	16		1.43562	0.775883	0.696564	1		0.180049	0.664907	0.0969798	1		0.768763	1.48928	0.264169
DOID:2377	Multiple sclerosis	46		1.09378	0.875579	0.914262	1		0.142085	0.406842	0.112649	0.764512		-0.348598	-0.805313	0.962726
DOID:2378	relapsing-remitting multiple sclerosis	65		1.15861	0.746324	0.8631	1		0.1475	0.240506	0.10841	0.648338		0.547168	1.19914	0.555495
DOID:2383	Neonatal jaundice	12		1.43559	0.835454	0.696577	1		0.251481	0.509314	0.0539379	1		0.559759	1.04301	0.80952
DOID:2384	Wernicke encephalopathy	10		0.478446	1	2.0901	0.832703		0.142849	0.960322	0.275119	0.650527		-0.452335	-0.888616	0.876546
DOID:2394	Ovarian cancer	46		1.96787	0.220539	0.508164	1		0.142785	0.405607	0.0296467	1		0.462872	0.978604	0.867928
DOID:240	Iris disease	11		0.574147	1	1.74171	1		0.0411654	1	0.307364	0.469576		-0.668626	-1.30782	0.654587
DOID:2449	Acromegaly	28		1.75483	0.465292	0.569857	1		0.402431	0.00218086	0.0185126	1		0.793756	1.5872	0.0577572
DOID:2452	Thrombophilia	18		0.18397	1	5.43567	0.0113179		0.0328511	1	0.537563	0.000706554		-0.900527	-1.84202	0.00554646
DOID:2512	Nevoid basal cell carcinoma syndrome	16		1.05272	0.981349	0.949921	1		0.21396	0.52037	0.286582	0.325676		-0.839956	-1.70152	0.0900285
DOID:2519	Testicular disease	47		0.645787	1	1.5485	0.498283		0.069596	0.940369	0.144381	0.508796		0.473639	0.993638	0.85756
DOID:255	Hemangioma	79		1.41207	0.404466	0.708178	1		0.125867	0.286439	0.0550679	1		-0.52479	-1.36924	0.218863
DOID:2559	Opiate dependence	25		1.51545	0.621007	0.659872	1		0.423257	0.0024006	0.0423659	1		0.745944	1.49003	0.195892
DOID:2581	Chondrodysplasia punctata	40		1.26162	0.709195	0.792632	1		0.0995795	0.77214	0.0933037	0.951394		-0.396767	-0.904859	0.924563
DOID:2583	Agammaglobulinemia	52		0.765493	1	1.30635	0.887819		0.0398286	1	0.153809	0.363893		-0.320588	-0.773522	0.974405
DOID:26	Pancreas disease	339		0.79795	1	1.25321	0.214372		0.00562424	1	0.106185	0.00808404		-0.510983	-1.63867	0.000632908
DOID:2602	Chondroma	20		1.43564	0.72188	0.696552	1		0.197281	0.496321	0.093227	1		0.692042	1.33612	0.472447
DOID:2615	Papilloma	58		0.677657	1	1.47567	0.501563		0.0221317	1	0.132348	0.480623		-0.454539	-1.14333	0.596672
DOID:2649	Chondroblastoma	16		1.05272	0.981349	0.949921	1		0.0882789	1	0.196796	0.743428		-0.226044	-0.460662	1
DOID:2661	Myoepithelioma	11		2.15345	0.621007	0.464371	1		0.240506	0.575818	0.0762336	1		0.636752	1.15325	0.735328
DOID:2679	Dysembryoplastic neuroepithelial tumor	28		0.637886	1	1.56768	0.746795		0.101427	0.88894	0.117846	0.926444		0.681663	1.38232	0.341968
DOID:2703	Synovitis	49		0.302799	1	3.30252	0.00089559		0.0239566	1	0.329522	0.000593464		-0.687731	-1.71	0.0559429
DOID:2717	Bloom syndrome	67		2.43757	0.0512849	0.410245	1		0.200116	0.0468626	0.213445	0.0273819		-0.173233	-0.456589	1
DOID:2723	Dermatitis	62		0.544188	1	1.8376	0.126397		0.000611258	1	0.248339	0.00805841		-0.605869	-1.54818	0.193404
DOID:2725	Capillary hemangioma	16		0.478416	1	2.09023	0.550644		0.0167407	1	0.348395	0.135868		-0.889985	-1.82052	0.0179025
DOID:2729	Dyskeratosis congenita	55		2.44696	0.0741035	0.40867	1		0.210542	0.0670005	0.187549	0.136692		0.214639	0.465674	1
DOID:2730	Epidermolysis bullosa	16		0.287007	1	3.48424	0.126518		0.0173953	1	0.402419	0.0561306		-0.819073	-1.64199	0.125222
DOID:2732	Rothmund-Thomson syndrome	17		1.55527	0.705556	0.642975	1		0.171143	0.6804	0.285743	0.290616		-0.266019	-0.565775	0.988268
DOID:2738	Pseudoxanthoma elasticum	17		0.877239	1	1.13994	1		0.0164366	1	0.20371	0.693522		-0.806995	-1.64772	0.124256
DOID:2741	Bilirubin metabolic disorder	37		0.883345	1	1.13206	1		0.0544636	1	0.0842622	1		-0.53282	-1.18299	0.621528
DOID:2747	Glycogen storage disease	52		0.765493	1	1.30635	0.887819		0.0785516	0.851616	0.184768	0.171266		-0.412948	-1.00574	0.782681
DOID:2769	Tic disorder	10		Inf	0.149349	0	1		0.668433	0.00241076	0.00314715	1		0.850921	1.57528	0.170606
DOID:2786	Cerebellar disease	162		1.28387	0.351339	0.778897	1		0.174369	0.00114043	0.0139677	1		0.560521	1.34091	0.216841
DOID:2841	Asthma	354		0.546406	1	1.83014	1.84633e-06		0.000894255	1	0.147737	1.45087e-05		-0.580884	-1.87226	8.52857e-07
DOID:2843	Long QT syndrome	28		2.87187	0.173046	0.348205	1		0.405015	0.00203586	0.00592405	1		0.836514	1.69378	0.00939099
DOID:2846	Bruxism	10		4.30753	0.405195	0.232152	1		0.434566	0.136843	0.0587909	1		0.609015	1.11832	0.758852
DOID:289	Endometriosis	309		0.763091	1	1.31046	0.127101		0.00269974	1	0.132596	0.000536112		-0.547621	-1.73289	0.000181967
DOID:2907	Goldenhar syndrome	11		4.78614	0.34056	0.208937	1		0.267601	0.490224	0.0855681	1		0.437316	0.801533	0.94442
DOID:2908	Treacher Collins syndrome	71		2.35418	0.0512849	0.424776	1		0.194789	0.0465746	0.189554	0.0600337		0.216097	0.476342	1
DOID:2917	Cryoglobulinemia	14		0.26577	1	3.76265	0.136051		0.0352005	1	0.374131	0.134036		-0.7611	-1.5302	0.366878
DOID:2926	Klippel-Trenaunay syndrome	12		2.39277	0.536416	0.417926	1		0.347972	0.233881	0.101383	1		0.446413	0.816853	0.944128
DOID:2935	Chediak-Higashi syndrome	49		2.12755	0.157307	0.470025	1		0.14441	0.372044	0.072419	1		0.332844	0.698278	0.989336
DOID:2942	Bronchiolitis	15		0.318928	1	3.1355	0.208612		0.0352005	1	0.356762	0.141988		-0.656848	-1.29268	0.624512
DOID:2945	Severe acute respiratory syndrome	47		0.543509	1	1.8399	0.219747		0.00870066	1	0.173882	0.275798		-0.689735	-1.66101	0.0299244
DOID:2951	Motion sickness	15		1.316	0.844707	0.759879	1		0.37843	0.0962919	0.0133159	1		0.839196	1.57536	0.0892638
DOID:2962	Cockayne syndrome	114		2.55491	0.00230928	0.391403	1		0.195441	0.00301593	0.143655	0.0791926		0.234515	0.549847	1
DOID:2975	Cystic kidney disease	22		3.03124	0.229715	0.329898	1		0.286999	0.150709	0.245664	0.31936		0.342346	0.68479	0.988268
DOID:299	Adenocarcinoma	11		4.78614	0.34056	0.208937	1		0.265882	0.496321	0.0492172	1		0.595612	1.09554	0.78141
DOID:3012	Li-Fraumeni syndrome	48		1.28843	0.646713	0.77614	1		0.0910161	0.771775	0.19868	0.145612		-0.688534	-1.66507	0.0888729
DOID:302	Substance abuse	158		1.62307	0.0712191	0.616115	1		0.261693	3.15555e-08	0.00228763	1		0.665553	1.60448	0.00603892
DOID:3044	Food allergy	13		0.558229	1	1.79138	0.894878		0.0486303	1	0.192079	0.849463		-0.756529	-1.53352	0.370176
DOID:305	Carcinoma	115		1.41973	0.28782	0.704361	1		0.0900402	0.405607	7.48099e-17	1		0.514773	1.1972	0.559871
DOID:3082	Interstitial lung disease	50		0.717574	1	1.39359	0.738095		0.0806506	0.848745	0.16495	0.30171		-0.659712	-1.53091	0.0783658
DOID:3083	Chronic obstructive pulmonary disease	43		0.550053	1	1.81801	0.274804		0.0380939	1	0.191484	0.227038		-0.523869	-1.2409	0.534495
DOID:3117	Hepatobiliary benign neoplasm	17		0.683505	1	1.46305	1		0.0654889	1	0.206033	0.677447		-0.419873	-0.849493	0.93076
DOID:3125	Multiple endocrine neoplasia	39		2.18817	0.200939	0.457003	1		0.171479	0.316975	0.00895218	1		0.773306	1.61867	0.026493
DOID:3144	Cutis laxa	27		1.13649	0.894218	0.879903	1		0.128889	0.721825	0.0786126	1		0.395442	0.783265	0.961312
DOID:3146	Lipid metabolism disorder	284		0.681944	1	1.4664	0.0180723		0.00630845	1	0.104443	0.0259719		-0.489992	-1.51184	0.0119052
DOID:318	Progressive muscular atrophy	13		Inf	0.0741035	0	1		0.439028	0.0603432	0.0173327	1		0.732	1.33329	0.477454
DOID:319	Spinal cord disease	78		1.14439	0.744628	0.873825	1		0.0723702	0.76379	0.0534944	1		0.493626	1.12289	0.669665
DOID:3192	Neurilemmoma	58		1.06339	0.902761	0.940389	1		0.11435	0.50932	0.04448	1		0.639942	1.38773	0.236812
DOID:3210	Pelizaeus-Merzbacher disease	17		1.14843	0.924717	0.870751	1		0.191793	0.580962	0.148424	0.926609		-0.722879	-1.43966	0.446611
DOID:3211	Lysosomal storage disease	131		1.21603	0.520384	0.822348	1		0.064819	0.644088	0.0210691	1		0.363745	0.850782	0.961312
DOID:3213	Demyelinating disease	26		0.350768	1	2.85089	0.0787835		0.160371	0.559582	0.303822	0.0743127		0.578552	1.13889	0.711896
DOID:3223	Complex regional pain syndrome	19		0.82027	1	1.21911	1		0.222999	0.403908	0.0658584	1		0.579258	1.1216	0.739003
DOID:3247	Rhabdomyosarcoma	12		0.957003	1	1.04493	1		0.166164	0.843859	0.160901	0.966498		0.894195	1.59927	0.0272387
DOID:3263	Piebaldism	14		6.2221	0.193058	0.160717	1		0.260106	0.403908	0.0134349	1		0.708158	1.34021	0.449497
DOID:3298	Vaccinia	62		0.448272	1	2.23079	0.0206774		0.0311806	1	0.218938	0.0309019		0.357385	0.767928	0.974405
DOID:3301	Gonadoblastoma	16		1.43562	0.775883	0.696564	1		0.191117	0.615508	0.0507312	1		0.815558	1.5603	0.12533
DOID:3312	Bipolar disorder	224		3.35843	1.1524e-09	0.297758	1		0.299839	7.30455e-16	0.000780176	1		0.722111	1.79441	8.52857e-07
DOID:3314	Angiomyolipoma	31		1.64088	0.491688	0.609431	1		0.161393	0.476096	0.114363	0.907245		0.68442	1.38516	0.324489
DOID:3315	Lipoma	38		1.34004	0.649357	0.746249	1		0.13999	0.518287	0.00895218	1		0.71109	1.46092	0.178531
DOID:332	Amyotrophic lateral sclerosis	98		1.56115	0.200939	0.640552	1		0.215258	0.00218086	0.00850259	1		0.573243	1.30102	0.326559
DOID:3321	GM2 gangliosidosis	18		0.598045	1	1.67211	0.838504		0.0945732	1	0.303726	0.196685		-0.327444	-0.689124	0.971341
DOID:3322	GM1 gangliosidosis	32		0.797453	1	1.25399	1		0.107476	0.806932	0.185017	0.437577		0.407797	0.832368	0.954623
DOID:3323	Sandhoff disease	10		0.717706	1	1.39333	1		0.230615	0.654891	0.217867	0.853365		0.260499	0.474157	1
DOID:3324	Mood disorder	238		1.48672	0.0638318	0.672623	1		0.183728	5.13791e-06	0.000515709	1		0.675602	1.69486	0.00017079
DOID:3326	Purpura	11		0.273389	1	3.65779	0.248372		0.0731382	1	0.314482	0.439667		-0.424196	-0.884887	0.868179
DOID:3343	Glycoproteinosis	12		0.957003	1	1.04493	1		0.236168	0.559582	0.354821	0.245369		-0.390536	-0.764907	0.944128
DOID:3350	Mesenchymal cell neoplasm	11		2.15345	0.621007	0.464371	1		0.337769	0.285599	9.04225e-17	1		0.844473	1.53198	0.174169
DOID:3382	Liposarcoma	10		1.11652	0.981349	0.895641	1		0.240506	0.619805	0.0994658	1		0.954815	1.71429	0.00202804
DOID:3388	Periodontal disease	35		0.219152	1	4.56304	0.000402535		0.0402831	1	0.411255	0.000257811		-0.737167	-1.61178	0.0542812
DOID:3390	Palmoplantar keratosis	10		0.717706	1	1.39333	1		0.0951946	1	0.21285	0.871273		0.543769	1.00968	0.828537
DOID:3393	Coronary artery disease	467		0.625796	1	1.59796	3.112e-05		0.000542156	1	0.120931	6.14424e-05		-0.542088	-1.82545	8.52857e-07
DOID:3405	Histiocytosis	10		0.20504	1	4.8771	0.149789		0.00681001	1	0.503433	0.0613119		-0.957123	-1.95709	0.00505392
DOID:341	Peripheral vascular disease	54		0.478222	1	2.09108	0.0642177		0.0414184	1	0.259048	0.0110842		-0.70244	-1.72374	0.0348279
DOID:3413	alpha-mannosidosis	22		0.837353	1	1.19424	1		0.0945732	0.96689	0.238062	0.35413		0.30734	0.607423	1
DOID:3426	Vestibular disease	13		0.765603	1	1.30616	1		0.0951946	1	0.228619	0.709545		0.376772	0.70564	0.974405
DOID:345	Uterine disease	507		0.739006	1	1.35317	0.0113179		0.00307892	1	0.122932	1.55813e-05		-0.522933	-1.7183	1.04676e-06
DOID:3463	Breast disease	1573		0.875213	1	1.14258	0.0801314		2.64466e-05	1	0.0667623	5.52186e-05		-0.524077	NA	NA
DOID:3482	Plague	21		0.777542	1	1.2861	1		0.0836337	1	0.115353	0.991564		0.527117	1.03063	0.834383
DOID:3490	Noonan syndrome	30		0.956993	1	1.04494	1		0.130731	0.669582	0.194256	0.418833		-0.235721	-0.530627	1
DOID:3491	Turner syndrome	31		1.00486	0.981349	0.995162	1		0.166414	0.446226	0.135643	0.772472		0.514148	1.04491	0.808898
DOID:3492	Mixed connective tissue disease	12		2.39277	0.536416	0.417926	1		0.24401	0.530121	0.092907	1		0.429748	0.795203	0.94442
DOID:350	Mastocytosis	25		0.518241	1	1.9296	0.440776		0.0570724	1	0.284528	0.121292		0.416941	0.832208	0.94442
DOID:3565	Meningioma	15		6.7008	0.157307	0.149236	1		0.261232	0.372044	0.0279012	1		0.885337	1.66979	0.0168904
DOID:3602	Toxic encephalopathy	437		1.02603	0.839227	0.974629	1		0.129119	2.0568e-05	0.0195907	1		0.502717	1.30003	0.125222
DOID:3613	Canavan disease	14		0.861294	1	1.16104	1		0.0700968	1	0.219651	0.709658		0.398674	0.762169	0.961312
DOID:3620	Central nervous system cancer	10		1.91414	0.709195	0.522427	1		0.186478	0.824532	0.0893076	1		-0.3965	-0.810872	0.905792
DOID:3627	Aortic aneurysm	44		0.363431	1	2.75155	0.0125705		0.00806622	1	0.304444	0.00504669		-0.781914	-1.85736	0.00407596
DOID:363	Uterine cancer	14		1.75466	0.662476	0.569909	1		0.120449	0.960361	0.16488	0.926444		0.335189	0.629125	0.988268
DOID:3633	beta-mannosidosis	13		2.63209	0.468267	0.379926	1		0.284394	0.361656	0.0484807	1		0.773651	1.45811	0.296613
DOID:3649	Pyruvate decarboxylase deficiency	15		1.316	0.844707	0.759879	1		0.260605	0.372044	0.11116	1		-0.609126	-1.21759	0.688306
DOID:365	Bladder disease	333		0.736785	1	1.35725	0.0534565		0.00185388	1	0.138961	0.000124223		-0.60031	-1.92504	9.36516e-07
DOID:3650	Lactic acidosis	145		1.69123	0.063217	0.591284	1		0.186734	0.000943042	0.0996161	0.273349		-0.267002	-0.753291	1
DOID:3652	Leigh disease	199		2.03057	0.00123281	0.492472	1		0.196854	9.00228e-06	0.09005	0.213798		0.236984	0.579543	1
DOID:3659	Sialuria	12		5.26477	0.288129	0.189942	1		0.286086	0.389454	0.263752	0.605217		0.319011	0.59897	0.99349
DOID:3669	Intermittent claudication	12		0.159459	1	6.27122	0.041134		0.00219507	1	0.489236	0.0358308		-0.929275	-1.84922	0.00677199
DOID:3690	Brachial plexus neuropathy	12		0.478436	1	2.09014	0.738095		0.132551	0.959371	0.210237	0.810574		0.760814	1.42556	0.370176
DOID:37	Skin disease	673		0.621525	1	1.60895	1.90075e-07		0.00235236	1	0.118837	8.81785e-07		-0.534885	-1.81391	1.70857e-08
DOID:3733	Theileriasis	11		0.837376	1	1.19421	1		0.210044	0.6883	0.186502	0.926444		0.292918	0.533233	1
DOID:3753	Hermansky-Pudlak syndrome	72		2.65547	0.0263109	0.376582	1		0.175522	0.0908999	0.0730544	0.926444		-0.366762	-0.973107	0.85756
DOID:3762	cytochrome-c oxidase deficiency disease	13		2.63209	0.468267	0.379926	1		0.380944	0.136843	0.111578	1		0.536876	1.00021	0.839221
DOID:3763	Hermaphroditism	25		0.608892	1	1.64233	0.726695		0.0586576	1	0.183691	0.601252		0.350946	0.708134	0.977872
DOID:3764	Denys-Drash syndrome	18		0.957	1	1.04493	1		0.137386	0.834334	0.215968	0.602016		-0.716309	-1.50607	0.349412
DOID:3765	Pseudohermaphroditism	11		1.27601	0.920721	0.783693	1		0.201082	0.723557	0.236015	0.743428		0.713497	1.30076	0.574378
DOID:3781	Anovulation	17		1.55527	0.705556	0.642975	1		0.308034	0.194362	0.0574086	1		-0.447938	-0.924741	0.890935
DOID:3783	Coffin-Lowry syndrome	14		2.87143	0.40588	0.348259	1		0.294398	0.294864	0.226889	0.677447		0.297	0.559447	1
DOID:381	Arthropathy	47		0.146031	1	6.84785	1.25581e-07		0.00441687	1	0.498105	2.29314e-08		-0.82641	-1.93462	0.00305252
DOID:3827	Congenital diaphragmatic hernia	31		1.37589	0.662476	0.7268	1		0.137511	0.614473	0.118977	0.879891		-0.582452	-1.32217	0.434226
DOID:3829	Pituitary adenoma	16		1.43562	0.775883	0.696564	1		0.245669	0.395443	0.0356368	1		0.585317	1.11703	0.762279
DOID:3840	Craniopharyngioma	19		1.03675	0.981349	0.964556	1		0.417633	0.0166752	0.037637	1		0.760834	1.50477	0.204753
DOID:3852	Peutz-Jeghers syndrome	20		4.30811	0.157307	0.23212	1		0.292727	0.171416	0.0538057	1		0.577904	1.13012	0.740685
DOID:3883	Lynch syndrome	56		1.3082	0.595554	0.764406	1		0.15146	0.277535	0.076121	0.958331		0.332685	0.708277	0.991173
DOID:3891	Placental insufficiency	13		0.299002	1	3.34446	0.229106		0.0617458	1	0.377926	0.151975		-0.826012	-1.70404	0.165322
DOID:3892	Insulinoma	44		3.032	0.063217	0.329816	1		0.275514	0.0162027	0.00432042	1		0.775796	1.64028	0.0176246
DOID:3911	Progeria	86		1.39252	0.400009	0.718121	1		0.123169	0.272282	0.181895	0.0376697		-0.507414	-1.33687	0.227655
DOID:3952	Adrenal cortex disease	10		0.717706	1	1.39333	1		0.157564	0.921412	0.0841214	1		0.720402	1.31873	0.528019
DOID:399	Tuberculosis	159		0.459955	1	2.17413	5.32486e-05		0.00681001	1	0.208033	5.52186e-05		-0.652569	-1.93718	0.000414117
DOID:4029	Gastritis	26		0.652397	1	1.53281	0.829042		0.152857	0.59564	0.144518	0.801403		-0.535882	-1.10542	0.780202
DOID:403	Mouth disease	148		0.627419	1	1.59383	0.0459434		2.64466e-05	1	0.140959	0.0324815		-0.686842	-2.01281	6.76439e-05
DOID:409	Liver disease	804		0.744237	1	1.34366	0.000943917		2.64466e-05	1	0.0806212	0.000708543		-0.5721	NA	NA
DOID:4109	Tick infestation	15		0.717689	1	1.39336	1		0.0395827	1	0.361885	0.134036		-0.732482	-1.51417	0.453392
DOID:4123	Nail disease	18		0.239169	1	4.18114	0.041134		0.0450254	1	0.395382	0.0388443		-0.643033	-1.27062	0.621528
DOID:4154	Dentinogenesis imperfecta	13		0.299002	1	3.34446	0.229106		0.013858	1	0.386231	0.135868		-0.860988	-1.73265	0.0638861
DOID:4159	Skin cancer	20		2.71206	0.31316	0.368723	1		0.181881	0.564509	0.125846	0.959934		-0.210361	-0.441688	1
DOID:4166	Syphilis	23		0.621954	1	1.60784	0.792186		0.202013	0.405607	0.286377	0.147131		-0.484623	-1.03233	0.810793
DOID:417	Autoimmune disease	1060		0.717044	1	1.39462	8.49249e-06		0.00075333	1	0.089422	4.73671e-06		-0.494178	NA	NA
DOID:418	Systemic scleroderma	76		0.36682	1	2.72613	0.000391055		0.0112273	1	0.249781	0.0015732		-0.737885	-1.89192	0.000852391
DOID:4184	Pseudohypoparathyroidism	25		5.50511	0.065851	0.181649	1		0.290241	0.102332	0.000714059	1		0.765002	1.51034	0.112464
DOID:4189	Mutism	12		2.39277	0.536416	0.417926	1		0.320017	0.289859	0.0100894	1		0.801574	1.47872	0.247011
DOID:4195	Hyperglycemia	467		0.908914	1	1.10021	0.792186		0.0464253	0.380815	0.0438861	0.565454		-0.450902	-1.48591	0.00135219
DOID:420	Hypertrichosis	33		1.49556	0.561421	0.668646	1		0.162762	0.439263	0.0379377	1		0.637598	1.30156	0.446509
DOID:4226	Endometrial stromal sarcoma	21		0.434893	1	2.29942	0.319568		0.0255871	1	0.265528	0.256543		-0.687625	-1.44814	0.409086
DOID:423	Myopathy	665		0.922621	1	1.08387	0.791905		0.0248428	0.76379	0.0299458	0.758885		-0.408595	-1.39594	0.00150306
DOID:4252	Alexander disease	12		0.341729	1	2.92629	0.373586		0.00933566	1	0.294814	0.468962		-0.85984	-1.67971	0.150392
DOID:4254	Osteosclerosis	15		0.318928	1	3.1355	0.208612		0.020192	1	0.332201	0.197506		-0.77515	-1.52686	0.224608
DOID:4257	Caffey disease	11		4.78614	0.34056	0.208937	1		0.396252	0.169033	0.13103	1		0.45929	0.835315	0.933441
DOID:4305	Bone giant cell tumor	10		1.91414	0.709195	0.522427	1		0.152962	0.934889	0.215442	0.86189		-0.286598	-0.581203	0.974405
DOID:4308	Polyradiculoneuropathy	12		1.43559	0.835454	0.696577	1		0.279105	0.405607	0.0727811	1		0.476425	0.910439	0.890935
DOID:4310	Smooth muscle tumor	14		1.19628	0.920721	0.835926	1		0.196381	0.650645	0.0626842	1		0.649574	1.21236	0.653288
DOID:4325	Ebola hemorrhagic fever	17		0.199311	1	5.0173	0.0219621		0.0299773	1	0.432318	0.0221415		-0.777329	-1.55272	0.198104
DOID:4362	Cervical cancer	16		1.43562	0.775883	0.696564	1		0.250747	0.378474	0.025435	1		0.641526	1.22402	0.631185
DOID:437	Myasthenia gravis	16		1.05272	0.981349	0.949921	1		0.106157	0.982375	0.120854	1		0.476942	0.901447	0.913026
DOID:4415	Fibrous histiocytoma	11		1.27601	0.920721	0.783693	1		0.226261	0.630835	0.0920319	1		0.646716	1.18895	0.666237
DOID:4428	Dyslexia	48		2.07432	0.173287	0.482086	1		0.274331	0.0109338	0.0315244	1		-0.335697	-0.841258	0.961312
DOID:4449	Macular retinal edema	20		0.318901	1	3.13577	0.106493		0.00165291	1	0.33455	0.0922746		-0.912613	-1.91393	0.000630069
DOID:445	Bartter disease	11		4.78614	0.34056	0.208937	1		0.363354	0.233881	0.0933037	1		0.469908	0.867932	0.922276
DOID:446	Primary hyperaldosteronism	74		1.7354	0.182022	0.576236	1		0.200157	0.0302098	0.0206931	1		0.536187	1.19004	0.577581
DOID:4479	Pseudohypoaldosteronism	11		1.27601	0.920721	0.783693	1		0.153866	0.908388	0.137522	1		0.34908	0.634166	0.988268
DOID:4483	Rhinitis	78		0.389066	1	2.57026	0.000839803		0.0163267	1	0.247663	0.00147015		-0.580437	-1.49892	0.123852
DOID:4500	Hypokalemia	47		3.27148	0.0436819	0.305672	1		0.218447	0.0875134	0.00895218	1		0.698719	1.49227	0.174356
DOID:4501	Orofaciodigital syndrome	74		1.60506	0.268762	0.623029	1		0.16925	0.100489	0.108217	0.586619		0.212313	0.473213	1
DOID:452	Pleomorphic adenoma	13		1.07665	0.981349	0.928811	1		0.199537	0.665285	0.169021	0.927294		0.555687	1.02425	0.828537
DOID:4531	Mucoepidermoid carcinoma	14		0.861294	1	1.16104	1		0.201064	0.628298	0.253559	0.562568		0.348272	0.657241	0.988268
DOID:4610	Intestinal benign neoplasm	28		0.637886	1	1.56768	0.746795		0.0545764	1	0.138671	0.805647		-0.412066	-0.908572	0.904033
DOID:4621	Holoprosencephaly	44		1.0254	0.962207	0.975228	1		0.173887	0.267593	0.025093	1		0.671764	1.39901	0.218863
DOID:4624	Ollier disease	11		0.837376	1	1.19421	1		0.100526	1	0.292384	0.532529		-0.606172	-1.18938	0.713501
DOID:4626	Hydranencephaly	31		1.99424	0.34056	0.501445	1		0.154304	0.519434	0.125509	0.844294		0.314059	0.653681	0.992529
DOID:4674	Androgen insensitivity syndrome	15		1.316	0.844707	0.759879	1		0.171083	0.730867	0.115884	1		0.531548	1.01673	0.839758
DOID:4677	Keratitis	25		0.441564	1	2.26468	0.248372		0.00404633	1	0.273433	0.149894		-0.854725	-1.85079	0.00537729
DOID:47	Prostate disease	916		0.820101	1	1.21936	0.0350632		0.000177735	1	0.0780506	0.000477382		-0.525908	NA	NA
DOID:4724	Brain edema	71		0.415168	1	2.40867	0.00434655		0.0176764	1	0.28757	0.000269572		-0.669255	-1.71092	0.0225785
DOID:4752	Multiple system atrophy	40		1.91457	0.289521	0.52231	1		0.372125	0.000375361	0.00571247	1		0.652163	1.33313	0.369307
DOID:480	Movement disease	89		1.88865	0.0909133	0.529478	1		0.263138	0.00013603	0.00477362	1		0.635853	1.44162	0.090767
DOID:4810	Cerebrotendinous xanthomatosis	12		0.669852	1	1.49287	1		0.0808606	1	0.349783	0.261406		-0.391701	-0.793733	0.924563
DOID:4817	Ganglioneuroma	26		5.74454	0.0573673	0.174078	1		0.289788	0.0940338	0.00895218	1		0.775718	1.56141	0.0729062
DOID:4943	Adenocarcinoma in situ	14		1.75466	0.662476	0.569909	1		0.244014	0.463642	0.0178779	1		0.68902	1.31593	0.525474
DOID:4953	Poliomyelitis	14		0.861294	1	1.16104	1		0.131903	0.925165	0.243009	0.610182		-0.275079	-0.532091	0.988268
DOID:4961	Bone marrow disease	98		0.637603	1	1.56837	0.166174		0.00312988	1	0.136624	0.158772		-0.589831	-1.63562	0.06162
DOID:4970	Prosopagnosia	15		1.316	0.844707	0.759879	1		0.208738	0.568442	0.0539379	1		0.605127	1.17465	0.697234
DOID:4977	Lymphedema	35		0.809716	1	1.235	1		0.0492742	1	0.148836	0.647512		-0.504911	-1.12682	0.711905
DOID:4989	Pancreatitis	139		0.470949	1	2.12337	0.000313942		0.0235466	1	0.19384	0.000702041		-0.618147	-1.80267	0.0034534
DOID:4990	Essential tremor	23		3.1908	0.193058	0.313401	1		0.308778	0.0940338	0.0353195	1		0.740421	1.47795	0.235642
DOID:50	Thyroid gland disease	14		1.19628	0.920721	0.835926	1		0.290138	0.305474	0.138646	0.996897		-0.354157	-0.705402	0.961293
DOID:5052	Melioidosis	12		0.478436	1	2.09014	0.738095		0.106249	1	0.311528	0.400243		0.750612	1.37471	0.441015
DOID:5078	Ganglioglioma	42		0.861245	1	1.16111	1		0.0790924	0.908388	0.0398097	1		0.594423	1.23665	0.536331
DOID:5082	Liver cirrhosis	30		1.11655	0.902761	0.895615	1		0.083016	0.960322	0.0778271	1		0.410761	0.853227	0.934236
DOID:5162	Arteriolosclerosis	10		1.91414	0.709195	0.522427	1		0.238281	0.627008	0.0103406	1		0.825825	1.49458	0.218971
DOID:5199	Ureteral obstruction	26		0.350768	1	2.85089	0.0787835		0.0365309	1	0.320989	0.0483213		-0.679922	-1.42084	0.300329
DOID:520	Aortic disease	37		0.453125	1	2.2069	0.126518		0.0313496	1	0.238527	0.109555		-0.697864	-1.56804	0.108438
DOID:5200	Urinary tract obstruction	25		0.375837	1	2.66072	0.126173		0.00505131	1	0.329069	0.0464489		-0.866937	-1.88918	0.00363665
DOID:5212	Congenital disorder of glycosylation	72		1.43597	0.405195	0.696391	1		0.132956	0.28099	0.133331	0.340827		0.385624	0.851722	0.945841
DOID:5223	Infertility	192		0.762445	1	1.31157	0.298977		0.0158448	1	0.131134	0.0189263		-0.422492	-1.29625	0.250947
DOID:526	Human immunodeficiency virus infectious disease	230		0.477322	1	2.09502	2.01946e-06		0.00643711	1	0.198228	1.63842e-06		-0.658242	-2.03212	1.80344e-06
DOID:5295	Intestinal disease	382		0.845327	1	1.18297	0.409939		0.0204507	1	0.121118	0.00043894		-0.523845	-1.68999	0.00011383
DOID:53	Pituitary gland disease	37		1.73498	0.400972	0.576375	1		0.209079	0.194362	0.0347834	1		0.49647	1.03564	0.80952
DOID:5325	Roberts syndrome	40		0.8886	1	1.12537	1		0.10553	0.723557	0.169949	0.405564		-0.136825	-0.310787	1
DOID:5327	Retinal detachment	28		0.551964	1	1.81171	0.479375		0.00404633	1	0.234788	0.236361		-0.838057	-1.82398	0.0028389
DOID:535	Sleep disorder	112		1.85307	0.063217	0.539644	1		0.27056	3.74399e-06	0.00228763	1		0.693056	1.60698	0.0104863
DOID:5353	Colonic disease	148		0.452547	1	2.20972	6.68281e-05		0.00482615	1	0.222152	2.81327e-05		-0.639637	-1.90939	0.000627136
DOID:5389	Oxyphilic adenoma	48		1.60995	0.392368	0.621139	1		0.194852	0.149914	0.0234383	1		0.572614	1.20469	0.591364
DOID:5408	Paget's disease of bone	28		1.75483	0.465292	0.569857	1		0.19051	0.372661	0.149206	0.743428		0.274384	0.549195	1
DOID:5418	Schizoaffective disorder	54		3.21476	0.028996	0.311065	1		0.405365	1.14307e-06	0.00228763	1		0.772447	1.66817	0.00744598
DOID:5419	Schizophrenia	759		2.18689	1.4867e-16	0.45727	1		0.231311	1.44268e-32	0.000515709	1		0.63682	1.67844	1.70857e-08
DOID:5426	Premature ovarian failure	45		1.47932	0.489675	0.675985	1		0.148801	0.383415	0.0463468	1		0.38926	0.829742	0.948694
DOID:543	Dystonia	154		1.31955	0.319302	0.757833	1		0.184137	0.000705198	0.00848353	1		0.704014	1.67756	0.000522513
DOID:5485	Synovial sarcoma	12		5.26477	0.288129	0.189942	1		0.307799	0.319735	0.0409394	1		0.900496	1.65738	0.037265
DOID:552	Pneumonia	75		0.491049	1	2.03646	0.0254698		0.0150328	1	0.186213	0.0557471		-0.584548	-1.53382	0.115848
DOID:557	Kidney disease	1041		0.757552	1	1.32004	0.000382639		0.00141874	1	0.0710306	0.000707316		-0.531343	NA	NA
DOID:5572	Beckwith-Wiedemann syndrome	43		1.80821	0.31316	0.553034	1		0.183707	0.233881	0.0288401	1		0.419203	0.888886	0.93076
DOID:5614	Eye disease	863		0.930101	1	1.07515	0.767065		0.00492264	1	0.0302966	0.640172		-0.376784	-1.28139	0.0034534
DOID:5679	Retinal disease	51		0.805803	1	1.241	1		0.0633568	0.960322	0.127405	0.610182		0.424705	0.890193	0.930176
DOID:5688	Werner syndrome	99		2.01633	0.0512849	0.495951	1		0.194007	0.00911648	0.168867	0.0387131		-0.519959	-1.45165	0.13721
DOID:5723	Optic atrophy	24		3.35033	0.164803	0.298478	1		0.246919	0.233329	0.0730456	1		0.46985	0.93069	0.902284
DOID:574	Peripheral nervous system disease	76		1.10274	0.825889	0.906831	1		0.0588549	0.908388	0.0191188	1		0.41412	0.911008	0.930176
DOID:576	Proteinuria	34		1.00051	0.981349	0.999492	1		0.0834026	0.932956	0.0427479	1		0.506482	1.02269	0.839758
DOID:5768	Nager acrofacial dysostosis	26		5.74454	0.0573673	0.174078	1		0.279128	0.113757	0.0285359	1		0.650242	1.29232	0.49007
DOID:5813	Purine nucleoside phosphorylase deficiency	14		0.861294	1	1.16104	1		0.0752822	1	0.144278	0.980562		0.514818	0.966694	0.867345
DOID:5844	Myocardial infarction	58		1.835	0.200939	0.544958	1		0.208349	0.0602175	0.0247253	1		0.541702	1.15284	0.688306
DOID:585	Nephrolithiasis	21		1.1963	0.87195	0.835912	1		0.175046	0.573312	0.0592235	1		0.677673	1.34029	0.42834
DOID:6050	Esophageal disease	107		0.505566	1	1.97798	0.00751997		0.00741519	1	0.223997	0.000575098		-0.701643	-1.97001	0.000346399
DOID:607	Paraplegia	201		1.20942	0.426915	0.826844	1		0.0542716	0.61096	0.0190722	1		-0.40875	-1.25937	0.276422
DOID:6132	Bronchitis	37		0.177071	1	5.64744	3.112e-05		0.0101673	1	0.407147	0.000197168		-0.81812	-1.88784	0.00161057
DOID:614	Lymphopenia	27		0.813416	1	1.22938	1		0.0826722	0.979785	0.189318	0.519373		0.478825	0.941316	0.903901
DOID:615	Leukopenia	41		0.338726	1	2.95224	0.0100947		0.117997	0.625477	0.280833	0.0209273		-0.4856	-1.08496	0.740685
DOID:627	Severe combined immunodeficiency	98		0.49794	1	2.00827	0.00959588		0.00827348	1	0.192924	0.010752		-0.522267	-1.42798	0.157569
DOID:631	Fibromyalgia	25		1.23049	0.835454	0.812684	1		0.184819	0.447413	0.0423659	1		0.752549	1.4734	0.192909
DOID:633	Myositis	35		0.637858	1	1.56775	0.620168		0.0897062	0.896902	0.160655	0.562365		-0.246696	-0.56394	1
DOID:635	Acquired immunodeficiency syndrome	77		0.709762	1	1.40892	0.492535		0.0299773	1	0.0920523	0.728242		0.370077	0.828399	0.965779
DOID:6364	Migraine	137		1.34318	0.320961	0.7445	1		0.207077	0.000211762	0.0241061	1		0.524308	1.24404	0.36927
DOID:639	Acute disseminated encephalomyelitis	20		2.71206	0.31316	0.368723	1		0.214868	0.410014	0.0102137	1		0.780988	1.50836	0.165322
DOID:643	Progressive multifocal leukoencephalopathy	18		0.304413	1	3.28502	0.117348		0.027002	1	0.316919	0.162596		-0.798397	-1.63744	0.128798
DOID:6457	Cowden syndrome	48		2.07432	0.173287	0.482086	1		0.193127	0.154726	0.110877	0.758885		0.320296	0.666561	1
DOID:649	Prion disease	80		0.993809	0.981349	1.00623	1		0.202046	0.0178976	0.0600867	0.981695		0.621837	1.42795	0.202093
DOID:65	Connective tissue disease	678		1.05228	0.662476	0.950316	1		0.0310988	0.569707	0.0510982	0.176334		-0.413367	-1.4051	0.00113472
DOID:6543	Acne	23		2.27335	0.351339	0.43988	1		0.181199	0.511294	0.0754126	1		0.661838	1.30251	0.464815
DOID:657	Adenoma	308		0.885679	1	1.12908	0.77709		0.0158254	1	0.043316	0.767225		-0.414044	-1.33104	0.124256
DOID:6612	Leukocyte adhesion deficiency	10		0.717706	1	1.39333	1		0.0909896	1	0.212292	0.871273		-0.3582	-0.739328	0.926964
DOID:6688	Autoimmune lymphoproliferative syndrome	57		0.885157	1	1.12974	1		0.0306871	1	0.133008	0.486421		-0.413909	-1.02782	0.8069
DOID:6713	Cerebrovascular disease	655		0.895277	1	1.11697	0.516735		0.0730038	0.0133841	0.0548382	0.134036		0.409958	1.07374	0.651741
DOID:6725	Spinal stenosis	14		1.19628	0.920721	0.835926	1		0.135979	0.908943	0.0316906	1		0.644147	1.21515	0.636248
DOID:674	Cleft palate	128		0.979746	0.981349	1.02067	1		0.0819498	0.446226	0.0576297	0.895918		0.480373	1.13159	0.631185
DOID:678	Progressive supranuclear palsy	26		0.765566	1	1.30622	1		0.108039	0.871036	0.123852	0.916198		0.708589	1.41856	0.241742
DOID:679	Basal ganglia disease	10		0.717706	1	1.39333	1		0.15681	0.923474	0.30548	0.538637		-0.298765	-0.588079	0.988268
DOID:6977	Pancreatic cholera	11		Inf	0.123032	0	1		0.683805	0.000792753	0.0172829	1		0.856178	1.56579	0.108662
DOID:699	Mitochondrial myopathy	72		1.67549	0.219908	0.596839	1		0.137355	0.258198	0.103301	0.648338		-0.315928	-0.812384	0.962726
DOID:7147	Ankylosing spondylitis	18		0.478405	1	2.09028	0.496261		0.0231011	1	0.256374	0.392456		-0.607736	-1.22516	0.696588
DOID:7148	Rheumatoid arthritis	16		2.07377	0.535147	0.482213	1		0.244585	0.39952	0.0743944	1		-0.375026	-0.741999	0.945841
DOID:7166	Thyroiditis	23		0.621954	1	1.60784	0.792186		0.145417	0.687989	0.162991	0.743428		0.442867	0.900324	0.922567
DOID:7188	Autoimmune thyroiditis	16		1.43562	0.775883	0.696564	1		0.167824	0.721825	0.141595	0.958331		-0.787997	-1.67841	0.224411
DOID:731	Urinary system benign neoplasm	36		1.67512	0.432542	0.596971	1		0.131823	0.580962	0.102886	0.926444		0.493341	1.01062	0.849322
DOID:7378	Pituitary hypoplasia	12		2.39277	0.536416	0.417926	1		0.311647	0.311571	0.0439411	1		0.815195	1.52248	0.198104
DOID:74	Hematopoietic system disease	1335		0.905577	1	1.10427	0.321738		0.00165057	1	0.0546279	0.00676784		-0.487946	NA	NA
DOID:7400	Nijmegen breakage syndrome	43		2.95215	0.0711588	0.338736	1		0.2245	0.0941546	0.174467	0.328165		0.29494	0.626562	1
DOID:7442	Monoclonal gammopathy of uncertain significance	15		3.11077	0.351339	0.321464	1		0.249363	0.405607	0.11221	1		-0.569472	-1.16018	0.762264
DOID:75	Lymphatic system disease	1039		0.807049	1	1.23908	0.0109232		0.000528029	1	0.0773756	0.000197168		-0.528297	NA	NA
DOID:750	Peptic ulcer disease	12		1.43559	0.835454	0.696577	1		0.280453	0.403908	0.149648	0.996897		0.699212	1.3039	0.562323
DOID:758	Situs inversus	91		1.3363	0.439179	0.748333	1		0.151429	0.104448	0.0811114	0.756355		0.279313	0.638875	1
DOID:76	Stomach disease	306		0.604778	1	1.6535	0.000382639		0.00133737	1	0.184661	1.58284e-07		-0.71017	-2.25968	1.70857e-08
DOID:767	Muscular atrophy	56		1.95834	0.167095	0.510636	1		0.164473	0.221628	0.144878	0.394891		0.404511	0.86513	0.944128
DOID:769	Neuroblastoma	26		1.29885	0.762562	0.769909	1		0.138144	0.680792	0.0544292	1		0.786611	1.5629	0.0851724
DOID:7693	Abdominal aortic aneurysm	13		0.558229	1	1.79138	0.894878		0.0378187	1	0.360313	0.189779		-0.644719	-1.32893	0.60674
DOID:77	Gastrointestinal system disease	1283		0.948358	1	1.05445	0.835265		0.0109938	1	0.0405637	0.111872		-0.394421	NA	NA
DOID:7765	Coats disease	12		2.39277	0.536416	0.417926	1		0.237107	0.555773	0.13017	1		0.374451	0.689886	0.974405
DOID:783	End stage renal disease	13		0.765603	1	1.30616	1		0.0792311	1	0.238642	0.663921		-0.397127	-0.84216	0.89773
DOID:784	Chronic kidney disease	13		1.59512	0.746324	0.626912	1		0.190771	0.702484	0.0594663	1		0.752177	1.42724	0.411545
DOID:786	Laryngeal disease	19		0.430554	1	2.32259	0.354276		0.0322677	1	0.385527	0.0387131		-0.718283	-1.45791	0.471317
DOID:799	Varicose veins	16		0.478416	1	2.09023	0.550644		0.100656	1	0.328011	0.184925		-0.73864	-1.54128	0.373966
DOID:7997	Thyrotoxicosis	15		1.316	0.844707	0.759879	1		0.308836	0.238359	0.0228631	1		0.699221	1.32496	0.477454
DOID:7998	Hyperthyroidism	40		1.11657	0.85911	0.895602	1		0.233836	0.0940338	0.068666	1		-0.493203	-1.1581	0.627152
DOID:811	Lipodystrophy	73		0.918655	1	1.08855	1		0.0266142	1	0.111821	0.5555		-0.476953	-1.24551	0.453392
DOID:8117	Neuronitis	14		1.19628	0.920721	0.835926	1		0.323852	0.233329	0.0542666	1		0.809768	1.51843	0.204019
DOID:8125	Osteochondrosis	11		2.15345	0.621007	0.464371	1		0.30472	0.372044	0.047325	1		0.472034	0.868091	0.926922
DOID:824	Periodontitis	17		0.334867	1	2.98626	0.190689		0.0118084	1	0.359985	0.0958202		-0.826852	-1.74806	0.0534386
DOID:8283	Peritonitis	54		0.281222	1	3.5559	0.000165409		0.0112442	1	0.318888	0.000481268		-0.773002	-1.87702	0.00117255
DOID:83	Cataract	113		0.982838	0.981349	1.01746	1		0.0245296	1	0.12184	0.193532		-0.674503	-1.90541	0.000403422
DOID:8398	Osteoarthritis	41		0.675373	1	1.48066	0.680506		0.0260367	1	0.165492	0.425302		-0.515812	-1.22627	0.574378
DOID:8432	Polycythemia	29		0.782959	1	1.27721	1		0.113373	0.803025	0.166373	0.62556		-0.703249	-1.53903	0.197743
DOID:8437	Intestinal obstruction	22		0.691082	1	1.44701	1		0.271715	0.19392	0.182941	0.665523		0.536472	1.05172	0.809014
DOID:8454	Riboflavin deficiency	19		2.55248	0.351339	0.391776	1		0.218649	0.416245	0.0203771	1		0.706507	1.39021	0.39447
DOID:8457	Pellagra	15		1.316	0.844707	0.759879	1		0.141363	0.873852	0.182439	0.833226		0.784224	1.4861	0.227655
DOID:8461	Aicardi syndrome	14		1.75466	0.662476	0.569909	1		0.307453	0.268541	0.0669251	1		0.357137	0.676332	0.974405
DOID:8466	Retinal degeneration	132		1.49629	0.171022	0.668321	1		0.0928806	0.319735	0.0462191	0.989886		-0.369509	-1.05583	0.688306
DOID:8469	Influenza	268		0.506607	1	1.97392	2.47801e-06		0.00442132	1	0.170637	1.33038e-05		-0.596429	-1.86601	1.66414e-05
DOID:848	Arthritis	477		0.462188	1	2.16362	8.05706e-14		0.00115151	1	0.188883	2.47334e-12		-0.612987	-1.98886	1.70857e-08
DOID:8488	Polyhydramnios	24		1.43567	0.682105	0.69654	1		0.133423	0.742986	0.0539379	1		0.330826	0.664521	0.989111
DOID:8499	Night blindness	70		1.61559	0.2746	0.618968	1		0.136045	0.273867	0.00415212	1		0.668	1.49411	0.13326
DOID:850	Lung disease	1377		0.807695	1	1.23809	0.00235886		2.64466e-05	1	0.0595201	0.0014615		-0.539179	NA	NA
DOID:8501	Fundus dystrophy	104		1.23783	0.536416	0.807867	1		0.11772	0.23499	0.0755265	0.758885		0.42522	0.973856	0.876546
DOID:8534	Gastroesophageal reflux disease	16		1.05272	0.981349	0.949921	1		0.253286	0.372044	0.113231	1		-0.552345	-1.08509	0.820461
DOID:8536	Herpes zoster	14		0.26577	1	3.76265	0.136051		0.0545688	1	0.343702	0.197506		0.491684	0.915586	0.89773
DOID:854	Collagen disease	14		0.130454	1	7.66551	0.0100947		0.0312694	1	0.463832	0.0292678		-0.877481	-1.81896	0.0495593
DOID:8544	Chronic fatigue syndrome	28		1.01018	0.981349	0.98992	1		0.109504	0.837677	0.0732194	1		0.524725	1.04856	0.810793
DOID:8545	Malignant hyperthermia	32		1.70928	0.452213	0.585042	1		0.215166	0.232301	0.0310087	1		0.598644	1.21214	0.60674
DOID:856	Biotinidase deficiency	15		0.418613	1	2.38884	0.440776		0.0982757	1	0.28167	0.388849		-0.387229	-0.795739	0.93076
DOID:8566	Herpes simplex	48		0.478252	1	2.09095	0.0907686		0.0299773	1	0.219547	0.0822963		-0.383461	-0.918306	0.910719
DOID:8568	Infectious mononucleosis	27		0.239125	1	4.18192	0.00600801		0.0311806	1	0.41225	0.00202043		-0.69968	-1.52103	0.389885
DOID:859	Holocarboxylase synthetase deficiency	10		1.11652	0.981349	0.895641	1		0.145507	0.959371	0.148178	1		-0.196343	-0.388927	1
DOID:8622	Measles	49		0.302799	1	3.30252	0.00089559		0.0299773	1	0.339553	0.000396597		-0.652521	-1.52609	0.125222
DOID:865	Vasculitis	94		0.310114	1	3.22462	1.84633e-06		0.00219507	1	0.307761	1.90158e-06		-0.761486	-2.04313	0.000167381
DOID:8659	Chickenpox	19		0.279055	1	3.58353	0.0679571		0.0393742	1	0.427556	0.0140246		-0.657873	-1.35202	0.479202
DOID:8670	Eating disorder	68		1.84654	0.157307	0.541554	1		0.24816	0.00400759	0.0103935	1		0.749484	1.65293	0.00414592
DOID:8677	Perinatal necrotizing enterocolitis	18		0.478405	1	2.09028	0.496261		0.107118	0.960322	0.217656	0.595035		-0.574496	-1.19148	0.711905
DOID:870	Neuropathy	742		1.19035	0.140572	0.840092	1		0.0704365	0.0104227	0.00100497	1		0.431093	1.13098	0.376385
DOID:8712	Neurofibromatosis	117		1.52186	0.184569	0.657091	1		0.111218	0.23393	0.0797532	0.661794		0.400921	0.929714	0.91763
DOID:8719	In situ carcinoma	51		0.683381	1	1.46331	0.5818		0.00681001	1	0.14721	0.432122		-0.598772	-1.44552	0.17674
DOID:8778	Crohn's disease	51		1.55555	0.405195	0.642858	1		0.129872	0.446226	0.107481	0.758885		-0.258673	-0.628132	1
DOID:8781	Rubella	40		0.2049	1	4.88043	6.33227e-05		0.0311806	1	0.390619	0.000202514		0.435134	0.886098	0.93076
DOID:883	Parasitic helminthiasis infectious disease	56		0.286796	1	3.4868	0.000158507		0.0290478	1	0.313597	0.000477382		-0.452629	-1.12166	0.633675
DOID:8857	Lupus erythematosus	57		0.612237	1	1.63335	0.319568		0.000542156	1	0.131193	0.508796		-0.673814	-1.65714	0.100751
DOID:8866	Actinic keratosis	12		0.957003	1	1.04493	1		0.144094	0.921368	0.157014	0.974706		0.40972	0.751441	0.961312
DOID:8893	Psoriasis	36		0.597967	1	1.67233	0.490712		0.000542156	1	0.216977	0.188882		-0.77439	-1.65764	0.0272387
DOID:8927	Learning disability	83		2.36015	0.032464	0.423701	1		0.234096	0.00218086	0.00314715	1		0.602453	1.37524	0.248434
DOID:893	Wilson disease	24		3.35033	0.164803	0.298478	1		0.222985	0.302285	0.0100894	1		0.713002	1.40311	0.29515
DOID:8943	Lattice corneal dystrophy	17		1.55527	0.705556	0.642975	1		0.194892	0.571689	0.0939999	1		0.525639	1.02354	0.828537
DOID:8947	Diabetic retinopathy	58		0.314142	1	3.18327	0.000382639		0.00165291	1	0.317308	0.000278897		-0.856323	-2.0899	3.08209e-05
DOID:8955	Sideroblastic anemia	13		Inf	0.0741035	0	1		0.38099	0.136843	0.0876309	1		0.592423	1.09309	0.782681
DOID:8986	Narcolepsy	25		1.23049	0.835454	0.812684	1		0.184778	0.447413	0.0849032	1		0.65821	1.28643	0.527263
DOID:90	Degenerative disc disease	22		0.398639	1	2.50854	0.211746		0.0913683	0.979785	0.277656	0.188882		-0.546677	-1.14375	0.746376
DOID:9007	Sudden infant death syndrome	42		2.39345	0.145201	0.417807	1		0.382273	0.000138427	0.00200994	1		0.722511	1.51052	0.106532
DOID:905	Zellweger syndrome	35		3.7097	0.063217	0.269564	1		0.262989	0.0687742	0.0693646	1		0.553073	1.14679	0.711896
DOID:906	Peroxisomal disease	20		0.478395	1	2.09032	0.44292		0.117939	0.899511	0.210542	0.570054		0.580359	1.12804	0.740685
DOID:9065	Leishmaniasis	58		0.446299	1	2.24065	0.0262815		0.013858	1	0.205222	0.0695332		-0.515681	-1.29461	0.410151
DOID:9080	Macroglobulinemia	15		1.316	0.844707	0.759879	1		0.0881281	1	0.221443	0.665523		-0.617451	-1.30369	0.582127
DOID:9120	Amyloidosis	134		0.730853	1	1.36826	0.321738		0.0401918	0.956163	0.106593	0.242881		-0.446279	-1.2779	0.268929
DOID:9159	Gas gangrene	13		1.07665	0.981349	0.928811	1		0.232834	0.534679	0.129006	1		-0.467994	-0.953442	0.876546
DOID:9164	Achalasia	12		1.43559	0.835454	0.696577	1		0.230866	0.575436	0.0154977	1		0.780568	1.45986	0.336696
DOID:9169	Wiskott-Aldrich syndrome	70		1.04405	0.920721	0.957812	1		0.0624042	0.901901	0.053285	1		0.25708	0.572015	1
DOID:9192	Dyskinesia of esophagus	12		0.957003	1	1.04493	1		0.245583	0.526406	0.0706257	1		0.525779	0.986289	0.85756
DOID:92	Speech disorder	14		2.87143	0.40588	0.348259	1		0.436351	0.0479516	0.0674219	1		-0.567817	-1.10793	0.776197
DOID:9248	Pallister-Hall syndrome	18		1.24414	0.858345	0.803769	1		0.139929	0.821254	0.0870226	1		0.4452	0.860257	0.933441
DOID:9249	Beemer-Langer syndrome	21		2.03397	0.452213	0.49165	1		0.260564	0.239127	0.101753	1		0.435788	0.849278	0.934175
DOID:9250	Acrocallosal syndrome	13		0.765603	1	1.30616	1		0.12546	0.960322	0.233997	0.687961		-0.656526	-1.32457	0.630332
DOID:9253	Gastrointestinal stromal tumor	15		1.91422	0.595554	0.522407	1		0.188937	0.653093	0.108828	1		0.286038	0.545466	1
DOID:9256	Colorectal cancer	57		1.47008	0.436091	0.680236	1		0.0970188	0.653093	0.0255509	1		0.411873	0.88915	0.93076
DOID:9258	Waardenburg's syndrome	20		0.888629	1	1.12533	1		0.112739	0.916335	0.254903	0.332033		0.607275	1.20193	0.632901
DOID:9263	Homocystinuria	25		0.717656	1	1.39342	1		0.117939	0.824532	0.286853	0.11424		-0.329555	-0.698595	0.974405
DOID:9266	Cystinuria	11		2.15345	0.621007	0.464371	1		0.245544	0.564278	0.071103	1		0.492664	0.918061	0.8964
DOID:9267	Urea cycle disorder	31		0.869966	1	1.14947	1		0.120253	0.721825	0.115751	0.90172		0.281164	0.557003	1
DOID:9268	Glycine encephalopathy	32		2.07405	0.31316	0.48215	1		0.195493	0.291855	0.0587909	1		-0.373683	-0.818259	0.961293
DOID:9269	Maple syrup urine disease	23		1.09375	0.931712	0.914286	1		0.0697794	1	0.099241	1		-0.357398	-0.733612	0.961312
DOID:9274	Hyperlysinemia	17		0.425248	1	2.35157	0.408159		0.129648	0.891792	0.370716	0.0798156		0.783002	1.49285	0.17042
DOID:9279	Hyperhomocysteinemia	48		0.519862	1	1.92359	0.159322		0.00219507	1	0.195262	0.158772		-0.811616	-1.96841	0.000367335
DOID:9281	Phenylketonuria	23		2.27335	0.351339	0.43988	1		0.219071	0.333272	0.0979715	1		0.433268	0.859436	0.933441
DOID:9282	Ocular hypertension	40		0.717607	1	1.39352	0.832703		0.187311	0.243558	0.107979	0.859934		0.512816	1.06613	0.80952
DOID:9286	Priapism	11		4.78614	0.34056	0.208937	1		0.463732	0.0745356	0.0103935	1		0.777732	1.39652	0.370176
DOID:9296	Cleft lip	57		1.34013	0.543744	0.746197	1		0.135181	0.363925	0.0756241	0.958331		0.329388	0.710223	0.989336
DOID:93	Language disorder	12		1.43559	0.835454	0.696577	1		0.228195	0.580962	0.0883714	1		0.341417	0.634724	0.989336
DOID:9335	Scotoma	35		0.451736	1	2.21368	0.14069		0.0589495	1	0.244781	0.109969		0.352304	0.705645	0.988268
DOID:9351	Diabetes mellitus	1304		0.80493	1	1.24234	0.00270474		0.00457973	1	0.0576863	0.00360836		-0.418333	NA	NA
DOID:936	Brain disease	1029		1.0758	0.465292	0.929541	1		0.0312454	0.386126	0.0252782	0.729788		-0.324587	NA	NA
DOID:9406	Hypopituitarism	29		2.29741	0.2746	0.435274	1		0.243165	0.171416	0.0185126	1		0.758925	1.5859	0.0968496
DOID:9428	Intracranial hypertension	15		0.957001	1	1.04493	1		0.208603	0.568442	0.250661	0.532529		-0.509091	-1.03818	0.810793
DOID:9446	Cholangitis	33		0.649261	1	1.54021	0.708708		0.00806622	1	0.217074	0.233556		-0.834896	-1.81439	0.007941
DOID:9467	nail-patella syndrome	19		2.55248	0.351339	0.391776	1		0.186305	0.565919	0.23498	0.466264		0.307833	0.608046	0.991173
DOID:9471	Meningitis	117		0.486153	1	2.05697	0.00212046		0.0140737	1	0.210613	0.000707316		-0.617892	-1.73654	0.00585247
DOID:9477	Pulmonary embolism	17		0.683505	1	1.46305	1		0.0733357	1	0.20259	0.701035		0.419068	0.794048	0.945841
DOID:9537	Lassa fever	22		0.331159	1	3.01969	0.0953816		0.0078811	1	0.326159	0.0798156		-0.782045	-1.62149	0.13326
DOID:9561	Nasopharyngeal disease	26		0.0869124	1	11.5058	4.25749e-06		0.0238894	1	0.543358	1.45087e-05		-0.763481	-1.59803	0.17674
DOID:9562	Primary ciliary dyskinesia	14		1.19628	0.920721	0.835926	1		0.170592	0.76379	0.117568	1		0.604768	1.13658	0.723421
DOID:9563	Bronchiectasis	26		0.478365	1	2.09046	0.319568		0.00806622	1	0.267694	0.15092		-0.771516	-1.64062	0.0637063
DOID:9565	Dextrocardia	10		1.91414	0.709195	0.522427	1		0.213874	0.71964	0.196763	0.926444		0.246068	0.445786	1
DOID:9574	Choanal atresia	24		1.43567	0.682105	0.69654	1		0.157278	0.60928	0.083373	1		0.450962	0.903667	0.922664
DOID:9588	Encephalitis	137		0.859123	1	1.16398	0.903562		0.119089	0.129397	0.0967286	0.340827		0.421349	0.996528	0.856301
DOID:96	Staphyloenterotoxemia	21		0.956998	1	1.04493	1		0.229829	0.333272	0.0727188	1		0.473036	0.913965	0.912578
DOID:9602	Necrotizing fasciitis	11		0.574147	1	1.74171	1		0.0427233	1	0.327549	0.393014		-0.669246	-1.33618	0.612705
DOID:962	Neurofibroma	13		2.63209	0.468267	0.379926	1		0.189167	0.711215	0.223246	0.729788		0.171909	0.324313	1
DOID:9620	Vesicoureteral reflux	16		0.615146	1	1.62563	0.935718		0.130197	0.902733	0.278536	0.35671		-0.222684	-0.467859	1
DOID:9631	Pelger-Huet anomaly	12		1.43559	0.835454	0.696577	1		0.205464	0.672688	0.169682	0.953326		0.278467	0.514795	1
DOID:9637	Stomatitis	14		0.358808	1	2.78701	0.323814		0.0532182	1	0.252443	0.565454		-0.833434	-1.6693	0.198104
DOID:9643	Babesiosis	13		0.558229	1	1.79138	0.894878		0.106249	1	0.313588	0.340827		0.313512	0.575426	0.997456
DOID:9663	Aphthous stomatitis	10		0.717706	1	1.39333	1		0.124913	1	0.209656	0.879891		-0.801416	-1.61424	0.230251
DOID:9682	Yellow fever	30		0.204947	1	4.87932	0.000829842		0.0078811	1	0.419547	0.000628434		-0.658654	-1.50412	0.227655
DOID:9719	Neovascular inflammatory vitreoretinopathy	11		0.574147	1	1.74171	1		0.0987613	1	0.289095	0.550594		-0.855293	-1.65225	0.123559
DOID:974	Upper respiratory tract disease	133		0.744935	1	1.3424	0.387542		0.00336668	1	0.145176	0.0396749		-0.688911	-1.95929	0.00015567
DOID:9741	Biliary tract disease	64		0.614943	1	1.62617	0.274804		0.0136944	1	0.184566	0.0992889		-0.613818	-1.55322	0.117388
DOID:9778	Irritable bowel syndrome	36		1.2442	0.746324	0.803729	1		0.2452	0.0941546	0.0265083	1		0.519295	1.08212	0.775697
DOID:9799	Eye degenerative disease	10		0.717706	1	1.39333	1		0.0980694	1	0.217846	0.853365		0.472111	0.853256	0.926964
DOID:9821	Choroideremia	24		1.81861	0.482289	0.549872	1		0.139625	0.708552	0.125582	0.926444		0.282346	0.560134	1
DOID:9827	Radioulnar synostosis	18		2.3929	0.40588	0.417902	1		0.194383	0.551726	0.0935285	1		0.341411	0.651392	0.988268
DOID:9834	Hyperopia	17		3.58925	0.270767	0.27861	1		0.262034	0.311348	0.0714059	1		0.441998	0.854568	0.933441
DOID:9835	Refractive error	25		1.51545	0.621007	0.659872	1		0.146822	0.650737	0.0686555	1		-0.398638	-0.836199	0.944128
DOID:9849	Meniere's disease	18		1.24414	0.858345	0.803769	1		0.332064	0.120794	0.129835	0.969849		0.447629	0.853648	0.934175
DOID:9854	lingual-facial-buccal dyskinesia	11		Inf	0.123032	0	1		0.568737	0.0118284	0.0103935	1		0.847672	1.55681	0.198104
DOID:987	Alopecia	62		0.662299	1	1.50989	0.436292		0.0326816	1	0.0974729	0.758885		-0.389992	-1.0169	0.80045
DOID:9870	Galactosemia	25		3.50987	0.149349	0.284911	1		0.257062	0.188236	0.163612	0.715444		0.33767	0.661922	0.991173
DOID:9884	Muscular dystrophy	52		2.01053	0.171022	0.497381	1		0.148722	0.315807	0.0538331	1		0.362836	0.776796	0.974405
DOID:9923	Developmental coordination disorder	11		2.15345	0.621007	0.464371	1		0.210946	0.684636	0.152438	1		-0.826816	-1.69299	0.204753
DOID:9965	Toxoplasmosis	26		0.558168	1	1.79157	0.525326		0.0764206	1	0.208905	0.417993		0.614433	1.22521	0.59247
DOID:9970	Obesity	907		0.89811	1	1.11345	0.417646		0.0223951	0.721825	0.0431052	0.195536		-0.391617	-1.37468	0.000439672
DOID:9972	Hypervitaminosis A	12		2.39277	0.536416	0.417926	1		0.28643	0.38867	0.0803316	1		0.456616	0.853722	0.93076
DOID:9975	Cocaine dependence	45		1.47932	0.489675	0.675985	1		0.270765	0.0170382	0.00769597	1		0.754405	1.59856	0.0286759
DOID:9976	Heroin dependence	18		3.82849	0.215975	0.261199	1		0.317435	0.150709	0.0408865	1		0.729855	1.38836	0.370176
DOID:999	Hypereosinophilic syndrome	36		0.382614	1	2.6136	0.0441768		0.019641	1	0.259865	0.0704082		-0.441838	-0.981963	0.868179
DOID:9993	Hypoglycemia	167		0.923267	1	1.08311	1		0.0862623	0.286439	0.0505248	0.89572		0.470672	1.13549	0.616298
