# Supplementary material for: Evolutionary and biomedical implications of sex differences in the primate brain transcriptome
Source: Cell Genom. 2024 Jun 27;4(7):100589. doi: 10.1016/j.xgen.2024.100589 (PMC11293591; doi:10.1016/j.xgen.2024.100589)
Supplement: Table S18. Enrichment results for ASD-altered gene expression (for macaques and humans), related to Figure 5 — DE, differential expression; co-exp, co-expression. [file mmc19.xlsx]

## Sheet: Table S18
Supplementary Table 18 | Enrichment results for ASD-altered gene expression (for macaques and humans)
			Macaques			Macaques (cell-type corrected)			Humans
			Gandal et al. 2022 (DE)			Gandal et al. 2022 (DE)			Gandal et al. 2022 (DE)
			OR	P-value		OR	P-value		OR	P-value
ASD upregulated	Female-biased		2.09101	0.0002344		1.09448	0.7101		14.9065	< 2.2e-16
	Male-biased		0.404659	0.000725		1.14311	0.6041		0.166857	0.001898
ASD downregulated	Female-biased		0.500977	0.003516		1.1548	0.4291		0	2.798e-05
	Male-biased		1.30082	0.08636		0.85497	0.5349		4.71919	5.422e-15
			Voineagu et al. 2011 (DE)			Voineagu et al. 2011 (DE)			Voineagu et al. 2011 (DE)
			OR	P-value		OR	P-value		OR	P-value
ASD upregulated	Female-biased		1.54794	0.3799		0.81433	1		29.9176	2.915e-09
	Male-biased		0	0.2643		0	0.6297		0	1
ASD downregulated	Female-biased		0	0.2819		0.483241	0.7242		0	1
	Male-biased		0.975828	1		1.65602	0.4344		11.5821	1.592e-09
			Voineagu et al. 2011 (co-exp)			Voineagu et al. 2011 (co-exp)			Voineagu et al. 2011 (co-exp)
			OR	P-value		OR	P-value		OR	P-value
ASD upregulated (M16, microglial)	Female-biased		2.10848	0.02977		0.408514	0.3337		41.6383	< 2.2e-16
	Male-biased		0.265251	0.04876		1.42872	0.4482		0.263339	0.2691
ASD downregulated (M12, neuronal)	Female-biased		0.304639	0.09247		2.04338	0.04669		0	0.417
	Male-biased		0.21347	0.01217		0.742586	0.8198		6.01291	1.491e-08
			Gupta et al. 2014 (co-exp)			Gupta et al. 2014 (co-exp)			Gupta et al. 2014 (co-exp)
			OR	P-value		OR	P-value		OR	P-value
ASD upregulated (M6, neuronal)	Female-biased		0.485215	0.135		1.05691	0.8655		0	0.1719
	Male-biased		0.626707	0.2075		0.5747	0.2834		4.04487	2.23e-06
ASD upregulated (M5, microglial)	Female-biased		2.17226	0.002059		1.43727	0.1892		28.1928	< 2.2e-16
	Male-biased		0.453215	0.03969		0.654718	0.3859		0.159635	0.03092
ASD downregulated (M1, neuronal)	Female-biased		0.356515	0.000476		1.34743	0.1504		0	0.003055
	Male-biased		0.696882	0.0826		0.470565	0.01344		5.65446	2.448e-16
