# Supplementary material for: Evolutionary and biomedical implications of sex differences in the primate brain transcriptome
Source: Cell Genom. 2024 Jun 27;4(7):100589. doi: 10.1016/j.xgen.2024.100589 (PMC11293591; doi:10.1016/j.xgen.2024.100589)
Supplement: Table S19. Disease enrichment results (for macaques, using cell-type-corrected expression data), related to Figure 5 — Results are shown for (1) Fisher’s exact tests of male- or female-biased gene sets (i.e., those with positive or negative mean β across regions, respectively), (2) K-S tests of genes ranked by their mean standardized β value across regions (highest = male biased; lowest = female biased), and (3) GSEA of genes ranked by their mean standardized β across regions (ES, enrichment score; positive ES = male biased; negative ES = female biased) (see STAR Methods). Significant adjusted p values are in bold. [file mmc20.xlsx]

## Sheet: Table S19
Supplementary Table 19 | Disease enrichment results (for macaques; using cell-type-corrected expression data)				Fisher's Exact Tests					KS Tests					GSEA
Disease ID	Disease	# Genes		OR (male-biased)	P-adjusted	OR (female-biased)	P-adjusted		D-value (male-biased)	P-adjusted	D-value (female-biased)	P-adjusted		Enrichment Score	Normalized ES	P-adjusted
AmyCo:16	Localized insulin-derived Amyloidosis	39		1.21434	0.999997	0.823492	0.999645		0.0889411	0.999919	0.0899115	0.999997		0.456693	0.988747	0.97333
AmyCo:30	Wild-type transthyretin-related Amyloidosis	27		2.22884	0.999997	0.448664	0.999645		0.322915	0.903243	0.0175703	0.999997		0.657582	1.36052	0.97333
AmyCo:73	Senile Seminal Vesicle Amyloidosis	10		0.234553	0.999997	4.26344	0.999645		0.0390163	0.999919	0.303696	0.999997		-0.659274	-1.27682	0.97333
DOID:0040085	Bacterial sepsis	10		0.625481	0.999997	1.59877	0.999645		0.137457	0.999919	0.232793	0.999997		0.640278	1.14561	0.97333
DOID:0050012	Chikungunya	20		0.625444	0.999997	1.59887	0.999645		0.0381982	0.999919	0.21133	0.999997		-0.55074	-1.10873	0.97333
DOID:0050083	Keshan disease	22		0.781838	0.999997	1.27904	0.999645		0.0545205	0.999919	0.228619	0.999997		-0.360738	-0.719577	0.98445
DOID:0050120	Hemophagocytic lymphohistiocytosis	29		1.32934	0.999997	0.752251	0.999645		0.159202	0.999919	0.00713998	0.999997		0.598414	1.25617	0.97333
DOID:0050127	Sinusitis	37		1.10387	0.999997	0.905901	0.999645		0.123879	0.999919	0.203277	0.997185		0.332982	0.72614	0.98445
DOID:0050175	tick-borne encephalitis	14		0.938226	0.999997	1.06584	0.999645		0.0810554	0.999919	0.157422	0.999997		0.473362	0.923127	0.97333
DOID:0050336	Hypophosphatemia	42		0.938204	0.999997	1.06587	0.999645		0.0474754	0.999919	0.101141	0.999997		0.305718	0.668165	0.991677
DOID:0050424	Familial adenomatous polyposis	17		0.833984	0.999997	1.19906	0.999645		0.0682525	0.999919	0.11225	0.999997		-0.604879	-1.16977	0.97333
DOID:0050425	Restless legs syndrome	35		0.790039	0.999997	1.26576	0.999645		0.101638	0.999919	0.147425	0.999997		0.241061	0.510602	1
DOID:0050427	Xeroderma pigmentosum	141		0.825387	0.999997	1.21155	0.999645		0.0363025	0.999919	0.0708446	0.999997		-0.395354	-0.982706	0.97333
DOID:0050429	Hailey-Hailey disease	16		4.06658	0.999997	0.245907	0.999645		0.27421	0.964424	0.14495	0.999997		0.332983	0.642246	0.985515
DOID:0050430	Multiple endocrine neoplasia type 2A	29		0.875673	0.999997	1.14198	0.999645		0.0614511	0.999919	0.14765	0.999997		-0.407258	-0.833763	0.97333
DOID:0050431	Arrhythmogenic right ventricular cardiomyopathy	17		1.34046	0.999997	0.746014	0.999645		0.168849	0.999919	0.0741309	0.999997		0.397696	0.785335	0.97333
DOID:0050432	Asperger syndrome	38		0.844372	0.999997	1.18431	0.999645		0.0973641	0.999919	0.110585	0.999997		-0.691418	-1.45752	0.97333
DOID:0050436	Mulibrey nanism	13		5.16141	0.999997	0.193746	0.999645		0.341534	0.964424	0.0379238	0.999997		0.666138	1.23083	0.97333
DOID:0050437	Danon disease	14		0.938226	0.999997	1.06584	0.999645		0.104236	0.999919	0.148528	0.999997		0.408279	0.765387	0.97333
DOID:0050438	Frasier syndrome	33		1.87699	0.999997	0.532767	0.999645		0.168078	0.964424	0.0385236	0.999997		0.415303	0.888813	0.97333
DOID:0050439	Usher syndrome	79		1.12083	0.999997	0.892195	0.999645		0.0489119	0.999919	0.100131	0.999997		-0.358306	-0.839415	0.97333
DOID:0050444	Infantile Refsum disease	21		1.03211	0.999997	0.968892	0.999645		0.200677	0.964424	0.0530021	0.999997		0.50845	1.02328	0.97333
DOID:0050451	Brugada syndrome	18		1.17287	0.999997	0.852608	0.999645		0.0758476	0.999919	0.177906	0.999997		0.39892	0.7783	0.97333
DOID:0050452	Mevalonic aciduria	14		0.938226	0.999997	1.06584	0.999645		0.0639895	0.999919	0.267378	0.999997		-0.470352	-0.911747	0.97333
DOID:0050453	Lissencephaly	119		1.09192	0.999997	0.915819	0.999645		0.09619	0.964424	0.0233726	0.999997		-0.283058	-0.690488	0.995795
DOID:0050454	Periventricular nodular heterotopia	61		1.18167	0.999997	0.846259	0.999645		0.101294	0.999919	0.0375479	0.999997		0.435632	1.00766	0.97333
DOID:0050459	Hyperphosphatemia	33		0.691252	0.999997	1.44665	0.999645		0.0245152	0.999919	0.159756	0.999997		-0.465681	-1.00184	0.97333
DOID:0050460	Wolf-Hirschhorn syndrome	31		1.29927	0.999997	0.769665	0.999645		0.150544	0.999919	0.0488026	0.999997		0.577018	1.24501	0.97333
DOID:0050462	Antley-Bixler syndrome	17		1.34046	0.999997	0.746014	0.999645		0.225228	0.964424	0.0544537	0.999997		-0.569648	-1.09394	0.97333
DOID:0050464	Farber lipogranulomatosis	17		0.833984	0.999997	1.19906	0.999645		0.0699042	0.999919	0.209803	0.999997		-0.637315	-1.26952	0.97333
DOID:0050466	Loeys-Dietz syndrome	24		1.56397	0.999997	0.639397	0.999645		0.162341	0.999919	0.0885171	0.999997		0.431532	0.885209	0.97333
DOID:0050469	Costello syndrome	12		0.938227	0.999997	1.06584	0.999645		0.0688301	0.999919	0.206188	0.999997		-0.421253	-0.802281	0.97333
DOID:0050471	Carney complex	38		1.04255	0.999997	0.959187	0.999645		0.0947455	0.999919	0.0628768	0.999997		-0.534655	-1.11672	0.97333
DOID:0050473	Alstrom syndrome	26		0.687983	0.999997	1.45352	0.999645		0.0902741	0.999919	0.150637	0.999997		-0.494462	-0.997683	0.97333
DOID:0050474	Netherton syndrome	15		0.469074	0.999997	2.13186	0.999645		0.183128	0.999919	0.221544	0.999997		-0.79776	-1.53187	0.942353
DOID:0050475	Weill-Marchesani syndrome	21		0.469047	0.999997	2.13198	0.999645		0.0443169	0.999919	0.165592	0.999997		-0.640661	-1.27553	0.97333
DOID:0050476	Barth syndrome	35		0.625387	0.999997	1.59901	0.999645		0.101136	0.999919	0.165415	0.999997		-0.387589	-0.809892	0.97333
DOID:0050486	Exanthem	39		0.987641	0.999997	1.01251	0.999645		0.142027	0.999919	0.12598	0.999997		0.299881	0.652347	0.995795
DOID:0050544	Hypermethioninemia	21		1.25109	0.999997	0.799302	0.999645		0.210441	0.964424	0.14933	0.999997		0.632901	1.25045	0.97333
DOID:0050546	Congenital adrenal insufficiency	11		1.64206	0.999997	0.608991	0.999645		0.308707	0.964424	0.0865393	0.999997		-0.816179	-1.5558	0.942353
DOID:0050549	Saldino-Noonan syndrome	26		1.27955	0.999997	0.781523	0.999645		0.0901791	0.999919	0.108924	0.999997		-0.413414	-0.845093	0.97333
DOID:0050563	Nonsyndromic deafness	82		1.46662	0.999997	0.681842	0.999645		0.123145	0.964424	0.019079	0.999997		0.393297	0.959753	0.97333
DOID:0050568	Spondylocostal dysostosis	13		3.1278	0.999997	0.319713	0.999645		0.321718	0.964424	0.0242681	0.999997		0.579592	1.08517	0.97333
DOID:0050569	Seckel syndrome	58		1.32948	0.999997	0.752172	0.999645		0.0827993	0.999919	0.0087152	0.999997		0.457878	1.04293	0.97333
DOID:0050572	cone-rod dystrophy	22		0.93822	0.999997	1.06585	0.999645		0.0967692	0.999919	0.165492	0.999997		0.455941	0.943859	0.97333
DOID:0050574	L-2-hydroxyglutaric aciduria	10		1.40745	0.999997	0.710505	0.999645		0.242654	0.999919	0.159393	0.999997		0.402244	0.74187	0.97333
DOID:0050576	Senior-Loken syndrome	73		0.964285	0.999997	1.03704	0.999645		0.0526926	0.999919	0.140219	0.999997		-0.393486	-0.913374	0.97333
DOID:0050577	Sensenbrenner syndrome	70		1.18057	0.999997	0.847046	0.999645		0.0765674	0.999919	0.029803	0.999997		-0.363306	-0.83679	0.97333
DOID:0050581	Brachydactyly	48		0.938199	0.999997	1.06587	0.999645		0.0830963	0.999919	0.126331	0.999997		-0.657165	-1.4229	0.97333
DOID:0050587	Trichotillomania	19		1.29019	0.999997	0.77508	0.999645		0.141289	0.999919	0.178034	0.999997		-0.91308	-1.83899	0.284932
DOID:0050589	Inflammatory bowel disease	202		0.88385	0.999997	1.13141	0.999645		0.00840678	0.999919	0.0697535	0.999997		-0.358317	-0.933905	0.97333
DOID:0050591	Tooth agenesis	28		0.938215	0.999997	1.06585	0.999645		0.0997748	0.999919	0.158999	0.999997		-0.728278	-1.51299	0.947535
DOID:0050592	Asphyxiating thoracic dystrophy	86		0.93817	0.999997	1.06591	0.999645		0.0402563	0.999919	0.0741684	0.999997		-0.336344	-0.799403	0.97333
DOID:0050600	ABCD syndrome	25		0.737142	0.999997	1.35659	0.999645		0.00950488	0.999919	0.222331	0.999997		-0.657826	-1.32849	0.97333
DOID:0050602	triple-A syndrome	22		1.35538	0.999997	0.7378	0.999645		0.172814	0.999919	0.187069	0.999997		-0.393556	-0.761936	0.97333
DOID:0050605	Acrodermatitis enteropathica	19		1.04254	0.999997	0.959197	0.999645		0.203837	0.999919	0.180404	0.999997		0.722303	1.4004	0.97333
DOID:0050629	Aicardi-Goutieres syndrome	55		1.51953	0.999997	0.658099	0.999645		0.191551	0.964424	0.0430255	0.999997		0.452242	1.02069	0.97333
DOID:0050631	Allan-Herndon-Dudley syndrome	16		1.20638	0.999997	0.828923	0.999645		0.133251	0.999919	0.158595	0.999997		0.585888	1.13294	0.97333
DOID:0050632	Oculocutaneous albinism	36		1.47467	0.999997	0.678119	0.999645		0.143061	0.999919	0.0487302	0.999997		0.664646	1.44053	0.942353
DOID:0050633	Ocular albinism	17		1.05558	0.999997	0.947348	0.999645		0.104473	0.999919	0.126673	0.999997		0.669485	1.28768	0.97333
DOID:0050639	Primary cutaneous amyloidosis	25		0.625425	0.999997	1.59891	0.999645		0.049586	0.999919	0.185166	0.999997		-0.367972	-0.758325	0.97333
DOID:0050644	Arterial calcification of infancy	11		1.12594	0.999997	0.88815	0.999645		0.097439	0.999919	0.159126	0.999997		0.293707	0.547458	0.995795
DOID:0050645	Arterial tortuosity syndrome	17		1.34046	0.999997	0.746014	0.999645		0.316071	0.964424	0.0466765	0.999997		0.537284	1.04614	0.97333
DOID:0050646	Distal arthrogryposis	11		0.351805	0.999997	2.84248	0.999645		0.0305367	0.999919	0.342584	0.999997		-0.654084	-1.23113	0.97333
DOID:0050649	Atransferrinemia	12		2.81496	0.999997	0.355244	0.999645		0.203382	0.999919	0.235521	0.999997		0.395106	0.737649	0.97333
DOID:0050657	Bannayan-Riley-Ruvalcaba syndrome	15		1.07235	0.999997	0.932535	0.999645		0.0561548	0.999919	0.112858	0.999997		-0.308547	-0.612071	0.98445
DOID:0050674	Congenital bile acid synthesis defect	11		2.50216	0.999997	0.399655	0.999645		0.134094	0.999919	0.111251	0.999997		0.732432	1.36138	0.97333
DOID:0050675	Birk-Barel syndrome	15		0.341126	0.999997	2.93147	0.999645		0.108164	0.999919	0.194036	0.999997		0.585545	1.11172	0.97333
DOID:0050676	Birt-Hogg-Dube syndrome	18		0.597016	0.999997	1.675	0.999645		0.0649469	0.999919	0.0950783	0.999997		0.759453	1.49101	0.942353
DOID:0050678	Blau syndrome	17		0.656734	0.999997	1.52269	0.999645		0.0513844	0.999919	0.228037	0.999997		-0.573524	-1.17252	0.97333
DOID:0050684	Bowen-Conradi syndrome	47		0.531492	0.999997	1.8815	0.976317		0.048223	0.999919	0.228718	0.731708		0.419044	0.930869	0.97333
DOID:0050693	Brooke-Spiegler syndrome	11		1.12594	0.999997	0.88815	0.999645		0.176096	0.999919	0.119295	0.999997		0.598922	1.09063	0.97333
DOID:0050694	Brown-Vialetto-Van Laere syndrome	11		1.64206	0.999997	0.608991	0.999645		0.152571	0.999919	0.256696	0.999997		0.571344	1.05329	0.97333
DOID:0050696	Fetal alcohol spectrum disorder	43		1.18529	0.999997	0.843678	0.999645		0.089797	0.999919	0.0545925	0.999997		0.388617	0.86205	0.97333
DOID:0050697	Chorioamnionitis	13		3.1278	0.999997	0.319713	0.999645		0.281341	0.964424	0.0618018	0.999997		0.564493	1.0333	0.97333
DOID:0050710	3-Methylcrotonyl-CoA carboxylase deficiency	16		1.5639	0.999997	0.639426	0.999645		0.343185	0.964424	0.0737976	0.999997		0.689666	1.31313	0.97333
DOID:0050711	Aceruloplasminemia	24		1.56397	0.999997	0.639397	0.999645		0.167807	0.999919	0.141156	0.999997		0.2675	0.538746	1
DOID:0050720	Ornithine translocase deficiency	15		1.07235	0.999997	0.932535	0.999645		0.124841	0.999919	0.146927	0.999997		0.529469	1.0188	0.97333
DOID:0050721	Serine deficiency	16		0.562902	0.999997	1.77651	0.999645		0.0541074	0.999919	0.199058	0.999997		-0.782126	-1.51163	0.942353
DOID:0050729	Neutral lipid storage disease	38		1.15912	0.999997	0.862727	0.999645		0.0502232	0.999919	0.0783758	0.999997		-0.523556	-1.10844	0.97333
DOID:0050730	Coenzyme Q10 deficiency disease	17		1.05558	0.999997	0.947348	0.999645		0.15877	0.999919	0.100597	0.999997		0.611878	1.20371	0.97333
DOID:0050731	Vitamin B12 deficiency	25		1.66828	0.999997	0.59942	0.999645		0.154533	0.999919	0.119834	0.999997		0.635743	1.30558	0.97333
DOID:0050741	Alcohol dependence	180		0.917471	0.999997	1.08995	0.999645		0.0341205	0.999919	0.0491705	0.999997		-0.330631	-0.859903	0.97333
DOID:0050742	Nicotine dependence	96		0.669865	0.999997	1.49284	0.999645		0.0281231	0.999919	0.153013	0.731708		-0.380419	-0.919597	0.97333
DOID:0050753	Cerebellar ataxia	28		1.08261	0.999997	0.923694	0.999645		0.100893	0.999919	0.0983953	0.999997		0.197029	0.410585	1
DOID:0050757	deafness-dystonia-optic neuronopathy syndrome	30		0.717412	0.999997	1.3939	0.999645		0.069677	0.999919	0.217873	0.999997		-0.832956	-1.73482	0.528771
DOID:0050758	Metabolic acidosis	114		1.38766	0.999997	0.72064	0.999645		0.0720121	0.999919	0.0179282	0.999997		-0.299118	-0.72371	0.995795
DOID:0050763	ARC syndrome	26		1.27955	0.999997	0.781523	0.999645		0.138409	0.999919	0.0474183	0.999997		-0.38007	-0.761957	0.97333
DOID:0050770	Polycystic liver disease	12		1.31362	0.999997	0.761255	0.999645		0.108172	0.999919	0.234616	0.999997		-0.916526	-1.68105	0.437619
DOID:0050771	Pheochromocytoma	119		0.92253	0.999997	1.08398	0.999645		0.062701	0.999919	0.0921434	0.999997		-0.451692	-1.10521	0.97333
DOID:0050773	Paraganglioma	16		0.426415	0.999997	2.34513	0.999645		0.0451662	0.999919	0.219471	0.999997		-0.702694	-1.36451	0.97333
DOID:0050779	Hydrolethalus syndrome	33		0.781811	0.999997	1.27908	0.999645		0.0782304	0.999919	0.109928	0.999997		-0.628785	-1.35222	0.97333
DOID:0050780	Opitz-GBBB syndrome	13		1.50131	0.999997	0.666084	0.999645		0.230095	0.999919	0.0425798	0.999997		0.482968	0.929614	0.97333
DOID:0050781	Ogden syndrome	24		0.670115	0.999997	1.49228	0.999645		0.0849146	0.999919	0.169451	0.999997		0.619929	1.25259	0.97333
DOID:0050782	Zollinger-Ellison syndrome	19		0.844407	0.999997	1.18426	0.999645		0.111906	0.999919	0.0853457	0.999997		0.348728	0.692787	0.981498
DOID:0050786	Iridogoniodysgenesis syndrome	24		1.31368	0.999997	0.761223	0.999645		0.186075	0.970261	0.110936	0.999997		0.323726	0.647295	0.985614
DOID:0050787	Juvenile polyposis syndrome	13		2.11124	0.999997	0.473655	0.999645		0.206776	0.999919	0.0918363	0.999997		-0.432209	-0.798376	0.97333
DOID:0050788	Proximal symphalangism	10		1.40745	0.999997	0.710505	0.999645		0.20083	0.999919	0.0352018	0.999997		0.580196	1.03623	0.97333
DOID:0050793	Short QT syndrome	15		0.625462	0.999997	1.59882	0.999645		0.0758476	0.999919	0.230545	0.999997		0.390473	0.727911	0.974812
DOID:0050795	Cone dystrophy	65		1.16489	0.999997	0.85845	0.999645		0.0688415	0.999919	0.0880839	0.999997		-0.374918	-0.845915	0.97333
DOID:0050799	Guanidinoacetate methyltransferase deficiency	10		2.18937	0.999997	0.456752	0.999645		0.190048	0.999919	0.0983067	0.999997		0.359145	0.644955	0.98445
DOID:0050807	Kahrizi syndrome	11		2.50216	0.999997	0.399655	0.999645		0.376454	0.964424	0.0829841	0.999997		0.656217	1.21868	0.97333
DOID:0050810	Biotin deficiency	12		0.938227	0.999997	1.06584	0.999645		0.162033	0.999919	0.252065	0.999997		-0.669738	-1.25312	0.97333
DOID:0050811	Congenital adrenal hyperplasia	19		2.03322	0.999997	0.49183	0.999645		0.174307	0.999919	0.0482618	0.999997		0.533388	1.05941	0.97333
DOID:0050814	Temtamy preaxial brachydactyly syndrome	19		0.682319	0.999997	1.46559	0.999645		0.0350106	0.999919	0.161017	0.999997		-0.597377	-1.20605	0.97333
DOID:0050816	Urofacial syndrome	13		3.1278	0.999997	0.319713	0.999645		0.352381	0.964424	0.060025	0.999997		0.41253	0.765362	0.97333
DOID:0050820	Atrioventricular block	13		0.416951	0.999997	2.39836	0.999645		0.110983	0.999919	0.288754	0.999997		0.524121	0.968981	0.97333
DOID:0050830	Peripheral artery disease	28		1.25112	0.999997	0.799286	0.999645		0.101761	0.999919	0.0778444	0.999997		-0.410221	-0.849316	0.97333
DOID:0050833	Orotic aciduria	10		1.64206	0.999997	0.608991	0.999645		0.360234	0.964424	0.0767982	0.999997		-0.456876	-0.837211	0.97333
DOID:0050834	CHARGE syndrome	48		1.10891	0.999997	0.901783	0.999645		0.149861	0.964424	0.0732116	0.999997		-0.607157	-1.37165	0.97333
DOID:0050852	Limb ischemia	29		1.78306	0.999997	0.560834	0.999645		0.105847	0.999919	0.0508449	0.999997		0.417419	0.882043	0.97333
DOID:0050854	Muckle-Wells syndrome	17		0.833984	0.999997	1.19906	0.999645		0.0513844	0.999919	0.22394	0.999997		0.522281	1.02178	0.97333
DOID:0050856	Oppositional defiant disorder	30		0.717412	0.999997	1.3939	0.999645		0.0841447	0.999919	0.146838	0.999997		0.18836	0.387086	1
DOID:0050857	Perrault syndrome	42		0.774987	0.999997	1.29034	0.999645		0.0421075	0.999919	0.167549	0.999997		-0.365289	-0.794085	0.97333
DOID:0050871	Fibroma	13		3.1278	0.999997	0.319713	0.999645		0.274661	0.964424	0.0633884	0.999997		0.566956	1.09781	0.97333
DOID:0050877	Pancreatic agenesis	11		0.781866	0.999997	1.27899	0.999645		0.170058	0.999919	0.192411	0.999997		-0.488713	-0.929938	0.97333
DOID:0050881	Inclusion body myopathy with Paget disease of bone and frontotemporal dementia	27		1.01044	0.999997	0.989664	0.999645		0.104977	0.999919	0.116591	0.999997		0.275823	0.572694	0.995795
DOID:0050885	IMAGe syndrome	17		1.34046	0.999997	0.746014	0.999645		0.157717	0.999919	0.118805	0.999997		-0.801552	-1.58329	0.942353
DOID:0050887	Townes-Brocks syndrome	12		0.670156	0.999997	1.49219	0.999645		0.106279	0.999919	0.225234	0.999997		-0.31098	-0.577291	0.985614
DOID:0050894	Ameloblastoma	25		1.01646	0.999997	0.983805	0.999645		0.144604	0.999919	0.0633884	0.999997		0.333987	0.679512	0.984647
DOID:0050902	Medulloblastoma	14		0.375248	0.999997	2.66491	0.999645		0.0367431	0.999919	0.224512	0.999997		-0.488523	-0.916172	0.97333
DOID:0050908	Myelodysplastic syndrome	30		0.625406	0.999997	1.59896	0.999645		0.0351142	0.999919	0.214455	0.999997		-0.773707	-1.61074	0.878047
DOID:0050951	Hereditary ataxia	19		0.432963	0.999997	2.30967	0.999645		0.101835	0.999919	0.131263	0.999997		-0.335643	-0.653634	0.98445
DOID:0050952	Spastic ataxia	14		1.68902	0.999997	0.592061	0.999645		0.367176	0.964424	0.107257	0.999997		0.65666	1.25448	0.97333
DOID:0050997	Cerebellar ataxia, mental retardation and dysequlibrium syndrome	16		1.5639	0.999997	0.639426	0.999645		0.247023	0.964424	0.000299125	0.999997		0.850372	1.6595	0.410942
DOID:0060001	Withdrawal disorder	49		0.498247	0.999997	2.00704	0.803799		0.0184157	0.999919	0.19178	0.979248		-0.49819	-1.10125	0.97333
DOID:0060021	DNA ligase IV deficiency	14		1.25107	0.999997	0.799318	0.999645		0.222285	0.999919	0.0401087	0.999997		0.513577	0.973055	0.97333
DOID:0060025	Immunoglobulin alpha deficiency	13		1.09463	0.999997	0.913549	0.999645		0.257385	0.964424	0.221599	0.999997		0.254285	0.485381	0.995795
DOID:0060041	Autism spectrum disorder	44		0.781783	0.999997	1.27913	0.999645		0.0691232	0.999919	0.184525	0.997185		-0.386816	-0.849578	0.97333
DOID:0060046	Aphasia	57		1.04256	0.999997	0.959178	0.999645		0.116673	0.999919	0.0699781	0.999997		-0.304796	-0.682601	0.995795
DOID:0060058	Lymphoma	64		0.777263	0.999997	1.28657	0.999645		0.0241137	0.999919	0.138157	0.999997		-0.754767	-1.68913	0.410942
DOID:0060067	Pearson syndrome	34		0.580703	0.999997	1.72205	0.999645		0.0516185	0.999919	0.199783	0.999997		0.329164	0.708527	0.98445
DOID:0060072	Benign neoplasm	44		1.54575	0.999997	0.646936	0.999645		0.16259	0.964424	0.0801386	0.999997		-0.773309	-1.72376	0.856546
DOID:0060074	Ductal carcinoma in situ	10		1.40745	0.999997	0.710505	0.999645		0.149795	0.999919	0.0583761	0.999997		0.483715	0.878653	0.97333
DOID:0060131	Alexithymia	13		1.09463	0.999997	0.913549	0.999645		0.0325266	0.999919	0.261844	0.999997		-0.602271	-1.13871	0.97333
DOID:0060135	Apraxia	36		1.04869	0.999997	0.953574	0.999645		0.151507	0.970261	0.035042	0.999997		0.331557	0.70543	0.985515
DOID:0060145	Pain agnosia	181		0.849053	0.999997	1.17778	0.999645		0.0284471	0.999919	0.0380726	0.999997		-0.344348	-0.868244	0.97333
DOID:0060159	Organic acidemia	42		0.774987	0.999997	1.29034	0.999645		0.0766391	0.999919	0.0613803	0.999997		-0.293858	-0.623401	0.995795
DOID:0060161	Kennedy's disease	13		0.281406	0.999997	3.55358	0.999645		0.134382	0.999919	0.248145	0.999997		0.409001	0.777668	0.97333
DOID:0060164	Pain disorder	42		0.521086	0.999997	1.91907	0.9776		0.0316422	0.999919	0.173719	0.999997		-0.485356	-1.06882	0.97333
DOID:0060168	Histidinemia	9		0.625481	0.999997	1.59877	0.999645		0.0111326	0.999919	0.309222	0.999997		-0.875536	-1.59953	0.782562
DOID:0060173	Timothy syndrome	65		0.709841	0.999997	1.40877	0.999645		0.0385113	0.999919	0.109573	0.999997		-0.67811	-1.56837	0.868147
DOID:0060175	Succinic semialdehyde dehydrogenase deficiency	38		1.09467	0.999997	0.913521	0.999645		0.126949	0.999919	0.0449631	0.999997		0.549456	1.19444	0.97333
DOID:0060180	Colitis	32		1.20643	0.999997	0.828891	0.999645		0.10564	0.999919	0.0516189	0.999997		0.586554	1.23084	0.97333
DOID:0060193	Amyotrophic lateral sclerosis type 1	12		0.938227	0.999997	1.06584	0.999645		0.122065	0.999919	0.103289	0.999997		-0.358191	-0.668456	0.981498
DOID:0060195	Amyotrophic lateral sclerosis type 3	17		3.04975	0.999997	0.327896	0.999645		0.226984	0.964424	0.0748072	0.999997		0.449593	0.862862	0.97333
DOID:0060221	Maffucci syndrome	12		0.469087	0.999997	2.1318	0.999645		0.0350106	0.999919	0.323123	0.999997		-0.700164	-1.30852	0.97333
DOID:0060224	Atrial fibrillation	40		0.767572	0.999997	1.30281	0.999645		0.0656286	0.999919	0.130684	0.999997		0.316043	0.690028	0.985515
DOID:0060227	Adams-Oliver syndrome	25		1.19422	0.999997	0.837366	0.999645		0.0806929	0.999919	0.0791125	0.999997		-0.395678	-0.81922	0.97333
DOID:0060230	Basal ganglia calcification	15		4.37954	0.999997	0.228335	0.999645		0.498316	0.271312	0.0506821	0.999997		0.534994	1.02435	0.97333
DOID:0060231	Bruck syndrome	16		0.426415	0.999997	2.34513	0.999645		0.0109416	0.999919	0.333002	0.993925		-0.669602	-1.28907	0.97333
DOID:0060232	Branchiootic syndrome	12		0.670156	0.999997	1.49219	0.999645		0.0925054	0.999919	0.215737	0.999997		0.752409	1.39401	0.97333
DOID:0060233	Cardiofaciocutaneous syndrome	17		0.656734	0.999997	1.52269	0.999645		0.0734286	0.999919	0.206188	0.999997		-0.392782	-0.752498	0.97333
DOID:0060237	Warburg micro syndrome	36		1.87704	0.999997	0.532754	0.999645		0.271908	0.964424	0.0431148	0.999997		0.338092	0.717911	0.985108
DOID:0060238	Van Maldergem syndrome	10		1.40745	0.999997	0.710505	0.999645		0.268554	0.999919	0.0772431	0.999997		0.608429	1.0851	0.97333
DOID:0060239	Van der Woude syndrome	18		0.938223	0.999997	1.06584	0.999645		0.140774	0.999919	0.208218	0.999997		-0.20575	-0.416651	1
DOID:0060241	3-M syndrome	14		0.938226	0.999997	1.06584	0.999645		0.136132	0.999919	0.144398	0.999997		-0.429355	-0.813565	0.97333
DOID:0060243	Stuttering	23		0.72168	0.999997	1.38566	0.999645		0.105936	0.999919	0.0708575	0.999997		0.506873	1.00287	0.97333
DOID:0060244	Specific language impairment	31		1.13938	0.999997	0.87767	0.999645		0.21791	0.964424	0.0676748	0.999997		0.462445	0.975417	0.97333
DOID:0060249	Scoliosis	103		0.920473	0.999997	1.0864	0.999645		0.064914	0.999919	0.0968182	0.999997		-0.38993	-0.938183	0.97333
DOID:0060252	Sclerocornea	13		0.416951	0.999997	2.39836	0.999645		0.0951077	0.999919	0.363918	0.997185		-0.643241	-1.2149	0.97333
DOID:0060256	Dowling-Degos disease	12		1.87668	0.999997	0.532855	0.999645		0.376237	0.964424	0.0750695	0.999997		0.606141	1.11006	0.97333
DOID:0060259	renal-hepatic-pancreatic dysplasia	11		0.536114	0.999997	1.86528	0.999645		0.0019248	0.999919	0.240894	0.999997		-0.870569	-1.60697	0.856546
DOID:0060260	Ptosis	66		0.691143	0.999997	1.44688	0.999645		0.0305497	0.999919	0.115493	0.999997		0.265558	0.624786	1
DOID:0060262	Gallbladder disease	26		1.27955	0.999997	0.781523	0.999645		0.125944	0.999919	0.071832	0.999997		-0.722544	-1.49995	0.959689
DOID:0060264	Pontocerebellar hypoplasia	37		0.888835	0.999997	1.12507	0.999645		0.0687442	0.999919	0.131921	0.999997		0.61989	1.3769	0.97333
DOID:0060280	Primary pigmented nodular adrenocortical disease	23		1.45967	0.999997	0.685084	0.999645		0.196295	0.964424	0.0596949	0.999997		0.317246	0.649125	0.985614
DOID:0060282	Persistent hyperplastic primary vitreous	10		1.40745	0.999997	0.710505	0.999645		0.308837	0.964424	0.128466	0.999997		0.612975	1.11048	0.97333
DOID:0060284	Paroxysmal nocturnal hemoglobinuria	12		1.87668	0.999997	0.532855	0.999645		0.166343	0.999919	0.0985995	0.999997		0.416728	0.778485	0.97333
DOID:0060286	Combined oxidative phosphorylation deficiency	29		0.573275	0.999997	1.74436	0.999645		0.0301389	0.999919	0.212984	0.999997		-0.442548	-0.920219	0.97333
DOID:0060306	Meier-Gorlin syndrome	24		0.938218	0.999997	1.06585	0.999645		0.128073	0.999919	0.101295	0.999997		0.359559	0.754423	0.97333
DOID:0060314	Persistent generalized lymphadenopathy	21		0.703639	0.999997	1.42118	0.999645		0.0868329	0.999919	0.222374	0.999997		-0.722472	-1.44829	0.97333
DOID:0060319	Cardiac arrest	12		1.31362	0.999997	0.761255	0.999645		0.149213	0.999919	0.230994	0.999997		0.465674	0.870749	0.97333
DOID:0060320	Inguinal hernia	15		1.40748	0.999997	0.71049	0.999645		0.257618	0.964424	0.137977	0.999997		-0.636828	-1.2358	0.97333
DOID:0060321	Umbilical hernia	14		1.68902	0.999997	0.592061	0.999645		0.20522	0.999919	0.124637	0.999997		-0.698514	-1.31571	0.97333
DOID:0060327	Omphalocele	15		0.341126	0.999997	2.93147	0.999645		0.0406281	0.999919	0.31223	0.997185		-0.591454	-1.13766	0.97333
DOID:0060329	Ectopic pregnancy	10		1.40745	0.999997	0.710505	0.999645		0.293272	0.964424	0.17103	0.999997		0.646801	1.14534	0.97333
DOID:0060330	Rapp-Hodgkin syndrome	22		2.01093	0.999997	0.497283	0.999645		0.270172	0.964424	0.0553381	0.999997		-0.400813	-0.813725	0.97333
DOID:0060337	CEDNIK syndrome	19		0.682319	0.999997	1.46559	0.999645		0.105808	0.999919	0.210003	0.999997		0.503181	0.98294	0.97333
DOID:0060339	Chronic atrial and intestinal dysrhythmia	12		1.31362	0.999997	0.761255	0.999645		0.0917424	0.999919	0.131912	0.999997		-0.715255	-1.37225	0.97333
DOID:0060340	Ciliopathy	274		1.2049	0.999997	0.829945	0.999645		0.0702187	0.964424	0.0455165	0.999997		0.289421	0.814786	0.991677
DOID:0060341	agnathia-otocephaly complex	11		4.22269	0.999997	0.236816	0.999645		0.383218	0.964424	0.0305237	0.999997		0.637298	1.16721	0.97333
DOID:0060342	Acromelic frontonasal dysostosis	11		0.781866	0.999997	1.27899	0.999645		0.252421	0.999919	0.0783837	0.999997		0.497699	0.916125	0.97333
DOID:0060356	Vici syndrome	30		1.22706	0.999997	0.814959	0.999645		0.143167	0.999919	0.0568662	0.999997		0.544248	1.15837	0.97333
DOID:0060357	Chylomicron retention disease	19		1.87682	0.999997	0.532817	0.999645		0.275451	0.964424	0.0732335	0.999997		0.318626	0.629813	0.985614
DOID:0060358	Multiple acyl-CoA dehydrogenase deficiency	32		1.06342	0.999997	0.940365	0.999645		0.167165	0.964424	0.0456909	0.999997		0.525141	1.1471	0.97333
DOID:0060366	Hennekam syndrome	10		0.625481	0.999997	1.59877	0.999645		0.0714531	0.999919	0.263435	0.999997		-0.626423	-1.16835	0.97333
DOID:0060394	Chromosome 15q13.3 microdeletion syndrome	10		0.234553	0.999997	4.26344	0.999645		0.116616	0.999919	0.361863	0.999997		-0.741179	-1.31948	0.97333
DOID:0060395	Chromosome 15q24 deletion syndrome	14		0.521207	0.999997	1.91862	0.999645		0.120904	0.999919	0.240293	0.999997		0.604109	1.17479	0.97333
DOID:0060398	Chromosome 16p11.2 deletion syndrome	13		0.416951	0.999997	2.39836	0.999645		0.0727263	0.999919	0.188592	0.999997		-0.508195	-0.987554	0.97333
DOID:0060403	Chromosome 17q11.2 deletion syndrome	21		1.52484	0.999997	0.655807	0.999645		0.172096	0.999919	0.0511293	0.999997		0.503303	1.01219	0.97333
DOID:0060404	Chromosome 17q12 deletion syndrome	13		3.1278	0.999997	0.319713	0.999645		0.384868	0.964424	0.101326	0.999997		0.352541	0.657898	0.98445
DOID:0060407	Chromosome 18q deletion syndrome	19		1.60862	0.999997	0.62165	0.999645		0.195948	0.999919	0.0654741	0.999997		-0.510167	-0.986381	0.97333
DOID:0060408	Chromosome 19q13.11 deletion syndrome	12		0.469087	0.999997	2.1318	0.999645		0.0151123	0.999919	0.395392	0.868205		-0.720673	-1.31533	0.97333
DOID:0060409	NFIA-related disorder	15		1.07235	0.999997	0.932535	0.999645		0.185313	0.999919	0.0900357	0.999997		0.448897	0.837464	0.97333
DOID:0060410	Chromosome 1p36 deletion syndrome	25		0.441427	0.999997	2.26538	0.999645		0.0376247	0.999919	0.198177	0.999997		-0.585369	-1.16231	0.97333
DOID:0060415	Chromosome 2p16.1-p15 deletion syndrome	15		0.820955	0.999997	1.21809	0.999645		0.108311	0.999919	0.180832	0.999997		0.389854	0.746261	0.97333
DOID:0060417	3p deletion syndrome	27		1.36489	0.999997	0.732661	0.999645		0.201794	0.964424	0.0353468	0.999997		0.690279	1.44381	0.942353
DOID:0060419	Chromosome 3q29 microdeletion syndrome	14		0.703662	0.999997	1.42114	0.999645		0.15839	0.999919	0.258474	0.999997		0.707943	1.32749	0.97333
DOID:0060420	Chromosome 4q21 deletion syndrome	13		0.281406	0.999997	3.55358	0.999645		0.0409241	0.999919	0.339059	0.997185		-0.482543	-0.911259	0.97333
DOID:0060424	Chromosome 6q24-q25 deletion syndrome	12		0.469087	0.999997	2.1318	0.999645		0.0802857	0.999919	0.27853	0.999997		-0.41025	-0.768496	0.97333
DOID:0060428	SATB2-associated syndrome	11		2.50216	0.999997	0.399655	0.999645		0.129104	0.999919	0.179761	0.999997		0.185433	0.340357	1
DOID:0060439	Lysinuric protein intolerance	12		2.81496	0.999997	0.355244	0.999645		0.329776	0.964424	0.119557	0.999997		0.703941	1.31826	0.97333
DOID:0060448	Fleck corneal dystrophy	15		0.820955	0.999997	1.21809	0.999645		0.0907536	0.999919	0.142495	0.999997		0.516415	0.981178	0.97333
DOID:0060459	Chromosome 3q29 microduplication syndrome	14		1.68902	0.999997	0.592061	0.999645		0.17508	0.999919	0.0441887	0.999997		0.606925	1.15146	0.97333
DOID:0060468	Holt-Oram syndrome	26		0.804173	0.999997	1.24351	0.999645		0.0376422	0.999919	0.196325	0.999997		0.570865	1.19766	0.97333
DOID:0060469	Miller-Dieker lissencephaly syndrome	33		1.64229	0.999997	0.608907	0.999645		0.128905	0.999919	0.0427847	0.999997		0.405272	0.844796	0.97333
DOID:0060470	Salt and pepper syndrome	12		4.69204	0.999997	0.213127	0.999645		0.387645	0.964424	0.129643	0.999997		0.590232	1.09828	0.97333
DOID:0060472	Kindler syndrome	12		0.938227	0.999997	1.06584	0.999645		0.16341	0.999919	0.0586014	0.999997		0.590205	1.11278	0.97333
DOID:0060473	Kabuki syndrome	29		1.15485	0.999997	0.865915	0.999645		0.135502	0.999919	0.0945754	0.999997		-0.922277	-1.9338	0.0320716
DOID:0060476	Perlman syndrome	18		1.47454	0.999997	0.678179	0.999645		0.157688	0.999919	0.0302087	0.999997		0.478606	0.9413	0.97333
DOID:0060479	Shwachman-Diamond syndrome	57		0.398507	0.999997	2.50936	0.225416		0.00725611	0.999919	0.207212	0.731708		-0.560656	-1.26341	0.97333
DOID:0060480	Left ventricular noncompaction	14		0.375248	0.999997	2.66491	0.999645		0.0758476	0.999919	0.314928	0.999997		0.387499	0.734482	0.974211
DOID:0060481	Goldberg-Shprintzen syndrome	13		0.804202	0.999997	1.24347	0.999645		0.0441664	0.999919	0.225442	0.999997		-0.513356	-0.948583	0.97333
DOID:0060482	Oculoauricular syndrome	10		3.75336	0.999997	0.266428	0.999645		0.293517	0.964424	0.140327	0.999997		-0.314305	-0.584567	0.985515
DOID:0060483	MEDNIK syndrome	16		0.562902	0.999997	1.77651	0.999645		0.0519176	0.999919	0.20962	0.999997		-0.38047	-0.748059	0.97333
DOID:0060484	EAST syndrome	17		1.34046	0.999997	0.746014	0.999645		0.16115	0.999919	0.0472747	0.999997		0.436062	0.854052	0.97333
DOID:0060485	Mowat-Wilson syndrome	13		3.1278	0.999997	0.319713	0.999645		0.343814	0.964424	0.0286119	0.999997		0.734759	1.3849	0.97333
DOID:0060486	Perry syndrome	33		0.883028	0.999997	1.13247	0.999645		0.116249	0.999919	0.103644	0.999997		0.349807	0.762527	0.975661
DOID:0060488	Pitt-Hopkins syndrome	26		1.50141	0.999997	0.666039	0.999645		0.262908	0.964424	0.0893653	0.999997		-0.527921	-1.06644	0.97333
DOID:0060535	Warsaw breakage syndrome	20		3.75392	0.999997	0.266388	0.999645		0.243599	0.964424	0.0446938	0.999997		0.503823	0.990688	0.97333
DOID:0060536	Mitochondrial complex I deficiency	33		0.252509	0.999997	3.96025	0.217769		0.0333849	0.999919	0.239231	0.868205		-0.328138	-0.683604	0.985108
DOID:0060559	Lethal congenital contracture syndrome 1	14		1.25107	0.999997	0.799318	0.999645		0.128603	0.999919	0.0359776	0.999997		0.754637	1.42634	0.97333
DOID:0060564	Spinal disease	147		0.876319	0.999997	1.14114	0.999645		0.00170283	0.999919	0.0704691	0.999997		-0.548335	-1.3722	0.944016
DOID:0060565	Ritscher-Schinzel syndrome	12		1.87668	0.999997	0.532855	0.999645		0.214353	0.999919	0.171976	0.999997		0.278065	0.499177	0.998843
DOID:0060569	Hypertrichotic osteochondrodysplasia Cantu type	21		1.25109	0.999997	0.799302	0.999645		0.117635	0.999919	0.189374	0.999997		0.383519	0.764979	0.97333
DOID:0060580	Noonan syndrome 2	10		2.18937	0.999997	0.456752	0.999645		0.299358	0.964424	0.180696	0.999997		0.523653	0.939179	0.97333
DOID:0060582	Noonan syndrome 4	13		0.416951	0.999997	2.39836	0.999645		0.0651402	0.999919	0.205645	0.999997		0.450653	0.850403	0.97333
DOID:0060584	Noonan syndrome 6	14		0.938226	0.999997	1.06584	0.999645		0.147099	0.999919	0.143566	0.999997		0.675908	1.27671	0.97333
DOID:0060589	Yunis-Varon syndrome	11		1.12594	0.999997	0.88815	0.999645		0.0879285	0.999919	0.132863	0.999997		-0.352365	-0.655885	0.985108
DOID:0060591	WHIM syndrome	12		0.0852973	0.999997	11.7237	0.398781		0.0668609	0.999919	0.265938	0.999997		0.460836	0.858983	0.97333
DOID:0060599	Nance-Horan syndrome	21		1.03211	0.999997	0.968892	0.999645		0.267896	0.964424	0.045174	0.999997		-0.628386	-1.28402	0.97333
DOID:0060602	alpha-methylacyl-CoA racemase deficiency	20		0.767625	0.999997	1.30272	0.999645		0.0880077	0.999919	0.0971824	0.999997		0.240857	0.480305	1
DOID:0060610	megacystis-microcolon-intestinal hypoperistalsis syndrome	11		1.12594	0.999997	0.88815	0.999645		0.162648	0.999919	0.133145	0.999997		0.845878	1.54328	0.942353
DOID:0060640	Ethylmalonic encephalopathy	17		0.39087	0.999997	2.5584	0.999645		0.130288	0.999919	0.246583	0.999997		-0.420159	-0.793474	0.97333
DOID:0060641	endocrine-cerebro-osteodysplasia syndrome	12		0.670156	0.999997	1.49219	0.999645		0.0320454	0.999919	0.313029	0.999997		-0.566879	-1.06066	0.97333
DOID:0060648	Anterior segment dysgenesis	21		1.03211	0.999997	0.968892	0.999645		0.0749645	0.999919	0.123026	0.999997		-0.360114	-0.723067	0.97333
DOID:0060650	Dicarboxylic aminoaciduria	47		0.979044	0.999997	1.0214	0.999645		0.0561245	0.999919	0.0878082	0.999997		-0.274274	-0.59028	0.995795
DOID:0060668	Anencephaly	35		1.25114	0.999997	0.79927	0.999645		0.119841	0.999919	0.0806656	0.999997		0.44979	0.949305	0.97333
DOID:0060673	Peters anomaly	15		1.87673	0.999997	0.532842	0.999645		0.244836	0.964424	0.0745081	0.999997		-0.387368	-0.742077	0.97333
DOID:0060695	Hyperekplexia	40		0.938206	0.999997	1.06586	0.999645		0.0694772	0.999919	0.113439	0.999997		0.238972	0.53038	1
DOID:0060699	Familial hypocalciuric hypercalcemia	10		1.40745	0.999997	0.710505	0.999645		0.123814	0.999919	0.281431	0.999997		-0.490289	-0.93047	0.97333
DOID:0060704	Lymphoproliferative syndrome	95		1.18424	0.999997	0.84442	0.999645		0.0447079	0.999919	0.0631019	0.999997		0.281706	0.69884	0.995795
DOID:0060731	Congenital central hypoventilation syndrome	14		0.703662	0.999997	1.42114	0.999645		0.0441664	0.999919	0.275998	0.999997		-0.61959	-1.18275	0.97333
DOID:0060739	hand-foot-genital syndrome	11		0.536114	0.999997	1.86528	0.999645		0.20083	0.999919	0.271382	0.999997		0.71979	1.32851	0.97333
DOID:0060744	Pendred Syndrome	21		1.25109	0.999997	0.799302	0.999645		0.160835	0.999919	0.0563073	0.999997		0.437558	0.882555	0.97333
DOID:0060753	Familial temporal lobe epilepsy 4	9		1.40745	0.999997	0.710505	0.999645		0.385686	0.964424	0.114578	0.999997		0.46339	0.828377	0.97333
DOID:0060764	Autosomal recessive Robinow syndrome	23		0.670115	0.999997	1.49228	0.999645		0.0842394	0.999919	0.124772	0.999997		-0.732795	-1.50748	0.959689
DOID:0060765	Autosomal dominant Robinow syndrome 2	52		1.27966	0.999997	0.781459	0.999645		0.170743	0.964424	0.000975407	0.999997		0.631095	1.41234	0.942353
DOID:0060766	Autosomal dominant Robinow syndrome 1	47		0.636515	0.999997	1.57106	0.999645		0.0609813	0.999919	0.193891	0.993925		0.506957	1.13225	0.97333
DOID:0060768	Smith-Magenis syndrome	46		1.51201	0.999997	0.661371	0.999645		0.104613	0.999919	0.0416035	0.999997		0.440546	0.977259	0.97333
DOID:0060785	adult-onset autosomal dominant demyelinating leukodystrophy	14		1.25107	0.999997	0.799318	0.999645		0.131667	0.999919	0.129294	0.999997		0.377697	0.711125	0.981498
DOID:0060786	Hypomyelinating leukodystrophy	11		0.781866	0.999997	1.27899	0.999645		0.0999751	0.999919	0.201839	0.999997		0.416044	0.755036	0.97333
DOID:0060798	Hypomyelinating leukodystrophy 6	51		1.23697	0.999997	0.808425	0.999645		0.141603	0.964424	0.0430349	0.999997		0.51835	1.16592	0.97333
DOID:0060814	Wilson-Turner syndrome	18		1.47454	0.999997	0.678179	0.999645		0.203484	0.999919	0.115451	0.999997		0.818379	1.59032	0.475204
DOID:0060831	Griscelli syndrome	27		1.17289	0.999997	0.852592	0.999645		0.171015	0.999919	0.00475565	0.999997		0.693466	1.41811	0.942353
DOID:0060833	Griscelli syndrome type 2	27		1.01044	0.999997	0.989664	0.999645		0.0203838	0.999919	0.122472	0.999997		-0.795589	-1.6156	0.534016
DOID:0060834	Griscelli syndrome type 3	18		0.938223	0.999997	1.06584	0.999645		0.146117	0.999919	0.13153	0.999997		0.440241	0.864789	0.97333
DOID:0060844	Norrie disease	19		0.432963	0.999997	2.30967	0.999645		0.105487	0.999919	0.236755	0.999997		-0.253751	-0.490594	0.998628
DOID:0060849	osteoporosis-pseudoglioma syndrome	28		0.938215	0.999997	1.06585	0.999645		0.110975	0.999919	0.150824	0.999997		0.300442	0.616717	0.995795
DOID:0060852	Pierson syndrome	29		1.78306	0.999997	0.560834	0.999645		0.152633	0.999919	0.126436	0.999997		0.275696	0.577762	0.995795
DOID:0060853	Potocki-Lupski syndrome	21		0.577318	0.999997	1.73215	0.999645		0.0270315	0.999919	0.241701	0.999997		-0.835451	-1.68467	0.856546
DOID:0060857	Septooptic dysplasia	11		2.50216	0.999997	0.399655	0.999645		0.187795	0.999919	0.1824	0.999997		0.749243	1.36263	0.97333
DOID:0060858	hypotonia-cystinuria syndrome	10		3.75336	0.999997	0.266428	0.999645		0.469155	0.964424	0.0762118	0.999997		0.358405	0.647957	0.98445
DOID:0060859	Salmonellosis	74		0.990382	0.999997	1.00971	0.999645		0.0729305	0.999919	0.0648345	0.999997		-0.341884	-0.777466	0.975661
DOID:0060861	Microphthalmia with limb anomalies	63		1.63239	0.999997	0.6126	0.999645		0.173749	0.964424	0.0475534	0.999997		0.424738	1.01374	0.97333
DOID:0060870	Isolated growth hormone deficiency	23		2.14495	0.999997	0.46621	0.999645		0.321829	0.964424	0.0209472	0.999997		0.705648	1.45124	0.959689
DOID:0060887	Ossification of the posterior longitudinal ligament of spine	15		1.87673	0.999997	0.532842	0.999645		0.145397	0.999919	0.0554768	0.999997		0.612372	1.18167	0.97333
DOID:0060903	Thrombosis	204		1.13032	0.999997	0.884705	0.999645		0.0396065	0.999919	0.0248596	0.999997		-0.356949	-0.930728	0.97333
DOID:0070004	Myeloid neoplasm	19		0.844407	0.999997	1.18426	0.999645		0.0563196	0.999919	0.228618	0.999997		-0.838772	-1.66138	0.940054
DOID:0070017	Autosomal recessive dyskeratosis congenita 2	11		0.781866	0.999997	1.27899	0.999645		0.129198	0.999919	0.264693	0.999997		0.467129	0.869439	0.97333
DOID:0070030	ITM2B-related cerebral amyloid angiopathy 2	27		1.01044	0.999997	0.989664	0.999645		0.134083	0.999919	0.0672525	0.999997		-0.510118	-1.02003	0.97333
DOID:0070031	Autosomal dominant non-syndromic intellectual disability 1	25		0.625425	0.999997	1.59891	0.999645		0.0628755	0.999919	0.188635	0.999997		0.567003	1.15271	0.97333
DOID:0070042	Coffin-Siris syndrome 1	17		0.511716	0.999997	1.95421	0.999645		0.0378458	0.999919	0.199997	0.999997		-0.46975	-0.910057	0.97333
DOID:0070044	Coffin-Siris syndrome 2	13		0.586373	0.999997	1.7054	0.999645		0.117976	0.999919	0.209043	0.999997		-0.460848	-0.871764	0.97333
DOID:0070045	Coffin-Siris syndrome 3	11		0.536114	0.999997	1.86528	0.999645		0.0378458	0.999919	0.320036	0.999997		-0.607147	-1.11036	0.97333
DOID:0070192	Autosomal recessive chronic granulomatous disease cytochrome b-positive type I	17		2.25208	0.999997	0.444034	0.999645		0.198307	0.999919	0.0848214	0.999997		0.373937	0.731932	0.974211
DOID:0070199	Miyoshi muscular dystrophy 1	15		1.07235	0.999997	0.932535	0.999645		0.214518	0.999919	0.0547277	0.999997		0.738366	1.40795	0.97333
DOID:0070230	Benign recurrent intrahepatic cholestasis	27		1.36489	0.999997	0.732661	0.999645		0.13873	0.999919	0.0466452	0.999997		0.670767	1.37009	0.97333
DOID:0070307	Craniolenticulosutural dysplasia	24		2.54727	0.999997	0.392578	0.999645		0.243481	0.964424	0.0229156	0.999997		0.480775	0.973979	0.97333
DOID:0070329	Mitochondrial DNA depletion syndrome	53		0.776366	0.999997	1.28805	0.999645		0.0788678	0.999919	0.122503	0.999997		0.428201	0.953535	0.97333
DOID:0070330	Multiple mitochondrial dysfunctions syndrome	44		0.39327	0.999997	2.54278	0.398781		0.0104886	0.999919	0.238743	0.731708		-0.60004	-1.3221	0.97333
DOID:0070338	Cerebellar hypoplasia	59		0.791525	0.999997	1.26338	0.999645		0.117161	0.992555	0.119821	0.999997		0.475073	1.11694	0.97333
DOID:0080000	Muscular disease	37		0.990386	0.999997	1.00971	0.999645		0.167265	0.964424	0.0796712	0.999997		-0.318672	-0.6949	0.985515
DOID:0080001	Bone disease	153		0.833716	0.999997	1.19945	0.999645		0.0119433	0.999919	0.0742812	0.999997		-0.450657	-1.12584	0.97333
DOID:0080009	X-linked dominant disease	28		1.25112	0.999997	0.799286	0.999645		0.155957	0.999919	0.0593335	0.999997		-0.592861	-1.18978	0.97333
DOID:0080012	X-linked recessive disease	236		1.03892	0.999997	0.962534	0.999645		0.0349311	0.999919	0.0346345	0.999997		-0.577597	-1.53881	0.403492
DOID:0080014	Chromosomal disease	10		3.75336	0.999997	0.266428	0.999645		0.283218	0.995123	0.100518	0.999997		0.571645	1.03092	0.97333
DOID:0080031	Fibrous dysplasia	16		0.729721	0.999997	1.37039	0.999645		0.0440112	0.999919	0.217175	0.999997		-0.49965	-0.979328	0.97333
DOID:0080046	Stickler syndrome	17		0.833984	0.999997	1.19906	0.999645		0.18603	0.999919	0.172764	0.999997		0.417846	0.808319	0.97333
DOID:0080070	Mucolipidosis II alpha/beta	15		1.07235	0.999997	0.932535	0.999645		0.186595	0.999919	0.108585	0.999997		0.409031	0.778763	0.97333
DOID:0080072	Intestinal pseudo-obstruction	10		0.938229	0.999997	1.06584	0.999645		0.0262059	0.999919	0.309995	0.999997		-0.714447	-1.30679	0.97333
DOID:0080074	Neural tube defect	108		1.21808	0.999997	0.820964	0.999645		0.0682366	0.999919	0.0386013	0.999997		0.275094	0.702978	0.997628
DOID:0080100	Congenital myopathy	12		1.31362	0.999997	0.761255	0.999645		0.363908	0.964424	0.101666	0.999997		-0.357024	-0.698211	0.975692
DOID:0080110	Multiple pterygium syndrome	14		0.703662	0.999997	1.42114	0.999645		0.0464117	0.999919	0.253375	0.999997		-0.45528	-0.85787	0.97333
DOID:0080122	Alpers-Huttenlocher syndrome	20		0.938221	0.999997	1.06585	0.999645		0.133384	0.999919	0.0918365	0.999997		0.54527	1.08484	0.97333
DOID:0080132	Sengers syndrome	16		0.938224	0.999997	1.06584	0.999645		0.0788795	0.999919	0.149607	0.999997		-0.506242	-0.991889	0.97333
DOID:0080156	X-linked adrenal hypoplasia congenita	12		0.670156	0.999997	1.49219	0.999645		0.108553	0.999919	0.223229	0.999997		-0.637051	-1.15882	0.97333
DOID:0080163	Otulipenia	12		0.938227	0.999997	1.06584	0.999645		0.0725757	0.999919	0.126034	0.999997		-0.367958	-0.69981	0.974812
DOID:0080174	Bladder exstrophy	10		2.18937	0.999997	0.456752	0.999645		0.323792	0.964424	0.0349573	0.999997		0.695965	1.26426	0.97333
DOID:0080178	Mucositis	31		1.13938	0.999997	0.87767	0.999645		0.0627633	0.999919	0.107285	0.999997		0.226058	0.483705	1
DOID:0080181	PHARC syndrome	14		1.68902	0.999997	0.592061	0.999645		0.305856	0.964424	0.0305237	0.999997		0.5635	1.07082	0.97333
DOID:0080191	PTEN hamartoma tumor syndrome	10		1.40745	0.999997	0.710505	0.999645		0.256155	0.999919	0.0812449	0.999997		0.501895	0.888136	0.97333
DOID:0080195	Marinesco-Sjogren syndrome	12		0.938227	0.999997	1.06584	0.999645		0.26047	0.987084	0.0546466	0.999997		0.83714	1.54017	0.856546
DOID:0080196	Mandibulofacial dysostosis, Guion-Almeida type	16		0.729721	0.999997	1.37039	0.999645		0.0520477	0.999919	0.187815	0.999997		0.42186	0.815826	0.97333
DOID:0080201	Peters plus syndrome	30		1.22706	0.999997	0.814959	0.999645		0.0863339	0.999919	0.0945932	0.999997		-0.335237	-0.700757	0.981498
DOID:0080205	CAKUT	27		0.750543	0.999997	1.33237	0.999645		0.0791712	0.999919	0.161616	0.999997		0.553867	1.15323	0.97333
DOID:0080208	non-alcoholic fatty liver disease	230		1.09788	0.999997	0.91085	0.999645		0.0323023	0.999919	0.0220666	0.999997		-0.325152	-0.856743	0.97333
DOID:0080301	Atypical hemolytic-uremic syndrome	29		1.32934	0.999997	0.752251	0.999645		0.157354	0.999919	0.104417	0.999997		-0.59654	-1.25504	0.97333
DOID:0080319	X-linked immunodeficiency with magnesium defect, Epstein-Barr virus infection, and neoplasia	10		0.625481	0.999997	1.59877	0.999645		0.0705258	0.999919	0.159597	0.999997		-0.480435	-0.883155	0.97333
DOID:0080322	Polycystic kidney disease	44		1.3555	0.999997	0.737737	0.999645		0.162207	0.964424	0.070258	0.999997		0.29152	0.658985	0.995795
DOID:0080354	Phelan-McDermid syndrome	62		1.00082	0.999997	0.999183	0.999645		0.133106	0.964424	0.0258126	0.999997		-0.622571	-1.40369	0.97333
DOID:0080362	Spondyloepiphyseal dysplasia tarda	15		2.25208	0.999997	0.444034	0.999645		0.159928	0.999919	0.105344	0.999997		-0.397214	-0.764049	0.97333
DOID:0080488	Mucolipidosis	21		1.25109	0.999997	0.799302	0.999645		0.136546	0.999919	0.0953873	0.999997		-0.626132	-1.26578	0.97333
DOID:0080519	PAPA syndrome	12		2.81496	0.999997	0.355244	0.999645		0.222347	0.999919	0.121005	0.999997		0.632491	1.19567	0.97333
DOID:0080533	Carney-Stratakis syndrome	13		1.50131	0.999997	0.666084	0.999645		0.120814	0.999919	0.161234	0.999997		0.400489	0.752426	0.97333
DOID:0080540	Galactosialidosis	13		1.09463	0.999997	0.913549	0.999645		0.288645	0.964424	0.0625731	0.999997		-0.480239	-0.944008	0.97333
DOID:0080541	Hyperprolinemia	30		1.07236	0.999997	0.932522	0.999645		0.105183	0.999919	0.0531115	0.999997		0.415357	0.892263	0.97333
DOID:0080544	Hyper IgM syndrome	27		0.644968	0.999997	1.55047	0.999645		0.116245	0.999919	0.117739	0.999997		0.229733	0.474517	1
DOID:0080545	Hyper IgE syndrome	31		0.879581	0.999997	1.13691	0.999645		0.0529841	0.999919	0.150422	0.999997		0.23119	0.489189	1
DOID:0080577	Polygenic disease	21		1.25109	0.999997	0.799302	0.999645		0.174963	0.999919	0.173721	0.999997		0.596476	1.1651	0.97333
DOID:0080597	Kleefstra syndrome	32		1.56404	0.999997	0.639368	0.999645		0.182757	0.964424	0.0607833	0.999997		-0.880861	-1.81231	0.284932
DOID:0080600	COVID-19	15		0.625462	0.999997	1.59882	0.999645		0.0378943	0.999919	0.176132	0.999997		-0.666831	-1.26032	0.97333
DOID:0080620	Familial glucocorticoid deficiency	14		1.25107	0.999997	0.799318	0.999645		0.153039	0.999919	0.202558	0.999997		-0.80794	-1.54487	0.942353
DOID:0080642	Middle East respiratory syndrome	18		0.750568	0.999997	1.33232	0.999645		0.0473361	0.999919	0.167433	0.999997		0.497899	0.970885	0.97333
DOID:0080653	Urolithiasis	18		0.938223	0.999997	1.06584	0.999645		0.269163	0.964424	0.0653132	0.999997		0.294091	0.570383	0.995795
DOID:0080665	Warfarin resistance	10		0.938229	0.999997	1.06584	0.999645		0.0783863	0.999919	0.23984	0.999997		-0.38565	-0.700505	0.975661
DOID:0080685	Aortic dissection	30		1.22706	0.999997	0.814959	0.999645		0.101761	0.999919	0.051824	0.999997		0.335906	0.688148	0.985515
DOID:0080690	RASopathy	31		2.29411	0.999997	0.435899	0.999645		0.23905	0.964424	0.0295445	0.999997		0.384292	0.825835	0.97333
DOID:0080694	Galloway-Mowat syndrome	24		0.793865	0.999997	1.25966	0.999645		0.0656633	0.999919	0.0941425	0.999997		0.560808	1.13173	0.97333
DOID:0080695	Burn-McKeown syndrome	15		1.07235	0.999997	0.932535	0.999645		0.0524257	0.999919	0.263435	0.999997		0.404467	0.78188	0.97333
DOID:0080700	Caudal regression syndrome	13		1.50131	0.999997	0.666084	0.999645		0.124846	0.999919	0.147476	0.999997		-0.214488	-0.399771	1
DOID:0080709	NK cell deficiency	17		0.511716	0.999997	1.95421	0.999645		0.0597079	0.999919	0.206656	0.999997		-0.520449	-1.00381	0.97333
DOID:0080713	MECP2 duplication syndrome	16		0.938224	0.999997	1.06584	0.999645		0.165547	0.999919	0.204495	0.999997		0.774673	1.48673	0.942353
DOID:0080744	Antisynthetase syndrome	15		6.10021	0.999997	0.163929	0.999645		0.35723	0.964424	0.00850555	0.999997		0.756911	1.44746	0.945841
DOID:0090006	Renal coloboma syndrome	10		2.18937	0.999997	0.456752	0.999645		0.190282	0.999919	0.0953935	0.999997		0.411383	0.747469	0.97333
DOID:0090018	Autosomal dominant familial periodic fever	17		0.656734	0.999997	1.52269	0.999645		0.114799	0.999919	0.238897	0.999997		0.492591	0.9326	0.97333
DOID:0090020	Split hand-foot malformation	11		0.536114	0.999997	1.86528	0.999645		0.217781	0.999919	0.124535	0.999997		0.535372	0.97515	0.97333
DOID:0090059	Enhanced S-cone syndrome	12		10.3204	0.999997	0.0968955	0.999645		0.534497	0.662271	0.126933	0.999997		0.542768	0.99217	0.97333
DOID:0090060	Wolcott-Rallison syndrome	23		0.60309	0.999997	1.65813	0.999645		0.0286888	0.999919	0.197885	0.999997		-0.434437	-0.874133	0.97333
DOID:0090061	Familial cold autoinflammatory syndrome	12		0.670156	0.999997	1.49219	0.999645		0.0758942	0.999919	0.292568	0.999997		0.593405	1.09541	0.97333
DOID:0090105	Autosomal recessive hypercholesterolemia	85		1.00693	0.999997	0.99312	0.999645		0.089714	0.999919	0.0525835	0.999997		0.333728	0.809007	0.978933
DOID:0090112	Nasu-Hakola disease	33		1.64229	0.999997	0.608907	0.999645		0.248659	0.964424	0.0347887	0.999997		0.356283	0.758725	0.979384
DOID:0090113	RIDDLE syndrome	19		1.60862	0.999997	0.62165	0.999645		0.15853	0.999919	0.0688548	0.999997		0.352176	0.699978	0.98445
DOID:0090115	Spinocerebellar ataxia type 1 with axonal neuropathy	24		1.31368	0.999997	0.761223	0.999645		0.1508	0.999919	0.0533911	0.999997		0.489268	1.01236	0.97333
DOID:0090116	Spondylocarpotarsal synostosis syndrome	11		0.781866	0.999997	1.27899	0.999645		0.135364	0.999919	0.281927	0.999997		-0.32581	-0.627227	0.985515
DOID:0090117	thiamine-responsive megaloblastic anemia syndrome	54		1.17296	0.999997	0.852544	0.999645		0.0310859	0.999919	0.0920343	0.999997		-0.44449	-0.969868	0.97333
DOID:0090123	Aromatic L-amino acid decarboxylase deficiency	13		5.16141	0.999997	0.193746	0.999645		0.302319	0.964424	0.0897104	0.999997		-0.604954	-1.1427	0.97333
DOID:0090130	Cortical dysplasia-focal epilepsy syndrome	18		0.938223	0.999997	1.06584	0.999645		0.226419	0.964424	0.182349	0.999997		-0.942497	-1.85761	0.170002
DOID:0090143	brachyolmia-amelogenesis imperfecta syndrome	10		0.625481	0.999997	1.59877	0.999645		0.193946	0.999919	0.283635	0.999997		-0.378399	-0.70312	0.97333
DOID:0090144	Donnai-Barrow syndrome	10		0.938229	0.999997	1.06584	0.999645		0.231924	0.999919	0.111229	0.999997		0.710667	1.30822	0.97333
DOID:0110000	3-methylglutaconic aciduria type 5	16		0.426415	0.999997	2.34513	0.999645		0.117176	0.999919	0.251206	0.999997		-0.362802	-0.698232	0.979304
DOID:0110004	3-methylglutaconic aciduria type 3	16		0.729721	0.999997	1.37039	0.999645		0.157915	0.999919	0.1363	0.999997		0.525162	1.0241	0.97333
DOID:0110066	Amelogenesis imperfecta type 1G	40		0.848838	0.999997	1.17808	0.999645		0.0727712	0.999919	0.0942779	0.999997		0.397646	0.864902	0.97333
DOID:0110108	Atrial heart septal defect 3	14		0.521207	0.999997	1.91862	0.999645		0.0419908	0.999919	0.214705	0.999997		-0.820616	-1.56813	0.942353
DOID:0110125	Bardet-Biedl syndrome 3	10		0.625481	0.999997	1.59877	0.999645		0.16924	0.999919	0.149884	0.999997		0.334486	0.614133	0.985515
DOID:0110228	Cataract 8 multiple types	48		1.31379	0.999997	0.761159	0.999645		0.140133	0.964424	0.00390163	0.999997		0.72285	1.61777	0.335916
DOID:0110377	Retinitis pigmentosa 49	21		0.852935	0.999997	1.17242	0.999645		0.0938725	0.999919	0.149331	0.999997		0.821172	1.62156	0.394871
DOID:0110408	Retinitis pigmentosa 11	14		1.68902	0.999997	0.592061	0.999645		0.288858	0.964424	0.181683	0.999997		0.319424	0.611184	0.985515
DOID:0110413	Retinitis pigmentosa 6	10		0.40207	0.999997	2.48713	0.999645		0.039106	0.999919	0.332659	0.999997		-0.606344	-1.11261	0.97333
DOID:0110414	Retinitis pigmentosa 3	18		0.750568	0.999997	1.33232	0.999645		0.107815	0.999919	0.159169	0.999997		-0.300239	-0.592586	0.985515
DOID:0110533	Autosomal recessive nonsyndromic deafness 88	12		0.938227	0.999997	1.06584	0.999645		0.19787	0.999919	0.122288	0.999997		0.519764	0.97603	0.97333
DOID:0110590	Autosomal dominant nonsyndromic deafness 69	11		0.670156	0.999997	1.49219	0.999645		0.15661	0.999919	0.253818	0.999997		-0.702868	-1.32885	0.97333
DOID:0110633	Rigid spine muscular dystrophy 1	13		1.50131	0.999997	0.666084	0.999645		0.180595	0.999919	0.0677432	0.999997		0.640508	1.20637	0.97333
DOID:0110667	Congenital myasthenic syndrome 5	14		0.521207	0.999997	1.91862	0.999645		0.0805398	0.999919	0.248073	0.999997		-0.34215	-0.651419	0.98445
DOID:0110671	Congenital myasthenic syndrome 6	15		1.40748	0.999997	0.71049	0.999645		0.20343	0.999919	0.053011	0.999997		-0.459142	-0.878877	0.97333
DOID:0110698	Hypotrichosis 1	19		1.04254	0.999997	0.959197	0.999645		0.119398	0.999919	0.116366	0.999997		-0.389009	-0.76829	0.97333
DOID:0110699	Hypotrichosis 2	17		0.833984	0.999997	1.19906	0.999645		0.115254	0.999919	0.172088	0.999997		-0.241043	-0.463178	1
DOID:0110721	Neuronal ceroid lipofuscinosis 1	23		1.02357	0.999997	0.97697	0.999645		0.111885	0.999919	0.0775101	0.999997		-0.394908	-0.795309	0.97333
DOID:0110726	Neuronal ceroid lipofuscinosis 2	28		0.813106	0.999997	1.22985	0.999645		0.119485	0.999919	0.143712	0.999997		-0.469006	-0.957145	0.97333
DOID:0110727	Neuronal ceroid lipofuscinosis 13	11		1.12594	0.999997	0.88815	0.999645		0.153901	0.999919	0.22741	0.999997		-0.73429	-1.35244	0.97333
DOID:0110731	Neuronal ceroid lipofuscinosis 3	14		1.25107	0.999997	0.799318	0.999645		0.18515	0.999919	0.0672659	0.999997		0.751147	1.42077	0.97333
DOID:0110734	Neurodegeneration with brain iron accumulation	20		0.938221	0.999997	1.06585	0.999645		0.126289	0.999919	0.0594536	0.999997		0.362353	0.695717	0.98445
DOID:0110770	Hereditary spastic paraplegia 17	11		0.781866	0.999997	1.27899	0.999645		0.169679	0.999919	0.146267	0.999997		-0.662822	-1.21105	0.97333
DOID:0110794	Hereditary spastic paraplegia 42	11		0.536114	0.999997	1.86528	0.999645		0.143884	0.999919	0.291561	0.999997		-0.5969	-1.1206	0.97333
DOID:0110843	Xeroderma pigmentosum group A	12		0.670156	0.999997	1.49219	0.999645		0.154653	0.999919	0.220349	0.999997		-0.210723	-0.403097	1
DOID:0110844	Xeroderma pigmentosum group C	10		0.625481	0.999997	1.59877	0.999645		0.137986	0.999919	0.131727	0.999997		0.786754	1.43614	0.97333
DOID:0110845	Xeroderma pigmentosum group D	51		0.938196	0.999997	1.06588	0.999645		0.0672428	0.999919	0.151304	0.999997		0.462928	1.03644	0.97333
DOID:0110846	Xeroderma pigmentosum group E	18		1.29019	0.999997	0.77508	0.999645		0.087701	0.999919	0.184113	0.999997		0.654025	1.27636	0.97333
DOID:0110847	Xeroderma pigmentosum variant type	12		0.416951	0.999997	2.39836	0.999645		0.0843012	0.999919	0.422979	0.731708		-0.555	-1.03932	0.97333
DOID:0110848	Xeroderma pigmentosum group F	12		0.804202	0.999997	1.24347	0.999645		0.11016	0.999919	0.269133	0.999997		-0.308233	-0.577692	0.985515
DOID:0110849	Xeroderma pigmentosum group G	31		1.37148	0.999997	0.729139	0.999645		0.105792	0.999919	0.0936525	0.999997		0.670354	1.4427	0.969514
DOID:0110850	Xeroderma pigmentosum group B	42		1.07908	0.999997	0.926712	0.999645		0.0452392	0.999919	0.10094	0.999997		0.368543	0.8002	0.97333
DOID:0110889	Inflammatory bowel disease 5	10		0.938229	0.999997	1.06584	0.999645		0.16154	0.999919	0.264813	0.999997		0.780237	1.40078	0.97333
DOID:0110918	Hereditary spherocytosis type 3	14		0.703662	0.999997	1.42114	0.999645		0.0350106	0.999919	0.155641	0.999997		-0.454104	-0.863704	0.97333
DOID:0110921	Familial hemophagocytic lymphohistiocytosis 1	12		0.938227	0.999997	1.06584	0.999645		0.175285	0.999919	0.121784	0.999997		0.61168	1.13875	0.97333
DOID:0110922	Familial hemophagocytic lymphohistiocytosis 2	13		1.50131	0.999997	0.666084	0.999645		0.326742	0.964424	0.131667	0.999997		0.443629	0.82035	0.97333
DOID:0110926	Nemaline myopathy 1	23		0.60309	0.999997	1.65813	0.999645		0.205597	0.964424	0.066266	0.999997		0.39549	0.802504	0.97333
DOID:0110936	Nemaline myopathy 5	10		0.938229	0.999997	1.06584	0.999645		0.119057	0.999919	0.087481	0.999997		-0.37466	-0.71694	0.97333
DOID:0110959	Gaucher's disease type III	10		2.18937	0.999997	0.456752	0.999645		0.296442	0.964424	0.149864	0.999997		0.60521	1.11769	0.97333
DOID:0111006	X-linked cone-rod dystrophy 2	11		2.50216	0.999997	0.399655	0.999645		0.174884	0.999919	0.0454587	0.999997		0.631133	1.15277	0.97333
DOID:0111008	X-linked cone-rod dystrophy 1	14		3.44071	0.999997	0.290637	0.999645		0.28732	0.964424	0.016894	0.999997		0.601234	1.1439	0.97333
DOID:0111009	cone-rod dystrophy 1	21		0.577318	0.999997	1.73215	0.999645		0.0407776	0.999919	0.266276	0.997185		-0.405527	-0.825164	0.97333
DOID:0111044	Gray platelet syndrome	14		1.25107	0.999997	0.799318	0.999645		0.19584	0.999919	0.1883	0.999997		0.212268	0.403188	1
DOID:0111052	Scott syndrome	13		1.50131	0.999997	0.666084	0.999645		0.118239	0.999919	0.153494	0.999997		-0.593072	-1.15656	0.97333
DOID:0111063	Hyperphosphatemic familial tumoral calcinosis	10		0.938229	0.999997	1.06584	0.999645		0.329032	0.964424	0.144248	0.999997		0.318227	0.592497	0.985515
DOID:0111083	Fanconi anemia complementation group D2	23		1.45967	0.999997	0.685084	0.999645		0.205917	0.964424	0.0507681	0.999997		0.71049	1.42758	0.942353
DOID:0111112	Nephronophthisis 1	12		1.87668	0.999997	0.532855	0.999645		0.400984	0.964424	0.00429179	0.999997		0.807474	1.49349	0.942353
DOID:0111139	Mitochondrial complex III deficiency	23		1.02357	0.999997	0.97697	0.999645		0.17547	0.999919	0.0392656	0.999997		0.63507	1.32345	0.97333
DOID:0111144	Preterm premature rupture of the membranes	13		2.11124	0.999997	0.473655	0.999645		0.242923	0.999919	0.0466765	0.999997		0.45393	0.867417	0.97333
DOID:0111148	Isolated ectopia lentis	17		0.39087	0.999997	2.5584	0.999645		0.0347375	0.999919	0.200062	0.999997		-0.427602	-0.840929	0.97333
DOID:0111156	Spermatogenic failure 9	10		0.625481	0.999997	1.59877	0.999645		0.0861076	0.999919	0.193063	0.999997		-0.363084	-0.694056	0.97333
DOID:0111161	Crouzon syndrome-acanthosis nigricans syndrome	36		0.750518	0.999997	1.33241	0.999645		0.0353375	0.999919	0.142918	0.999997		-0.528414	-1.10705	0.97333
DOID:0111165	Molybdenum cofactor deficiency	22		1.75951	0.999997	0.568339	0.999645		0.183826	0.999919	0.0249054	0.999997		0.434055	0.880167	0.97333
DOID:0111168	Sepiapterin reductase deficiency	13		1.09463	0.999997	0.913549	0.999645		0.291809	0.964424	0.0205876	0.999997		0.712161	1.34105	0.97333
DOID:0111169	Subcortical band heterotopia	58		1.2387	0.999997	0.807295	0.999645		0.0911768	0.999919	0.0477232	0.999997		0.396802	0.896165	0.97333
DOID:0111181	Familial hemiplegic migraine 1	10		2.18937	0.999997	0.456752	0.999645		0.228309	0.999919	0.0836353	0.999997		0.637075	1.13772	0.97333
DOID:0111248	Cerebrocostomandibular syndrome	24		0.793865	0.999997	1.25966	0.999645		0.100086	0.999919	0.194781	0.999997		0.386607	0.805661	0.97333
DOID:0111249	Uveal coloboma-cleft lip and palate-intellectual disability	26		0.496623	0.999997	2.0136	0.999645		0.119347	0.999919	0.305778	0.731708		-0.580411	-1.21152	0.97333
DOID:0111255	McKusick-Kaufman syndrome	14		2.34585	0.999997	0.426285	0.999645		0.274812	0.964424	0.0154235	0.999997		0.809402	1.54107	0.856546
DOID:0111256	hyperferritinemia-cataract syndrome	17		1.34046	0.999997	0.746014	0.999645		0.0650921	0.999919	0.233733	0.999997		-0.380964	-0.763392	0.97333
DOID:0111259	Postaxial acrofacial dysostosis	11		1.12594	0.999997	0.88815	0.999645		0.19168	0.999919	0.0584617	0.999997		0.321315	0.599444	0.985515
DOID:0111260	Phosphoribosylpyrophosphate synthetase superactivity	11		1.31362	0.999997	0.761255	0.999645		0.284429	0.964424	0.105674	0.999997		0.643657	1.18029	0.97333
DOID:0111265	Boucher-Neuhauser syndrome	16		0.938224	0.999997	1.06584	0.999645		0.263537	0.964424	0.173105	0.999997		0.631632	1.21253	0.97333
DOID:0111266	Geroderma osteodysplasticum	22		0.781838	0.999997	1.27904	0.999645		0.132183	0.999919	0.0793088	0.999997		-0.518863	-1.04366	0.97333
DOID:0111270	Isolated sulfite oxidase deficiency	11		2.50216	0.999997	0.399655	0.999645		0.323561	0.964424	0.11611	0.999997		0.737881	1.40315	0.97333
DOID:0111272	Occipital horn syndrome	19		1.04254	0.999997	0.959197	0.999645		0.0529423	0.999919	0.132191	0.999997		-0.561377	-1.08232	0.97333
DOID:0111273	NARP syndrome	20		0.767625	0.999997	1.30272	0.999645		0.175148	0.999919	0.207891	0.999997		0.468544	0.939311	0.97333
DOID:0111274	CODAS syndrome	19		0.335015	0.999997	2.98494	0.976317		0.0780469	0.999919	0.217963	0.999997		-0.661079	-1.30025	0.97333
DOID:0111275	speech-language disorder-1	31		0.446656	0.999997	2.23886	0.976317		0.00187278	0.999919	0.185139	0.999997		-0.77621	-1.64909	0.940054
DOID:0111276	Sensory ataxic neuropathy, dysarthria, and ophthalmoparesis	18		0.187604	0.999997	5.33037	0.398781		0.0408016	0.999919	0.362968	0.731708		-0.382889	-0.73039	0.97333
DOID:0111297	Familial febrile seizures	18		0.938223	0.999997	1.06584	0.999645		0.0575389	0.999919	0.226025	0.999997		-0.566315	-1.10901	0.97333
DOID:0111329	Pyridoxamine 5'-phosphate oxidase deficiency	10		0.938229	0.999997	1.06584	0.999645		0.0267925	0.999919	0.290539	0.999997		-0.834441	-1.54255	0.942353
DOID:0111330	Combined saposin deficiency	13		0.804202	0.999997	1.24347	0.999645		0.267315	0.964424	0.141751	0.999997		-0.731176	-1.39661	0.97333
DOID:0111334	Congenital leptin deficiency	20		1.14681	0.999997	0.871986	0.999645		0.176866	0.999919	0.0646396	0.999997		0.433308	0.836871	0.97333
DOID:0111336	craniofacial-deafness-hand syndrome	18		0.938223	0.999997	1.06584	0.999645		0.14163	0.999919	0.0807774	0.999997		0.425219	0.820936	0.97333
DOID:0111338	Isolated elevated serum creatine phosphokinase levels	11		0.536114	0.999997	1.86528	0.999645		0.0666575	0.999919	0.213648	0.999997		-0.588796	-1.1211	0.97333
DOID:0111339	Vohwinkel syndrome	28		1.98123	0.999997	0.504738	0.999645		0.154855	0.999919	0.0335828	0.999997		0.506154	1.04921	0.97333
DOID:0111342	Dermatopathia pigmentosa reticularis	55		0.72624	0.999997	1.37695	0.999645		0.0547911	0.999919	0.141172	0.999997		0.222201	0.512418	1
DOID:0111343	Lateral meningocele syndrome	12		1.87668	0.999997	0.532855	0.999645		0.162489	0.999919	0.0866053	0.999997		-0.435511	-0.808155	0.97333
DOID:0111355	Hydrolethalus syndrome 1	11		1.64206	0.999997	0.608991	0.999645		0.168951	0.999919	0.290996	0.999997		-0.721138	-1.34057	0.97333
DOID:0111357	Adermatoglyphia	15		1.40748	0.999997	0.71049	0.999645		0.235249	0.970261	0.155615	0.999997		-0.536286	-1.04381	0.97333
DOID:0111358	Floating-Harbor syndrome	14		0.703662	0.999997	1.42114	0.999645		0.0736869	0.999919	0.165632	0.999997		-0.729432	-1.34948	0.97333
DOID:0111359	Large congenital melanocytic nevus	10		1.40745	0.999997	0.710505	0.999645		0.136367	0.999919	0.164511	0.999997		-0.547727	-1.00647	0.97333
DOID:0111365	Benign familial hematuria	28		0.938215	0.999997	1.06585	0.999645		0.0448195	0.999919	0.18104	0.999997		0.518496	1.06098	0.97333
DOID:0111368	cholesterol-ester transfer protein deficiency	12		0.312697	0.999997	3.19798	0.999645		0.0901774	0.999919	0.203767	0.999997		-0.323611	-0.608398	0.985515
DOID:0111375	Fetal akinesia deformation sequence syndrome	31		0.879581	0.999997	1.13691	0.999645		0.0923121	0.999919	0.170864	0.999997		-0.577993	-1.22415	0.97333
DOID:0111381	IVIC syndrome	11		1.12594	0.999997	0.88815	0.999645		0.0842751	0.999919	0.182301	0.999997		0.494007	0.91937	0.97333
DOID:0111382	Ischiocoxopodopatellar syndrome	12		1.87668	0.999997	0.532855	0.999645		0.268521	0.964424	0.07624	0.999997		0.55334	1.04348	0.97333
DOID:0111384	Inclusion body myopathy with early-onset Paget disease of bone with or without frontotemporal dementia 2	19		0.54725	0.999997	1.82732	0.999645		0.057202	0.999919	0.228813	0.999997		-0.794974	-1.55774	0.942353
DOID:0111385	Inclusion body myopathy with early-onset Paget disease of bone with or without frontotemporal dementia 1	33		0.996906	0.999997	1.0031	0.999645		0.0938846	0.999919	0.0941053	0.999997		-0.467677	-0.983803	0.97333
DOID:0111386	Inclusion body myopathy with early-onset Paget disease of bone with or without frontotemporal dementia 3	15		1.07235	0.999997	0.932535	0.999645		0.107453	0.999919	0.0525038	0.999997		0.436787	0.858742	0.97333
DOID:0111395	Mucopolysaccharidosis type IIIA	11		1.12594	0.999997	0.88815	0.999645		0.198246	0.999919	0.0858405	0.999997		0.427615	0.789899	0.97333
DOID:0111401	Congenital dyserythropoietic anemia type II	10		4.22269	0.999997	0.236816	0.999645		0.268952	0.999919	0.0740139	0.999997		0.467635	0.865911	0.97333
DOID:0111404	Jalili syndrome	19		1.60862	0.999997	0.62165	0.999645		0.181996	0.999919	0.155494	0.999997		-0.597925	-1.20255	0.97333
DOID:0111414	Trichohepatoenteric syndrome	11		0.781866	0.999997	1.27899	0.999645		0.0687869	0.999919	0.232533	0.999997		0.455535	0.846463	0.97333
DOID:0111423	Branchiootorenal syndrome 1	17		1.72033	0.999997	0.581283	0.999645		0.23151	0.964424	0.0798013	0.999997		0.390857	0.783135	0.97333
DOID:0111425	Restrictive cardiomyopathy 1	15		0.625462	0.999997	1.59882	0.999645		0.0565207	0.999919	0.37688	0.771567		-0.487848	-0.944895	0.97333
DOID:0111453	2-aminoadipic 2-oxoadipic aciduria	11		1.12594	0.999997	0.88815	0.999645		0.315636	0.964424	0.0885669	0.999997		0.570567	1.02552	0.97333
DOID:0111455	GRACILE syndrome	24		0.562869	0.999997	1.77661	0.999645		0.0789868	0.999919	0.111658	0.999997		0.326361	0.667996	0.985515
DOID:0111493	Combined oxidative phosphorylation deficiency 12	26		0.938217	0.999997	1.06585	0.999645		0.121693	0.999919	0.0997836	0.999997		0.499538	1.04908	0.97333
DOID:0111507	Lenz-Majewski hyperostotic dwarfism	15		1.07235	0.999997	0.932535	0.999645		0.31538	0.964424	0.0756378	0.999997		0.546227	1.04652	0.97333
DOID:0111510	Marshall syndrome	10		1.40745	0.999997	0.710505	0.999645		0.273137	0.999919	0.0127063	0.999997		0.727945	1.27873	0.97333
DOID:0111533	Gnathodiaphyseal dysplasia	17		0.656734	0.999997	1.52269	0.999645		0.081648	0.999919	0.179774	0.999997		-0.443154	-0.86826	0.97333
DOID:0111535	Progressive osseous heteroplasia	10		2.18937	0.999997	0.456752	0.999645		0.310146	0.964424	0.0596949	0.999997		0.695996	1.23605	0.97333
DOID:0111537	Paroxysmal extreme pain disorder	23		0.72168	0.999997	1.38566	0.999645		0.0597079	0.999919	0.143584	0.999997		0.542182	1.10742	0.97333
DOID:0111542	Familial expansile osteolysis	21		0.703639	0.999997	1.42118	0.999645		0.0963572	0.999919	0.146209	0.999997		0.215998	0.440767	1
DOID:0111550	scalp-ear-nipple syndrome	18		0.597016	0.999997	1.675	0.999645		0.0973102	0.999919	0.145909	0.999997		0.666255	1.29339	0.97333
DOID:0111555	Alkuraya-Kucinskas syndrome	11		0.781866	0.999997	1.27899	0.999645		0.242289	0.999919	0.0442019	0.999997		0.634954	1.18468	0.97333
DOID:0111563	Sturge-Weber syndrome	14		0.703662	0.999997	1.42114	0.999645		0.0758458	0.999919	0.193082	0.999997		-0.528135	-1.00828	0.97333
DOID:0111565	Trichodontoosseous syndrome	12		0.938227	0.999997	1.06584	0.999645		0.2036	0.999919	0.0571512	0.999997		0.496017	0.914416	0.97333
DOID:0111566	Familial isolated trichomegaly	14		1.25107	0.999997	0.799318	0.999645		0.18639	0.999919	0.0786494	0.999997		-0.352244	-0.665238	0.98445
DOID:0111571	Weyers acrofacial dysostosis	19		0.682319	0.999997	1.46559	0.999645		0.0910667	0.999919	0.169602	0.999997		-0.488199	-0.970108	0.97333
DOID:0111572	Familial woolly hair syndrome	14		0.703662	0.999997	1.42114	0.999645		0.0706882	0.999919	0.190827	0.999997		-0.467827	-0.910081	0.97333
DOID:0111578	Gillespie syndrome	12		2.81496	0.999997	0.355244	0.999645		0.263995	0.970261	0.0802955	0.999997		0.458204	0.854748	0.97333
DOID:0111580	Behr syndrome	17		1.05558	0.999997	0.947348	0.999645		0.160838	0.999919	0.114188	0.999997		0.4683	0.899008	0.97333
DOID:0111581	C syndrome	30		1.22706	0.999997	0.814959	0.999645		0.201854	0.964424	0.0375592	0.999997		0.452112	0.956522	0.97333
DOID:0111585	carnitine-acylcarnitine translocase deficiency	15		1.07235	0.999997	0.932535	0.999645		0.167691	0.999919	0.111645	0.999997		0.340084	0.654191	0.98445
DOID:0111586	Martsolf syndrome	25		1.19422	0.999997	0.837366	0.999645		0.167046	0.999919	0.0555758	0.999997		-0.788311	-1.60672	0.942353
DOID:0111587	Gordon Holmes syndrome	24		2.27905	0.999997	0.438779	0.999645		0.30093	0.964424	0.0861382	0.999997		0.606741	1.23982	0.97333
DOID:0111588	Greenberg dysplasia	22		1.35538	0.999997	0.7378	0.999645		0.175101	0.999919	0.0127583	0.999997		0.67224	1.37468	0.97333
DOID:0111589	COACH syndrome	25		0.737142	0.999997	1.35659	0.999645		0.0125539	0.999919	0.197544	0.999997		-0.769264	-1.56703	0.97333
DOID:0111590	Cohen syndrome	18		1.29019	0.999997	0.77508	0.999645		0.137416	0.999919	0.0430336	0.999997		-0.423837	-0.82685	0.97333
DOID:0111595	Congenital contractural arachnodactyly	20		1.74272	0.999997	0.573817	0.999645		0.241555	0.964424	0.0658751	0.999997		-0.335254	-0.666881	0.98445
DOID:0111597	Distal arthrogryposis type 1A	13		0.586373	0.999997	1.7054	0.999645		0.134064	0.999919	0.179609	0.999997		-0.173463	-0.339425	1
DOID:0111598	Distal arthrogryposis type 1B	12		0.670156	0.999997	1.49219	0.999645		0.168166	0.999919	0.173199	0.999997		0.207249	0.385355	1
DOID:0111603	Distal arthrogryposis type 7	10		0.938229	0.999997	1.06584	0.999645		0.083885	0.999919	0.284176	0.999997		-0.358407	-0.643632	0.98445
DOID:0111604	Freeman-Sheldon syndrome	11		0.351805	0.999997	2.84248	0.999645		0.16059	0.999919	0.159469	0.999997		0.312839	0.576853	0.985515
DOID:0111607	Distal arthrogryposis type 3	16		1.20638	0.999997	0.828923	0.999645		0.249385	0.964424	0.127854	0.999997		-0.397837	-0.795646	0.97333
DOID:0111609	Distal arthrogryposis type 6	11		0.351805	0.999997	2.84248	0.999645		0.0273634	0.999919	0.272637	0.999997		-0.707573	-1.34708	0.97333
DOID:0111621	Temtamy syndrome	44		1.02764	0.999997	0.973099	0.999645		0.0584074	0.999919	0.153124	0.999997		0.267476	0.601311	0.998628
DOID:0111627	DOORS syndrome	27		1.36489	0.999997	0.732661	0.999645		0.181336	0.964424	0.0145531	0.999997		0.552349	1.12226	0.97333
DOID:0111629	Dihydropyrimidinase deficiency	9		2.18937	0.999997	0.456752	0.999645		0.265396	0.999919	0.200414	0.999997		-0.357458	-0.637414	0.98445
DOID:0111646	Congenital lactase deficiency	10		0.40207	0.999997	2.48713	0.999645		0.0456295	0.999919	0.196159	0.999997		-0.811636	-1.49644	0.959689
DOID:0111664	Ectodermal dysplasia 1	34		0.656673	0.999997	1.52283	0.999645		0.0513714	0.999919	0.160428	0.999997		-0.57351	-1.19254	0.97333
DOID:0111669	Hyaline fibromatosis syndrome	31		1.48581	0.999997	0.673035	0.999645		0.0533852	0.999919	0.0575469	0.999997		-0.285129	-0.59703	0.995795
DOID:0111670	Primary hyperoxaluria type 1	257		1.07146	0.999997	0.933305	0.999645		0.063771	0.964424	0.0100459	0.999997		-0.466247	-1.2488	0.97333
DOID:0111671	Primary hyperoxaluria type 2	35		0.790039	0.999997	1.26576	0.999645		0.0976837	0.999919	0.121142	0.999997		0.365547	0.772252	0.979163
DOID:0111672	Primary hyperoxaluria type 3	13		1.09463	0.999997	0.913549	0.999645		0.19505	0.999919	0.0499268	0.999997		0.575966	1.05775	0.97333
DOID:0111673	Saul-Wilson syndrome	10		2.18937	0.999997	0.456752	0.999645		0.347777	0.964424	0.0394676	0.999997		0.718506	1.27812	0.97333
DOID:0111678	Hereditary folate malabsorption	22		1.35538	0.999997	0.7378	0.999645		0.114282	0.999919	0.163938	0.999997		0.510038	1.03282	0.97333
DOID:0111687	Potocki-Shaffer syndrome	24		1.31368	0.999997	0.761223	0.999645		0.0988239	0.999919	0.143755	0.999997		-0.65169	-1.3134	0.97333
DOID:0111704	Chromosome 2q37 deletion syndrome	22		1.35538	0.999997	0.7378	0.999645		0.248351	0.964424	0.0338537	0.999997		0.374834	0.749658	0.97333
DOID:0111712	Kagami-Ogata syndrome	51		0.902118	0.999997	1.1085	0.999645		0.0507905	0.999919	0.121566	0.999997		-0.642001	-1.42113	0.97333
DOID:0111713	Temple syndrome	16		1.20638	0.999997	0.828923	0.999645		0.245858	0.964424	0.0891652	0.999997		-0.606296	-1.15315	0.97333
DOID:0111714	Mulchandani-Bhoj-Conlin syndrome	13		0.804202	0.999997	1.24347	0.999645		0.0583193	0.999919	0.128313	0.999997		-0.46045	-0.868455	0.97333
DOID:0111723	Jacobsen Syndrome	19		0.682319	0.999997	1.46559	0.999645		0.0482241	0.999919	0.219005	0.999997		-0.551879	-1.09568	0.97333
DOID:0111724	Geleophysic dysplasia	12		0.469087	0.999997	2.1318	0.999645		0.107833	0.999919	0.168684	0.999997		0.357739	0.659742	0.98445
DOID:0111733	Pancreatic hypoplasia-diabetes-congenital heart disease syndrome	13		1.50131	0.999997	0.666084	0.999645		0.0673711	0.999919	0.150195	0.999997		-0.525335	-1.01172	0.97333
DOID:0111734	aminoglycoside-induced deafness	10		1.40745	0.999997	0.710505	0.999645		0.173434	0.999919	0.167538	0.999997		0.531472	0.936825	0.97333
DOID:0111780	TARP syndrome	83		0.792119	0.999997	1.26244	0.999645		0.0897066	0.999919	0.0832374	0.999997		-0.161773	-0.383688	1
DOID:0111788	Melnick-Needles syndrome	19		1.60862	0.999997	0.62165	0.999645		0.220927	0.964424	0.031905	0.999997		0.578176	1.13176	0.97333
DOID:0111798	X-linked nephrolithiasis type I	24		0.38624	0.999997	2.58907	0.976317		0.0331508	0.999919	0.230652	0.999997		-0.476109	-0.971762	0.97333
DOID:0111799	Syndromic microphthalmia 1	10		1.40745	0.999997	0.710505	0.999645		0.266052	0.999919	0.175753	0.999997		0.872093	1.58283	0.475204
DOID:0111812	Syndromic microphthalmia 10	20		1.40751	0.999997	0.710474	0.999645		0.243843	0.964424	0.092198	0.999997		0.763786	1.5242	0.856546
DOID:0111822	CHILD syndrome	13		2.11124	0.999997	0.473655	0.999645		0.299172	0.964424	0.014436	0.999997		0.854142	1.60073	0.475204
DOID:0111824	Aarskog syndrome	12		0.670156	0.999997	1.49219	0.999645		0.236425	0.999919	0.15301	0.999997		0.467346	0.86422	0.97333
DOID:0111842	Keipert syndrome	12		0.938227	0.999997	1.06584	0.999645		0.0719904	0.999919	0.250475	0.999997		0.396183	0.748553	0.974211
DOID:0111866	Trichothiodystrophy	47		0.938199	0.999997	1.06587	0.999645		0.046541	0.999919	0.086627	0.999997		0.475398	1.06956	0.97333
DOID:0111875	MLS syndrome	12		0.312697	0.999997	3.19798	0.999645		0.0972058	0.999919	0.236996	0.999997		-0.924762	-1.74473	0.394871
DOID:0111947	Immunodeficiency 21	17		1.05558	0.999997	0.947348	0.999645		0.177355	0.999919	0.127713	0.999997		-0.330046	-0.659499	0.98445
DOID:0111953	Immunodeficiency 23	12		0.469087	0.999997	2.1318	0.999645		0.0935903	0.999919	0.197045	0.999997		-0.813081	-1.56911	0.969514
DOID:0111962	Combined immunodeficiency	11		1.64206	0.999997	0.608991	0.999645		0.230312	0.999919	0.0880976	0.999997		0.536331	0.969532	0.97333
DOID:0111989	Immunodeficiency 35	14		1.25107	0.999997	0.799318	0.999645		0.168551	0.999919	0.128607	0.999997		-0.348879	-0.684088	0.974812
DOID:0112009	Pituitary adenoma 1	10		0.938229	0.999997	1.06584	0.999645		0.158133	0.999919	0.115168	0.999997		0.414032	0.751141	0.97333
DOID:070355	Multisystem proteinopathy	10		0.104232	0.999997	9.59397	0.685526		0.0636225	0.999919	0.372146	0.999997		-0.536834	-0.996212	0.97333
DOID:10003	Sensorineural hearing loss	110		0.972972	0.999997	1.02778	0.999645		0.039811	0.999919	0.0451055	0.999997		-0.319307	-0.770939	0.98445
DOID:10016	Multiple endocrine neoplasia type 2B	19		1.60862	0.999997	0.62165	0.999645		0.137009	0.999919	0.0980773	0.999997		-0.355016	-0.691263	0.98445
DOID:10017	Multiple endocrine neoplasia type 1	23		0.860041	0.999997	1.16274	0.999645		0.0390033	0.999919	0.140321	0.999997		0.464022	0.936088	0.97333
DOID:1003	Pelvic inflammatory disease	14		0.938226	0.999997	1.06584	0.999645		0.23702	0.999919	0.00518916	0.999997		0.694299	1.31427	0.97333
DOID:10041	Dysplastic nevus syndrome	16		0.426415	0.999997	2.34513	0.999645		0.0703992	0.999919	0.303823	0.997185		-0.297223	-0.572877	0.985614
DOID:10112	Sleeping sickness	37		0.639599	0.999997	1.56348	0.999645		0.0317476	0.999919	0.119229	0.999997		-0.599456	-1.27573	0.97333
DOID:10126	Keratoconus	40		1.26957	0.999997	0.787669	0.999645		0.147408	0.964424	0.031187	0.999997		-0.313955	-0.667743	0.985614
DOID:10159	Osteonecrosis	34		0.740644	0.999997	1.35018	0.999645		0.0245152	0.999919	0.131004	0.999997		-0.539914	-1.14	0.97333
DOID:1019	Osteomyelitis	35		0.429883	0.999997	2.32621	0.803799		0.0489855	0.999919	0.272726	0.731708		0.369025	0.787512	0.97333
DOID:10211	Cholelithiasis	16		0.938224	0.999997	1.06584	0.999645		0.0707511	0.999919	0.156989	0.999997		-0.597832	-1.17189	0.97333
DOID:1024	Leprosy	26		0.416893	0.999997	2.3987	0.9776		0.0529841	0.999919	0.202896	0.999997		-0.483493	-1.02037	0.97333
DOID:10242	Ehrlichiosis	11		2.50216	0.999997	0.399655	0.999645		0.234915	0.999919	0.199555	0.999997		-0.881181	-1.63982	0.534016
DOID:10247	Pleurisy	11		0.781866	0.999997	1.27899	0.999645		0.120943	0.999919	0.201128	0.999997		0.290871	0.535512	0.995795
DOID:10264	Mumps	12		0.312697	0.999997	3.19798	0.999645		0.10906	0.999919	0.295718	0.999997		0.41421	0.768951	0.97333
DOID:10283	Prostate cancer	77		0.914134	0.999997	1.09393	0.999645		0.0689737	0.999919	0.108068	0.999997		0.351739	0.854261	0.97333
DOID:10314	Endocarditis	27		0.39494	0.999997	2.53203	0.976317		0.105082	0.999919	0.26918	0.867491		0.426701	0.879585	0.97333
DOID:10348	Blepharophimosis	12		1.31362	0.999997	0.761255	0.999645		0.211445	0.999919	0.207866	0.999997		-0.661571	-1.22573	0.97333
DOID:10376	Amblyopia	26		0.938217	0.999997	1.06585	0.999645		0.0781691	0.999919	0.0990448	0.999997		-0.534699	-1.07553	0.97333
DOID:10426	Klippel-Feil syndrome	10		0.938229	0.999997	1.06584	0.999645		0.0988191	0.999919	0.180015	0.999997		0.298867	0.545565	0.995795
DOID:10457	Legionnaires' disease	52		1.38535	0.999997	0.721839	0.999645		0.156588	0.964424	0.0516618	0.999997		-0.541635	-1.19377	0.97333
DOID:10459	Common cold	38		1.15912	0.999997	0.862727	0.999645		0.100522	0.999919	0.0796562	0.999997		-0.415899	-0.896188	0.97333
DOID:10460	Nasopharyngitis	17		1.05558	0.999997	0.947348	0.999645		0.132551	0.999919	0.188527	0.999997		-0.505152	-1.00026	0.97333
DOID:10487	Hirschsprung's disease	31		1.00082	0.999997	0.999184	0.999645		0.0441664	0.999919	0.103674	0.999997		-0.295164	-0.638736	0.985515
DOID:10488	Imperforate anus	15		1.07235	0.999997	0.932535	0.999645		0.156592	0.999919	0.071535	0.999997		0.367859	0.702088	0.976667
DOID:10534	Stomach cancer	29		1.15485	0.999997	0.865915	0.999645		0.103411	0.999919	0.0595308	0.999997		-0.420617	-0.869664	0.97333
DOID:10554	Meningoencephalitis	28		0.607013	0.999997	1.64741	0.999645		0.0703185	0.999919	0.155466	0.999997		-0.430953	-0.88572	0.97333
DOID:1056	Oculocerebrorenal syndrome	70		1.58847	0.999997	0.629536	0.999645		0.1314	0.964424	0.0105922	0.999997		0.397641	0.935979	0.97333
DOID:10573	Osteomalacia	28		0.607013	0.999997	1.64741	0.999645		0.0301048	0.999919	0.162689	0.999997		-0.35073	-0.72391	0.98445
DOID:10579	Leukodystrophy	43		1.5837	0.999997	0.631431	0.999645		0.144909	0.964424	0.053122	0.999997		0.425492	0.95778	0.97333
DOID:10581	Metachromatic leukodystrophy	22		1.35538	0.999997	0.7378	0.999645		0.264835	0.964424	0.135858	0.999997		-0.560856	-1.14771	0.97333
DOID:10582	Refsum disease	25		0.737142	0.999997	1.35659	0.999645		0.0880077	0.999919	0.0694745	0.999997		0.478352	0.989808	0.97333
DOID:10584	Retinitis pigmentosa	51		0.833917	0.999997	1.19916	0.999645		0.10397	0.999919	0.107186	0.999997		0.436954	1.00121	0.97333
DOID:10587	Krabbe disease	26		1.09465	0.999997	0.913535	0.999645		0.117982	0.999919	0.100893	0.999997		-0.632871	-1.34889	0.97333
DOID:10588	Adrenoleukodystrophy	40		1.14685	0.999997	0.871955	0.999645		0.1618	0.964424	0.052275	0.999997		0.331975	0.727935	0.98445
DOID:1059	Intellectual disability	947		1.09116	0.999997	0.916459	0.999645		0.0508413	0.964424	0.0103095	0.999997		-0.413952	-1.25523	0.453768
DOID:10591	pre-eclampsia	10		0.40207	0.999997	2.48713	0.999645		0.142565	0.999919	0.273396	0.999997		-0.417125	-0.758795	0.97333
DOID:1060	Hartnup disease	12		2.81496	0.999997	0.355244	0.999645		0.222254	0.999919	0.0756157	0.999997		0.452189	0.845323	0.97333
DOID:10600	Chronic tic disorder	11		0.536114	0.999997	1.86528	0.999645		0.176889	0.999919	0.233648	0.999997		-0.641472	-1.20344	0.97333
DOID:10608	Celiac disease	12		1.31362	0.999997	0.761255	0.999645		0.147459	0.999919	0.104127	0.999997		-0.68095	-1.25941	0.97333
DOID:10609	Rickets	42		0.852898	0.999997	1.17247	0.999645		0.125038	0.999919	0.141565	0.999997		-0.273097	-0.595435	0.995795
DOID:10611	protein-losing enteropathy	21		1.52484	0.999997	0.655807	0.999645		0.20314	0.964424	0.0647274	0.999997		-0.554317	-1.11399	0.97333
DOID:1062	Fanconi syndrome	12		2.81496	0.999997	0.355244	0.999645		0.396003	0.964424	0.0755171	0.999997		-0.575092	-1.07989	0.97333
DOID:10629	Microphthalmia	65		1.0947	0.999997	0.913493	0.999645		0.0394314	0.999919	0.11295	0.999997		-0.439983	-0.99729	0.97333
DOID:10632	Wolfram syndrome	36		0.596945	0.999997	1.6752	0.999645		0.0248924	0.999919	0.236121	0.867491		-0.545335	-1.18462	0.97333
DOID:1064	Cystinosis	11		1.12594	0.999997	0.88815	0.999645		0.0544643	0.999919	0.192254	0.999997		-0.739134	-1.37818	0.97333
DOID:10652	Alzheimer's disease	213		0.838218	0.999997	1.19301	0.999645		0.0500912	0.999919	0.0392624	0.999997		-0.361169	-0.945957	0.97333
DOID:10690	Mastitis	35		0.886093	0.999997	1.12855	0.999645		0.119406	0.999919	0.101317	0.999997		0.442042	0.952763	0.97333
DOID:1070	Primary open angle glaucoma	13		1.50131	0.999997	0.666084	0.999645		0.195234	0.999919	0.0470286	0.999997		0.635909	1.18645	0.97333
DOID:1074	Kidney failure	43		1.07908	0.999997	0.926712	0.999645		0.0842171	0.999919	0.130031	0.999997		-0.323898	-0.703059	0.985028
DOID:10754	Otitis media	32		1.56404	0.999997	0.639368	0.999645		0.129791	0.999919	0.180879	0.999997		0.448842	0.946508	0.97333
DOID:10762	Portal hypertension	11		1.12594	0.999997	0.88815	0.999645		0.167035	0.999919	0.222371	0.999997		-0.383214	-0.709378	0.974812
DOID:10763	Hypertension	657		1.0473	0.999997	0.954835	0.999645		0.00764948	0.999919	0.0229358	0.999997		-0.299054	-0.878177	0.984647
DOID:10772	Thrombotic thrombocytopenic purpura	11		1.64206	0.999997	0.608991	0.999645		0.222805	0.999919	0.0942326	0.999997		0.509177	0.940541	0.97333
DOID:10844	Japanese encephalitis	11		0.351805	0.999997	2.84248	0.999645		0.0417604	0.999919	0.255306	0.999997		-0.477695	-0.894465	0.97333
DOID:1085	Edwards syndrome	16		1.5639	0.999997	0.639426	0.999645		0.175219	0.999919	0.112838	0.999997		0.77623	1.48367	0.942353
DOID:10871	Age related macular degeneration	44		1.02764	0.999997	0.973099	0.999645		0.0994879	0.999919	0.0998861	0.999997		-0.297812	-0.642352	0.995795
DOID:10873	Kuhnt-Junius degeneration	12		1.87668	0.999997	0.532855	0.999645		0.288882	0.964424	0.202156	0.999997		0.304122	0.567923	0.995795
DOID:10881	hand, foot and mouth disease	17		0.656734	0.999997	1.52269	0.999645		0.135009	0.999919	0.21749	0.999997		0.301651	0.596867	0.985515
DOID:10892	Hypospadias	35		1.25114	0.999997	0.79927	0.999645		0.135765	0.999919	0.0293588	0.999997		0.402364	0.858139	0.97333
DOID:10907	Microcephaly	350		1.17973	0.999997	0.847651	0.999645		0.0626838	0.964424	0.0260028	0.999997		-0.405124	-1.1149	0.97333
DOID:10908	Hydrocephalus	135		1.20901	0.999997	0.827123	0.999645		0.0674718	0.999919	0.0246986	0.999997		0.433774	1.11894	0.97333
DOID:10914	Amnestic disorder	76		0.646093	0.999997	1.54777	0.999645		0.0499701	0.999919	0.0629154	0.999997		-0.316142	-0.738668	0.985515
DOID:10915	Wernicke-Korsakoff syndrome	12		0.469087	0.999997	2.1318	0.999645		0.0656156	0.999919	0.186454	0.999997		-0.436019	-0.819014	0.97333
DOID:10923	Sickle cell anemia	30		0.717412	0.999997	1.3939	0.999645		0.0194301	0.999919	0.162358	0.999997		-0.604236	-1.28658	0.97333
DOID:10933	obsessive-compulsive disorder	14		1.25107	0.999997	0.799318	0.999645		0.0745006	0.999919	0.240805	0.999997		0.328784	0.621513	0.985515
DOID:10937	Impulse control disorder	27		0.644968	0.999997	1.55047	0.999645		0.06649	0.999919	0.130445	0.999997		-0.418062	-0.867068	0.97333
DOID:1094	Attention deficit hyperactivity disorder	266		0.735987	0.999997	1.35872	0.685526		0.0254317	0.999919	0.0610509	0.999997		-0.40637	-1.09169	0.97333
DOID:10941	Intracranial aneurysm	11		2.50216	0.999997	0.399655	0.999645		0.137387	0.999919	0.103314	0.999997		0.324651	0.602296	0.985515
DOID:10952	Nephritis	24		1.10888	0.999997	0.901812	0.999645		0.0596049	0.999919	0.0973293	0.999997		-0.593265	-1.198	0.97333
DOID:10969	Hemiplegia	16		0.938224	0.999997	1.06584	0.999645		0.0712575	0.999919	0.100998	0.999997		-0.45461	-0.881769	0.97333
DOID:10983	Alport syndrome	30		1.62092	0.999997	0.616933	0.999645		0.128578	0.999919	0.0633884	0.999997		-0.596254	-1.26423	0.97333
DOID:1100	Ovarian disease	634		1.08206	0.999997	0.924164	0.999645		0.0434552	0.964424	0.00803813	0.999997		-0.328847	-0.96629	0.97333
DOID:11030	Corneal edema	15		2.58047	0.999997	0.387527	0.999645		0.353806	0.964424	0.0322925	0.999997		0.676495	1.31304	0.97333
DOID:11038	Depersonalization disorder	11		1.12594	0.999997	0.88815	0.999645		0.147162	0.999919	0.164218	0.999997		0.284861	0.522722	0.995795
DOID:11054	Urinary bladder cancer	21		1.03211	0.999997	0.968892	0.999645		0.220542	0.964424	0.0773148	0.999997		0.350905	0.702092	0.98445
DOID:11077	Brucellosis	20		1.74272	0.999997	0.573817	0.999645		0.203842	0.970261	0.054338	0.999997		0.483856	0.928317	0.97333
DOID:11100	Q fever	17		0.511716	0.999997	1.95421	0.999645		0.0461823	0.999919	0.197721	0.999997		-0.589102	-1.15133	0.97333
DOID:11111	Hydronephrosis	20		0.625444	0.999997	1.59887	0.999645		0.0739137	0.999919	0.19263	0.999997		-0.425285	-0.845528	0.97333
DOID:11119	Gilles de la Tourette syndrome	57		0.844336	0.999997	1.18436	0.999645		0.0454818	0.999919	0.159697	0.997185		-0.668511	-1.48444	0.942353
DOID:11123	Henoch-Schoenlein purpura	10		1.40745	0.999997	0.710505	0.999645		0.217228	0.999919	0.267324	0.999997		0.391964	0.7117	0.974812
DOID:1115	Sarcoma	38		0.844372	0.999997	1.18431	0.999645		0.0599037	0.999919	0.126903	0.999997		-0.475197	-1.00552	0.97333
DOID:1116	Pertussis	20		0.505141	0.999997	1.97965	0.999645		0.182505	0.999919	0.175754	0.999997		0.182851	0.360879	1
DOID:11162	Respiratory failure	55		1.30565	0.999997	0.765901	0.999645		0.0656043	0.999919	0.0680363	0.999997		-0.325495	-0.731916	0.985515
DOID:11164	Band keratopathy	11		1.64206	0.999997	0.608991	0.999645		0.283562	0.964424	0.0164306	0.999997		0.846757	1.58526	0.868147
DOID:11193	Syndactyly	36		0.750518	0.999997	1.33241	0.999645		0.0798977	0.999919	0.107212	0.999997		-0.730626	-1.52408	0.942353
DOID:11198	DiGeorge syndrome	53		1.05091	0.999997	0.951558	0.999645		0.0874696	0.999919	0.0770027	0.999997		0.230944	0.510841	1
DOID:11199	Hypoparathyroidism	41		1.81004	0.999997	0.552473	0.999645		0.177254	0.964424	0.0597028	0.999997		0.348767	0.77736	0.979163
DOID:11200	T cell deficiency	34		0.93821	0.999997	1.06586	0.999645		0.0881378	0.999919	0.123005	0.999997		-0.174247	-0.366348	1
DOID:11249	Vitamin K deficiency bleeding	13		0.586373	0.999997	1.7054	0.999645		0.0358099	0.999919	0.152506	0.999997		-0.611586	-1.15419	0.97333
DOID:11256	Typhus	15		1.07235	0.999997	0.932535	0.999645		0.227034	0.999919	0.0113381	0.999997		0.658066	1.2366	0.97333
DOID:11260	Rabies	44		0.535973	0.999997	1.86576	0.9776		0.046957	0.999919	0.169157	0.999997		0.455315	1.01463	0.97333
DOID:11263	Chlamydia	24		1.31368	0.999997	0.761223	0.999645		0.164118	0.999919	0.0799422	0.999997		0.455183	0.935993	0.97333
DOID:11294	Arteriovenous malformation	29		0.875673	0.999997	1.14198	0.999645		0.12002	0.999919	0.113301	0.999997		0.395107	0.835153	0.97333
DOID:11328	Schizophreniform disorder	10		0.938229	0.999997	1.06584	0.999645		0.144935	0.999919	0.13323	0.999997		-0.554167	-1.00707	0.97333
DOID:11335	Sarcoidosis	43		0.982933	0.999997	1.01736	0.999645		0.0820536	0.999919	0.114646	0.999997		0.364522	0.800516	0.97333
DOID:11338	Tetanus	112		0.784179	0.999997	1.27522	0.999645		0.0976973	0.964424	0.0625484	0.999997		0.296631	0.757766	0.995795
DOID:11383	Cryptorchidism	45		0.9809	0.999997	1.01947	0.999645		0.0505879	0.999919	0.117753	0.999997		-0.450544	-0.972453	0.97333
DOID:11394	Adult respiratory distress syndrome	10		8.44588	0.999997	0.118401	0.999645		0.386495	0.964424	0.0338908	0.999997		0.842365	1.51743	0.942353
DOID:114	Heart disease	739		0.990298	0.999997	1.0098	0.999645		0.00789132	0.999919	0.0218793	0.999997		-0.285947	-0.846895	0.995795
DOID:11405	Diphtheria	22		0.437761	0.999997	2.28435	0.999645		0.167588	0.999919	0.204549	0.999997		-0.202622	-0.41332	1
DOID:11476	Osteoporosis	212		0.837331	0.999997	1.19427	0.999645		0.00946795	0.999919	0.088567	0.997185		-0.410225	-1.07239	0.97333
DOID:1148	Polydactyly	149		1.03084	0.999997	0.970086	0.999645		0.0646178	0.999919	0.0497237	0.999997		-0.321899	-0.828621	0.974812
DOID:11504	Autonomic neuropathy	25		1.40754	0.999997	0.710458	0.999645		0.169965	0.999919	0.0534299	0.999997		-0.394635	-0.797341	0.97333
DOID:11555	Fuchs' endothelial dystrophy	10		1.40745	0.999997	0.710505	0.999645		0.159573	0.999919	0.0980648	0.999997		0.449628	0.817997	0.97333
DOID:11573	Listeriosis	29		0.662211	0.999997	1.51009	0.999645		0.0361941	0.999919	0.218574	0.999997		-0.55843	-1.15951	0.97333
DOID:11612	Polycystic ovary syndrome	64		1.20652	0.999997	0.828827	0.999645		0.0896017	0.999919	0.066984	0.999997		-0.3624	-0.838439	0.97333
DOID:11613	Hyperandrogenism	35		1.4076	0.999997	0.710427	0.999645		0.145794	0.999919	0.103591	0.999997		0.370662	0.798804	0.97333
DOID:11665	Patau syndrome	10		2.18937	0.999997	0.456752	0.999645		0.291269	0.964424	0.118115	0.999997		0.49944	0.908695	0.97333
DOID:11719	Oculopharyngeal muscular dystrophy	12		1.31362	0.999997	0.761255	0.999645		0.205381	0.999919	0.125098	0.999997		0.520478	0.947332	0.97333
DOID:11725	Cornelia de Lange syndrome	27		1.59529	0.999997	0.626845	0.999645		0.16391	0.999919	0.0379758	0.999997		-0.520502	-1.07043	0.97333
DOID:11726	Emery-Dreifuss muscular dystrophy	19		0.432963	0.999997	2.30967	0.999645		0.0555243	0.999919	0.202322	0.999997		-0.515809	-1.03261	0.97333
DOID:11729	Lyme disease	29		1.15485	0.999997	0.865915	0.999645		0.121503	0.999919	0.133298	0.999997		-0.430502	-0.904191	0.97333
DOID:11758	Iron deficiency anemia	41		0.985169	0.999997	1.01505	0.999645		0.0209876	0.999919	0.198599	0.997185		0.314081	0.679699	0.98884
DOID:11782	Astigmatism	10		0.938229	0.999997	1.06584	0.999645		0.155719	0.999919	0.191665	0.999997		0.378836	0.687211	0.98445
DOID:118	Pericardial effusion	35		0.993455	0.999997	1.00659	0.999645		0.0624617	0.999919	0.144449	0.999997		-0.459999	-0.958629	0.97333
DOID:11830	Myopia	76		1.29043	0.999997	0.774935	0.999645		0.099557	0.999919	0.0255296	0.999997		0.335866	0.800077	0.981498
DOID:11831	Cortical blindness	16		0.31268	0.999997	3.19816	0.9776		0.0489703	0.999919	0.430136	0.731708		-0.492148	-0.938284	0.97333
DOID:11836	Clubfoot	26		1.09465	0.999997	0.913535	0.999645		0.0409501	0.999919	0.141988	0.999997		-0.388626	-0.781797	0.97333
DOID:1184	Nephrotic syndrome	21		1.03211	0.999997	0.968892	0.999645		0.0959008	0.999919	0.0997442	0.999997		-0.413868	-0.823515	0.97333
DOID:11870	Pick's disease	27		0.551817	0.999997	1.8122	0.999645		0.1284	0.999919	0.0813383	0.999997		0.368965	0.760457	0.974812
DOID:11914	Gastroparesis	12		0.670156	0.999997	1.49219	0.999645		0.117478	0.999919	0.238861	0.999997		0.399202	0.745391	0.97333
DOID:11934	Head and neck cancer	14		1.68902	0.999997	0.592061	0.999645		0.293162	0.964424	0.0770116	0.999997		0.610614	1.14665	0.97333
DOID:11963	Esophagitis	21		0.469047	0.999997	2.13198	0.999645		0.0384892	0.999919	0.346004	0.731708		-0.526503	-1.07532	0.97333
DOID:11971	Synostosis	19		0.844407	0.999997	1.18426	0.999645		0.100705	0.999919	0.0902193	0.999997		-0.286263	-0.558483	0.995795
DOID:11976	Botulism	37		0.570976	0.999997	1.75139	0.999645		0.10985	0.999919	0.17499	0.999997		0.377421	0.826611	0.97333
DOID:11983	Prader-Willi syndrome	71		1.14365	0.999997	0.874393	0.999645		0.0663227	0.999919	0.0425939	0.999997		-0.589901	-1.37053	0.97333
DOID:11984	Hypertrophic cardiomyopathy	44		0.781783	0.999997	1.27913	0.999645		0.12742	0.999919	0.108742	0.999997		0.412866	0.915729	0.97333
DOID:11991	Osteopoikilosis	13		3.1278	0.999997	0.319713	0.999645		0.339424	0.964424	0.0832897	0.999997		0.745801	1.37082	0.97333
DOID:12028	Conn's syndrome	10		0.938229	0.999997	1.06584	0.999645		0.17362	0.999919	0.0840228	0.999997		0.646556	1.17995	0.97333
DOID:1205	Allergic disease	260		0.923711	0.999997	1.08259	0.999645		0.0107234	0.999919	0.0557018	0.999997		-0.340674	-0.91749	0.97333
DOID:12053	Cryptococcosis	18		0.750568	0.999997	1.33232	0.999645		0.108586	0.999919	0.103632	0.999997		0.600866	1.14497	0.97333
DOID:1206	Rett syndrome	187		1.03323	0.999997	0.967834	0.999645		0.0418444	0.999919	0.0491428	0.999997		-0.549419	-1.40202	0.856546
DOID:12134	Factor VIII deficiency	10		0.40207	0.999997	2.48713	0.999645		0.0136557	0.999919	0.261197	0.999997		-0.814931	-1.50711	0.942353
DOID:12140	Chagas disease	43		0.742677	0.999997	1.34648	0.999645		0.112762	0.999919	0.131618	0.999997		-0.277327	-0.600132	0.995795
DOID:12145	Detrusor sphincter dyssynergia	10		0.625481	0.999997	1.59877	0.999645		0.117478	0.999919	0.237427	0.999997		-0.233358	-0.424923	1
DOID:12169	Carpal tunnel syndrome	13		1.50131	0.999997	0.666084	0.999645		0.20073	0.999919	0.0843792	0.999997		-0.53309	-1.01171	0.97333
DOID:12176	Goiter	30		1.07236	0.999997	0.932522	0.999645		0.0928709	0.999919	0.131937	0.999997		0.315761	0.668536	0.985614
DOID:12185	Otosclerosis	13		1.50131	0.999997	0.666084	0.999645		0.14383	0.999919	0.145508	0.999997		-0.462442	-0.87231	0.97333
DOID:12205	Dengue disease	26		0.687983	0.999997	1.45352	0.999645		0.0420225	0.999919	0.0874935	0.999997		-0.459647	-0.944637	0.97333
DOID:12215	Oligohydramnios	14		1.25107	0.999997	0.799318	0.999645		0.1075	0.999919	0.258425	0.999997		-0.313551	-0.602767	0.985515
DOID:1222	Cartilage disease	15		1.07235	0.999997	0.932535	0.999645		0.12994	0.999919	0.128823	0.999997		0.376355	0.727086	0.974211
DOID:12259	Hemophilia B	17		0.833984	0.999997	1.19906	0.999645		0.159941	0.999919	0.0757436	0.999997		0.374272	0.731134	0.974211
DOID:1227	Neutropenia	63		1.1001	0.999997	0.90901	0.999645		0.0773868	0.999919	0.049369	0.999997		-0.307018	-0.69859	0.985515
DOID:12270	Coloboma	77		1.01436	0.999997	0.985846	0.999645		0.0583856	0.999919	0.0577297	0.999997		-0.47584	-1.13456	0.97333
DOID:12271	Aniridia	18		1.87677	0.999997	0.532829	0.999645		0.17155	0.999919	0.189977	0.999997		-0.172782	-0.344765	1
DOID:12306	Vitiligo	12		0.938227	0.999997	1.06584	0.999645		0.159959	0.999919	0.135687	0.999997		-0.394965	-0.745437	0.97333
DOID:12336	Male infertility	174		1.39502	0.999997	0.716836	0.999645		0.0569829	0.999919	0.0524935	0.999997		-0.486751	-1.23328	0.97333
DOID:12337	Varicocele	15		1.40748	0.999997	0.71049	0.999645		0.0388732	0.999919	0.200592	0.999997		-0.571693	-1.07263	0.97333
DOID:12347	Osteogenesis imperfecta	38		1.04255	0.999997	0.959187	0.999645		0.0629914	0.999919	0.120892	0.999997		-0.471107	-1.0004	0.97333
DOID:12361	Graves' disease	11		0.781866	0.999997	1.27899	0.999645		0.11611	0.999919	0.156581	0.999997		0.258958	0.467571	0.995795
DOID:12365	Malaria	208		0.78137	0.999997	1.2798	0.999645		0.00950304	0.999919	0.102788	0.731708		-0.359007	-0.940666	0.97333
DOID:12384	Dysentery	15		0.625462	0.999997	1.59882	0.999645		0.158474	0.999919	0.18485	0.999997		-0.501651	-0.957432	0.97333
DOID:12385	Shigellosis	11		1.12594	0.999997	0.88815	0.999645		0.243103	0.999919	0.0911834	0.999997		0.70176	1.29005	0.97333
DOID:12388	Neurohypophyseal diabetes insipidus	13		1.50131	0.999997	0.666084	0.999645		0.143132	0.999919	0.118207	0.999997		-0.368365	-0.699843	0.97333
DOID:12399	Pathological gambling	11		0.351805	0.999997	2.84248	0.999645		0.0712969	0.999919	0.332064	0.999997		0.397797	0.734561	0.97333
DOID:1240	Leukemia	84		0.812984	0.999997	1.23004	0.999645		0.0181613	0.999919	0.0920261	0.999997		-0.68106	-1.60649	0.534016
DOID:12510	Retinal ischemia	13		2.11124	0.999997	0.473655	0.999645		0.294217	0.964424	0.124886	0.999997		0.355117	0.695668	0.974812
DOID:12531	Von Willebrand's disease	12		0.670156	0.999997	1.49219	0.999645		0.0751367	0.999919	0.137438	0.999997		-0.603548	-1.13699	0.97333
DOID:12549	Hepatitis A	11		0.351805	0.999997	2.84248	0.999645		0.0750165	0.999919	0.339904	0.999997		-0.553227	-1.00171	0.97333
DOID:12554	hemolytic-uremic syndrome	10		2.18937	0.999997	0.456752	0.999645		0.397731	0.964424	0.0412532	0.999997		0.621579	1.16018	0.97333
DOID:12580	Cri-Du-Chat syndrome	26		2.11149	0.999997	0.473598	0.999645		0.195505	0.964424	0.0676542	0.999997		0.297857	0.604994	0.995795
DOID:12583	Velocardiofacial syndrome	45		0.820892	0.999997	1.21819	0.999645		0.0802871	0.999919	0.0964895	0.999997		-0.774026	-1.66856	0.766897
DOID:12678	Hypercalcemia	47		0.582191	0.999997	1.71765	0.999645		0.0227465	0.999919	0.177267	0.997185		-0.529423	-1.11718	0.97333
DOID:12679	Nephrocalcinosis	22		1.35538	0.999997	0.7378	0.999645		0.153787	0.999919	0.00953534	0.999997		0.656826	1.32674	0.97333
DOID:12698	Gynecomastia	11		4.22269	0.999997	0.236816	0.999645		0.30647	0.964424	0.00991013	0.999997		0.743987	1.39641	0.97333
DOID:127	Leiomyoma	61		0.907931	0.999997	1.10141	0.999645		0.0611769	0.999919	0.0644967	0.999997		-0.283108	-0.65013	0.995795
DOID:1270	Hereditary hemorrhagic telangiectasia	34		0.580703	0.999997	1.72205	0.999645		0.0601826	0.999919	0.235892	0.868205		-0.307049	-0.658821	0.985515
DOID:12700	Hyperprolactinemia	27		1.36489	0.999997	0.732661	0.999645		0.0707428	0.999919	0.104297	0.999997		-0.565812	-1.14853	0.97333
DOID:12704	Ataxia telangiectasia	12		1.31362	0.999997	0.761255	0.999645		0.150856	0.999919	0.139576	0.999997		-0.632132	-1.20364	0.97333
DOID:12705	Friedreich ataxia	19		0.432963	0.999997	2.30967	0.999645		0.0580117	0.999919	0.32292	0.867491		-0.348521	-0.673365	0.981498
DOID:12712	Nephronophthisis	63		1.17298	0.999997	0.852528	0.999645		0.121498	0.964424	0.100858	0.999997		0.24918	0.590059	1
DOID:12714	Ellis-Van Creveld syndrome	55		0.972991	0.999997	1.02776	0.999645		0.0590047	0.999919	0.140847	0.999997		-0.460121	-1.0354	0.97333
DOID:1272	Telangiectasis	30		1.40757	0.999997	0.710443	0.999645		0.187808	0.964424	0.0852089	0.999997		0.330486	0.704222	0.98445
DOID:12798	Mucopolysaccharidosis	32		1.37148	0.999997	0.729139	0.999645		0.253354	0.964424	0.0648349	0.999997		-0.414256	-0.855181	0.97333
DOID:12835	Quadriplegia	17		3.04975	0.999997	0.327896	0.999645		0.228024	0.964424	0.0703723	0.999997		0.447402	0.893406	0.97333
DOID:12849	Autistic disorder	566		0.941133	0.999997	1.06255	0.999645		0.0339373	0.999919	0.0217422	0.999997		-0.402261	-1.17657	0.97333
DOID:12858	Huntington's disease	85		0.722995	0.999997	1.38314	0.999645		0.043113	0.999919	0.0607431	0.999997		0.248699	0.608726	1
DOID:12859	Choreatic disease	56		0.938193	0.999997	1.06588	0.999645		0.0253838	0.999919	0.0877341	0.999997		-0.346675	-0.787862	0.97333
DOID:1289	Neurodegenerative disease	1660		0.95674	0.999997	1.04522	0.999645		0.0136536	0.999919	0.00840526	0.999997		-0.31943	-1.00213	0.97333
DOID:12930	Dilated cardiomyopathy	27		1.01044	0.999997	0.989664	0.999645		0.117319	0.999919	0.117478	0.999997		0.251648	0.530552	0.99894
DOID:12960	Acrocephalosyndactylia	21		1.03211	0.999997	0.968892	0.999645		0.163453	0.999919	0.192345	0.999997		0.273048	0.55245	0.995795
DOID:12995	Conduct disorder	38		0.938207	0.999997	1.06586	0.999645		0.0847077	0.999919	0.0784111	0.999997		-0.324233	-0.688898	0.985108
DOID:13025	Retinopathy of prematurity	12		1.31362	0.999997	0.761255	0.999645		0.303076	0.964424	0.0633884	0.999997		0.537596	0.971689	0.97333
DOID:1307	Dementia	544		0.976754	0.999997	1.0238	0.999645		0.0247022	0.999919	0.0177561	0.999997		-0.307818	-0.894823	0.97333
DOID:13088	Periventricular leukomalacia	16		0.729721	0.999997	1.37039	0.999645		0.0971042	0.999919	0.282688	0.999997		-0.549306	-1.06226	0.97333
DOID:1312	Focal segmental glomerulosclerosis	18		1.87677	0.999997	0.532829	0.999645		0.137775	0.999919	0.0939122	0.999997		-0.251862	-0.483052	0.995795
DOID:13141	Uveitis	26		2.54727	0.999997	0.392578	0.999645		0.18188	0.964424	0.0234318	0.999997		0.603705	1.23352	0.97333
DOID:13148	Acute cystitis	45		1.7011	0.999997	0.587855	0.999645		0.184709	0.964424	0.0482339	0.999997		0.471237	1.07201	0.97333
DOID:13189	Gout	19		0.682319	0.999997	1.46559	0.999645		0.12193	0.999919	0.173451	0.999997		0.602482	1.19599	0.97333
DOID:13223	Uterine fibroid	33		0.996906	0.999997	1.0031	0.999645		0.073219	0.999919	0.0920843	0.999997		0.370179	0.786594	0.97333
DOID:1324	Lung cancer	68		0.656552	0.999997	1.52311	0.999645		0.00394064	0.999919	0.155265	0.997185		-0.605465	-1.39079	0.97333
DOID:13250	Diarrhea	224		1.02603	0.999997	0.974626	0.999645		0.0431947	0.999919	0.0319785	0.999997		0.295066	0.809848	0.995795
DOID:13258	Typhoid fever	22		0.781838	0.999997	1.27904	0.999645		0.117006	0.999919	0.0862336	0.999997		-0.730383	-1.44238	0.97333
DOID:13268	Porphyria	13		1.50131	0.999997	0.666084	0.999645		0.14569	0.999919	0.0900706	0.999997		-0.342944	-0.663523	0.985515
DOID:13270	Erythropoietic protoporphyria	30		0.717412	0.999997	1.3939	0.999645		0.07281	0.999919	0.1716	0.999997		-0.230214	-0.465969	1
DOID:13316	Exocrine pancreatic insufficiency	13		1.50131	0.999997	0.666084	0.999645		0.21964	0.999919	0.104245	0.999997		0.498343	0.945851	0.97333
DOID:13317	Hyperinsulinemic hypoglycemia	37		0.714761	0.999997	1.39907	0.999645		0.0727362	0.999919	0.130443	0.999997		-0.535739	-1.16924	0.97333
DOID:13359	Ehlers-Danlos syndrome	59		1.19103	0.999997	0.839609	0.999645		0.0848132	0.999919	0.0591509	0.999997		0.405307	0.93658	0.97333
DOID:13366	Stiff-Person syndrome	28		1.08261	0.999997	0.923694	0.999645		0.134164	0.999919	0.0907723	0.999997		0.634552	1.31851	0.97333
DOID:13372	Alpha 1-antitrypsin deficiency	21		1.35538	0.999997	0.7378	0.999645		0.14243	0.999919	0.0354936	0.999997		0.400645	0.796294	0.97333
DOID:13374	Fibrodysplasia ossificans progressiva	24		0.562869	0.999997	1.77661	0.999645		0.0768122	0.999919	0.231282	0.999997		-0.388507	-0.78552	0.97333
DOID:13381	Pernicious anemia	25		1.19422	0.999997	0.837366	0.999645		0.245196	0.964424	0.0611265	0.999997		0.58748	1.20429	0.97333
DOID:1339	Diamond-Blackfan anemia	10		0.625481	0.999997	1.59877	0.999645		0.189532	0.999919	0.180106	0.999997		0.836153	1.51724	0.942353
DOID:13413	Hepatic encephalopathy	25		0.866053	0.999997	1.15466	0.999645		0.0324891	0.999919	0.118152	0.999997		-0.507461	-1.06527	0.97333
DOID:13482	Proteus syndrome	17		1.34046	0.999997	0.746014	0.999645		0.17344	0.999919	0.0753664	0.999997		-0.592594	-1.16196	0.97333
DOID:13487	Childhood disintegrative disease	14		0.521207	0.999997	1.91862	0.999645		0.123244	0.999919	0.168043	0.999997		-0.933834	-1.78425	0.206054
DOID:13515	Tuberous sclerosis	89		0.980889	0.999997	1.01948	0.999645		0.0177924	0.999919	0.0629786	0.999997		-0.517283	-1.24422	0.97333
DOID:13533	Osteopetrosis	58		0.875629	0.999997	1.14204	0.999645		0.0620753	0.999919	0.0744011	0.999997		-0.326012	-0.741886	0.98445
DOID:13543	Hyperparathyroidism	43		0.742677	0.999997	1.34648	0.999645		0.0169349	0.999919	0.165599	0.999997		-0.500655	-1.08614	0.97333
DOID:13548	Secondary Parkinson disease	11		0.781866	0.999997	1.27899	0.999645		0.273816	0.970261	0.174216	0.999997		0.602888	1.11016	0.97333
DOID:13564	Aspergillosis	29		1.00529	0.999997	0.994741	0.999645		0.0314525	0.999919	0.206788	0.999997		0.434507	0.911709	0.97333
DOID:13580	Cholestasis	109		1.23808	0.999997	0.807703	0.999645		0.0994209	0.964424	0.0424985	0.999997		0.333482	0.841539	0.974211
DOID:13760	Pthirus pubis infestation	13		0.281406	0.999997	3.55358	0.999645		0.0543106	0.999919	0.202266	0.999997		0.305838	0.576173	0.98884
DOID:13774	Addison's disease	26		1.77259	0.999997	0.564146	0.999645		0.334308	0.903243	0.0782881	0.999997		0.549651	1.11583	0.97333
DOID:13777	Epidermodysplasia verruciformis	14		0.375248	0.999997	2.66491	0.999645		0.122927	0.999919	0.173604	0.999997		0.446663	0.835677	0.97333
DOID:13819	Lymphogranuloma venereum	20		1.14681	0.999997	0.871986	0.999645		0.199092	0.999919	0.179377	0.999997		0.356368	0.703111	0.981498
DOID:1389	Polyneuropathy	80		1.09048	0.999997	0.917023	0.999645		0.0723592	0.999919	0.0564274	0.999997		-0.443521	-1.05063	0.97333
DOID:13938	Amenorrhea	38		0.611774	0.999997	1.63459	0.999645		0.0161325	0.999919	0.242698	0.731708		-0.611508	-1.31206	0.97333
DOID:13945	CADASIL	28		1.45023	0.999997	0.689547	0.999645		0.153629	0.999919	0.0469264	0.999997		-0.605927	-1.22377	0.97333
DOID:13949	Interstitial cystitis	17		0.39087	0.999997	2.5584	0.999645		0.0325266	0.999919	0.258938	0.999997		-0.506607	-1.0021	0.97333
DOID:1395	Schistosomiasis	19		0.682319	0.999997	1.46559	0.999645		0.0368122	0.999919	0.300193	0.997185		-0.499173	-0.971398	0.97333
DOID:14115	Toxic shock syndrome	33		0.883028	0.999997	1.13247	0.999645		0.115943	0.999919	0.0939358	0.999997		0.563436	1.22268	0.97333
DOID:1415	Gyrate atrophy	10		0.938229	0.999997	1.06584	0.999645		0.115501	0.999919	0.261758	0.999997		0.327723	0.591918	0.995795
DOID:14213	Hypophosphatasia	21		1.03211	0.999997	0.968892	0.999645		0.0765635	0.999919	0.157205	0.999997		-0.389241	-0.789422	0.97333
DOID:14219	Renal tubular acidosis	23		1.45967	0.999997	0.685084	0.999645		0.199971	0.964424	0.0363275	0.999997		0.490387	0.976502	0.97333
DOID:14227	Azoospermia	23		1.45967	0.999997	0.685084	0.999645		0.273793	0.964424	0.0645035	0.999997		0.751158	1.51819	0.856546
DOID:14250	Down syndrome	223		1.16396	0.999997	0.859137	0.999645		0.101752	0.964424	0.00751441	0.999997		-0.391038	-1.03342	0.97333
DOID:1426	Ureteral disease	21		1.52484	0.999997	0.655807	0.999645		0.218507	0.964424	0.079535	0.999997		-0.482836	-0.938817	0.97333
DOID:14261	Fragile X syndrome	224		0.857691	0.999997	1.16592	0.999645		0.0383447	0.999919	0.0687682	0.999997		-0.361656	-0.945989	0.97333
DOID:14291	Noonan syndrome with multiple lentigines	16		0.938224	0.999997	1.06584	0.999645		0.109566	0.999919	0.143688	0.999997		0.432394	0.829492	0.97333
DOID:1432	Blindness	199		1.2335	0.999997	0.810703	0.999645		0.0778934	0.964424	0.0302698	0.999997		0.347535	0.93974	0.97333
DOID:14330	Parkinson's disease	178		0.724066	0.999997	1.38109	0.976317		0.0307671	0.999919	0.0835025	0.999997		0.246469	0.660956	1
DOID:14365	Systemic primary carnitine deficiency disease	21		1.52484	0.999997	0.655807	0.999645		0.221147	0.964424	0.0879476	0.999997		0.567256	1.1254	0.97333
DOID:1440	Machado-Joseph disease	50		0.866013	0.999997	1.15472	0.999645		0.0849504	0.999919	0.050002	0.999997		0.6801	1.57272	0.562968
DOID:14447	Gonadal dysgenesis	33		0.781811	0.999997	1.27908	0.999645		0.0172586	0.999919	0.21616	0.997185		-0.630711	-1.3165	0.97333
DOID:14450	46 XX gonadal dysgenesis	18		0.597016	0.999997	1.675	0.999645		0.0973868	0.999919	0.235535	0.999997		-0.540379	-1.05885	0.97333
DOID:14451	Hyperkalemic periodic paralysis	13		0.804202	0.999997	1.24347	0.999645		0.0701122	0.999919	0.245021	0.999997		-0.263801	-0.500531	0.998628
DOID:14452	Hypokalemic periodic paralysis	15		0.820955	0.999997	1.21809	0.999645		0.0822107	0.999919	0.177867	0.999997		-0.603882	-1.14492	0.97333
DOID:14464	Neuroleptic malignant syndrome	19		0.844407	0.999997	1.18426	0.999645		0.0699076	0.999919	0.114904	0.999997		-0.377195	-0.739284	0.97333
DOID:14499	Fabry disease	31		1.97085	0.999997	0.507396	0.999645		0.250442	0.964424	0.0618026	0.999997		-0.514546	-1.0689	0.97333
DOID:14500	Fucosidosis	15		1.40748	0.999997	0.71049	0.999645		0.281784	0.964424	0.050566	0.999997		-0.407909	-0.776476	0.97333
DOID:14501	Sjogren-Larsson syndrome	19		0.335015	0.999997	2.98494	0.976317		0.0338586	0.999919	0.159948	0.999997		-0.788494	-1.58141	0.942353
DOID:14503	Neuronal ceroid lipofuscinosis	31		1.29927	0.999997	0.769665	0.999645		0.215491	0.964424	0.102133	0.999997		-0.335789	-0.708508	0.979163
DOID:14504	Niemann-Pick disease	28		0.703617	0.999997	1.42123	0.999645		0.0680527	0.999919	0.12608	0.999997		-0.742281	-1.51233	0.942353
DOID:14515	WAGR syndrome	15		1.07235	0.999997	0.932535	0.999645		0.0880753	0.999919	0.173836	0.999997		-0.425428	-0.81568	0.97333
DOID:1459	Hypothyroidism	98		0.93816	0.999997	1.06592	0.999645		0.0502758	0.999919	0.0859343	0.999997		-0.377279	-0.906291	0.97333
DOID:14669	Acrodysostosis	17		1.34046	0.999997	0.746014	0.999645		0.185418	0.999919	0.0777594	0.999997		0.538557	1.06092	0.97333
DOID:14671	Multiple intestinal atresia	10		2.18937	0.999997	0.456752	0.999645		0.294583	0.964424	0.0594205	0.999997		0.53073	0.978443	0.97333
DOID:14679	VACTERL association	15		0.820955	0.999997	1.21809	0.999645		0.111433	0.999919	0.105425	0.999997		0.378441	0.724346	0.974812
DOID:14681	Silver-Russell syndrome	34		1.34054	0.999997	0.745967	0.999645		0.144978	0.999919	0.0700147	0.999997		-0.648913	-1.36119	0.97333
DOID:14686	Axenfeld-Rieger syndrome	11		1.64206	0.999997	0.608991	0.999645		0.144059	0.999919	0.302766	0.999997		-0.492769	-0.900567	0.97333
DOID:14694	Johanson-Blizzard syndrome	29		1.00529	0.999997	0.994741	0.999645		0.0707625	0.999919	0.0853281	0.999997		0.407105	0.844249	0.97333
DOID:14699	thrombocytopenia-absent radius syndrome	12		0.938227	0.999997	1.06584	0.999645		0.190928	0.999919	0.0881768	0.999997		-0.282588	-0.514104	0.995795
DOID:1470	Major depressive disorder	68		1.11997	0.999997	0.892881	0.999645		0.097079	0.999919	0.0213549	0.999997		0.613865	1.45841	0.942353
DOID:14701	Propionic acidemia	15		2.58047	0.999997	0.387527	0.999645		0.272993	0.964424	0.0267001	0.999997		0.599746	1.18748	0.97333
DOID:14711	FG syndrome	16		2.06445	0.999997	0.48439	0.999645		0.261246	0.964424	0.0719525	0.999997		0.63165	1.20918	0.97333
DOID:14723	beta-ketothiolase deficiency	18		1.17287	0.999997	0.852608	0.999645		0.109076	0.999919	0.0689027	0.999997		0.365695	0.72956	0.97333
DOID:14731	Weaver syndrome	23		1.02357	0.999997	0.97697	0.999645		0.242707	0.964424	0.0852398	0.999997		-0.892584	-1.81705	0.206054
DOID:14737	Craniofrontonasal syndrome	22		1.35538	0.999997	0.7378	0.999645		0.169028	0.999919	0.00492906	0.999997		0.661207	1.33161	0.97333
DOID:14748	Sotos syndrome	26		0.938217	0.999997	1.06585	0.999645		0.235315	0.964424	0.0752064	0.999997		-0.816767	-1.72746	0.908866
DOID:14749	Methylmalonic acidemia	28		2.81551	0.999997	0.355175	0.999645		0.22138	0.964424	0.00518916	0.999997		0.821605	1.72603	0.206054
DOID:1475	Lymphangioma	34		1.05559	0.999997	0.947336	0.999645		0.0871298	0.999919	0.0451808	0.999997		-0.31922	-0.679277	0.985515
DOID:14753	Isovaleric acidemia	11		4.22269	0.999997	0.236816	0.999645		0.358596	0.964424	0.0267001	0.999997		0.680373	1.27347	0.97333
DOID:14764	Larsen syndrome	20		0.938221	0.999997	1.06585	0.999645		0.165599	0.999919	0.163937	0.999997		0.446295	0.887361	0.97333
DOID:14773	cartilage-hair hypoplasia	36		1.04869	0.999997	0.953574	0.999645		0.0498819	0.999919	0.118152	0.999997		-0.449972	-0.971249	0.97333
DOID:14780	KBG syndrome	19		0.844407	0.999997	1.18426	0.999645		0.136421	0.999919	0.102297	0.999997		-0.488751	-0.966236	0.97333
DOID:14791	Leber congenital amaurosis	107		1.29317	0.999997	0.773292	0.999645		0.0668547	0.999919	0.0417863	0.999997		0.339156	0.856407	0.97333
DOID:14796	Dubowitz syndrome	12		2.81496	0.999997	0.355244	0.999645		0.391196	0.964424	0.00226294	0.999997		0.891191	1.64159	0.297332
DOID:1485	Cystic fibrosis	160		0.938112	0.999997	1.06597	0.999645		0.05958	0.999919	0.0164647	0.999997		0.349301	0.934182	0.97333
DOID:1496	Echinococcosis	20		1.14681	0.999997	0.871986	0.999645		0.248987	0.964424	0.187082	0.999997		0.732008	1.43617	0.942353
DOID:1498	Cholera	39		0.804143	0.999997	1.24356	0.999645		0.147439	0.964424	0.0457384	0.999997		0.353063	0.754689	0.981498
DOID:1508	Candidiasis	55		1.40773	0.999997	0.710365	0.999645		0.0686913	0.999919	0.0374178	0.999997		-0.3396	-0.762039	0.974812
DOID:1510	Personality disorder	58		0.875629	0.999997	1.14204	0.999645		0.0758322	0.999919	0.0980876	0.999997		0.364765	0.860565	0.97333
DOID:1532	Pleural disease	35		1.25114	0.999997	0.79927	0.999645		0.109569	0.999919	0.0699354	0.999997		-0.466889	-0.987804	0.97333
DOID:1555	Urticaria	31		0.592474	0.999997	1.68784	0.999645		0.109057	0.999919	0.217291	0.997185		0.350671	0.731242	0.98445
DOID:1558	Angioedema	20		0.402025	0.999997	2.48741	0.999645		0.0194301	0.999919	0.348651	0.731708		-0.608335	-1.17979	0.97333
DOID:1574	Alcohol use disorder	34		1.18856	0.999997	0.841357	0.999645		0.150804	0.999919	0.066061	0.999997		0.207995	0.439711	1
DOID:1575	Rheumatic disease	25		1.99422	0.999997	0.50145	0.999645		0.138927	0.999919	0.074338	0.999997		0.51558	1.05782	0.97333
DOID:1586	Rheumatic fever	11		0.781866	0.999997	1.27899	0.999645		0.205281	0.999919	0.106011	0.999997		0.481347	0.866767	0.97333
DOID:1588	Thrombocytopenia	113		1.31809	0.999997	0.758676	0.999645		0.0775803	0.999919	0.0241592	0.999997		-0.384646	-0.941769	0.97333
DOID:161	Keratosis	15		2.58047	0.999997	0.387527	0.999645		0.317912	0.964424	0.00713998	0.999997		0.804655	1.55197	0.533937
DOID:1612	Breast cancer	142		0.992644	0.999997	1.00741	0.999645		0.0560231	0.999919	0.0540094	0.999997		-0.367647	-0.922803	0.97333
DOID:162	Cancer	3462		0.993115	0.999997	1.00693	0.999645		0.0124322	0.999919	0.00468145	0.999997		-0.29906	-0.97837	0.97333
DOID:1673	Pneumothorax	24		1.31368	0.999997	0.761223	0.999645		0.140728	0.999919	0.0528226	0.999997		0.36346	0.744015	0.981498
DOID:1679	Cystitis	11		2.50216	0.999997	0.399655	0.999645		0.217406	0.999919	0.0880491	0.999997		0.36953	0.674237	0.98052
DOID:1682	Congenital heart disease	131		1.04429	0.999997	0.957591	0.999645		0.0492298	0.999919	0.0517421	0.999997		-0.497443	-1.23662	0.97333
DOID:1686	Glaucoma	150		1.26136	0.999997	0.792798	0.999645		0.0789266	0.964424	0.0141861	0.999997		0.378094	0.986406	0.97333
DOID:169	Neuroendocrine tumor	10		0.938229	0.999997	1.06584	0.999645		0.216389	0.999919	0.132166	0.999997		0.499852	0.905868	0.97333
DOID:1697	Ichthyosis	39		0.586268	0.999997	1.7057	0.999645		0.0410591	0.999919	0.202766	0.997185		-0.882492	-1.8978	0.163762
DOID:1731	Histoplasmosis	11		0.781866	0.999997	1.27899	0.999645		0.035156	0.999919	0.224844	0.999997		-0.588407	-1.12704	0.97333
DOID:178	Vascular disease	554		0.944653	0.999997	1.05859	0.999645		0.0171722	0.999919	0.022981	0.999997		-0.404417	-1.17714	0.97333
DOID:1787	Pericarditis	14		1.25107	0.999997	0.799318	0.999645		0.182395	0.999919	0.240052	0.999997		-0.483186	-0.903782	0.97333
DOID:1793	Pancreatic cancer	30		0.820923	0.999997	1.21814	0.999645		0.0867778	0.999919	0.132166	0.999997		-0.565528	-1.17505	0.97333
DOID:180	Ossifying fibroma	10		0.938229	0.999997	1.06584	0.999645		0.152499	0.999919	0.244668	0.999997		-0.57047	-1.05927	0.97333
DOID:182	Calcinosis	32		1.37148	0.999997	0.729139	0.999645		0.0820419	0.999919	0.0767397	0.999997		-0.455242	-0.957557	0.97333
DOID:1826	Epilepsy	620		0.853453	0.999997	1.17171	0.9776		0.0260879	0.999919	0.0289188	0.999997		-0.382611	-1.11722	0.97333
DOID:1838	Menkes disease	29		1.78306	0.999997	0.560834	0.999645		0.136799	0.999919	0.152155	0.999997		0.674045	1.40315	0.97333
DOID:1849	Cannabis dependence	32		0.82782	0.999997	1.20799	0.999645		0.0183246	0.999919	0.165688	0.999997		-0.449429	-0.977777	0.97333
DOID:1856	Cherubism	13		1.09463	0.999997	0.913549	0.999645		0.242259	0.999919	0.187877	0.999997		-0.455072	-0.865537	0.97333
DOID:1858	McCune Albright syndrome	24		0.670115	0.999997	1.49228	0.999645		0.0351455	0.999919	0.181177	0.999997		-0.522281	-1.06765	0.97333
DOID:1875	Impotence	45		0.9809	0.999997	1.01947	0.999645		0.0384961	0.999919	0.131159	0.999997		-0.397409	-0.857162	0.97333
DOID:1876	Sexual dysfunction	39		0.804143	0.999997	1.24356	0.999645		0.055094	0.999919	0.17108	0.999997		-0.60982	-1.31772	0.97333
DOID:1883	Hepatitis C	83		1.05864	0.999997	0.944608	0.999645		0.0341278	0.999919	0.05874	0.999997		-0.645006	-1.56232	0.942353
DOID:1909	Melanoma	56		0.813045	0.999997	1.22994	0.999645		0.0887109	0.999919	0.119394	0.999997		-0.499742	-1.11623	0.97333
DOID:1919	Lesch-Nyhan syndrome	20		1.52484	0.999997	0.655807	0.999645		0.166152	0.999919	0.068917	0.999997		0.575413	1.13555	0.97333
DOID:1920	Hyperuricemia	29		0.662211	0.999997	1.51009	0.999645		0.0908034	0.999919	0.10311	0.999997		0.432285	0.903147	0.97333
DOID:1921	Klinefelter syndrome	24		1.10888	0.999997	0.901812	0.999645		0.114817	0.999919	0.212622	0.999997		-0.851377	-1.71156	0.400085
DOID:1924	Hypogonadism	84		0.894518	0.999997	1.11792	0.999645		0.0345887	0.999919	0.115988	0.999997		-0.602268	-1.40468	0.959689
DOID:1926	Gaucher's disease	49		1.06071	0.999997	0.942766	0.999645		0.171775	0.964424	0.0247156	0.999997		-0.355416	-0.772955	0.97333
DOID:1928	Williams-Beuren syndrome	44		0.649418	0.999997	1.53984	0.999645		0.0803363	0.999919	0.119915	0.999997		0.387091	0.855843	0.97333
DOID:1932	Angelman syndrome	100		1.122	0.999997	0.891263	0.999645		0.110077	0.964424	0.019904	0.999997		-0.490637	-1.18802	0.97333
DOID:1933	Rubinstein-Taybi syndrome	38		1.15912	0.999997	0.862727	0.999645		0.232643	0.964424	0.0821686	0.999997		-0.866003	-1.88469	0.206054
DOID:1935	Bardet-Biedl syndrome	117		1.02208	0.999997	0.978401	0.999645		0.0494586	0.999919	0.0902485	0.999997		-0.364201	-0.889922	0.97333
DOID:1936	Atherosclerosis	475		1.09237	0.999997	0.915443	0.999645		0.0181091	0.999919	0.0147036	0.999997		-0.306404	-0.870157	0.979163
DOID:1967	Leiomyosarcoma	11		0.781866	0.999997	1.27899	0.999645		0.216865	0.999919	0.226307	0.999997		-0.221668	-0.410109	1
DOID:1969	Cerebral palsy	47		1.16177	0.999997	0.860759	0.999645		0.0983152	0.999919	0.0539991	0.999997		0.373372	0.81472	0.97333
DOID:2001	Neuroma	13		0.416951	0.999997	2.39836	0.999645		0.113359	0.999919	0.169325	0.999997		0.200206	0.38002	1
DOID:2018	Hyperinsulinism	169		1.14849	0.999997	0.870711	0.999645		0.0761841	0.964424	0.0219683	0.999997		-0.34068	-0.871624	0.97333
DOID:203	Exostosis	11		0.536114	0.999997	1.86528	0.999645		0.0582016	0.999919	0.376931	0.997185		-0.602454	-1.11768	0.97333
DOID:2030	Anxiety disorder	252		0.774446	0.999997	1.29125	0.9776		0.021435	0.999919	0.0536341	0.999997		-0.413503	-1.09976	0.97333
DOID:2043	Hepatitis B	150		1.13171	0.999997	0.88362	0.999645		0.00987077	0.999919	0.0713316	0.999997		-0.433954	-1.10061	0.97333
DOID:205	Hyperostosis	36		0.839435	0.999997	1.19128	0.999645		0.0245152	0.999919	0.152851	0.999997		-0.493619	-1.04391	0.97333
DOID:2089	Constipation	67		0.857731	0.999997	1.16587	0.999645		0.0277922	0.999919	0.0920842	0.999997		-0.393809	-0.889118	0.97333
DOID:2106	Myotonia congenita	22		0.781838	0.999997	1.27904	0.999645		0.140177	0.999919	0.039407	0.999997		-0.43138	-0.86401	0.97333
DOID:2120	Focal dermal hypoplasia	13		1.09463	0.999997	0.913549	0.999645		0.235651	0.999919	0.0341913	0.999997		0.559026	1.05206	0.97333
DOID:2121	Ectodermal dysplasia	35		1.25114	0.999997	0.79927	0.999645		0.0434147	0.999919	0.136755	0.999997		-0.621349	-1.31115	0.97333
DOID:2123	Tularemia	11		1.12594	0.999997	0.88815	0.999645		0.163667	0.999919	0.114694	0.999997		-0.559423	-1.05732	0.97333
DOID:216	Dental caries	19		0.767625	0.999997	1.30272	0.999645		0.0765486	0.999919	0.199902	0.999997		-0.467395	-0.912886	0.97333
DOID:2213	Hemorrhagic disease	10		0.625481	0.999997	1.59877	0.999645		0.0841074	0.999919	0.209995	0.999997		-0.528701	-0.982015	0.97333
DOID:2217	Bernard-Soulier syndrome	13		1.09463	0.999997	0.913549	0.999645		0.130358	0.999919	0.151447	0.999997		0.530352	1.02124	0.97333
DOID:2219	Glanzmann's thrombasthenia	16		1.5639	0.999997	0.639426	0.999645		0.162586	0.999919	0.0650409	0.999997		0.331675	0.648042	0.985515
DOID:2223	Platelet storage pool deficiency	14		0.703662	0.999997	1.42114	0.999645		0.0280239	0.999919	0.217645	0.999997		-0.550025	-1.05298	0.97333
DOID:2228	Thrombocytosis	30		1.22706	0.999997	0.814959	0.999645		0.10847	0.999919	0.077658	0.999997		-0.738696	-1.5885	0.942353
DOID:2236	Congenital afibrinogenemia	10		0.625481	0.999997	1.59877	0.999645		0.0787751	0.999919	0.24801	0.999997		-0.414076	-0.763808	0.97333
DOID:2237	Hepatitis	22		1.12595	0.999997	0.888135	0.999645		0.201981	0.964424	0.0692562	0.999997		0.412198	0.830193	0.97333
DOID:2256	Osteochondrodysplasia	114		1.11888	0.999997	0.893752	0.999645		0.0736813	0.999919	0.058897	0.999997		-0.522653	-1.25574	0.97333
DOID:227	Ankylosis	14		0.255866	0.999997	3.90829	0.976317		0.0457791	0.999919	0.404879	0.731708		-0.688135	-1.29528	0.97333
DOID:2275	Pharyngitis	19		1.04254	0.999997	0.959197	0.999645		0.119398	0.999919	0.112233	0.999997		0.414022	0.819176	0.97333
DOID:2297	Leptospirosis	13		1.50131	0.999997	0.666084	0.999645		0.165469	0.999919	0.200259	0.999997		0.448897	0.870977	0.97333
DOID:230	Lateral sclerosis	15		0.341126	0.999997	2.93147	0.999645		0.0933564	0.999919	0.209655	0.999997		-0.381819	-0.724305	0.97333
DOID:2326	Gastroenteritis	61		1.03536	0.999997	0.965845	0.999645		0.0521603	0.999919	0.0558589	0.999997		-0.397043	-0.893971	0.97333
DOID:2340	Craniosynostosis	37		0.450204	0.999997	2.22122	0.875461		0.00409671	0.999919	0.19085	0.999997		-0.700511	-1.4822	0.97333
DOID:2351	Iron metabolism disease	12		0.469087	0.999997	2.1318	0.999645		0.072024	0.999919	0.403801	0.867491		-0.580149	-1.10225	0.97333
DOID:2352	Hemochromatosis	62		0.879535	0.999997	1.13696	0.999645		0.0457285	0.999919	0.159987	0.997185		-0.230195	-0.521179	1
DOID:2355	Anemia	361		0.897235	0.999997	1.11453	0.999645		0.0111428	0.999919	0.0921071	0.731708		-0.395667	-1.11803	0.97333
DOID:2367	Neuroaxonal dystrophy	21		1.52484	0.999997	0.655807	0.999645		0.123864	0.999919	0.0818431	0.999997		-0.226962	-0.454058	1
DOID:2373	Hereditary elliptocytosis	13		1.09463	0.999997	0.913549	0.999645		0.187458	0.999919	0.0482151	0.999997		0.721361	1.37766	0.97333
DOID:2377	Multiple sclerosis	39		0.652575	0.999997	1.53239	0.999645		0.0687357	0.999919	0.084651	0.999997		-0.270816	-0.581704	0.995795
DOID:2378	relapsing-remitting multiple sclerosis	58		0.938192	0.999997	1.06588	0.999645		0.0665649	0.999919	0.195331	0.731708		0.558577	1.27901	0.97333
DOID:2383	Neonatal jaundice	11		4.22269	0.999997	0.236816	0.999645		0.522074	0.903243	0.0636627	0.999997		0.560663	1.03627	0.97333
DOID:2384	Wernicke encephalopathy	11		1.64206	0.999997	0.608991	0.999645		0.202803	0.999919	0.122069	0.999997		-0.295412	-0.557803	0.995795
DOID:2394	Ovarian cancer	50		0.799151	0.999997	1.25133	0.999645		0.0731617	0.999919	0.181619	0.997185		-0.325158	-0.704975	0.98445
DOID:240	Iris disease	10		0.625481	0.999997	1.59877	0.999645		0.1347	0.999919	0.17965	0.999997		0.379969	0.695441	0.98052
DOID:2449	Acromegaly	32		1.20643	0.999997	0.828891	0.999645		0.1309	0.999919	0.056843	0.999997		-0.466389	-0.990455	0.97333
DOID:2452	Thrombophilia	30		1.62092	0.999997	0.616933	0.999645		0.142874	0.999919	0.0543089	0.999997		-0.287537	-0.60745	0.995795
DOID:2512	Nevoid basal cell carcinoma syndrome	18		1.17287	0.999997	0.852608	0.999645		0.176303	0.999919	0.0997046	0.999997		-0.916298	-1.80571	0.186413
DOID:2519	Testicular disease	47		0.979044	0.999997	1.0214	0.999645		0.0868917	0.999919	0.0686446	0.999997		-0.428279	-0.957314	0.97333
DOID:255	Hemangioma	78		0.763502	0.999997	1.30975	0.999645		0.0251897	0.999919	0.14551	0.997185		-0.376648	-0.875365	0.97333
DOID:2559	Opiate dependence	31		0.3837	0.999997	2.6062	0.685526		0.0184157	0.999919	0.220201	0.997185		-0.507241	-1.05986	0.97333
DOID:2566	Corneal dystrophy	11		1.64206	0.999997	0.608991	0.999645		0.357798	0.964424	0.0714932	0.999997		0.683778	1.26462	0.97333
DOID:2581	Chondrodysplasia punctata	47		0.979044	0.999997	1.0214	0.999645		0.152523	0.964424	0.0831816	0.999997		-0.78234	-1.76891	0.435577
DOID:2583	Agammaglobulinemia	64		0.998798	0.999997	1.0012	0.999645		0.0529841	0.999919	0.0584399	0.999997		0.481465	1.10114	0.97333
DOID:26	Pancreas disease	329		1.1065	0.999997	0.903755	0.999645		0.0387526	0.999919	0.0259594	0.999997		-0.423502	-1.17845	0.97333
DOID:2602	Chondroma	17		1.05558	0.999997	0.947348	0.999645		0.0705284	0.999919	0.214316	0.999997		-0.581933	-1.13063	0.97333
DOID:2615	Papilloma	56		0.521026	0.999997	1.91929	0.803799		0.009598	0.999919	0.175235	0.997185		-0.50883	-1.1581	0.97333
DOID:2649	Chondroblastoma	14		0.703662	0.999997	1.42114	0.999645		0.0771556	0.999919	0.17413	0.999997		-0.764565	-1.44401	0.97333
DOID:2661	Myoepithelioma	12		0.469087	0.999997	2.1318	0.999645		0.106983	0.999919	0.179597	0.999997		-0.293604	-0.554349	0.995795
DOID:2679	Dysembryoplastic neuroepithelial tumor	27		1.36489	0.999997	0.732661	0.999645		0.118559	0.999919	0.120684	0.999997		-0.389036	-0.777465	0.97333
DOID:2703	Synovitis	52		0.687896	0.999997	1.45371	0.999645		0.009598	0.999919	0.167409	0.997185		-0.566579	-1.24182	0.97333
DOID:2717	Bloom syndrome	61		0.96951	0.999997	1.03145	0.999645		0.0576584	0.999919	0.0712279	0.999997		-0.470983	-1.07369	0.97333
DOID:2723	Dermatitis	70		1.05206	0.999997	0.950517	0.999645		0.0867233	0.999919	0.0266321	0.999997		-0.440016	-0.994343	0.97333
DOID:2725	Capillary hemangioma	17		1.72033	0.999997	0.581283	0.999645		0.300165	0.964424	0.0418775	0.999997		0.382404	0.739961	0.97333
DOID:2729	Dyskeratosis congenita	45		0.234418	0.999997	4.26589	0.0166977		0.0297833	0.999919	0.349802	0.020867		-0.432558	-0.967767	0.97333
DOID:2730	Epidermolysis bullosa	17		1.72033	0.999997	0.581283	0.999645		0.222835	0.964424	0.0493556	0.999997		-0.543382	-1.07192	0.97333
DOID:2732	Rothmund-Thomson syndrome	14		0.938226	0.999997	1.06584	0.999645		0.178562	0.999919	0.146528	0.999997		0.532194	0.996714	0.97333
DOID:2738	Pseudoxanthoma elasticum	13		2.11124	0.999997	0.473655	0.999645		0.268374	0.964424	0.135409	0.999997		-0.410872	-0.791322	0.97333
DOID:2741	Bilirubin metabolic disorder	35		1.25114	0.999997	0.79927	0.999645		0.127239	0.999919	0.106229	0.999997		0.386274	0.830988	0.97333
DOID:2747	Glycogen storage disease	61		1.18167	0.999997	0.846259	0.999645		0.137041	0.964424	0.0315912	0.999997		0.511078	1.18955	0.97333
DOID:2769	Tic disorder	15		1.40748	0.999997	0.71049	0.999645		0.156839	0.999919	0.138716	0.999997		-0.333756	-0.638874	0.985108
DOID:2786	Cerebellar disease	143		0.759732	0.999997	1.31625	0.999645		0.0219688	0.999919	0.0543137	0.999997		0.264325	0.688717	1
DOID:2841	Asthma	351		0.911529	0.999997	1.09706	0.999645		0.00747241	0.999919	0.0679594	0.997185		-0.340993	-0.946601	0.97333
DOID:2843	Long QT syndrome	32		0.729673	0.999997	1.37048	0.999645		0.0445976	0.999919	0.154519	0.999997		-0.367854	-0.766819	0.97333
DOID:2846	Bruxism	10		1.40745	0.999997	0.710505	0.999645		0.2706	0.999919	0.182349	0.999997		0.285267	0.509916	0.995795
DOID:289	Endometriosis	313		1.05981	0.999997	0.943567	0.999645		0.0396566	0.999919	0.0167896	0.999997		-0.286255	-0.783633	0.995795
DOID:2907	Goldenhar syndrome	13		0.586373	0.999997	1.7054	0.999645		0.0687677	0.999919	0.232827	0.999997		-0.366628	-0.70457	0.97333
DOID:2908	Treacher Collins syndrome	64		0.60121	0.999997	1.66331	0.9776		0.0540369	0.999919	0.173471	0.868205		-0.378535	-0.877377	0.97333
DOID:2917	Cryoglobulinemia	14		0.703662	0.999997	1.42114	0.999645		0.0163868	0.999919	0.297038	0.999997		-0.760344	-1.4544	0.97333
DOID:2926	Klippel-Trenaunay syndrome	10		0.938229	0.999997	1.06584	0.999645		0.141178	0.999919	0.206079	0.999997		0.465757	0.833763	0.97333
DOID:2935	Chediak-Higashi syndrome	54		1.72901	0.999997	0.578367	0.999645		0.12837	0.964424	0.0292422	0.999997		0.43301	0.972331	0.97333
DOID:2942	Bronchiolitis	15		1.40748	0.999997	0.71049	0.999645		0.243911	0.964424	0.0507229	0.999997		0.495859	0.945351	0.97333
DOID:2945	Severe acute respiratory syndrome	48		0.729626	0.999997	1.37057	0.999645		0.0882269	0.999919	0.104875	0.999997		-0.404532	-0.892652	0.97333
DOID:2951	Motion sickness	18		0.597016	0.999997	1.675	0.999645		0.0327274	0.999919	0.215023	0.999997		-0.628764	-1.23451	0.97333
DOID:2962	Cockayne syndrome	113		1.00651	0.999997	0.993529	0.999645		0.0590657	0.999919	0.0273993	0.999997		0.380192	0.95299	0.97333
DOID:2975	Cystic kidney disease	25		0.866053	0.999997	1.15466	0.999645		0.0970725	0.999919	0.127843	0.999997		0.423623	0.86562	0.97333
DOID:3012	Li-Fraumeni syndrome	51		0.770591	0.999997	1.29771	0.999645		0.0492039	0.999919	0.152666	0.999997		-0.450597	-0.992778	0.97333
DOID:302	Substance abuse	169		0.884105	0.999997	1.13109	0.999645		0.0235788	0.999919	0.0366219	0.999997		-0.309963	-0.803861	0.98445
DOID:3044	Food allergy	13		1.09463	0.999997	0.913549	0.999645		0.163857	0.999919	0.126606	0.999997		0.753322	1.42106	0.97333
DOID:305	Carcinoma	117		0.803965	0.999997	1.24383	0.999645		0.00829991	0.999919	0.0905449	0.999997		-0.521592	-1.28141	0.97333
DOID:3082	Interstitial lung disease	57		1.11879	0.999997	0.893826	0.999645		0.0859236	0.999919	0.0656995	0.999997		0.547237	1.25593	0.97333
DOID:3083	Chronic obstructive pulmonary disease	54		1.08842	0.999997	0.918762	0.999645		0.0211444	0.999919	0.130663	0.999997		0.3661	0.831184	0.97333
DOID:3086	Gingival overgrowth	11		0.536114	0.999997	1.86528	0.999645		0.0675395	0.999919	0.262899	0.999997		-0.3373	-0.630483	0.985515
DOID:3117	Hepatobiliary benign neoplasm	19		1.29019	0.999997	0.77508	0.999645		0.136065	0.999919	0.252776	0.999997		-0.419299	-0.839276	0.97333
DOID:3125	Multiple endocrine neoplasia	40		0.693377	0.999997	1.44222	0.999645		0.0842365	0.999919	0.127457	0.999997		-0.530725	-1.15118	0.97333
DOID:3138	Acanthosis nigricans	10		1.40745	0.999997	0.710505	0.999645		0.222715	0.999919	0.158565	0.999997		-0.647054	-1.18843	0.97333
DOID:3144	Cutis laxa	30		0.717412	0.999997	1.3939	0.999645		0.0846345	0.999919	0.0725594	0.999997		-0.41711	-0.858712	0.97333
DOID:3146	Lipid metabolism disorder	293		1.27995	0.999997	0.78128	0.999645		0.042795	0.999919	0.0118911	0.999997		0.291823	0.823538	0.995795
DOID:318	Progressive muscular atrophy	12		0.469087	0.999997	2.1318	0.999645		0.0830364	0.999919	0.192989	0.999997		0.291913	0.551241	0.995795
DOID:319	Spinal cord disease	82		0.810143	0.999997	1.23435	0.999645		0.0163393	0.999919	0.10722	0.999997		-0.505435	-1.23485	0.97333
DOID:3192	Neurilemmoma	58		1.2387	0.999997	0.807295	0.999645		0.108721	0.999919	0.00847415	0.999997		0.378867	0.879642	0.97333
DOID:3210	Pelizaeus-Merzbacher disease	19		1.14681	0.999997	0.871986	0.999645		0.120674	0.999919	0.196658	0.999997		0.640893	1.27396	0.97333
DOID:3211	Lysosomal storage disease	122		1.03539	0.999997	0.965818	0.999645		0.0854876	0.964424	0.0234308	0.999997		0.320432	0.830458	0.981498
DOID:3213	Demyelinating disease	26		1.09465	0.999997	0.913535	0.999645		0.228232	0.964424	0.102196	0.999997		0.610311	1.24841	0.97333
DOID:3223	Complex regional pain syndrome	19		0.54725	0.999997	1.82732	0.999645		0.0184157	0.999919	0.273309	0.999997		-0.676139	-1.36843	0.97333
DOID:3247	Rhabdomyosarcoma	12		0.469087	0.999997	2.1318	0.999645		0.197982	0.999919	0.206188	0.999997		-0.204239	-0.394267	1
DOID:3263	Piebaldism	20		2.81524	0.999997	0.35521	0.999645		0.134884	0.999919	0.018285	0.999997		0.734629	1.46754	0.942353
DOID:3275	Thymoma	10		0.40207	0.999997	2.48713	0.999645		0.082362	0.999919	0.383253	0.997185		-0.53066	-1.00188	0.97333
DOID:3298	Vaccinia	60		1.14689	0.999997	0.871924	0.999645		0.0971507	0.999919	0.0421289	0.999997		0.467601	1.07853	0.97333
DOID:3301	Gonadoblastoma	20		1.40751	0.999997	0.710474	0.999645		0.128281	0.999919	0.0772737	0.999997		0.565269	1.12175	0.97333
DOID:3312	Bipolar disorder	239		0.978292	0.999997	1.02219	0.999645		0.0696748	0.964424	0.0401724	0.999997		-0.383795	-1.01936	0.97333
DOID:3314	Angiomyolipoma	26		1.09465	0.999997	0.913535	0.999645		0.110484	0.999919	0.108419	0.999997		0.273348	0.558047	0.995795
DOID:3315	Lipoma	43		0.895564	0.999997	1.11662	0.999645		0.117342	0.999919	0.0579891	0.999997		0.370632	0.829331	0.97333
DOID:332	Amyotrophic lateral sclerosis	89		0.765701	0.999997	1.30599	0.999645		0.0627174	0.999919	0.0532739	0.999997		0.252184	0.625582	1
DOID:3320	Tay-Sachs disease	10		0.938229	0.999997	1.06584	0.999645		0.296338	0.964424	0.0447764	0.999997		0.495573	0.89877	0.97333
DOID:3321	GM2 gangliosidosis	20		0.938221	0.999997	1.06585	0.999645		0.194852	0.999919	0.0444148	0.999997		-0.473107	-0.948879	0.97333
DOID:3322	GM1 gangliosidosis	34		1.05559	0.999997	0.947336	0.999645		0.147794	0.999919	0.0427228	0.999997		-0.464486	-0.97428	0.97333
DOID:3324	Mood disorder	250		0.724576	0.999997	1.38012	0.685526		0.0108044	0.999919	0.0682259	0.999997		-0.370268	-0.981604	0.97333
DOID:3326	Purpura	13		1.50131	0.999997	0.666084	0.999645		0.13088	0.999919	0.108427	0.999997		0.481271	0.924193	0.97333
DOID:3343	Glycoproteinosis	15		1.07235	0.999997	0.932535	0.999645		0.263004	0.964424	0.0320194	0.999997		0.496179	0.984958	0.97333
DOID:3350	Mesenchymal cell neoplasm	11		0.351805	0.999997	2.84248	0.999645		0.136063	0.999919	0.322819	0.999997		-0.376859	-0.705844	0.97333
DOID:3388	Periodontal disease	44		0.712952	0.999997	1.40262	0.999645		0.0461902	0.999919	0.173611	0.999997		-0.452221	-0.980898	0.97333
DOID:3393	Coronary artery disease	472		0.974504	0.999997	1.02616	0.999645		0.00830983	0.999919	0.0347025	0.999997		-0.312607	-0.89346	0.97333
DOID:3405	Histiocytosis	9		1.40745	0.999997	0.710505	0.999645		0.116865	0.999919	0.206188	0.999997		-0.431502	-0.791966	0.97333
DOID:341	Peripheral vascular disease	60		1.22715	0.999997	0.814895	0.999645		0.0696878	0.999919	0.0448189	0.999997		-0.368911	-0.829926	0.97333
DOID:3413	alpha-mannosidosis	23		1.02357	0.999997	0.97697	0.999645		0.30195	0.964424	0.0708558	0.999997		-0.489932	-0.981734	0.97333
DOID:3426	Vestibular disease	10		8.44588	0.999997	0.118401	0.999645		0.384644	0.964424	0.0382086	0.999997		0.653595	1.16086	0.97333
DOID:345	Uterine disease	471		1.07095	0.999997	0.933749	0.999645		0.0281251	0.999919	0.0160973	0.999997		-0.369051	-1.06051	0.97333
DOID:3463	Breast disease	1513		1.10188	0.999997	0.907538	0.999645		0.0239458	0.964424	0.00397532	0.999997		-0.376492	-1.17409	0.856546
DOID:3482	Plague	20		0.938221	0.999997	1.06585	0.999645		0.306154	0.964424	0.00343343	0.999997		0.80086	1.61139	0.528771
DOID:3490	Noonan syndrome	32		1.06342	0.999997	0.940365	0.999645		0.0819008	0.999919	0.0809116	0.999997		-0.356769	-0.743358	0.979163
DOID:3491	Turner syndrome	27		0.750543	0.999997	1.33237	0.999645		0.0590244	0.999919	0.216916	0.999997		-0.894264	-1.81778	0.263782
DOID:350	Mastocytosis	29		1.78306	0.999997	0.560834	0.999645		0.217076	0.964424	0.0617188	0.999997		-0.662804	-1.38189	0.97333
DOID:3565	Meningioma	14		0.156342	0.999997	6.39622	0.581339		0.0151253	0.999919	0.325663	0.997185		-0.775687	-1.47082	0.97333
DOID:3602	Toxic encephalopathy	416		1.00364	0.999997	0.996376	0.999645		0.0416541	0.999919	0.0241811	0.999997		-0.289918	-0.816592	0.995795
DOID:3613	Canavan disease	14		3.44071	0.999997	0.290637	0.999645		0.263181	0.964424	0.0581454	0.999997		0.704057	1.34415	0.97333
DOID:3620	Central nervous system cancer	14		1.68902	0.999997	0.592061	0.999645		0.307796	0.964424	0.0441144	0.999997		0.455465	0.859648	0.97333
DOID:3627	Aortic aneurysm	51		0.975776	0.999997	1.02483	0.999645		0.0527413	0.999919	0.0591053	0.999997		-0.444982	-0.993025	0.97333
DOID:363	Uterine cancer	16		0.729721	0.999997	1.37039	0.999645		0.101027	0.999919	0.166176	0.999997		0.389971	0.75712	0.97333
DOID:3633	beta-mannosidosis	16		0.938224	0.999997	1.06584	0.999645		0.159652	0.999919	0.0621285	0.999997		0.515539	1.00639	0.97333
DOID:3649	Pyruvate decarboxylase deficiency	16		1.20638	0.999997	0.828923	0.999645		0.10053	0.999919	0.072615	0.999997		-0.705447	-1.36765	0.97333
DOID:365	Bladder disease	319		1.09824	0.999997	0.910551	0.999645		0.0389513	0.999919	0.0305029	0.999997		-0.370308	-1.02478	0.97333
DOID:3650	Lactic acidosis	105		0.510078	0.999997	1.96048	0.222735		0.0171686	0.999919	0.15675	0.731708		-0.328092	-0.787798	0.98052
DOID:3652	Leigh disease	161		0.651276	0.999997	1.53545	0.581339		0.0139408	0.999919	0.0945888	0.999997		0.294265	0.780917	0.995795
DOID:3659	Sialuria	13		2.11124	0.999997	0.473655	0.999645		0.222197	0.999919	0.0630683	0.999997		0.443421	0.824213	0.97333
DOID:3669	Intermittent claudication	11		0.536114	0.999997	1.86528	0.999645		0.023463	0.999919	0.215823	0.999997		-0.62437	-1.15599	0.97333
DOID:3690	Brachial plexus neuropathy	10		2.18937	0.999997	0.456752	0.999645		0.287701	0.970261	0.0540505	0.999997		0.650637	1.15466	0.97333
DOID:37	Skin disease	657		1.09651	0.999997	0.911984	0.999645		0.0282927	0.999919	0.00821047	0.999997		-0.266912	-0.78704	1
DOID:3753	Hermansky-Pudlak syndrome	71		1.02108	0.999997	0.979359	0.999645		0.052567	0.999919	0.0340315	0.999997		0.462098	1.10535	0.97333
DOID:3763	Hermaphroditism	14		0.703662	0.999997	1.42114	0.999645		0.160235	0.999919	0.139342	0.999997		0.721273	1.38849	0.97333
DOID:3764	Denys-Drash syndrome	23		0.860041	0.999997	1.16274	0.999645		0.0364152	0.999919	0.176324	0.999997		-0.479478	-0.950659	0.97333
DOID:3765	Pseudohermaphroditism	12		1.87668	0.999997	0.532855	0.999645		0.240527	0.999919	0.0789635	0.999997		0.502487	0.930937	0.97333
DOID:3781	Anovulation	22		1.35538	0.999997	0.7378	0.999645		0.208447	0.964424	0.0354037	0.999997		0.547745	1.09826	0.97333
DOID:3783	Coffin-Lowry syndrome	16		0.729721	0.999997	1.37039	0.999645		0.133058	0.999919	0.198493	0.999997		0.740762	1.43871	0.959689
DOID:381	Arthropathy	40		1.03706	0.999997	0.964266	0.999645		0.0299398	0.999919	0.132177	0.999997		-0.574714	-1.23816	0.97333
DOID:3827	Congenital diaphragmatic hernia	35		0.886093	0.999997	1.12855	0.999645		0.0493846	0.999919	0.115677	0.999997		-0.467436	-1.00443	0.97333
DOID:3829	Pituitary adenoma	14		0.938226	0.999997	1.06584	0.999645		0.0753079	0.999919	0.201936	0.999997		-0.478793	-0.912257	0.97333
DOID:3840	Craniopharyngioma	21		1.52484	0.999997	0.655807	0.999645		0.214766	0.964424	0.22569	0.999997		-0.225804	-0.452229	1
DOID:3852	Peutz-Jeghers syndrome	22		0.437761	0.999997	2.28435	0.999645		0.175689	0.999919	0.153605	0.999997		0.467756	0.951373	0.97333
DOID:3883	Lynch syndrome	64		0.938187	0.999997	1.06589	0.999645		0.0775794	0.999919	0.0599847	0.999997		-0.277576	-0.62361	0.99894
DOID:3891	Placental insufficiency	13		1.50131	0.999997	0.666084	0.999645		0.0907448	0.999919	0.165166	0.999997		-0.59802	-1.12032	0.97333
DOID:3892	Insulinoma	49		0.829909	0.999997	1.20495	0.999645		0.112222	0.999919	0.0672983	0.999997		-0.406191	-0.89064	0.97333
DOID:3911	Progeria	83		0.812984	0.999997	1.23004	0.999645		0.0332892	0.999919	0.066827	0.999997		-0.345936	-0.806142	0.97333
DOID:3952	Adrenal cortex disease	10		0.625481	0.999997	1.59877	0.999645		0.159538	0.999919	0.179524	0.999997		0.242709	0.446005	1
DOID:399	Tuberculosis	151		1.05733	0.999997	0.945774	0.999645		0.0387485	0.999919	0.0634774	0.999997		0.310801	0.815959	0.985515
DOID:4029	Gastritis	30		0.625406	0.999997	1.59896	0.999645		0.16189	0.999919	0.0938281	0.999997		0.543646	1.15582	0.97333
DOID:403	Mouth disease	145		1.09246	0.999997	0.915363	0.999645		0.0380842	0.999919	0.0577456	0.999997		-0.394326	-0.999695	0.97333
DOID:4079	Heart valve disease	11		2.50216	0.999997	0.399655	0.999645		0.221297	0.999919	0.0171542	0.999997		0.638561	1.16998	0.97333
DOID:409	Liver disease	754		1.11023	0.999997	0.900715	0.999645		0.0418027	0.964424	0.0130851	0.999997		-0.382101	-1.13055	0.97333
DOID:4109	Tick infestation	13		0.586373	0.999997	1.7054	0.999645		0.192081	0.999919	0.407351	0.764806		-0.327551	-0.631951	0.985515
DOID:4123	Nail disease	23		1.21981	0.999997	0.819798	0.999645		0.0891776	0.999919	0.0789175	0.999997		0.23566	0.488311	1
DOID:4154	Dentinogenesis imperfecta	20		0.505141	0.999997	1.97965	0.999645		0.0907779	0.999919	0.236211	0.999997		0.378951	0.748988	0.97333
DOID:4159	Skin cancer	24		0.793865	0.999997	1.25966	0.999645		0.126495	0.999919	0.222844	0.999997		-0.770999	-1.54554	0.942353
DOID:4166	Syphilis	26		1.27955	0.999997	0.781523	0.999645		0.112478	0.999919	0.130298	0.999997		-0.74351	-1.55352	0.942353
DOID:417	Autoimmune disease	1038		0.988171	0.999997	1.01197	0.999645		0.00646865	0.999919	0.0227321	0.999997		-0.320164	-0.981687	0.97333
DOID:418	Systemic scleroderma	73		1.07635	0.999997	0.929064	0.999645		0.0876491	0.999919	0.0408541	0.999997		0.346629	0.830327	0.97333
DOID:4184	Pseudohypoparathyroidism	25		2.41315	0.999997	0.414395	0.999645		0.229027	0.964424	0.0339348	0.999997		-0.377449	-0.751557	0.97333
DOID:4189	Mutism	11		1.64206	0.999997	0.608991	0.999645		0.301955	0.964424	0.138689	0.999997		0.428445	0.790054	0.97333
DOID:4195	Hyperglycemia	475		1.12587	0.999997	0.888202	0.999645		0.034166	0.999919	0.0233731	0.999997		-0.327751	-0.947071	0.97333
DOID:420	Hypertrichosis	31		1.29927	0.999997	0.769665	0.999645		0.176698	0.964424	0.0275195	0.999997		-0.450625	-0.932083	0.97333
DOID:423	Myopathy	622		0.956182	0.999997	1.04583	0.999645		0.0289845	0.999919	0.0320384	0.999997		-0.285413	-0.830103	1
DOID:4254	Osteosclerosis	20		0.767625	0.999997	1.30272	0.999645		0.0245152	0.999919	0.156955	0.999997		-0.570709	-1.14474	0.97333
DOID:4257	Caffey disease	12		0.469087	0.999997	2.1318	0.999645		0.0176874	0.999919	0.340249	0.999997		-0.690012	-1.30378	0.97333
DOID:4271	Microsporidiosis	10		0.40207	0.999997	2.48713	0.999645		0.194015	0.999919	0.261197	0.999997		0.253276	0.464305	1
DOID:4305	Bone giant cell tumor	10		1.40745	0.999997	0.710505	0.999645		0.2036	0.999919	0.141278	0.999997		0.292052	0.5444	0.995795
DOID:4310	Smooth muscle tumor	18		0.750568	0.999997	1.33232	0.999645		0.122562	0.999919	0.10647	0.999997		0.361862	0.706481	0.98445
DOID:4325	Ebola hemorrhagic fever	16		0.216483	0.999997	4.6193	0.685526		0.0121991	0.999919	0.322187	0.997185		-0.780967	-1.53799	0.959689
DOID:4362	Cervical cancer	18		1.17287	0.999997	0.852608	0.999645		0.0578517	0.999919	0.121055	0.999997		-0.555963	-1.08858	0.97333
DOID:437	Myasthenia gravis	16		0.426415	0.999997	2.34513	0.999645		0.031313	0.999919	0.351886	0.867491		-0.589845	-1.18737	0.97333
DOID:4415	Fibrous histiocytoma	11		2.50216	0.999997	0.399655	0.999645		0.316939	0.964424	0.0672475	0.999997		0.598739	1.11643	0.97333
DOID:4428	Dyslexia	52		0.744	0.999997	1.34409	0.999645		0.0708873	0.999919	0.101355	0.999997		0.325087	0.737992	0.98445
DOID:4449	Macular retinal edema	20		2.81524	0.999997	0.35521	0.999645		0.305574	0.964424	0.0322925	0.999997		0.557247	1.09042	0.97333
DOID:445	Bartter disease	11		1.12594	0.999997	0.88815	0.999645		0.238801	0.999919	0.063541	0.999997		0.827483	1.52353	0.942353
DOID:446	Primary hyperaldosteronism	75		1.19436	0.999997	0.83727	0.999645		0.0659824	0.999919	0.0489606	0.999997		-0.412874	-0.963435	0.97333
DOID:4483	Rhinitis	80		0.807169	0.999997	1.2389	0.999645		0.0489137	0.999919	0.12301	0.999997		-0.285153	-0.667392	0.995795
DOID:4500	Hypokalemia	49		0.977342	0.999997	1.02318	0.999645		0.0714059	0.999919	0.0479136	0.999997		-0.395121	-0.864641	0.97333
DOID:4501	Orofaciodigital syndrome	94		0.979031	0.999997	1.02142	0.999645		0.0328399	0.999919	0.0608568	0.999997		-0.392339	-0.934287	0.97333
DOID:452	Pleomorphic adenoma	21		1.25109	0.999997	0.799302	0.999645		0.102104	0.999919	0.113119	0.999997		0.465394	0.931797	0.97333
DOID:4531	Mucoepidermoid carcinoma	14		0.938226	0.999997	1.06584	0.999645		0.19309	0.999919	0.0286101	0.999997		0.675785	1.2948	0.97333
DOID:4587	Benign meningioma	11		0.351805	0.999997	2.84248	0.999645		0.0151253	0.999919	0.179527	0.999997		-0.747028	-1.41333	0.97333
DOID:4610	Intestinal benign neoplasm	31		1.00082	0.999997	0.999184	0.999645		0.109786	0.999919	0.0645413	0.999997		-0.501685	-1.03925	0.97333
DOID:4621	Holoprosencephaly	61		1.4469	0.999997	0.691134	0.999645		0.0633993	0.999919	0.0889622	0.999997		0.261061	0.604779	1
DOID:4624	Ollier disease	10		0.40207	0.999997	2.48713	0.999645		0.0350106	0.999919	0.396585	0.997185		-0.72687	-1.31	0.97333
DOID:4626	Hydranencephaly	34		1.72053	0.999997	0.581215	0.999645		0.158165	0.964424	0.0705544	0.999997		-0.342475	-0.737012	0.974812
DOID:4674	Androgen insensitivity syndrome	17		0.833984	0.999997	1.19906	0.999645		0.0787608	0.999919	0.124527	0.999997		-0.605007	-1.21419	0.97333
DOID:4677	Keratitis	25		0.866053	0.999997	1.15466	0.999645		0.0546998	0.999919	0.106265	0.999997		0.35628	0.728748	0.975661
DOID:47	Prostate disease	897		1.09045	0.999997	0.91705	0.999645		0.0346528	0.964424	0.00641095	0.999997		-0.386751	-1.1615	0.97333
DOID:4724	Brain edema	73		0.964285	0.999997	1.03704	0.999645		0.0625983	0.999919	0.0900513	0.999997		-0.558066	-1.28909	0.97333
DOID:4752	Multiple system atrophy	35		0.703595	0.999997	1.42127	0.999645		0.101638	0.999919	0.109281	0.999997		0.4094	0.880307	0.97333
DOID:480	Movement disease	89		0.636992	0.999997	1.56988	0.976317		0.0146992	0.999919	0.0688704	0.999997		-0.431479	-1.0383	0.97333
DOID:4810	Cerebrotendinous xanthomatosis	16		1.20638	0.999997	0.828923	0.999645		0.206365	0.999919	0.0314211	0.999997		0.487144	0.941936	0.97333
DOID:4817	Ganglioneuroma	23		0.60309	0.999997	1.65813	0.999645		0.0132135	0.999919	0.194955	0.999997		-0.736907	-1.46789	0.97333
DOID:4943	Adenocarcinoma in situ	15		0.469074	0.999997	2.13186	0.999645		0.0556762	0.999919	0.273305	0.999997		-0.388341	-0.756632	0.97333
DOID:4953	Poliomyelitis	12		0.312697	0.999997	3.19798	0.999645		0.122047	0.999919	0.227864	0.999997		0.441994	0.821103	0.97333
DOID:4961	Bone marrow disease	105		0.956236	0.999997	1.04577	0.999645		0.0664743	0.999919	0.104936	0.999997		0.284992	0.718966	0.995795
DOID:4970	Prosopagnosia	15		0.820955	0.999997	1.21809	0.999645		0.191398	0.999919	0.0679377	0.999997		0.493432	0.929802	0.97333
DOID:4977	Lymphedema	30		0.717412	0.999997	1.3939	0.999645		0.0572538	0.999919	0.0967686	0.999997		-0.542584	-1.13675	0.97333
DOID:4989	Pancreatitis	140		0.898997	0.999997	1.11235	0.999645		0.023308	0.999919	0.0531761	0.999997		0.286648	0.74937	0.995795
DOID:4990	Essential tremor	28		0.703617	0.999997	1.42123	0.999645		0.0765369	0.999919	0.11623	0.999997		0.590835	1.24183	0.97333
DOID:50	Thyroid gland disease	12		1.87668	0.999997	0.532855	0.999645		0.199345	0.999919	0.102186	0.999997		0.671307	1.25454	0.97333
DOID:5052	Melioidosis	13		1.09463	0.999997	0.913549	0.999645		0.243772	0.999919	0.0542426	0.999997		0.870168	1.63805	0.4327
DOID:5062	Phencyclidine abuse	10		0.625481	0.999997	1.59877	0.999645		0.149142	0.999919	0.170433	0.999997		0.369458	0.672436	0.98445
DOID:5078	Ganglioglioma	43		1.18529	0.999997	0.843678	0.999645		0.07083	0.999919	0.119533	0.999997		0.27608	0.616169	0.995795
DOID:5082	Liver cirrhosis	37		1.10387	0.999997	0.905901	0.999645		0.144922	0.999919	0.05789	0.999997		0.384144	0.83675	0.97333
DOID:5199	Ureteral obstruction	29		1.00529	0.999997	0.994741	0.999645		0.110086	0.999919	0.102241	0.999997		0.213249	0.44148	1
DOID:520	Aortic disease	48		1.10891	0.999997	0.901783	0.999645		0.0543033	0.999919	0.104043	0.999997		-0.469646	-1.04401	0.97333
DOID:5200	Urinary tract obstruction	33		1.12597	0.999997	0.88812	0.999645		0.144914	0.999919	0.040087	0.999997		-0.393504	-0.832302	0.97333
DOID:5212	Congenital disorder of glycosylation	84		1.60492	0.999997	0.623083	0.999645		0.143649	0.964424	0.0148262	0.999997		-0.29588	-0.698394	0.995795
DOID:5223	Infertility	220		1.16856	0.999997	0.855754	0.999645		0.00976234	0.999919	0.0673838	0.999997		-0.492744	-1.30719	0.959689
DOID:526	Human immunodeficiency virus infectious disease	228		1.13911	0.999997	0.87788	0.999645		0.0330718	0.999919	0.0319003	0.999997		-0.391616	-1.04435	0.97333
DOID:5295	Intestinal disease	340		1.02472	0.999997	0.975873	0.999645		0.0379948	0.999919	0.0288807	0.999997		-0.429311	-1.18365	0.97333
DOID:53	Pituitary gland disease	39		0.724912	0.999997	1.37948	0.999645		0.0184157	0.999919	0.197488	0.997185		-0.508932	-1.11363	0.97333
DOID:5325	Roberts syndrome	36		2.13302	0.999997	0.468818	0.999645		0.137545	0.999919	0.042134	0.999997		-0.542654	-1.16348	0.97333
DOID:5327	Retinal detachment	36		1.87704	0.999997	0.532754	0.999645		0.212965	0.964424	0.0255296	0.999997		0.652939	1.40572	0.959689
DOID:535	Sleep disorder	117		0.954358	0.999997	1.04782	0.999645		0.0681823	0.999919	0.0404712	0.999997		-0.290955	-0.722187	0.995795
DOID:5353	Colonic disease	157		0.974765	0.999997	1.02589	0.999645		0.0336005	0.999919	0.0308696	0.999997		-0.322546	-0.817804	0.974812
DOID:5389	Oxyphilic adenoma	37		0.888835	0.999997	1.12507	0.999645		0.074101	0.999919	0.0785253	0.999997		0.281327	0.606012	0.99894
DOID:5408	Paget's disease of bone	24		1.31368	0.999997	0.761223	0.999645		0.202199	0.964424	0.120495	0.999997		-0.286448	-0.586416	0.995795
DOID:5418	Schizoaffective disorder	62		0.879535	0.999997	1.13696	0.999645		0.0952561	0.999919	0.0573629	0.999997		0.533481	1.23421	0.97333
DOID:5419	Schizophrenia	785		0.890648	0.999997	1.12278	0.999645		0.0215107	0.999919	0.0321749	0.999997		-0.35259	-1.05936	0.97333
DOID:5426	Premature ovarian failure	48		0.56277	0.999997	1.77693	0.999645		0.0630297	0.999919	0.198114	0.868205		0.318001	0.720049	0.988054
DOID:543	Dystonia	143		1.0948	0.999997	0.913409	0.999645		0.0476498	0.999919	0.017469	0.999997		0.296889	0.781883	0.995795
DOID:552	Pneumonia	87		1.05277	0.999997	0.94988	0.999645		0.077451	0.999919	0.0546857	0.999997		0.521807	1.28845	0.97333
DOID:557	Kidney disease	1007		0.98779	0.999997	1.01236	0.999645		0.0133037	0.999919	0.0180282	0.999997		-0.38243	-1.15785	0.959689
DOID:5572	Beckwith-Wiedemann syndrome	43		1.30333	0.999997	0.767265	0.999645		0.157599	0.964424	0.0515468	0.999997		-0.519127	-1.15722	0.97333
DOID:5614	Eye disease	828		0.986895	0.999997	1.01328	0.999645		0.0224095	0.999919	0.0167508	0.999997		-0.478433	-1.44336	0.170002
DOID:5679	Retinal disease	43		1.30333	0.999997	0.767265	0.999645		0.142953	0.964424	0.0233834	0.999997		0.661259	1.45309	0.942353
DOID:5688	Werner syndrome	100		0.831851	0.999997	1.20214	0.999645		0.0652541	0.999919	0.0496741	0.999997		-0.282695	-0.678411	0.995795
DOID:5723	Optic atrophy	22		0.536067	0.999997	1.86544	0.999645		0.0623977	0.999919	0.137527	0.999997		-0.643354	-1.30432	0.97333
DOID:574	Peripheral nervous system disease	69		0.765249	0.999997	1.30676	0.999645		0.036159	0.999919	0.0707156	0.999997		-0.37488	-0.874844	0.97333
DOID:576	Proteinuria	38		1.43892	0.999997	0.694967	0.999645		0.075006	0.999919	0.122905	0.999997		-0.352422	-0.737797	0.978933
DOID:5768	Nager acrofacial dysostosis	24		0.938218	0.999997	1.06585	0.999645		0.136123	0.999919	0.0673659	0.999997		0.320204	0.656615	0.985515
DOID:5813	Purine nucleoside phosphorylase deficiency	11		1.87668	0.999997	0.532855	0.999645		0.314734	0.964424	0.0927265	0.999997		0.537188	0.981648	0.97333
DOID:5844	Myocardial infarction	43		0.895564	0.999997	1.11662	0.999645		0.0620183	0.999919	0.0600587	0.999997		0.50205	1.11702	0.97333
DOID:585	Nephrolithiasis	22		2.01093	0.999997	0.497283	0.999645		0.197169	0.964424	0.0798013	0.999997		0.420921	0.846624	0.97333
DOID:6050	Esophageal disease	101		1.16785	0.999997	0.856272	0.999645		0.0452057	0.999919	0.0652698	0.999997		-0.474883	-1.15697	0.97333
DOID:607	Paraplegia	198		1.17331	0.999997	0.85229	0.999645		0.104019	0.964424	0.0287698	0.999997		-0.33846	-0.873656	0.97333
DOID:6132	Bronchitis	40		1.19901	0.999997	0.834024	0.999645		0.0911585	0.999919	0.103324	0.999997		-0.470192	-0.98217	0.97333
DOID:614	Lymphopenia	30		1.40757	0.999997	0.710443	0.999645		0.198163	0.964424	0.0497943	0.999997		0.448177	0.955248	0.97333
DOID:615	Leukopenia	44		1.02764	0.999997	0.973099	0.999645		0.12695	0.999919	0.0930739	0.999997		0.428895	0.955522	0.97333
DOID:6195	Conjunctivitis	12		0.938227	0.999997	1.06584	0.999645		0.31442	0.964424	0.123093	0.999997		0.661325	1.26171	0.97333
DOID:627	Severe combined immunodeficiency	99		1.22224	0.999997	0.818172	0.999645		0.0577111	0.999919	0.030713	0.999997		-0.405298	-0.959661	0.97333
DOID:631	Fibromyalgia	27		0.551817	0.999997	1.8122	0.999645		0.00850555	0.999919	0.170469	0.999997		-0.676676	-1.41261	0.97333
DOID:633	Myositis	31		1.29927	0.999997	0.769665	0.999645		0.123753	0.999919	0.0542725	0.999997		0.475027	0.995886	0.97333
DOID:635	Acquired immunodeficiency syndrome	61		0.907931	0.999997	1.10141	0.999645		0.00345731	0.999919	0.113263	0.999997		-0.728622	-1.63689	0.480783
DOID:6364	Migraine	152		0.889946	0.999997	1.12366	0.999645		0.0199015	0.999919	0.056514	0.999997		-0.319838	-0.823531	0.97333
DOID:639	Acute disseminated encephalomyelitis	19		1.04254	0.999997	0.959197	0.999645		0.119398	0.999919	0.161282	0.999997		0.298868	0.598144	0.989034
DOID:643	Progressive multifocal leukoencephalopathy	23		1.45967	0.999997	0.685084	0.999645		0.154798	0.999919	0.0829277	0.999997		0.504903	1.00462	0.97333
DOID:6457	Cowden syndrome	46		1.02358	0.999997	0.976963	0.999645		0.0656378	0.999919	0.0640608	0.999997		-0.389856	-0.843477	0.97333
DOID:649	Prion disease	73		0.990382	0.999997	1.00971	0.999645		0.0692839	0.999919	0.0472185	0.999997		-0.354914	-0.828632	0.97333
DOID:65	Connective tissue disease	669		0.989984	0.999997	1.01012	0.999645		0.0264052	0.999919	0.00950081	0.999997		-0.349333	-1.02721	0.97333
DOID:6543	Acne	19		0.682319	0.999997	1.46559	0.999645		0.191404	0.999919	0.132954	0.999997		-0.499538	-0.988488	0.97333
DOID:657	Adenoma	322		1.01095	0.999997	0.989166	0.999645		0.00993857	0.999919	0.0335207	0.999997		-0.435295	-1.19902	0.97333
DOID:6612	Leukocyte adhesion deficiency	16		1.20638	0.999997	0.828923	0.999645		0.135048	0.999919	0.109482	0.999997		0.272114	0.523935	0.995795
DOID:6688	Autoimmune lymphoproliferative syndrome	50		0.679272	0.999997	1.47216	0.999645		0.0506678	0.999919	0.0605174	0.999997		-0.589766	-1.31604	0.97333
DOID:6713	Cerebrovascular disease	623		0.896292	0.999997	1.11571	0.999645		0.00574062	0.999919	0.0381497	0.999997		-0.309381	-0.907955	0.97333
DOID:6725	Spinal stenosis	16		1.20638	0.999997	0.828923	0.999645		0.130533	0.999919	0.0632836	0.999997		-0.363068	-0.690212	0.977574
DOID:674	Cleft palate	152		1.15937	0.999997	0.862538	0.999645		0.074473	0.965431	0.0144306	0.999997		-0.386	-0.976344	0.97333
DOID:678	Progressive supranuclear palsy	25		1.99422	0.999997	0.50145	0.999645		0.238646	0.964424	0.0110936	0.999997		0.639932	1.31561	0.97333
DOID:6977	Pancreatic cholera	11		0.536114	0.999997	1.86528	0.999645		0.117255	0.999919	0.152331	0.999997		-0.21644	-0.398853	1
DOID:699	Mitochondrial myopathy	56		0.408735	0.999997	2.44657	0.265138		0.0191925	0.999919	0.228856	0.731708		-0.320943	-0.735735	0.985515
DOID:7147	Ankylosing spondylitis	12		0.469087	0.999997	2.1318	0.999645		0.0168875	0.999919	0.280735	0.999997		-0.869892	-1.61572	0.68601
DOID:7148	Rheumatoid arthritis	19		1.04254	0.999997	0.959197	0.999645		0.219148	0.964424	0.169034	0.999997		0.488691	0.967392	0.97333
DOID:7166	Thyroiditis	24		1.10888	0.999997	0.901812	0.999645		0.106949	0.999919	0.111329	0.999997		-0.286365	-0.580385	0.995795
DOID:7188	Autoimmune thyroiditis	11		1.12594	0.999997	0.88815	0.999645		0.190282	0.999919	0.15295	0.999997		0.535264	0.968175	0.97333
DOID:731	Urinary system benign neoplasm	30		1.22706	0.999997	0.814959	0.999645		0.100227	0.999919	0.111332	0.999997		0.274271	0.57742	0.995795
DOID:7378	Pituitary hypoplasia	11		2.50216	0.999997	0.399655	0.999645		0.265515	0.999919	0.0914908	0.999997		0.588122	1.07586	0.97333
DOID:74	Hematopoietic system disease	1276		1.01986	0.999997	0.980531	0.999645		0.0118971	0.999919	0.0143729	0.999997		-0.420669	-1.30364	0.284932
DOID:7400	Nijmegen breakage syndrome	45		1.28412	0.999997	0.778742	0.999645		0.124159	0.999919	0.0225774	0.999997		0.393523	0.87377	0.97333
DOID:7442	Monoclonal gammopathy of uncertain significance	18		1.17287	0.999997	0.852608	0.999645		0.194344	0.999919	0.0652699	0.999997		0.513325	0.992461	0.97333
DOID:75	Lymphatic system disease	1012		1.01163	0.999997	0.988502	0.999645		0.010963	0.999919	0.0133951	0.999997		-0.379575	-1.15246	0.97333
DOID:750	Peptic ulcer disease	18		0.938223	0.999997	1.06584	0.999645		0.111714	0.999919	0.0841169	0.999997		-0.442728	-0.870599	0.97333
DOID:758	Situs inversus	122		1.30675	0.999997	0.765255	0.999645		0.116293	0.964424	0.0949476	0.999997		0.351037	0.901016	0.97333
DOID:76	Stomach disease	285		1.12641	0.999997	0.887773	0.999645		0.0458229	0.999919	0.0334872	0.999997		-0.392587	-1.06057	0.97333
DOID:767	Muscular atrophy	52		1.01334	0.999997	0.986839	0.999645		0.116315	0.999919	0.0405512	0.999997		-0.568357	-1.29929	0.97333
DOID:769	Neuroblastoma	24		0.737142	0.999997	1.35659	0.999645		0.184244	0.964424	0.172166	0.999997		0.368853	0.754626	0.97333
DOID:7693	Abdominal aortic aneurysm	11		1.12594	0.999997	0.88815	0.999645		0.169253	0.999919	0.105103	0.999997		0.512118	0.959343	0.97333
DOID:77	Gastrointestinal system disease	1237		1.02088	0.999997	0.979543	0.999645		0.0305178	0.964424	0.00540694	0.999997		-0.36637	-1.12359	0.97333
DOID:7765	Coats disease	14		0.521207	0.999997	1.91862	0.999645		0.0691628	0.999919	0.301124	0.999997		-0.469818	-0.889996	0.97333
DOID:783	End stage renal disease	10		2.18937	0.999997	0.456752	0.999645		0.0782588	0.999919	0.205523	0.999997		-0.586847	-1.10697	0.97333
DOID:784	Chronic kidney disease	16		0.562902	0.999997	1.77651	0.999645		0.103121	0.999919	0.246884	0.999997		0.390161	0.760322	0.97333
DOID:786	Laryngeal disease	17		1.05558	0.999997	0.947348	0.999645		0.164792	0.999919	0.102015	0.999997		-0.48409	-0.933584	0.97333
DOID:799	Varicose veins	18		0.750568	0.999997	1.33232	0.999645		0.0992205	0.999919	0.155436	0.999997		-0.438414	-0.877913	0.97333
DOID:7997	Thyrotoxicosis	15		1.40748	0.999997	0.71049	0.999645		0.14722	0.999919	0.0962644	0.999997		-0.384126	-0.7364	0.97333
DOID:7998	Hyperthyroidism	51		0.975776	0.999997	1.02483	0.999645		0.0283822	0.999919	0.0823027	0.999997		-0.471884	-1.02341	0.97333
DOID:811	Lipodystrophy	82		0.810143	0.999997	1.23435	0.999645		0.032951	0.999919	0.0772078	0.999997		-0.319098	-0.756794	0.98445
DOID:8117	Neuronitis	20		0.767625	0.999997	1.30272	0.999645		0.0914177	0.999919	0.132494	0.999997		0.290186	0.578388	0.995795
DOID:8125	Osteochondrosis	15		1.07235	0.999997	0.932535	0.999645		0.203278	0.999919	0.124972	0.999997		0.644382	1.2179	0.97333
DOID:824	Periodontitis	18		1.47454	0.999997	0.678179	0.999645		0.15138	0.999919	0.0936101	0.999997		0.723258	1.40974	0.97333
DOID:8283	Peritonitis	63		1.1001	0.999997	0.90901	0.999645		0.0633469	0.999919	0.03931	0.999997		0.440043	1.04363	0.97333
DOID:83	Cataract	123		1.25738	0.999997	0.795307	0.999645		0.0704555	0.999919	0.0264085	0.999997		0.363475	0.933399	0.97333
DOID:8398	Osteoarthritis	58		0.875629	0.999997	1.14204	0.999645		0.0797593	0.999919	0.0982654	0.999997		-0.637737	-1.438	0.97333
DOID:8432	Polycythemia	27		2.22884	0.999997	0.448664	0.999645		0.2012	0.964424	0.0562094	0.999997		0.353055	0.734423	0.98445
DOID:8437	Intestinal obstruction	28		1.08261	0.999997	0.923694	0.999645		0.08161	0.999919	0.0766893	0.999997		-0.368627	-0.757233	0.97333
DOID:8454	Riboflavin deficiency	21		3.00297	0.999997	0.333004	0.999645		0.269428	0.964424	0.102405	0.999997		-0.421952	-0.833132	0.97333
DOID:8457	Pellagra	21		0.577318	0.999997	1.73215	0.999645		0.132168	0.999919	0.0928754	0.999997		0.452341	0.899839	0.97333
DOID:8461	Aicardi syndrome	19		1.29019	0.999997	0.77508	0.999645		0.211885	0.964424	0.0190646	0.999997		0.491988	0.973487	0.97333
DOID:8466	Retinal degeneration	163		1.31155	0.999997	0.762456	0.999645		0.0860221	0.964424	0.0490216	0.999997		-0.28506	-0.719511	0.995795
DOID:8469	Influenza	258		1.20471	0.999997	0.830073	0.999645		0.0517024	0.999919	0.026625	0.999997		-0.428178	-1.1393	0.97333
DOID:848	Arthritis	462		0.988235	0.999997	1.0119	0.999645		0.00533222	0.999919	0.0515901	0.999997		-0.366402	-1.04725	0.97333
DOID:8488	Polyhydramnios	27		1.59529	0.999997	0.626845	0.999645		0.150723	0.999919	0.00611351	0.999997		0.646569	1.33504	0.97333
DOID:8499	Night blindness	80		1.33671	0.999997	0.748106	0.999645		0.127451	0.964424	0.0659685	0.999997		-0.359948	-0.835582	0.97333
DOID:850	Lung disease	1331		1.08219	0.999997	0.92405	0.999645		0.0254864	0.964424	0.00520254	0.999997		-0.361753	-1.1167	0.97333
DOID:8501	Fundus dystrophy	123		1.28159	0.999997	0.78028	0.999645		0.100129	0.964424	0.0676962	0.999997		0.370856	0.960147	0.97333
DOID:8534	Gastroesophageal reflux disease	22		0.781838	0.999997	1.27904	0.999645		0.175689	0.999919	0.216134	0.999997		-0.363027	-0.733662	0.974812
DOID:8536	Herpes zoster	22		1.12595	0.999997	0.888135	0.999645		0.0694212	0.999919	0.148972	0.999997		0.406092	0.819038	0.97333
DOID:854	Collagen disease	18		1.87677	0.999997	0.532829	0.999645		0.15741	0.999919	0.109088	0.999997		0.409241	0.791256	0.97333
DOID:8544	Chronic fatigue syndrome	32		0.938212	0.999997	1.06586	0.999645		0.0421741	0.999919	0.0894802	0.999997		-0.595202	-1.23258	0.97333
DOID:8545	Malignant hyperthermia	38		0.844372	0.999997	1.18431	0.999645		0.0333815	0.999919	0.100157	0.999997		-0.491837	-1.04688	0.97333
DOID:856	Biotinidase deficiency	17		3.04975	0.999997	0.327896	0.999645		0.280852	0.964424	0.0267001	0.999997		0.534155	1.01805	0.97333
DOID:8566	Herpes simplex	52		0.868684	0.999997	1.15117	0.999645		0.00273114	0.999919	0.145186	0.999997		-0.57604	-1.25813	0.97333
DOID:8568	Infectious mononucleosis	24		0.670115	0.999997	1.49228	0.999645		0.110497	0.999919	0.14442	0.999997		-0.502719	-0.99169	0.97333
DOID:859	Holocarboxylase synthetase deficiency	10		0.625481	0.999997	1.59877	0.999645		0.17729	0.999919	0.15423	0.999997		0.289642	0.518393	0.995795
DOID:8616	Peyronie's disease	11		1.12594	0.999997	0.88815	0.999645		0.188647	0.999919	0.0633884	0.999997		0.508777	0.915425	0.97333
DOID:8622	Measles	42		0.852898	0.999997	1.17247	0.999645		0.0495364	0.999919	0.124286	0.999997		-0.526035	-1.13521	0.97333
DOID:865	Vasculitis	84		1.13595	0.999997	0.88032	0.999645		0.0396967	0.999919	0.0692978	0.999997		0.372881	0.915537	0.97333
DOID:8659	Chickenpox	25		0.625425	0.999997	1.59891	0.999645		0.0981982	0.999919	0.192609	0.999997		0.418464	0.847676	0.97333
DOID:8670	Eating disorder	78		0.987634	0.999997	1.01252	0.999645		0.0134866	0.999919	0.0997778	0.999997		-0.485033	-1.12161	0.97333
DOID:8677	Perinatal necrotizing enterocolitis	16		1.5639	0.999997	0.639426	0.999645		0.207783	0.999919	0.025754	0.999997		0.751694	1.45919	0.942353
DOID:870	Neuropathy	706		1.03353	0.999997	0.967559	0.999645		0.0237079	0.999919	0.0134438	0.999997		-0.30868	-0.914454	0.97333
DOID:8712	Neurofibromatosis	110		1.04661	0.999997	0.955468	0.999645		0.0477072	0.999919	0.048447	0.999997		-0.434342	-1.05204	0.97333
DOID:8719	In situ carcinoma	53		1.05091	0.999997	0.951558	0.999645		0.0734956	0.999919	0.0862463	0.999997		-0.372723	-0.834372	0.97333
DOID:8778	Crohn's disease	52		1.01334	0.999997	0.986839	0.999645		0.0691866	0.999919	0.0624798	0.999997		0.479817	1.09362	0.97333
DOID:8781	Rubella	33		0.883028	0.999997	1.13247	0.999645		0.136729	0.999919	0.0968175	0.999997		0.486759	1.06238	0.97333
DOID:883	Parasitic helminthiasis infectious disease	54		0.871165	0.999997	1.14789	0.999645		0.045459	0.999919	0.0888641	0.999997		-0.312104	-0.701482	0.992074
DOID:8857	Lupus erythematosus	42		1.25117	0.999997	0.799254	0.999645		0.143437	0.964424	0.0454177	0.999997		-0.425341	-0.923469	0.97333
DOID:8866	Actinic keratosis	11		1.12594	0.999997	0.88815	0.999645		0.0715511	0.999919	0.221201	0.999997		-0.616086	-1.14226	0.97333
DOID:8867	Molluscum contagiosum	13		0.586373	0.999997	1.7054	0.999645		0.169391	0.999919	0.0603712	0.999997		0.390384	0.747605	0.97333
DOID:8893	Psoriasis	33		0.996906	0.999997	1.0031	0.999645		0.0418006	0.999919	0.119008	0.999997		-0.501151	-1.0559	0.97333
DOID:8927	Learning disability	87		1.26826	0.999997	0.788483	0.999645		0.0486258	0.999919	0.0435025	0.999997		-0.497517	-1.17813	0.97333
DOID:893	Wilson disease	24		2.27905	0.999997	0.438779	0.999645		0.284775	0.964424	0.0497766	0.999997		0.639769	1.29794	0.97333
DOID:8943	Lattice corneal dystrophy	17		0.833984	0.999997	1.19906	0.999645		0.147377	0.999919	0.14133	0.999997		0.65532	1.278	0.97333
DOID:8947	Diabetic retinopathy	50		1.29591	0.999997	0.771659	0.999645		0.107806	0.999919	0.0462606	0.999997		0.281945	0.638616	0.995795
DOID:8955	Sideroblastic anemia	16		0.729721	0.999997	1.37039	0.999645		0.0616546	0.999919	0.318142	0.997185		0.672205	1.31246	0.97333
DOID:8986	Narcolepsy	21		0.375216	0.999997	2.66513	0.9776		0.0317735	0.999919	0.278169	0.997185		-0.692332	-1.37695	0.97333
DOID:90	Degenerative disc disease	25		1.01646	0.999997	0.983805	0.999645		0.125721	0.999919	0.123352	0.999997		0.413133	0.836409	0.97333
DOID:9007	Sudden infant death syndrome	50		0.483135	0.999997	2.06981	0.685526		0.0211208	0.999919	0.174938	0.997185		-0.433474	-0.959114	0.97333
DOID:905	Zellweger syndrome	39		0.804143	0.999997	1.24356	0.999645		0.124154	0.999919	0.0284715	0.999997		0.49601	1.08244	0.97333
DOID:906	Peroxisomal disease	20		1.74272	0.999997	0.573817	0.999645		0.229684	0.964424	0.0379238	0.999997		0.428089	0.845088	0.97333
DOID:9065	Leishmaniasis	54		0.750468	0.999997	1.3325	0.999645		0.0274154	0.999919	0.132768	0.999997		-0.402215	-0.892241	0.97333
DOID:9080	Macroglobulinemia	20		1.14681	0.999997	0.871986	0.999645		0.0668609	0.999919	0.146202	0.999997		0.652735	1.32166	0.97333
DOID:9120	Amyloidosis	134		0.980878	0.999997	1.01949	0.999645		0.0373739	0.999919	0.0676389	0.999997		-0.358577	-0.896553	0.97333
DOID:9159	Gas gangrene	13		3.1278	0.999997	0.319713	0.999645		0.395329	0.964424	0.064671	0.999997		0.331709	0.634322	0.98884
DOID:9164	Achalasia	18		1.87677	0.999997	0.532829	0.999645		0.224467	0.964424	0.0762414	0.999997		0.399192	0.796129	0.97333
DOID:9169	Wiskott-Aldrich syndrome	69		1.29445	0.999997	0.772529	0.999645		0.123866	0.964424	0.00326436	0.999997		0.666061	1.57298	0.440726
DOID:9192	Dyskinesia of esophagus	14		0.938226	0.999997	1.06584	0.999645		0.113504	0.999919	0.171054	0.999997		0.479867	0.917075	0.97333
DOID:92	Speech disorder	17		0.833984	0.999997	1.19906	0.999645		0.104967	0.999919	0.125151	0.999997		-0.926231	-1.74622	0.206054
DOID:9245	Alagille syndrome	10		8.44588	0.999997	0.118401	0.999645		0.42941	0.964424	0.0276885	0.999997		0.663684	1.22498	0.97333
DOID:9248	Pallister-Hall syndrome	18		1.87677	0.999997	0.532829	0.999645		0.268772	0.964424	0.0531365	0.999997		-0.728403	-1.46118	0.97333
DOID:9249	Beemer-Langer syndrome	26		1.27955	0.999997	0.781523	0.999645		0.0901791	0.999919	0.108924	0.999997		-0.413414	-0.854928	0.97333
DOID:9250	Acrocallosal syndrome	19		2.03322	0.999997	0.49183	0.999645		0.238552	0.964424	0.000403168	0.999997		0.771147	1.5252	0.852883
DOID:9253	Gastrointestinal stromal tumor	17		0.511716	0.999997	1.95421	0.999645		0.0893082	0.999919	0.167887	0.999997		-0.369749	-0.713829	0.974812
DOID:9256	Colorectal cancer	60		0.877645	0.999997	1.13941	0.999645		0.0991137	0.999919	0.0503969	0.999997		-0.58289	-1.33123	0.97333
DOID:9258	Waardenburg's syndrome	24		1.56397	0.999997	0.639397	0.999645		0.148806	0.999919	0.138507	0.999997		-0.505115	-1.04978	0.97333
DOID:9263	Homocystinuria	29		1.53557	0.999997	0.651223	0.999645		0.182197	0.964424	0.025996	0.999997		0.603654	1.27975	0.97333
DOID:9266	Cystinuria	12		2.81496	0.999997	0.355244	0.999645		0.3222	0.964424	0.119143	0.999997		0.531511	0.977972	0.97333
DOID:9267	Urea cycle disorder	26		1.87691	0.999997	0.532792	0.999645		0.180993	0.964424	0.0435634	0.999997		0.551663	1.11722	0.97333
DOID:9268	Glycine encephalopathy	33		1.27349	0.999997	0.785247	0.999645		0.0620788	0.999919	0.110564	0.999997		-0.560936	-1.18419	0.97333
DOID:9269	Maple syrup urine disease	21		2.01093	0.999997	0.497283	0.999645		0.223716	0.964424	0.0158926	0.999997		0.724968	1.45564	0.942353
DOID:9274	Hyperlysinemia	19		1.29019	0.999997	0.77508	0.999645		0.113788	0.999919	0.10615	0.999997		0.330489	0.648631	0.985515
DOID:9275	Tyrosinemia	10		0.625481	0.999997	1.59877	0.999645		0.321733	0.964424	0.191782	0.999997		0.735437	1.34334	0.97333
DOID:9279	Hyperhomocysteinemia	54		0.750468	0.999997	1.3325	0.999645		0.06265	0.999919	0.0930459	0.999997		-0.387298	-0.883269	0.97333
DOID:9281	Phenylketonuria	21		4.22342	0.999997	0.236775	0.999645		0.340986	0.964424	0.0779947	0.999997		-0.463598	-0.921709	0.97333
DOID:9282	Ocular hypertension	38		0.938207	0.999997	1.06586	0.999645		0.122563	0.999919	0.0669855	0.999997		0.575657	1.25686	0.97333
DOID:9296	Cleft lip	64		0.526078	0.999997	1.90086	0.685526		0.0344548	0.999919	0.187575	0.731708		-0.453473	-1.03644	0.97333
DOID:93	Language disorder	12		0.469087	0.999997	2.1318	0.999645		0.12071	0.999919	0.184742	0.999997		-0.925769	-1.71754	0.533937
DOID:9335	Scotoma	29		0.662211	0.999997	1.51009	0.999645		0.0323844	0.999919	0.281646	0.731708		-0.593192	-1.22201	0.97333
DOID:9351	Diabetes mellitus	1265		0.970974	0.999997	1.02989	0.999645		0.00392116	0.999919	0.015256	0.999997		-0.284673	-0.878171	0.995795
DOID:936	Brain disease	982		0.927902	0.999997	1.0777	0.999645		0.0208507	0.999919	0.01423	0.999997		-0.422275	-1.29289	0.453768
DOID:9406	Hypopituitarism	43		1.75194	0.999997	0.570796	0.999645		0.151343	0.964424	0.0606903	0.999997		0.496413	1.10203	0.97333
DOID:9428	Intracranial hypertension	15		0.625462	0.999997	1.59882	0.999645		0.0613362	0.999919	0.179275	0.999997		-0.611438	-1.17337	0.97333
DOID:9446	Cholangitis	43		1.30333	0.999997	0.767265	0.999645		0.101424	0.999919	0.0585002	0.999997		-0.356579	-0.769185	0.97333
DOID:9467	nail-patella syndrome	25		1.19422	0.999997	0.837366	0.999645		0.0862957	0.999919	0.0818769	0.999997		-0.415173	-0.874058	0.97333
DOID:9471	Meningitis	118		0.876565	0.999997	1.14082	0.999645		0.0681471	0.999919	0.0800073	0.999997		0.372745	0.945634	0.97333
DOID:9477	Pulmonary embolism	26		0.938217	0.999997	1.06585	0.999645		0.0358289	0.999919	0.136288	0.999997		-0.495925	-1.01548	0.97333
DOID:9537	Lassa fever	19		0.844407	0.999997	1.18426	0.999645		0.0304484	0.999919	0.189124	0.999997		-0.531395	-1.02998	0.97333
DOID:9561	Nasopharyngeal disease	18		0.750568	0.999997	1.33232	0.999645		0.0703283	0.999919	0.229043	0.999997		-0.546881	-1.0741	0.97333
DOID:9562	Primary ciliary dyskinesia	30		1.87695	0.999997	0.532779	0.999645		0.198759	0.964424	0.0703294	0.999997		0.630581	1.32397	0.97333
DOID:9563	Bronchiectasis	42		1.68933	0.999997	0.591951	0.999645		0.143184	0.964424	0.0949455	0.999997		-0.507311	-1.07458	0.97333
DOID:9565	Dextrocardia	14		1.25107	0.999997	0.799318	0.999645		0.14944	0.999919	0.17248	0.999997		-0.6144	-1.13841	0.97333
DOID:9574	Choanal atresia	29		1.78306	0.999997	0.560834	0.999645		0.193415	0.964424	0.0903953	0.999997		0.421512	0.872469	0.97333
DOID:9588	Encephalitis	140		0.885946	0.999997	1.12874	0.999645		0.0418426	0.999919	0.0678603	0.999997		0.355219	0.927147	0.97333
DOID:96	Staphyloenterotoxemia	17		0.288609	0.999997	3.46489	0.976317		0.125203	0.999919	0.271358	0.999997		0.467147	0.920554	0.97333
DOID:9602	Necrotizing fasciitis	14		0.938226	0.999997	1.06584	0.999645		0.134157	0.999919	0.100039	0.999997		-0.376226	-0.730557	0.97333
DOID:962	Neurofibroma	12		0.938227	0.999997	1.06584	0.999645		0.15565	0.999919	0.148833	0.999997		-0.489407	-0.927572	0.97333
DOID:9620	Vesicoureteral reflux	20		1.40751	0.999997	0.710474	0.999645		0.209082	0.964424	0.0653132	0.999997		0.452616	0.89894	0.97333
DOID:9631	Pelger-Huet anomaly	11		0.781866	0.999997	1.27899	0.999645		0.140292	0.999919	0.253691	0.999997		0.686625	1.27342	0.97333
DOID:9637	Stomatitis	21		1.03211	0.999997	0.968892	0.999645		0.175635	0.999919	0.104756	0.999997		-0.277374	-0.569138	0.995795
DOID:9643	Babesiosis	12		0.670156	0.999997	1.49219	0.999645		0.0418742	0.999919	0.311197	0.999997		-0.663444	-1.26207	0.97333
DOID:9649	Congenital nystagmus	13		0.586373	0.999997	1.7054	0.999645		0.143783	0.999919	0.196134	0.999997		0.268165	0.502574	0.995795
DOID:9682	Yellow fever	29		0.875673	0.999997	1.14198	0.999645		0.0796551	0.999919	0.0821884	0.999997		0.421324	0.895617	0.97333
DOID:9719	Neovascular inflammatory vitreoretinopathy	11		2.50216	0.999997	0.399655	0.999645		0.305442	0.964424	0.0322925	0.999997		0.576173	1.06197	0.97333
DOID:974	Upper respiratory tract disease	118		0.791382	0.999997	1.26361	0.999645		0.0142719	0.999919	0.130368	0.867491		-0.447598	-1.11262	0.97333
DOID:9741	Biliary tract disease	62		1.59154	0.999997	0.628323	0.999645		0.0914506	0.999919	0.0484016	0.999997		-0.415626	-0.925695	0.97333
DOID:9778	Irritable bowel syndrome	48		0.938199	0.999997	1.06587	0.999645		0.0678628	0.999919	0.0649756	0.999997		-0.428704	-0.945955	0.97333
DOID:9821	Choroideremia	25		1.40754	0.999997	0.710458	0.999645		0.19547	0.964424	0.0945021	0.999997		-0.431678	-0.882999	0.97333
DOID:9827	Radioulnar synostosis	24		0.562869	0.999997	1.77661	0.999645		0.0908207	0.999919	0.129132	0.999997		-0.750164	-1.52105	0.959689
DOID:9834	Hyperopia	19		2.03322	0.999997	0.49183	0.999645		0.272503	0.964424	0.0279226	0.999997		0.587226	1.172	0.97333
DOID:9835	Refractive error	29		1.15485	0.999997	0.865915	0.999645		0.138631	0.999919	0.0711612	0.999997		-0.465987	-0.975463	0.97333
DOID:9849	Meniere's disease	16		0.426415	0.999997	2.34513	0.999645		0.0543106	0.999919	0.18657	0.999997		-0.473437	-0.91767	0.97333
DOID:9854	lingual-facial-buccal dyskinesia	11		1.12594	0.999997	0.88815	0.999645		0.188155	0.999919	0.178894	0.999997		-0.472394	-0.886454	0.97333
DOID:987	Alopecia	73		1.42403	0.999997	0.70223	0.999645		0.088516	0.999919	0.0223663	0.999997		-0.496428	-1.14751	0.97333
DOID:9870	Galactosemia	24		0.670115	0.999997	1.49228	0.999645		0.0906375	0.999919	0.148328	0.999997		-0.432472	-0.866358	0.97333
DOID:9884	Muscular dystrophy	53		1.13383	0.999997	0.881964	0.999645		0.123091	0.995123	0.079154	0.999997		-0.286916	-0.628427	0.995795
DOID:9923	Developmental coordination disorder	10		0.625481	0.999997	1.59877	0.999645		0.21931	0.999919	0.233981	0.999997		-0.229494	-0.415381	1
DOID:9965	Toxoplasmosis	24		0.670115	0.999997	1.49228	0.999645		0.0575539	0.999919	0.236523	0.999997		-0.625009	-1.2698	0.97333
DOID:9970	Obesity	921		1.0215	0.999997	0.978948	0.999645		0.0106793	0.999919	0.0273543	0.999997		-0.320988	-0.972923	0.97333
DOID:9972	Hypervitaminosis A	11		0.351805	0.999997	2.84248	0.999645		0.0160333	0.999919	0.327667	0.999997		-0.801179	-1.52303	0.97333
DOID:9974	Drug dependence	11		0.536114	0.999997	1.86528	0.999645		0.118152	0.999919	0.226735	0.999997		0.794771	1.44867	0.959689
DOID:9975	Cocaine dependence	58		0.616361	0.999997	1.62243	0.999645		0.0376032	0.999919	0.154085	0.999997		-0.324233	-0.724428	0.98445
DOID:9976	Heroin dependence	18		1.17287	0.999997	0.852608	0.999645		0.104272	0.999919	0.0540635	0.999997		0.312684	0.616511	0.985515
DOID:999	Hypereosinophilic syndrome	50		1.4077	0.999997	0.710381	0.999645		0.126732	0.995123	0.0385806	0.999997		0.458629	1.03669	0.97333
DOID:9993	Hypoglycemia	177		0.948793	0.999997	1.05397	0.999645		0.0464258	0.999919	0.0290351	0.999997		-0.327487	-0.838654	0.97333
