# Supplementary material for: Evolutionary and biomedical implications of sex differences in the primate brain transcriptome
Source: Cell Genom. 2024 Jun 27;4(7):100589. doi: 10.1016/j.xgen.2024.100589 (PMC11293591; doi:10.1016/j.xgen.2024.100589)
Supplement: Table S20. Gene Ontology enrichment results for genes that are female biased in humans and/or rhesus macaques (N = 249; background gene set) and also upregulated in ASD (N = 66; target gene set), related to Figure 5 [file mmc21.xlsx]

## Sheet: Table S20
Supplementary Table 20 | Gene ontology enrichment results for genes that are female-biased in humans and/or macaques and also upregulated in ASD
GO.ID	Term	Annotated	Significant	Expected	P value
GO:0002376	immune system process	45	28	12.58	6.1e-08
GO:0071345	cellular response to cytokine stimulus	28	20	7.83	3.6e-07
GO:0034097	response to cytokine	29	20	8.1	9.2e-07
GO:0006950	response to stress	78	37	21.8	3.4e-06
GO:0042221	response to chemical	78	37	21.8	3.4e-06
GO:0006955	immune response	33	21	9.22	3.6e-06
GO:0001775	cell activation	26	18	7.27	3.6e-06
GO:0070887	cellular response to chemical stimulus	70	34	19.56	6.5e-06
GO:0010033	response to organic substance	68	33	19	1.1e-05
GO:0002252	immune effector process	23	16	6.43	1.4e-05
GO:0045321	leukocyte activation	21	15	5.87	1.7e-05
GO:0008219	cell death	46	25	12.86	1.9e-05
GO:0006952	defense response	31	19	8.66	2.9e-05
GO:0050896	response to stimulus	135	51	37.73	4.3e-05
GO:0019221	cytokine-mediated signaling pathway	20	14	5.59	5.1e-05
GO:1901361	organic cyclic compound catabolic proces...	20	14	5.59	5.1e-05
GO:0019080	viral gene expression	10	9	2.79	5.2e-05
GO:0019083	viral transcription	10	9	2.79	5.2e-05
GO:0051641	cellular localization	69	32	19.28	6.1e-05
GO:0071310	cellular response to organic substance	60	29	16.77	6.5e-05
GO:0006401	RNA catabolic process	14	11	3.91	7.1e-05
GO:0006402	mRNA catabolic process	14	11	3.91	7.1e-05
GO:0016032	viral process	30	18	8.38	7.7e-05
GO:0044403	biological process involved in symbiotic...	30	18	8.38	7.7e-05
GO:0044419	biological process involved in interspec...	46	24	12.86	8.1e-05
GO:0050793	regulation of developmental process	46	24	12.86	8.1e-05
GO:0051246	regulation of protein metabolic process	55	27	15.37	9.8e-05
GO:0032268	regulation of cellular protein metabolic...	53	26	14.81	0.00015
GO:0019439	aromatic compound catabolic process	19	13	5.31	0.00015
GO:0006915	apoptotic process	42	22	11.74	0.00018
GO:0012501	programmed cell death	42	22	11.74	0.00018
GO:0006954	inflammatory response	17	12	4.75	0.00018
GO:0045055	regulated exocytosis	17	12	4.75	0.00018
GO:0042127	regulation of cell population proliferat...	34	19	9.5	0.00018
GO:0065008	regulation of biological quality	66	30	18.45	0.00022
GO:0010941	regulation of cell death	37	20	10.34	0.00022
GO:0002682	regulation of immune system process	22	14	6.15	0.00025
GO:0009611	response to wounding	20	13	5.59	0.00033
GO:0048519	negative regulation of biological proces...	97	39	27.11	0.00036
GO:0010629	negative regulation of gene expression	30	17	8.38	0.00036
GO:0006614	SRP-dependent cotranslational protein ta...	6	6	1.68	0.0004
GO:0006887	exocytosis	18	12	5.03	0.00042
GO:0008284	positive regulation of cell population p...	18	12	5.03	0.00042
GO:0034655	nucleobase-containing compound catabolic...	18	12	5.03	0.00042
GO:0044270	cellular nitrogen compound catabolic pro...	18	12	5.03	0.00042
GO:0046700	heterocycle catabolic process	18	12	5.03	0.00042
GO:0042981	regulation of apoptotic process	33	18	9.22	0.00044
GO:0009605	response to external stimulus	50	24	13.97	0.00049
GO:0051094	positive regulation of developmental pro...	23	14	6.43	0.0005
GO:0002443	leukocyte mediated immunity	16	11	4.47	0.00051
GO:0048522	positive regulation of cellular process	85	35	23.76	0.00059
GO:0002263	cell activation involved in immune respo...	14	10	3.91	0.00061
GO:0002274	myeloid leukocyte activation	14	10	3.91	0.00061
GO:0002366	leukocyte activation involved in immune ...	14	10	3.91	0.00061
GO:0032269	negative regulation of cellular protein ...	26	15	7.27	0.00069
GO:0002275	myeloid cell activation involved in immu...	12	9	3.35	0.00069
GO:0002283	neutrophil activation involved in immune...	12	9	3.35	0.00069
GO:0002444	myeloid leukocyte mediated immunity	12	9	3.35	0.00069
GO:0002446	neutrophil mediated immunity	12	9	3.35	0.00069
GO:0036230	granulocyte activation	12	9	3.35	0.00069
GO:0042060	wound healing	12	9	3.35	0.00069
GO:0042119	neutrophil activation	12	9	3.35	0.00069
GO:0043299	leukocyte degranulation	12	9	3.35	0.00069
GO:0043312	neutrophil degranulation	12	9	3.35	0.00069
GO:0071356	cellular response to tumor necrosis fact...	12	9	3.35	0.00069
GO:0007165	signal transduction	89	36	24.87	0.00072
GO:0000956	nuclear-transcribed mRNA catabolic proce...	10	8	2.79	0.00072
GO:0006413	translational initiation	10	8	2.79	0.00072
GO:0043067	regulation of programmed cell death	34	18	9.5	0.00074
GO:0051649	establishment of localization in cell	54	25	15.09	0.00074
GO:0008283	cell population proliferation	37	19	10.34	0.00084
GO:2000026	regulation of multicellular organismal d...	29	16	8.1	0.00087
GO:0016071	mRNA metabolic process	19	12	5.31	0.00088
GO:0032940	secretion by cell	24	14	6.71	0.00094
GO:0006810	transport	80	33	22.36	0.00098
GO:0051248	negative regulation of protein metabolic...	27	15	7.55	0.00121
GO:0010605	negative regulation of macromolecule met...	62	27	17.33	0.00146
GO:0046903	secretion	25	14	6.99	0.00166
GO:0140352	export from cell	25	14	6.99	0.00166
GO:0048518	positive regulation of biological proces...	92	36	25.71	0.00173
GO:0032103	positive regulation of response to exter...	13	9	3.63	0.00174
GO:0034612	response to tumor necrosis factor	13	9	3.63	0.00174
GO:0052548	regulation of endopeptidase activity	13	9	3.63	0.00174
GO:0051234	establishment of localization	82	33	22.92	0.00179
GO:0048584	positive regulation of response to stimu...	36	18	10.06	0.00186
GO:0051716	cellular response to stimulus	114	42	31.86	0.00216
GO:0000184	nuclear-transcribed mRNA catabolic proce...	7	6	1.96	0.00218
GO:0006613	cotranslational protein targeting to mem...	7	6	1.96	0.00218
GO:0050729	positive regulation of inflammatory resp...	7	6	1.96	0.00218
GO:0051240	positive regulation of multicellular org...	18	11	5.03	0.00225
GO:0098542	defense response to other organism	18	11	5.03	0.00225
GO:0030099	myeloid cell differentiation	9	7	2.52	0.00225
GO:0050727	regulation of inflammatory response	9	7	2.52	0.00225
GO:0007154	cell communication	93	36	25.99	0.00228
GO:0023052	signaling	93	36	25.99	0.00228
GO:0051179	localization	107	40	29.9	0.00228
GO:0009892	negative regulation of metabolic process	64	27	17.89	0.00276
GO:1901700	response to oxygen-containing compound	26	14	7.27	0.00279
GO:0043086	negative regulation of catalytic activit...	16	10	4.47	0.00294
GO:0045087	innate immune response	16	10	4.47	0.00294
GO:0016192	vesicle-mediated transport	29	15	8.1	0.00325
GO:0050789	regulation of biological process	167	55	46.67	0.00361
GO:0009057	macromolecule catabolic process	32	16	8.94	0.00364
GO:0002520	immune system development	14	9	3.91	0.00378
GO:0097193	intrinsic apoptotic signaling pathway	14	9	3.91	0.00378
GO:0030154	cell differentiation	59	25	16.49	0.0041
GO:0048869	cellular developmental process	59	25	16.49	0.0041
GO:0035556	intracellular signal transduction	47	21	13.14	0.00445
GO:0045595	regulation of cell differentiation	27	14	7.55	0.00449
GO:0040008	regulation of growth	12	8	3.35	0.00476
GO:0009607	response to biotic stimulus	30	15	8.38	0.00504
GO:0042592	homeostatic process	30	15	8.38	0.00504
GO:0043207	response to external biotic stimulus	30	15	8.38	0.00504
GO:0051707	response to other organism	30	15	8.38	0.00504
GO:0009893	positive regulation of metabolic process	63	26	17.61	0.00527
GO:0032270	positive regulation of cellular protein ...	33	16	9.22	0.00548
GO:0051247	positive regulation of protein metabolic...	33	16	9.22	0.00548
GO:0001816	cytokine production	17	10	4.75	0.00552
GO:0040007	growth	17	10	4.75	0.00552
GO:0097190	apoptotic signaling pathway	17	10	4.75	0.00552
GO:0031325	positive regulation of cellular metaboli...	57	24	15.93	0.00576
GO:0050878	regulation of body fluid levels	10	7	2.79	0.00582
GO:0051173	positive regulation of nitrogen compound...	54	23	15.09	0.00595
GO:0050794	regulation of cellular process	157	52	43.88	0.00664
GO:0006612	protein targeting to membrane	8	6	2.24	0.00676
GO:0031349	positive regulation of defense response	8	6	2.24	0.00676
GO:0034341	response to interferon-gamma	8	6	2.24	0.00676
GO:0045047	protein targeting to ER	8	6	2.24	0.00676
GO:0046649	lymphocyte activation	8	6	2.24	0.00676
GO:0062197	cellular response to chemical stress	8	6	2.24	0.00676
GO:0072599	establishment of protein localization to...	8	6	2.24	0.00676
GO:0060255	regulation of macromolecule metabolic pr...	108	39	30.18	0.00702
GO:0051241	negative regulation of multicellular org...	20	11	5.59	0.0071
GO:0043487	regulation of RNA stability	6	5	1.68	0.00711
GO:0043488	regulation of mRNA stability	6	5	1.68	0.00711
GO:0052547	regulation of peptidase activity	15	9	4.19	0.00731
GO:0006518	peptide metabolic process	31	15	8.66	0.00758
GO:0080134	regulation of response to stress	31	15	8.66	0.00758
GO:0044267	cellular protein metabolic process	91	34	25.43	0.00787
GO:0009056	catabolic process	55	23	15.37	0.008
GO:0043603	cellular amide metabolic process	34	16	9.5	0.00804
GO:0009628	response to abiotic stimulus	23	12	6.43	0.00846
GO:0010647	positive regulation of cell communicatio...	26	13	7.27	0.00957
GO:0031400	negative regulation of protein modificat...	13	8	3.63	0.00959
GO:0048534	hematopoietic or lymphoid organ developm...	13	8	3.63	0.00959
GO:0030162	regulation of proteolysis	18	10	5.03	0.00961
GO:0051093	negative regulation of developmental pro...	18	10	5.03	0.00961
GO:0010646	regulation of cell communication	56	23	15.65	0.01062
GO:0051239	regulation of multicellular organismal p...	50	21	13.97	0.01136
GO:0065007	biological regulation	176	56	49.19	0.01138
GO:0032101	regulation of response to external stimu...	21	11	5.87	0.01154
GO:1901575	organic substance catabolic process	44	19	12.3	0.01178
GO:0048583	regulation of response to stimulus	66	26	18.45	0.01186
GO:0019222	regulation of metabolic process	114	40	31.86	0.01203
GO:0006935	chemotaxis	11	7	3.07	0.01242
GO:0030097	hemopoiesis	11	7	3.07	0.01242
GO:0031347	regulation of defense response	11	7	3.07	0.01242
GO:0042330	taxis	11	7	3.07	0.01242
GO:0070972	protein localization to endoplasmic reti...	11	7	3.07	0.01242
GO:2001233	regulation of apoptotic signaling pathwa...	11	7	3.07	0.01242
GO:0010608	posttranscriptional regulation of gene e...	16	9	4.47	0.01294
GO:0034248	regulation of cellular amide metabolic p...	16	9	4.47	0.01294
GO:0043066	negative regulation of apoptotic process	16	9	4.47	0.01294
GO:0010604	positive regulation of macromolecule met...	60	24	16.77	0.01326
GO:0010467	gene expression	104	37	29.07	0.014
GO:0023056	positive regulation of signaling	27	13	7.55	0.01428
GO:0043604	amide biosynthetic process	27	13	7.55	0.01428
GO:0060548	negative regulation of cell death	19	10	5.31	0.01569
GO:0007596	blood coagulation	9	6	2.52	0.01579
GO:0007599	hemostasis	9	6	2.52	0.01579
GO:0043122	regulation of I-kappaB kinase/NF-kappaB ...	9	6	2.52	0.01579
GO:0050817	coagulation	9	6	2.52	0.01579
GO:0006820	anion transport	42	18	11.74	0.01607
GO:0009888	tissue development	42	18	11.74	0.01607
GO:0032501	multicellular organismal process	112	39	31.3	0.01682
GO:0007275	multicellular organism development	91	33	25.43	0.01714
GO:0006417	regulation of translation	14	8	3.91	0.01734
GO:0071214	cellular response to abiotic stimulus	14	8	3.91	0.01734
GO:0104004	cellular response to environmental stimu...	14	8	3.91	0.01734
GO:0048731	system development	81	30	22.64	0.01799
GO:0023051	regulation of signaling	58	23	16.21	0.018
GO:0009612	response to mechanical stimulus	7	5	1.96	0.01945
GO:0034250	positive regulation of cellular amide me...	7	5	1.96	0.01945
GO:0042113	B cell activation	7	5	1.96	0.01945
GO:0048525	negative regulation of viral process	7	5	1.96	0.01945
GO:0048872	homeostasis of number of cells	7	5	1.96	0.01945
GO:0050678	regulation of epithelial cell proliferat...	7	5	1.96	0.01945
GO:0061013	regulation of mRNA catabolic process	7	5	1.96	0.01945
GO:0006412	translation	25	12	6.99	0.01948
GO:0009967	positive regulation of signal transducti...	25	12	6.99	0.01948
GO:0043043	peptide biosynthetic process	25	12	6.99	0.01948
GO:0044092	negative regulation of molecular functio...	25	12	6.99	0.01948
GO:0010468	regulation of gene expression	85	31	23.76	0.02054
GO:0032502	developmental process	106	37	29.62	0.02117
GO:0043069	negative regulation of programmed cell d...	17	9	4.75	0.02128
GO:0098609	cell-cell adhesion	17	9	4.75	0.02128
GO:0070727	cellular macromolecule localization	40	17	11.18	0.02177
GO:1902531	regulation of intracellular signal trans...	37	16	10.34	0.02189
GO:0002694	regulation of leukocyte activation	5	4	1.4	0.02239
GO:0006959	humoral immune response	5	4	1.4	0.02239
GO:0010951	negative regulation of endopeptidase act...	5	4	1.4	0.02239
GO:0043123	positive regulation of I-kappaB kinase/N...	5	4	1.4	0.02239
GO:0043491	protein kinase B signaling	5	4	1.4	0.02239
GO:0045637	regulation of myeloid cell differentiati...	5	4	1.4	0.02239
GO:0048771	tissue remodeling	5	4	1.4	0.02239
GO:0050865	regulation of cell activation	5	4	1.4	0.02239
GO:0051249	regulation of lymphocyte activation	5	4	1.4	0.02239
GO:0070663	regulation of leukocyte proliferation	5	4	1.4	0.02239
GO:1903706	regulation of hemopoiesis	5	4	1.4	0.02239
GO:0007249	I-kappaB kinase/NF-kappaB signaling	12	7	3.35	0.02315
GO:0048856	anatomical structure development	96	34	26.83	0.02359
GO:0051171	regulation of nitrogen compound metaboli...	96	34	26.83	0.02359
GO:0033036	macromolecule localization	53	21	14.81	0.02531
GO:0044248	cellular catabolic process	50	20	13.97	0.02637
GO:0007155	cell adhesion	23	11	6.43	0.02647
GO:0022610	biological adhesion	23	11	6.43	0.02647
GO:1902533	positive regulation of intracellular sig...	23	11	6.43	0.02647
GO:0032879	regulation of localization	47	19	13.14	0.02732
GO:0031323	regulation of cellular metabolic process	104	36	29.07	0.02862
GO:0071702	organic substance transport	41	17	11.46	0.02881
GO:0010942	positive regulation of cell death	15	8	4.19	0.02881
GO:0043068	positive regulation of programmed cell d...	15	8	4.19	0.02881
GO:0045597	positive regulation of cell differentiat...	15	8	4.19	0.02881
GO:0044265	cellular macromolecule catabolic process	29	13	8.1	0.02891
GO:0016049	cell growth	10	6	2.79	0.03075
GO:2001242	regulation of intrinsic apoptotic signal...	10	6	2.79	0.03075
GO:0072594	establishment of protein localization to...	18	9	5.03	0.03296
GO:0009966	regulation of signal transduction	51	20	14.25	0.03367
GO:0019538	protein metabolic process	105	36	29.34	0.03454
GO:0051172	negative regulation of nitrogen compound...	48	19	13.41	0.03506
GO:0033993	response to lipid	21	10	5.87	0.03587
GO:0001817	regulation of cytokine production	13	7	3.63	0.03897
GO:0006605	protein targeting	13	7	3.63	0.03897
GO:0072657	protein localization to membrane	13	7	3.63	0.03897
GO:0071705	nitrogen compound transport	36	15	10.06	0.03909
GO:0001558	regulation of cell growth	8	5	2.24	0.04058
GO:0006986	response to unfolded protein	8	5	2.24	0.04058
GO:0008544	epidermis development	8	5	2.24	0.04058
GO:0030856	regulation of epithelial cell differenti...	8	5	2.24	0.04058
GO:0048608	reproductive structure development	8	5	2.24	0.04058
GO:0051129	negative regulation of cellular componen...	8	5	2.24	0.04058
GO:0051346	negative regulation of hydrolase activit...	8	5	2.24	0.04058
GO:0051348	negative regulation of transferase activ...	8	5	2.24	0.04058
GO:0051604	protein maturation	8	5	2.24	0.04058
GO:0061458	reproductive system development	8	5	2.24	0.04058
GO:0072503	cellular divalent inorganic cation homeo...	8	5	2.24	0.04058
GO:0072507	divalent inorganic cation homeostasis	8	5	2.24	0.04058
GO:0080090	regulation of primary metabolic process	99	34	27.67	0.0418
GO:0031324	negative regulation of cellular metaboli...	52	20	14.53	0.04243
GO:0022603	regulation of anatomical structure morph...	16	8	4.47	0.04468
GO:0008104	protein localization	46	18	12.86	0.04622
GO:1901564	organonitrogen compound metabolic proces...	121	40	33.82	0.04638
GO:0010562	positive regulation of phosphorus metabo...	19	9	5.31	0.0485
GO:0010628	positive regulation of gene expression	19	9	5.31	0.0485
GO:0045937	positive regulation of phosphate metabol...	19	9	5.31	0.0485
GO:1901701	cellular response to oxygen-containing c...	19	9	5.31	0.0485
GO:0006886	intracellular protein transport	22	10	6.15	0.05088
GO:0048585	negative regulation of response to stimu...	34	14	9.5	0.05184
GO:0015833	peptide transport	31	13	8.66	0.05249
GO:0042886	amide transport	31	13	8.66	0.05249
GO:0015031	protein transport	28	12	7.83	0.05265
GO:0010563	negative regulation of phosphorus metabo...	11	6	3.07	0.05274
GO:0045596	negative regulation of cell differentiat...	11	6	3.07	0.05274
GO:0045936	negative regulation of phosphate metabol...	11	6	3.07	0.05274
GO:0050776	regulation of immune response	11	6	3.07	0.05274
GO:0050801	ion homeostasis	11	6	3.07	0.05274
GO:0001649	osteoblast differentiation	6	4	1.68	0.05296
GO:0002250	adaptive immune response	6	4	1.68	0.05296
GO:0002576	platelet degranulation	6	4	1.68	0.05296
GO:0002697	regulation of immune effector process	6	4	1.68	0.05296
GO:0006469	negative regulation of protein kinase ac...	6	4	1.68	0.05296
GO:0009913	epidermal cell differentiation	6	4	1.68	0.05296
GO:0010466	negative regulation of peptidase activit...	6	4	1.68	0.05296
GO:0016485	protein processing	6	4	1.68	0.05296
GO:0031098	stress-activated protein kinase signalin...	6	4	1.68	0.05296
GO:0033209	tumor necrosis factor-mediated signaling...	6	4	1.68	0.05296
GO:0045071	negative regulation of viral genome repl...	6	4	1.68	0.05296
GO:0045727	positive regulation of translation	6	4	1.68	0.05296
GO:0045766	positive regulation of angiogenesis	6	4	1.68	0.05296
GO:0051216	cartilage development	6	4	1.68	0.05296
GO:0051403	stress-activated MAPK cascade	6	4	1.68	0.05296
GO:0051607	defense response to virus	6	4	1.68	0.05296
GO:0051960	regulation of nervous system development	6	4	1.68	0.05296
GO:0061448	connective tissue development	6	4	1.68	0.05296
GO:0070661	leukocyte proliferation	6	4	1.68	0.05296
GO:0140546	defense response to symbiont	6	4	1.68	0.05296
GO:1904018	positive regulation of vasculature devel...	6	4	1.68	0.05296
GO:2001235	positive regulation of apoptotic signali...	6	4	1.68	0.05296
GO:0006811	ion transport	50	19	13.97	0.05541
GO:0065009	regulation of molecular function	50	19	13.97	0.05541
GO:0048513	animal organ development	60	22	16.77	0.05818
GO:0044260	cellular macromolecule metabolic process	126	41	35.21	0.05825
GO:1901566	organonitrogen compound biosynthetic pro...	44	17	12.3	0.06041
GO:0009617	response to bacterium	14	7	3.91	0.06059
GO:0043065	positive regulation of apoptotic process	14	7	3.91	0.06059
GO:0071396	cellular response to lipid	14	7	3.91	0.06059
GO:0050790	regulation of catalytic activity	41	16	11.46	0.06273
GO:0034613	cellular protein localization	38	15	10.62	0.06487
GO:0009894	regulation of catabolic process	20	9	5.59	0.0683
GO:0030855	epithelial cell differentiation	20	9	5.59	0.0683
GO:0045184	establishment of protein localization	29	12	8.1	0.06941
GO:0051336	regulation of hydrolase activity	23	10	6.43	0.06965
GO:0019220	regulation of phosphate metabolic proces...	26	11	7.27	0.06993
GO:0051174	regulation of phosphorus metabolic proce...	26	11	7.27	0.06993
GO:0072359	circulatory system development	26	11	7.27	0.06993
GO:0001503	ossification	9	5	2.52	0.07156
GO:0006875	cellular metal ion homeostasis	9	5	2.52	0.07156
GO:0045861	negative regulation of proteolysis	9	5	2.52	0.07156
GO:0048589	developmental growth	9	5	2.52	0.07156
GO:0050673	epithelial cell proliferation	9	5	2.52	0.07156
GO:0055065	metal ion homeostasis	9	5	2.52	0.07156
GO:0060284	regulation of cell development	9	5	2.52	0.07156
GO:0060326	cell chemotaxis	9	5	2.52	0.07156
GO:1903311	regulation of mRNA metabolic process	9	5	2.52	0.07156
GO:0048523	negative regulation of cellular process	85	29	23.76	0.07475
GO:0033554	cellular response to stress	42	16	11.74	0.07828
GO:0007166	cell surface receptor signaling pathway	55	20	15.37	0.07893
GO:0006928	movement of cell or subcellular componen...	39	15	10.9	0.08141
GO:0002684	positive regulation of immune system pro...	12	6	3.35	0.08233
GO:0051235	maintenance of location	12	6	3.35	0.08233
GO:0090150	establishment of protein localization to...	12	6	3.35	0.08233
GO:0040011	locomotion	36	14	10.06	0.08436
GO:0009891	positive regulation of biosynthetic proc...	33	13	9.22	0.08705
GO:0010557	positive regulation of macromolecule bio...	33	13	9.22	0.08705
GO:0031328	positive regulation of cellular biosynth...	33	13	9.22	0.08705
GO:0033365	protein localization to organelle	33	13	9.22	0.08705
GO:0000165	MAPK cascade	15	7	4.19	0.0884
GO:0046483	heterocycle metabolic process	93	31	25.99	0.0886
GO:0031326	regulation of cellular biosynthetic proc...	69	24	19.28	0.08902
GO:0031399	regulation of protein modification proce...	30	12	8.38	0.08939
GO:0051128	regulation of cellular component organiz...	30	12	8.38	0.08939
GO:0001568	blood vessel development	18	8	5.03	0.0915
GO:0001934	positive regulation of protein phosphory...	18	8	5.03	0.0915
GO:0001944	vasculature development	18	8	5.03	0.0915
GO:0042327	positive regulation of phosphorylation	18	8	5.03	0.0915
GO:0048646	anatomical structure formation involved ...	24	10	6.71	0.09241
GO:0035239	tube morphogenesis	21	9	5.87	0.09263
GO:0001818	negative regulation of cytokine producti...	7	4	1.96	0.09764
GO:0002683	negative regulation of immune system pro...	7	4	1.96	0.09764
GO:0006970	response to osmotic stress	7	4	1.96	0.09764
GO:0019079	viral genome replication	7	4	1.96	0.09764
GO:0030155	regulation of cell adhesion	7	4	1.96	0.09764
GO:0033673	negative regulation of kinase activity	7	4	1.96	0.09764
GO:0043588	skin development	7	4	1.96	0.09764
GO:0045069	regulation of viral genome replication	7	4	1.96	0.09764
GO:0009889	regulation of biosynthetic process	70	24	19.56	0.10492
GO:0009059	macromolecule biosynthetic process	84	28	23.48	0.10989
GO:0034645	cellular macromolecule biosynthetic proc...	84	28	23.48	0.10989
GO:0090304	nucleic acid metabolic process	84	28	23.48	0.10989
GO:0001894	tissue homeostasis	10	5	2.79	0.11238
GO:0002237	response to molecule of bacterial origin	10	5	2.79	0.11238
GO:0006873	cellular ion homeostasis	10	5	2.79	0.11238
GO:0009615	response to virus	10	5	2.79	0.11238
GO:0030003	cellular cation homeostasis	10	5	2.79	0.11238
GO:0032496	response to lipopolysaccharide	10	5	2.79	0.11238
GO:0035966	response to topologically incorrect prot...	10	5	2.79	0.11238
GO:0045765	regulation of angiogenesis	10	5	2.79	0.11238
GO:0051493	regulation of cytoskeleton organization	10	5	2.79	0.11238
GO:0051651	maintenance of location in cell	10	5	2.79	0.11238
GO:0055080	cation homeostasis	10	5	2.79	0.11238
GO:0060249	anatomical structure homeostasis	10	5	2.79	0.11238
GO:0098771	inorganic ion homeostasis	10	5	2.79	0.11238
GO:1901342	regulation of vasculature development	10	5	2.79	0.11238
GO:0016070	RNA metabolic process	81	27	22.64	0.11753
GO:1901360	organic cyclic compound metabolic proces...	95	31	26.55	0.11911
GO:0048545	response to steroid hormone	13	6	3.63	0.1195
GO:0001932	regulation of protein phosphorylation	22	9	6.15	0.12154
GO:0031401	positive regulation of protein modificat...	22	9	6.15	0.12154
GO:0008285	negative regulation of cell population p...	16	7	4.47	0.12241
GO:0048514	blood vessel morphogenesis	16	7	4.47	0.12241
GO:0031329	regulation of cellular catabolic process	19	8	5.31	0.12278
GO:0010556	regulation of macromolecule biosynthetic...	68	23	19	0.13039
GO:2000112	regulation of cellular macromolecule bio...	68	23	19	0.13039
GO:0016477	cell migration	35	13	9.78	0.13372
GO:0046907	intracellular transport	35	13	9.78	0.13372
GO:0048870	cell motility	35	13	9.78	0.13372
GO:0051674	localization of cell	35	13	9.78	0.13372
GO:0001763	morphogenesis of a branching structure	5	3	1.4	0.13463
GO:0002460	adaptive immune response based on somati...	5	3	1.4	0.13463
GO:0006979	response to oxidative stress	5	3	1.4	0.13463
GO:0017148	negative regulation of translation	5	3	1.4	0.13463
GO:0031214	biomineral tissue development	5	3	1.4	0.13463
GO:0032640	tumor necrosis factor production	5	3	1.4	0.13463
GO:0032680	regulation of tumor necrosis factor prod...	5	3	1.4	0.13463
GO:0032943	mononuclear cell proliferation	5	3	1.4	0.13463
GO:0042445	hormone metabolic process	5	3	1.4	0.13463
GO:0045927	positive regulation of growth	5	3	1.4	0.13463
GO:0046651	lymphocyte proliferation	5	3	1.4	0.13463
GO:0048732	gland development	5	3	1.4	0.13463
GO:0050767	regulation of neurogenesis	5	3	1.4	0.13463
GO:0050921	positive regulation of chemotaxis	5	3	1.4	0.13463
GO:0051091	positive regulation of DNA-binding trans...	5	3	1.4	0.13463
GO:0051881	regulation of mitochondrial membrane pot...	5	3	1.4	0.13463
GO:0052126	movement in host environment	5	3	1.4	0.13463
GO:0061138	morphogenesis of a branching epithelium	5	3	1.4	0.13463
GO:0070371	ERK1 and ERK2 cascade	5	3	1.4	0.13463
GO:0071706	tumor necrosis factor superfamily cytoki...	5	3	1.4	0.13463
GO:0110148	biomineralization	5	3	1.4	0.13463
GO:1901654	response to ketone	5	3	1.4	0.13463
GO:1903555	regulation of tumor necrosis factor supe...	5	3	1.4	0.13463
GO:2001244	positive regulation of intrinsic apoptot...	5	3	1.4	0.13463
GO:0006139	nucleobase-containing compound metabolic...	89	29	24.87	0.13679
GO:0044271	cellular nitrogen compound biosynthetic ...	89	29	24.87	0.13679
GO:0009719	response to endogenous stimulus	29	11	8.1	0.1448
GO:0006725	cellular aromatic compound metabolic pro...	93	30	25.99	0.14645
GO:0035295	tube development	26	10	7.27	0.15004
GO:0051270	regulation of cellular component movemen...	26	10	7.27	0.15004
GO:0001933	negative regulation of protein phosphory...	8	4	2.24	0.1547
GO:0007568	aging	8	4	2.24	0.1547
GO:0010001	glial cell differentiation	8	4	2.24	0.1547
GO:0010950	positive regulation of endopeptidase act...	8	4	2.24	0.1547
GO:0019216	regulation of lipid metabolic process	8	4	2.24	0.1547
GO:0030595	leukocyte chemotaxis	8	4	2.24	0.1547
GO:0032102	negative regulation of response to exter...	8	4	2.24	0.1547
GO:0043280	positive regulation of cysteine-type end...	8	4	2.24	0.1547
GO:0043281	regulation of cysteine-type endopeptidas...	8	4	2.24	0.1547
GO:0071496	cellular response to external stimulus	8	4	2.24	0.1547
GO:0097529	myeloid leukocyte migration	8	4	2.24	0.1547
GO:2000116	regulation of cysteine-type endopeptidas...	8	4	2.24	0.1547
GO:2001056	positive regulation of cysteine-type end...	8	4	2.24	0.1547
GO:0051049	regulation of transport	20	8	5.59	0.15909
GO:0007169	transmembrane receptor protein tyrosine ...	11	5	3.07	0.16208
GO:0019725	cellular homeostasis	11	5	3.07	0.16208
GO:0042063	gliogenesis	11	5	3.07	0.16208
GO:0043270	positive regulation of ion transport	11	5	3.07	0.16208
GO:0043903	regulation of biological process involve...	11	5	3.07	0.16208
GO:0048871	multicellular organismal homeostasis	11	5	3.07	0.16208
GO:0050792	regulation of viral process	11	5	3.07	0.16208
GO:0051050	positive regulation of transport	11	5	3.07	0.16208
GO:0055082	cellular chemical homeostasis	11	5	3.07	0.16208
GO:0010243	response to organonitrogen compound	17	7	4.75	0.16225
GO:0051338	regulation of transferase activity	17	7	4.75	0.16225
GO:0001525	angiogenesis	14	6	3.91	0.16368
GO:0051254	positive regulation of RNA metabolic pro...	30	11	8.38	0.17688
GO:0060429	epithelium development	30	11	8.38	0.17688
GO:0006508	proteolysis	40	14	11.18	0.18304
GO:0034641	cellular nitrogen compound metabolic pro...	109	34	30.46	0.18523
GO:0040012	regulation of locomotion	24	9	6.71	0.19238
GO:0042325	regulation of phosphorylation	24	9	6.71	0.19238
GO:2000145	regulation of cell motility	24	9	6.71	0.19238
GO:0045935	positive regulation of nucleobase-contai...	34	12	9.5	0.20212
GO:0007010	cytoskeleton organization	18	7	5.03	0.20728
GO:0080135	regulation of cellular response to stres...	18	7	5.03	0.20728
GO:1901698	response to nitrogen compound	18	7	5.03	0.20728
GO:0009058	biosynthetic process	103	32	28.79	0.21071
GO:0048468	cell development	31	11	8.66	0.21219
GO:0045859	regulation of protein kinase activity	15	6	4.19	0.21387
GO:0070848	response to growth factor	15	6	4.19	0.21387
GO:0071363	cellular response to growth factor stimu...	15	6	4.19	0.21387
GO:0001819	positive regulation of cytokine producti...	6	3	1.68	0.21631
GO:0002221	pattern recognition receptor signaling p...	6	3	1.68	0.21631
GO:0002224	toll-like receptor signaling pathway	6	3	1.68	0.21631
GO:0006874	cellular calcium ion homeostasis	6	3	1.68	0.21631
GO:0006919	activation of cysteine-type endopeptidas...	6	3	1.68	0.21631
GO:0007159	leukocyte cell-cell adhesion	6	3	1.68	0.21631
GO:0007204	positive regulation of cytosolic calcium...	6	3	1.68	0.21631
GO:0010506	regulation of autophagy	6	3	1.68	0.21631
GO:0010631	epithelial cell migration	6	3	1.68	0.21631
GO:0034249	negative regulation of cellular amide me...	6	3	1.68	0.21631
GO:0034620	cellular response to unfolded protein	6	3	1.68	0.21631
GO:0043393	regulation of protein binding	6	3	1.68	0.21631
GO:0044706	multi-multicellular organism process	6	3	1.68	0.21631
GO:0045185	maintenance of protein location	6	3	1.68	0.21631
GO:0050920	regulation of chemotaxis	6	3	1.68	0.21631
GO:0051100	negative regulation of binding	6	3	1.68	0.21631
GO:0051384	response to glucocorticoid	6	3	1.68	0.21631
GO:0051480	regulation of cytosolic calcium ion conc...	6	3	1.68	0.21631
GO:0051701	biological process involved in interacti...	6	3	1.68	0.21631
GO:0055074	calcium ion homeostasis	6	3	1.68	0.21631
GO:0060537	muscle tissue development	6	3	1.68	0.21631
GO:0090130	tissue migration	6	3	1.68	0.21631
GO:0090132	epithelium migration	6	3	1.68	0.21631
GO:1903793	positive regulation of anion transport	6	3	1.68	0.21631
GO:2001243	negative regulation of intrinsic apoptot...	6	3	1.68	0.21631
GO:0003006	developmental process involved in reprod...	12	5	3.35	0.21904
GO:0009991	response to extracellular stimulus	12	5	3.35	0.21904
GO:0001667	ameboidal-type cell migration	9	4	2.52	0.22122
GO:0001701	in utero embryonic development	9	4	2.52	0.22122
GO:0010035	response to inorganic substance	9	4	2.52	0.22122
GO:0010817	regulation of hormone levels	9	4	2.52	0.22122
GO:0010952	positive regulation of peptidase activit...	9	4	2.52	0.22122
GO:0042326	negative regulation of phosphorylation	9	4	2.52	0.22122
GO:0051098	regulation of binding	9	4	2.52	0.22122
GO:1903900	regulation of viral life cycle	9	4	2.52	0.22122
GO:0044093	positive regulation of molecular functio...	25	9	6.99	0.23352
GO:0009653	anatomical structure morphogenesis	45	15	12.58	0.23555
GO:0009725	response to hormone	22	8	6.15	0.24482
GO:0044249	cellular biosynthetic process	101	31	28.23	0.24975
GO:0014070	response to organic cyclic compound	19	7	5.31	0.25657
GO:0030198	extracellular matrix organization	16	6	4.47	0.26874
GO:0043062	extracellular structure organization	16	6	4.47	0.26874
GO:0043549	regulation of kinase activity	16	6	4.47	0.26874
GO:0045229	external encapsulating structure organiz...	16	6	4.47	0.26874
GO:0048878	chemical homeostasis	16	6	4.47	0.26874
GO:0051272	positive regulation of cellular componen...	16	6	4.47	0.26874
GO:1901576	organic substance biosynthetic process	102	31	28.51	0.27695
GO:0009968	negative regulation of signal transducti...	26	9	7.27	0.27772
GO:0006914	autophagy	13	5	3.63	0.28125
GO:0030182	neuron differentiation	13	5	3.63	0.28125
GO:0061919	process utilizing autophagic mechanism	13	5	3.63	0.28125
GO:0043170	macromolecule metabolic process	149	44	41.64	0.28471
GO:0030334	regulation of cell migration	23	8	6.43	0.29279
GO:0043085	positive regulation of catalytic activit...	23	8	6.43	0.29279
GO:0007017	microtubule-based process	10	4	2.79	0.29377
GO:0019058	viral life cycle	10	4	2.79	0.29377
GO:0043410	positive regulation of MAPK cascade	10	4	2.79	0.29377
GO:0045862	positive regulation of proteolysis	10	4	2.79	0.29377
GO:0051090	regulation of DNA-binding transcription ...	10	4	2.79	0.29377
GO:0061061	muscle structure development	10	4	2.79	0.29377
GO:0071900	regulation of protein serine/threonine k...	10	4	2.79	0.29377
GO:1901652	response to peptide	10	4	2.79	0.29377
GO:0006869	lipid transport	7	3	1.96	0.30531
GO:0008630	intrinsic apoptotic signaling pathway in...	7	3	1.96	0.30531
GO:0009896	positive regulation of catabolic process	7	3	1.96	0.30531
GO:0010256	endomembrane system organization	7	3	1.96	0.30531
GO:0016050	vesicle organization	7	3	1.96	0.30531
GO:0031175	neuron projection development	7	3	1.96	0.30531
GO:0031960	response to corticosteroid	7	3	1.96	0.30531
GO:0032535	regulation of cellular component size	7	3	1.96	0.30531
GO:0034470	ncRNA processing	7	3	1.96	0.30531
GO:0034660	ncRNA metabolic process	7	3	1.96	0.30531
GO:0038061	NIK/NF-kappaB signaling	7	3	1.96	0.30531
GO:0042391	regulation of membrane potential	7	3	1.96	0.30531
GO:0051046	regulation of secretion	7	3	1.96	0.30531
GO:0071383	cellular response to steroid hormone sti...	7	3	1.96	0.30531
GO:2001234	negative regulation of apoptotic signali...	7	3	1.96	0.30531
GO:0009890	negative regulation of biosynthetic proc...	30	10	8.38	0.30699
GO:0031327	negative regulation of cellular biosynth...	30	10	8.38	0.30699
GO:0003008	system process	20	7	5.59	0.30906
GO:0006464	cellular protein modification process	61	19	17.05	0.31132
GO:0036211	protein modification process	61	19	17.05	0.31132
GO:0010648	negative regulation of cell communicatio...	27	9	7.55	0.32426
GO:0023057	negative regulation of signaling	27	9	7.55	0.32426
GO:0045893	positive regulation of transcription, DN...	27	9	7.55	0.32426
GO:1902680	positive regulation of RNA biosynthetic ...	27	9	7.55	0.32426
GO:1903508	positive regulation of nucleic acid-temp...	27	9	7.55	0.32426
GO:0043269	regulation of ion transport	17	6	4.75	0.32683
GO:0048598	embryonic morphogenesis	17	6	4.75	0.32683
GO:0051252	regulation of RNA metabolic process	65	20	18.17	0.32858
GO:0006807	nitrogen compound metabolic process	158	46	44.16	0.33732
GO:0018130	heterocycle biosynthetic process	69	21	19.28	0.34531
GO:0006396	RNA processing	14	5	3.91	0.34656
GO:0007507	heart development	14	5	3.91	0.34656
GO:0009792	embryo development ending in birth or eg...	14	5	3.91	0.34656
GO:0043009	chordate embryonic development	14	5	3.91	0.34656
GO:0051345	positive regulation of hydrolase activit...	14	5	3.91	0.34656
GO:0006996	organelle organization	59	18	16.49	0.36289
GO:0000003	reproduction	21	7	5.87	0.36359
GO:0022414	reproductive process	21	7	5.87	0.36359
GO:0001501	skeletal system development	11	4	3.07	0.36903
GO:0009895	negative regulation of catabolic process	11	4	3.07	0.36903
GO:0031330	negative regulation of cellular cataboli...	11	4	3.07	0.36903
GO:0031667	response to nutrient levels	11	4	3.07	0.36903
GO:0033674	positive regulation of kinase activity	11	4	3.07	0.36903
GO:0045860	positive regulation of protein kinase ac...	11	4	3.07	0.36903
GO:0050900	leukocyte migration	11	4	3.07	0.36903
GO:0051347	positive regulation of transferase activ...	11	4	3.07	0.36903
GO:1902532	negative regulation of intracellular sig...	11	4	3.07	0.36903
GO:0006468	protein phosphorylation	28	9	7.83	0.37239
GO:1901362	organic cyclic compound biosynthetic pro...	70	21	19.56	0.37922
GO:0043412	macromolecule modification	63	19	17.61	0.38048
GO:0033043	regulation of organelle organization	18	6	5.03	0.3866
GO:0002064	epithelial cell development	8	3	2.24	0.39567
GO:0010876	lipid localization	8	3	2.24	0.39567
GO:0034504	protein localization to nucleus	8	3	2.24	0.39567
GO:0035967	cellular response to topologically incor...	8	3	2.24	0.39567
GO:0048568	embryonic organ development	8	3	2.24	0.39567
GO:0050778	positive regulation of immune response	8	3	2.24	0.39567
GO:0071559	response to transforming growth factor b...	8	3	2.24	0.39567
GO:0071560	cellular response to transforming growth...	8	3	2.24	0.39567
GO:0019219	regulation of nucleobase-containing comp...	67	20	18.72	0.39744
GO:0030335	positive regulation of cell migration	15	5	4.19	0.41291
GO:0040017	positive regulation of locomotion	15	5	4.19	0.41291
GO:2000147	positive regulation of cell motility	15	5	4.19	0.41291
GO:0071495	cellular response to endogenous stimulus	22	7	6.15	0.41902
GO:0010558	negative regulation of macromolecule bio...	29	9	8.1	0.42133
GO:2000113	negative regulation of cellular macromol...	29	9	8.1	0.42133
GO:0001959	regulation of cytokine-mediated signalin...	5	2	1.4	0.42972
GO:0002831	regulation of response to biotic stimulu...	5	2	1.4	0.42972
GO:0006816	calcium ion transport	5	2	1.4	0.42972
GO:0007283	spermatogenesis	5	2	1.4	0.42972
GO:0007584	response to nutrient	5	2	1.4	0.42972
GO:0009411	response to UV	5	2	1.4	0.42972
GO:0009914	hormone transport	5	2	1.4	0.42972
GO:0010959	regulation of metal ion transport	5	2	1.4	0.42972
GO:0014065	phosphatidylinositol 3-kinase signaling	5	2	1.4	0.42972
GO:0014706	striated muscle tissue development	5	2	1.4	0.42972
GO:0019932	second-messenger-mediated signaling	5	2	1.4	0.42972
GO:0021782	glial cell development	5	2	1.4	0.42972
GO:0022407	regulation of cell-cell adhesion	5	2	1.4	0.42972
GO:0030178	negative regulation of Wnt signaling pat...	5	2	1.4	0.42972
GO:0030522	intracellular receptor signaling pathway	5	2	1.4	0.42972
GO:0030968	endoplasmic reticulum unfolded protein r...	5	2	1.4	0.42972
GO:0031396	regulation of protein ubiquitination	5	2	1.4	0.42972
GO:0032147	activation of protein kinase activity	5	2	1.4	0.42972
GO:0032507	maintenance of protein location in cell	5	2	1.4	0.42972
GO:0032869	cellular response to insulin stimulus	5	2	1.4	0.42972
GO:0034644	cellular response to UV	5	2	1.4	0.42972
GO:0035107	appendage morphogenesis	5	2	1.4	0.42972
GO:0035108	limb morphogenesis	5	2	1.4	0.42972
GO:0042493	response to drug	5	2	1.4	0.42972
GO:0048015	phosphatidylinositol-mediated signaling	5	2	1.4	0.42972
GO:0048017	inositol lipid-mediated signaling	5	2	1.4	0.42972
GO:0048232	male gamete generation	5	2	1.4	0.42972
GO:0050730	regulation of peptidyl-tyrosine phosphor...	5	2	1.4	0.42972
GO:0050821	protein stabilization	5	2	1.4	0.42972
GO:0051051	negative regulation of transport	5	2	1.4	0.42972
GO:0051052	regulation of DNA metabolic process	5	2	1.4	0.42972
GO:0051640	organelle localization	5	2	1.4	0.42972
GO:0060348	bone development	5	2	1.4	0.42972
GO:0060759	regulation of response to cytokine stimu...	5	2	1.4	0.42972
GO:0072331	signal transduction by p53 class mediato...	5	2	1.4	0.42972
GO:0090090	negative regulation of canonical Wnt sig...	5	2	1.4	0.42972
GO:0090305	nucleic acid phosphodiester bond hydroly...	5	2	1.4	0.42972
GO:0097530	granulocyte migration	5	2	1.4	0.42972
GO:1901136	carbohydrate derivative catabolic proces...	5	2	1.4	0.42972
GO:1901222	regulation of NIK/NF-kappaB signaling	5	2	1.4	0.42972
GO:1901605	alpha-amino acid metabolic process	5	2	1.4	0.42972
GO:1903530	regulation of secretion by cell	5	2	1.4	0.42972
GO:1990266	neutrophil migration	5	2	1.4	0.42972
GO:0006351	transcription, DNA-templated	61	18	17.05	0.43578
GO:0032774	RNA biosynthetic process	61	18	17.05	0.43578
GO:0097659	nucleic acid-templated transcription	61	18	17.05	0.43578
GO:0009987	cellular process	219	62	61.21	0.43604
GO:0043408	regulation of MAPK cascade	12	4	3.35	0.44403
GO:0044070	regulation of anion transport	12	4	3.35	0.44403
GO:0009790	embryo development	26	8	7.27	0.44643
GO:0007267	cell-cell signaling	19	6	5.31	0.44661
GO:0022008	neurogenesis	19	6	5.31	0.44661
GO:0045944	positive regulation of transcription by ...	19	6	5.31	0.44661
GO:0006355	regulation of transcription, DNA-templat...	58	17	16.21	0.456
GO:1903506	regulation of nucleic acid-templated tra...	58	17	16.21	0.456
GO:2001141	regulation of RNA biosynthetic process	58	17	16.21	0.456
GO:0019438	aromatic compound biosynthetic process	69	20	19.28	0.46862
GO:0007167	enzyme linked receptor protein signaling...	16	5	4.47	0.47844
GO:0030030	cell projection organization	16	5	4.47	0.47844
GO:0048699	generation of neurons	16	5	4.47	0.47844
GO:0120036	plasma membrane bounded cell projection ...	16	5	4.47	0.47844
GO:0006457	protein folding	9	3	2.52	0.4829
GO:0030036	actin cytoskeleton organization	9	3	2.52	0.4829
GO:0030336	negative regulation of cell migration	9	3	2.52	0.4829
GO:0040013	negative regulation of locomotion	9	3	2.52	0.4829
GO:0043434	response to peptide hormone	9	3	2.52	0.4829
GO:0045786	negative regulation of cell cycle	9	3	2.52	0.4829
GO:0048666	neuron development	9	3	2.52	0.4829
GO:0051271	negative regulation of cellular componen...	9	3	2.52	0.4829
GO:0090066	regulation of anatomical structure size	9	3	2.52	0.4829
GO:2000146	negative regulation of cell motility	9	3	2.52	0.4829
GO:0006357	regulation of transcription by RNA polym...	41	12	11.46	0.48632
GO:0034654	nucleobase-containing compound biosynthe...	66	19	18.45	0.48885
GO:0051704	multi-organism process	20	6	5.59	0.50557
GO:0044237	cellular metabolic process	163	46	45.55	0.51115
GO:0032870	cellular response to hormone stimulus	13	4	3.63	0.51638
GO:0071407	cellular response to organic cyclic comp...	13	4	3.63	0.51638
GO:0002253	activation of immune response	6	2	1.68	0.53642
GO:0006333	chromatin assembly or disassembly	6	2	1.68	0.53642
GO:0006352	DNA-templated transcription, initiation	6	2	1.68	0.53642
GO:0006364	rRNA processing	6	2	1.68	0.53642
GO:0006367	transcription initiation from RNA polyme...	6	2	1.68	0.53642
GO:0006520	cellular amino acid metabolic process	6	2	1.68	0.53642
GO:0007517	muscle organ development	6	2	1.68	0.53642
GO:0016072	rRNA metabolic process	6	2	1.68	0.53642
GO:0016311	dephosphorylation	6	2	1.68	0.53642
GO:0018108	peptidyl-tyrosine phosphorylation	6	2	1.68	0.53642
GO:0018212	peptidyl-tyrosine modification	6	2	1.68	0.53642
GO:0030001	metal ion transport	6	2	1.68	0.53642
GO:0031331	positive regulation of cellular cataboli...	6	2	1.68	0.53642
GO:0031344	regulation of cell projection organizati...	6	2	1.68	0.53642
GO:0032868	response to insulin	6	2	1.68	0.53642
GO:0032956	regulation of actin cytoskeleton organiz...	6	2	1.68	0.53642
GO:0042176	regulation of protein catabolic process	6	2	1.68	0.53642
GO:0043405	regulation of MAP kinase activity	6	2	1.68	0.53642
GO:0043406	positive regulation of MAP kinase activi...	6	2	1.68	0.53642
GO:0045930	negative regulation of mitotic cell cycl...	6	2	1.68	0.53642
GO:0048736	appendage development	6	2	1.68	0.53642
GO:0051495	positive regulation of cytoskeleton orga...	6	2	1.68	0.53642
GO:0060173	limb development	6	2	1.68	0.53642
GO:0070482	response to oxygen levels	6	2	1.68	0.53642
GO:0071103	DNA conformation change	6	2	1.68	0.53642
GO:0071478	cellular response to radiation	6	2	1.68	0.53642
GO:0071482	cellular response to light stimulus	6	2	1.68	0.53642
GO:0090596	sensory organ morphogenesis	6	2	1.68	0.53642
GO:0097191	extrinsic apoptotic signaling pathway	6	2	1.68	0.53642
GO:0120035	regulation of plasma membrane bounded ce...	6	2	1.68	0.53642
GO:1901988	negative regulation of cell cycle phase ...	6	2	1.68	0.53642
GO:1901991	negative regulation of mitotic cell cycl...	6	2	1.68	0.53642
GO:1902903	regulation of supramolecular fiber organ...	6	2	1.68	0.53642
GO:1902905	positive regulation of supramolecular fi...	6	2	1.68	0.53642
GO:1903320	regulation of protein modification by sm...	6	2	1.68	0.53642
GO:0044703	multi-organism reproductive process	17	5	4.75	0.54161
GO:0051130	positive regulation of cellular componen...	17	5	4.75	0.54161
GO:0016043	cellular component organization	93	26	25.99	0.5569
GO:0002009	morphogenesis of an epithelium	10	3	2.79	0.56396
GO:0016567	protein ubiquitination	10	3	2.79	0.56396
GO:0030029	actin filament-based process	10	3	2.79	0.56396
GO:0071417	cellular response to organonitrogen comp...	10	3	2.79	0.56396
GO:0097435	supramolecular fiber organization	10	3	2.79	0.56396
GO:1901699	cellular response to nitrogen compound	10	3	2.79	0.56396
GO:1901990	regulation of mitotic cell cycle phase t...	10	3	2.79	0.56396
GO:0071704	organic substance metabolic process	168	47	46.95	0.56422
GO:0044238	primary metabolic process	161	45	45	0.56712
GO:0006366	transcription by RNA polymerase II	43	12	12.02	0.57057
GO:0071840	cellular component organization or bioge...	97	27	27.11	0.57069
GO:0006629	lipid metabolic process	25	7	6.99	0.5803
GO:0018193	peptidyl-amino acid modification	25	7	6.99	0.5803
GO:1901565	organonitrogen compound catabolic proces...	25	7	6.99	0.5803
GO:0006082	organic acid metabolic process	14	4	3.91	0.5843
GO:0019752	carboxylic acid metabolic process	14	4	3.91	0.5843
GO:0043436	oxoacid metabolic process	14	4	3.91	0.5843
GO:0044087	regulation of cellular component biogene...	14	4	3.91	0.5843
GO:0070647	protein modification by small protein co...	14	4	3.91	0.5843
GO:0007417	central nervous system development	18	5	5.03	0.60123
GO:0006397	mRNA processing	7	2	1.96	0.62887
GO:0009314	response to radiation	7	2	1.96	0.62887
GO:0009416	response to light stimulus	7	2	1.96	0.62887
GO:0009636	response to toxic substance	7	2	1.96	0.62887
GO:0010038	response to metal ion	7	2	1.96	0.62887
GO:0010948	negative regulation of cell cycle proces...	7	2	1.96	0.62887
GO:0030111	regulation of Wnt signaling pathway	7	2	1.96	0.62887
GO:0031647	regulation of protein stability	7	2	1.96	0.62887
GO:0032970	regulation of actin filament-based proce...	7	2	1.96	0.62887
GO:0042254	ribosome biogenesis	7	2	1.96	0.62887
GO:0050877	nervous system process	7	2	1.96	0.62887
GO:0060070	canonical Wnt signaling pathway	7	2	1.96	0.62887
GO:0060828	regulation of canonical Wnt signaling pa...	7	2	1.96	0.62887
GO:0071375	cellular response to peptide hormone sti...	7	2	1.96	0.62887
GO:1901653	cellular response to peptide	7	2	1.96	0.62887
GO:0045934	negative regulation of nucleobase-contai...	26	7	7.27	0.62962
GO:0006259	DNA metabolic process	11	3	3.07	0.63706
GO:0007346	regulation of mitotic cell cycle	11	3	3.07	0.63706
GO:0022411	cellular component disassembly	11	3	3.07	0.63706
GO:0032446	protein modification by small protein co...	11	3	3.07	0.63706
GO:0044089	positive regulation of cellular componen...	11	3	3.07	0.63706
GO:0070925	organelle assembly	11	3	3.07	0.63706
GO:1901987	regulation of cell cycle phase transitio...	11	3	3.07	0.63706
GO:0000122	negative regulation of transcription by ...	15	4	4.19	0.64663
GO:0007399	nervous system development	34	9	9.5	0.65394
GO:0016310	phosphorylation	34	9	9.5	0.65394
GO:0051726	regulation of cell cycle	23	6	6.43	0.66618
GO:0006793	phosphorus metabolic process	46	12	12.86	0.68626
GO:0006796	phosphate-containing compound metabolic ...	46	12	12.86	0.68626
GO:0044772	mitotic cell cycle phase transition	12	3	3.35	0.7014
GO:0060341	regulation of cellular localization	12	3	3.35	0.7014
GO:0006974	cellular response to DNA damage stimulus	16	4	4.47	0.70269
GO:0030163	protein catabolic process	16	4	4.47	0.70269
GO:0001654	eye development	8	2	2.24	0.7066
GO:0006338	chromatin remodeling	8	2	2.24	0.7066
GO:0006631	fatty acid metabolic process	8	2	2.24	0.7066
GO:0007186	G protein-coupled receptor signaling pat...	8	2	2.24	0.7066
GO:0016569	covalent chromatin modification	8	2	2.24	0.7066
GO:0016570	histone modification	8	2	2.24	0.7066
GO:0030031	cell projection assembly	8	2	2.24	0.7066
GO:0034762	regulation of transmembrane transport	8	2	2.24	0.7066
GO:0034765	regulation of ion transmembrane transpor...	8	2	2.24	0.7066
GO:0043010	camera-type eye development	8	2	2.24	0.7066
GO:0043254	regulation of protein-containing complex...	8	2	2.24	0.7066
GO:0048880	sensory system development	8	2	2.24	0.7066
GO:0071902	positive regulation of protein serine/th...	8	2	2.24	0.7066
GO:0098656	anion transmembrane transport	8	2	2.24	0.7066
GO:0120031	plasma membrane bounded cell projection ...	8	2	2.24	0.7066
GO:0150063	visual system development	8	2	2.24	0.7066
GO:0022402	cell cycle process	24	6	6.71	0.71215
GO:0065003	protein-containing complex assembly	24	6	6.71	0.71215
GO:0044770	cell cycle phase transition	13	3	3.63	0.7569
GO:0048609	multicellular organismal reproductive pr...	13	3	3.63	0.7569
GO:0048729	tissue morphogenesis	13	3	3.63	0.7569
GO:0061024	membrane organization	13	3	3.63	0.7569
GO:0007049	cell cycle	29	7	8.1	0.75711
GO:0008152	metabolic process	177	48	49.47	0.75758
GO:0007276	gamete generation	9	2	2.52	0.77052
GO:0016055	Wnt signaling pathway	9	2	2.52	0.77052
GO:0022613	ribonucleoprotein complex biogenesis	9	2	2.52	0.77052
GO:0034976	response to endoplasmic reticulum stress	9	2	2.52	0.77052
GO:0198738	cell-cell signaling by wnt	9	2	2.52	0.77052
GO:1905114	cell surface receptor signaling pathway ...	9	2	2.52	0.77052
GO:0043933	protein-containing complex subunit organ...	30	7	8.38	0.79209
GO:0010564	regulation of cell cycle process	18	4	5.03	0.79541
GO:0032504	multicellular organism reproduction	14	3	3.91	0.80398
GO:0044283	small molecule biosynthetic process	14	3	3.91	0.80398
GO:0001666	response to hypoxia	5	1	1.4	0.80912
GO:0001885	endothelial cell development	5	1	1.4	0.80912
GO:0002790	peptide secretion	5	1	1.4	0.80912
GO:0006575	cellular modified amino acid metabolic p...	5	1	1.4	0.80912
GO:0006692	prostanoid metabolic process	5	1	1.4	0.80912
GO:0006693	prostaglandin metabolic process	5	1	1.4	0.80912
GO:0006790	sulfur compound metabolic process	5	1	1.4	0.80912
GO:0007272	ensheathment of neurons	5	1	1.4	0.80912
GO:0008366	axon ensheathment	5	1	1.4	0.80912
GO:0015711	organic anion transport	5	1	1.4	0.80912
GO:0016042	lipid catabolic process	5	1	1.4	0.80912
GO:0016579	protein deubiquitination	5	1	1.4	0.80912
GO:0018215	protein phosphopantetheinylation	5	1	1.4	0.80912
GO:0021915	neural tube development	5	1	1.4	0.80912
GO:0032984	protein-containing complex disassembly	5	1	1.4	0.80912
GO:0032990	cell part morphogenesis	5	1	1.4	0.80912
GO:0033559	unsaturated fatty acid metabolic process	5	1	1.4	0.80912
GO:0034330	cell junction organization	5	1	1.4	0.80912
GO:0036293	response to decreased oxygen levels	5	1	1.4	0.80912
GO:0042177	negative regulation of protein catabolic...	5	1	1.4	0.80912
GO:0042552	myelination	5	1	1.4	0.80912
GO:0042692	muscle cell differentiation	5	1	1.4	0.80912
GO:0042770	signal transduction in response to DNA d...	5	1	1.4	0.80912
GO:0043433	negative regulation of DNA-binding trans...	5	1	1.4	0.80912
GO:0048562	embryonic organ morphogenesis	5	1	1.4	0.80912
GO:0062012	regulation of small molecule metabolic p...	5	1	1.4	0.80912
GO:0070646	protein modification by small protein re...	5	1	1.4	0.80912
GO:0071824	protein-DNA complex subunit organization	5	1	1.4	0.80912
GO:0072073	kidney epithelium development	5	1	1.4	0.80912
GO:0090257	regulation of muscle system process	5	1	1.4	0.80912
GO:1904062	regulation of cation transmembrane trans...	5	1	1.4	0.80912
GO:0007423	sensory organ development	10	2	2.79	0.82216
GO:0008610	lipid biosynthetic process	10	2	2.79	0.82216
GO:0019637	organophosphate metabolic process	10	2	2.79	0.82216
GO:0032787	monocarboxylic acid metabolic process	10	2	2.79	0.82216
GO:0044057	regulation of system process	10	2	2.79	0.82216
GO:0098660	inorganic ion transmembrane transport	10	2	2.79	0.82216
GO:0045892	negative regulation of transcription, DN...	23	5	6.43	0.82667
GO:1902679	negative regulation of RNA biosynthetic ...	23	5	6.43	0.82667
GO:1903507	negative regulation of nucleic acid-temp...	23	5	6.43	0.82667
GO:0055085	transmembrane transport	19	4	5.31	0.83247
GO:0006325	chromatin organization	15	3	4.19	0.84331
GO:0034622	cellular protein-containing complex asse...	15	3	4.19	0.84331
GO:0051253	negative regulation of RNA metabolic pro...	24	5	6.71	0.85681
GO:0007005	mitochondrion organization	11	2	3.07	0.86329
GO:0010638	positive regulation of organelle organiz...	11	2	3.07	0.86329
GO:0019953	sexual reproduction	11	2	3.07	0.86329
GO:0000226	microtubule cytoskeleton organization	6	1	1.68	0.86365
GO:0000904	cell morphogenesis involved in different...	6	1	1.68	0.86365
GO:0003007	heart morphogenesis	6	1	1.68	0.86365
GO:0003012	muscle system process	6	1	1.68	0.86365
GO:0003158	endothelium development	6	1	1.68	0.86365
GO:0006281	DNA repair	6	1	1.68	0.86365
GO:0006643	membrane lipid metabolic process	6	1	1.68	0.86365
GO:0006665	sphingolipid metabolic process	6	1	1.68	0.86365
GO:0006690	icosanoid metabolic process	6	1	1.68	0.86365
GO:0007015	actin filament organization	6	1	1.68	0.86365
GO:0007059	chromosome segregation	6	1	1.68	0.86365
GO:0008380	RNA splicing	6	1	1.68	0.86365
GO:0018205	peptidyl-lysine modification	6	1	1.68	0.86365
GO:0042476	odontogenesis	6	1	1.68	0.86365
GO:0045446	endothelial cell differentiation	6	1	1.68	0.86365
GO:0046034	ATP metabolic process	6	1	1.68	0.86365
GO:0046486	glycerolipid metabolic process	6	1	1.68	0.86365
GO:0048511	rhythmic process	6	1	1.68	0.86365
GO:0060562	epithelial tube morphogenesis	6	1	1.68	0.86365
GO:0070585	protein localization to mitochondrion	6	1	1.68	0.86365
GO:0070997	neuron death	6	1	1.68	0.86365
GO:0072655	establishment of protein localization to...	6	1	1.68	0.86365
GO:0090087	regulation of peptide transport	6	1	1.68	0.86365
GO:2000045	regulation of G1/S transition of mitotic...	6	1	1.68	0.86365
GO:2001020	regulation of response to DNA damage sti...	6	1	1.68	0.86365
GO:0022607	cellular component assembly	41	9	11.46	0.87346
GO:0000278	mitotic cell cycle	16	3	4.47	0.87576
GO:1903047	mitotic cell cycle process	16	3	4.47	0.87576
GO:0009887	animal organ morphogenesis	21	4	5.87	0.89027
GO:0044085	cellular component biogenesis	46	10	12.86	0.89321
GO:0034220	ion transmembrane transport	17	3	4.75	0.90223
GO:0044255	cellular lipid metabolic process	17	3	4.75	0.90223
GO:0000082	G1/S transition of mitotic cell cycle	7	1	1.96	0.90278
GO:0000902	cell morphogenesis	7	1	1.96	0.90278
GO:0006753	nucleoside phosphate metabolic process	7	1	1.96	0.90278
GO:0006839	mitochondrial transport	7	1	1.96	0.90278
GO:0007610	behavior	7	1	1.96	0.90278
GO:0009117	nucleotide metabolic process	7	1	1.96	0.90278
GO:0021537	telencephalon development	7	1	1.96	0.90278
GO:0031334	positive regulation of protein-containin...	7	1	1.96	0.90278
GO:0032989	cellular component morphogenesis	7	1	1.96	0.90278
GO:0051301	cell division	7	1	1.96	0.90278
GO:0055086	nucleobase-containing small molecule met...	7	1	1.96	0.90278
GO:1901137	carbohydrate derivative biosynthetic pro...	7	1	1.96	0.90278
GO:1902806	regulation of cell cycle G1/S phase tran...	7	1	1.96	0.90278
GO:0044281	small molecule metabolic process	26	5	7.27	0.90436
GO:0006812	cation transport	13	2	3.63	0.9209
GO:0060322	head development	13	2	3.63	0.9209
GO:1901135	carbohydrate derivative metabolic proces...	13	2	3.63	0.9209
GO:0001822	kidney development	8	1	2.24	0.93081
GO:0016053	organic acid biosynthetic process	8	1	2.24	0.93081
GO:0044843	cell cycle G1/S phase transition	8	1	2.24	0.93081
GO:0046394	carboxylic acid biosynthetic process	8	1	2.24	0.93081
GO:0072001	renal system development	8	1	2.24	0.93081
GO:0044257	cellular protein catabolic process	14	2	3.91	0.94039
GO:0051276	chromosome organization	19	3	5.31	0.94068
GO:0001655	urogenital system development	9	1	2.52	0.95085
GO:0008015	blood circulation	9	1	2.52	0.95085
GO:0030900	forebrain development	9	1	2.52	0.95085
GO:0032880	regulation of protein localization	9	1	2.52	0.95085
GO:0045787	positive regulation of cell cycle	9	1	2.52	0.95085
GO:0090068	positive regulation of cell cycle proces...	9	1	2.52	0.95085
GO:0098662	inorganic cation transmembrane transport	9	1	2.52	0.95085
GO:0003013	circulatory system process	10	1	2.79	0.96515
GO:0007420	brain development	11	1	3.07	0.97533
GO:0098655	cation transmembrane transport	11	1	3.07	0.97533
GO:0051603	proteolysis involved in cellular protein...	12	1	3.35	0.98257
GO:0008150	biological_process	229	64	64	1
GO:0003015	heart process	5	0	1.4	1
GO:0003018	vascular process in circulatory system	6	0	1.68	1
GO:0006091	generation of precursor metabolites and ...	7	0	1.96	1
GO:0006119	oxidative phosphorylation	5	0	1.4	1
GO:0006511	ubiquitin-dependent protein catabolic pr...	8	0	2.24	1
GO:0006936	muscle contraction	5	0	1.4	1
GO:0007006	mitochondrial membrane organization	5	0	1.4	1
GO:0010498	proteasomal protein catabolic process	6	0	1.68	1
GO:0015980	energy derivation by oxidation of organi...	5	0	1.4	1
GO:0016236	macroautophagy	6	0	1.68	1
GO:0019941	modification-dependent protein catabolic...	9	0	2.52	1
GO:0022900	electron transport chain	5	0	1.4	1
GO:0031589	cell-substrate adhesion	5	0	1.4	1
GO:0043161	proteasome-mediated ubiquitin-dependent ...	5	0	1.4	1
GO:0043632	modification-dependent macromolecule cat...	9	0	2.52	1
GO:0046777	protein autophosphorylation	6	0	1.68	1
GO:0060047	heart contraction	5	0	1.4	1
GO:1903522	regulation of blood circulation	5	0	1.4	1
GO:1903827	regulation of cellular protein localizat...	6	0	1.68	1
