# Supplementary material for: Evolutionary and biomedical implications of sex differences in the primate brain transcriptome
Source: Cell Genom. 2024 Jun 27;4(7):100589. doi: 10.1016/j.xgen.2024.100589 (PMC11293591; doi:10.1016/j.xgen.2024.100589)
Supplement: Table S21. Performance metrics for sex prediction models (in macaques), related to Figures 6A–D — Metrics are provided per region for models incorporating (1) all X chromosome and autosomal genes, (2) X chromosome genes only, and (3) autosomal genes only. [file mmc22.xlsx]

## Sheet: Table S21
Supplementary Table 21 | Performance metrics for sex prediction models (in macaques)
X + autosomes
	dmPFC	dlPFC	vmPFC	vlPFC	ACCg	M1	STS	V1	AMY	CA3	DG	CN	Pu	LGN	VMH
Accuracy	0.972222	1	0.972222	0.971429	1	1	0.942857	0.911765	1	0.972222	0.944444	0.972222	1	1	1
Kappa	0.943396	1	0.943396	0.941176	1	1	0.884868	0.819788	1	0.943396	0.8875	0.943396	1	1	1
AccuracyLower	0.854711	0.899968	0.854711	0.850828	0.899968	0.902606	0.808429	0.763225	0.902606	0.854711	0.813363	0.854711	0.899968	0.884297	0.902606
AccuracyUpper	0.999297	1	0.999297	0.999277	1	1	0.993003	0.98142	1	0.999297	0.9932	0.999297	1	1	1
AccuracyNull	0.555556	0.542857	0.555556	0.571429	0.542857	0.555556	0.542857	0.558824	0.555556	0.555556	0.555556	0.555556	0.571429	0.5	0.555556
AccuracyPValue	1.92489e-08	5.176e-10	1.92489e-08	8.49249e-08	5.176e-10	6.45936e-10	2.34169e-07	8.48657e-06	6.45936e-10	1.92489e-08	2.7969e-07	1.92489e-08	3.11651e-09	9.31323e-10	6.45936e-10
McnemarPValue	1	NA	1	1	NA	NA	1	1	NA	1	1	1	NA	NA	NA
Sensitivity	1	1	1	1	1	1	0.947368	0.947368	1	1	0.95	1	1	1	1
Specificity	0.9375	1	0.9375	0.933333	1	1	0.9375	0.866667	1	0.9375	0.9375	0.9375	1	1	1
Pos Pred Value	0.952381	1	0.952381	0.952381	1	1	0.947368	0.9	1	0.952381	0.95	0.952381	1	1	1
Neg Pred Value	1	1	1	1	1	1	0.9375	0.928571	1	1	0.9375	1	1	1	1
Precision	0.952381	1	0.952381	0.952381	1	1	0.947368	0.9	1	0.952381	0.95	0.952381	1	1	1
Recall	1	1	1	1	1	1	0.947368	0.947368	1	1	0.95	1	1	1	1
F1	0.97561	1	0.97561	0.97561	1	1	0.947368	0.923077	1	0.97561	0.95	0.97561	1	1	1
Prevalence	0.555556	0.542857	0.555556	0.571429	0.542857	0.555556	0.542857	0.558824	0.555556	0.555556	0.555556	0.555556	0.571429	0.5	0.555556
Detection Rate	0.555556	0.542857	0.555556	0.571429	0.542857	0.555556	0.514286	0.529412	0.555556	0.555556	0.527778	0.555556	0.571429	0.5	0.555556
Detection Prevalence	0.583333	0.542857	0.583333	0.6	0.542857	0.555556	0.542857	0.588235	0.555556	0.583333	0.555556	0.583333	0.571429	0.5	0.555556
Balanced Accuracy	0.96875	1	0.96875	0.966667	1	1	0.942434	0.907018	1	0.96875	0.94375	0.96875	1	1	1
ROC	1	1	0.971875	0.996667	1	1	0.996711	0.985965	1	1	0.978125	1	1	1	1
X only
	dmPFC	dlPFC	vmPFC	vlPFC	ACCg	M1	STS	V1	AMY	CA3	DG	CN	Pu	LGN	VMH
Accuracy	1	0.971429	0.916667	1	0.914286	0.972222	0.971429	0.970588	1	0.972222	0.944444	0.916667	1	0.966667	1
Kappa	1	0.942149	0.830189	1	0.828151	0.943396	0.942149	0.940767	1	0.944099	0.8875	0.828025	1	0.933333	1
AccuracyLower	0.902606	0.850828	0.77531	0.899968	0.769425	0.854711	0.850828	0.846732	0.902606	0.854711	0.813363	0.77531	0.899968	0.827831	0.902606
AccuracyUpper	1	0.999277	0.982474	1	0.981962	0.999297	0.999277	0.999256	1	0.999297	0.9932	0.982474	1	0.999156	1
AccuracyNull	0.555556	0.542857	0.555556	0.571429	0.542857	0.555556	0.542857	0.558824	0.555556	0.555556	0.555556	0.555556	0.571429	0.5	0.555556
AccuracyPValue	6.45936e-10	1.57732e-08	2.64103e-06	3.11651e-09	2.2572e-06	1.92489e-08	1.57732e-08	7.11281e-08	6.45936e-10	1.92489e-08	2.7969e-07	2.64103e-06	3.11651e-09	2.8871e-08	6.45936e-10
McnemarPValue	NA	1	1	NA	1	1	1	1	NA	1	1	0.248213	NA	1	NA
Sensitivity	1	1	0.95	1	0.894737	1	1	0.947368	1	0.95	0.95	1	1	1	1
Specificity	1	0.9375	0.875	1	0.9375	0.9375	0.9375	1	1	1	0.9375	0.8125	1	0.933333	1
Pos Pred Value	1	0.95	0.904762	1	0.944444	0.952381	0.95	1	1	1	0.95	0.869565	1	0.9375	1
Neg Pred Value	1	1	0.933333	1	0.882353	1	1	0.9375	1	0.941176	0.9375	1	1	1	1
Precision	1	0.95	0.904762	1	0.944444	0.952381	0.95	1	1	1	0.95	0.869565	1	0.9375	1
Recall	1	1	0.95	1	0.894737	1	1	0.947368	1	0.95	0.95	1	1	1	1
F1	1	0.974359	0.926829	1	0.918919	0.97561	0.974359	0.972973	1	0.974359	0.95	0.930233	1	0.967742	1
Prevalence	0.555556	0.542857	0.555556	0.571429	0.542857	0.555556	0.542857	0.558824	0.555556	0.555556	0.555556	0.555556	0.571429	0.5	0.555556
Detection Rate	0.555556	0.542857	0.527778	0.571429	0.485714	0.555556	0.542857	0.529412	0.555556	0.527778	0.527778	0.555556	0.571429	0.5	0.555556
Detection Prevalence	0.555556	0.571429	0.583333	0.571429	0.514286	0.583333	0.571429	0.529412	0.555556	0.527778	0.555556	0.638889	0.571429	0.533333	0.555556
Balanced Accuracy	1	0.96875	0.9125	1	0.916118	0.96875	0.96875	0.973684	1	0.975	0.94375	0.90625	1	0.966667	1
ROC	1	1	0.98125	1	0.993421	1	1	1	1	0.990625	0.98125	1	1	1	1
Autosomes only
	dmPFC	dlPFC	vmPFC	vlPFC	ACCg	M1	STS	V1	AMY	CA3	DG	CN	Pu	LGN	VMH
Accuracy	0.972	1	0.972	0.971	1	1	0.943	0.941	1	0.972	0.944	0.972	1	1	1
Kappa	0.943	1	0.943	0.941	1	1	0.885	0.881	1	0.943	0.888	0.943	1	1	1
AccuracyLower	0.855	0.9	0.855	0.851	0.9	0.903	0.808	0.803	0.903	0.855	0.813	0.855	0.9	0.884	0.903
AccuracyUpper	0.999	1	0.999	0.999	1	1	0.993	0.993	1	0.999	0.993	0.999	1	1	1
AccuracyNull	0.556	0.543	0.556	0.571	0.543	0.556	0.543	0.559	0.556	0.556	0.556	0.556	0.571	0.5	0.556
AccuracyPValue	0	0	0	0	0	0	0	0	0	0	0	0	0	0	0
McnemarPValue	1	NA	1	1	NA	NA	1	1	NA	1	1	1	NA	NA	NA
Sensitivity	1	1	1	1	1	1	0.947	0.947	1	1	0.95	1	1	1	1
Specificity	0.938	1	0.938	0.933	1	1	0.938	0.933	1	0.938	0.938	0.938	1	1	1
Pos Pred Value	0.952	1	0.952	0.952	1	1	0.947	0.947	1	0.952	0.95	0.952	1	1	1
Neg Pred Value	1	1	1	1	1	1	0.938	0.933	1	1	0.938	1	1	1	1
Precision	0.952	1	0.952	0.952	1	1	0.947	0.947	1	0.952	0.95	0.952	1	1	1
Recall	1	1	1	1	1	1	0.947	0.947	1	1	0.95	1	1	1	1
F1	0.976	1	0.976	0.976	1	1	0.947	0.947	1	0.976	0.95	0.976	1	1	1
Prevalence	0.556	0.543	0.556	0.571	0.543	0.556	0.543	0.559	0.556	0.556	0.556	0.556	0.571	0.5	0.556
Detection Rate	0.556	0.543	0.556	0.571	0.543	0.556	0.514	0.529	0.556	0.556	0.528	0.556	0.571	0.5	0.556
Detection Prevalence	0.583	0.543	0.583	0.6	0.543	0.556	0.543	0.559	0.556	0.583	0.556	0.583	0.571	0.5	0.556
Balanced Accuracy	0.969	1	0.969	0.967	1	1	0.942	0.94	1	0.969	0.944	0.969	1	1	1
ROC	1	1	0.959	0.997	1	1	0.997	0.989	1	1	0.975	1	1	1	1
