# Supplementary material for: Evolutionary and biomedical implications of sex differences in the primate brain transcriptome
Source: Cell Genom. 2024 Jun 27;4(7):100589. doi: 10.1016/j.xgen.2024.100589 (PMC11293591; doi:10.1016/j.xgen.2024.100589)
Supplement: Table S22. Relative influence of each gene on sex prediction models (in macaques), related to Figure 6D — Values are provided per region for models incorporating (1) all X chromosome and autosomal genes, (2) X chromosome genes only, and (3) autosomal genes only (gene set is noted in column A). [file mmc23.xlsx]

## Sheet: Table S22
Supplementary Table 22 | Relative influence of each gene on sex prediction models (in macaques)
Gene set	Gene	Chromosome	dmPFC	dlPFC	vmPFC	vlPFC	ACCg	M1	STS	V1	AMY	CA3	DG	CN	Pu	LGN	VMH	Sum	Mean
X + autosomes	ENSMMUG00000000001	20	0.00523454	NA	0.0342036	0.00890894	NA	NA	NA	NA	NA	3.28698e-31	5.8745e-31	NA	NA	NA	NA	0.048347	0.00966941
X + autosomes	ENSMMUG00000000007	3	NA	NA	NA	7.86955	NA	NA	NA	NA	NA	0.160373	NA	0.00274355	NA	NA	NA	8.03267	2.67756
X + autosomes	ENSMMUG00000000010	7	NA	NA	NA	NA	NA	6.31765	NA	NA	NA	NA	0.166788	NA	NA	NA	NA	6.48444	3.24222
X + autosomes	ENSMMUG00000000013	7	0.167347	NA	27.1856	0.063336	NA	NA	NA	NA	NA	NA	NA	1.07265	NA	NA	NA	28.4889	7.12222
X + autosomes	ENSMMUG00000000016	1	6.61874e-05	NA	NA	0.000143182	NA	NA	NA	NA	NA	NA	0.0417253	NA	NA	NA	NA	0.0419347	0.0139782
X + autosomes	ENSMMUG00000000019	14	NA	NA	NA	NA	NA	NA	NA	NA	NA	NA	NA	NA	NA	NA	NA	0	NA
X + autosomes	ENSMMUG00000000025	10	NA	NA	0.0059548	0.364349	NA	NA	NA	NA	NA	NA	NA	0.290507	16.7413	NA	NA	17.4021	4.35052
X + autosomes	ENSMMUG00000000029	20	2.765	100	NA	NA	NA	NA	NA	NA	NA	0.049867	0.109329	NA	NA	NA	NA	102.924	25.731
X + autosomes	ENSMMUG00000000031	11	NA	NA	NA	NA	NA	NA	NA	NA	NA	NA	NA	NA	NA	NA	NA	0	NA
X + autosomes	ENSMMUG00000000032	20	NA	NA	NA	NA	NA	NA	NA	NA	NA	NA	NA	NA	NA	NA	NA	0	NA
X + autosomes	ENSMMUG00000000033	4	100	0.272835	NA	NA	NA	NA	NA	NA	NA	NA	0.175638	NA	NA	26.8948	NA	127.343	31.8358
X + autosomes	ENSMMUG00000000037	1	NA	NA	NA	NA	NA	NA	NA	NA	NA	NA	0.0373689	NA	NA	NA	NA	0.0373689	0.0373689
X + autosomes	ENSMMUG00000000038	1	NA	10.1004	0.0573933	NA	NA	23.5262	NA	NA	NA	0.053581	NA	NA	NA	NA	NA	33.7376	8.43439
X + autosomes	ENSMMUG00000000039	1	NA	NA	NA	4.595	NA	NA	NA	NA	NA	NA	NA	NA	NA	NA	NA	4.595	4.595
X + autosomes	ENSMMUG00000000040	7	NA	NA	NA	0.238203	NA	100	NA	NA	NA	NA	0.498535	0.129107	NA	NA	NA	100.866	25.2165
X + autosomes	ENSMMUG00000000042	12	NA	NA	NA	NA	0.487897	NA	NA	NA	NA	NA	NA	NA	NA	NA	NA	0.487897	0.487897
X + autosomes	ENSMMUG00000000043	12	NA	NA	23.4489	NA	NA	NA	NA	NA	NA	NA	NA	NA	NA	NA	NA	23.4489	23.4489
X + autosomes	ENSMMUG00000000044	20	NA	NA	NA	0.00922024	NA	NA	NA	NA	0.0131879	0.0563454	NA	NA	NA	NA	NA	0.0787536	0.0262512
X + autosomes	ENSMMUG00000000049	17	NA	NA	NA	NA	NA	NA	NA	NA	NA	NA	NA	NA	NA	NA	0.330766	0.330766	0.330766
X + autosomes	ENSMMUG00000000054	19	NA	NA	11.5382	NA	NA	NA	NA	NA	NA	NA	NA	NA	NA	NA	NA	11.5382	11.5382
X + autosomes	ENSMMUG00000000055	2	NA	NA	0.000206357	NA	NA	NA	NA	NA	NA	NA	NA	NA	NA	NA	NA	0.000206357	0.000206357
X + autosomes	ENSMMUG00000000056	2	NA	NA	NA	NA	NA	NA	NA	NA	NA	NA	NA	NA	NA	NA	NA	0	NA
X + autosomes	ENSMMUG00000000058	2	NA	NA	NA	3.22929e-06	NA	NA	NA	NA	NA	0.0125155	NA	NA	NA	NA	NA	0.0125188	0.00625939
X + autosomes	ENSMMUG00000000059	2	NA	NA	NA	0.0284323	NA	NA	NA	NA	NA	NA	NA	NA	NA	NA	NA	0.0284323	0.0284323
X + autosomes	ENSMMUG00000000063	1	NA	NA	NA	NA	NA	NA	NA	NA	3.73286	0.0987572	NA	NA	NA	NA	NA	3.83162	1.91581
X + autosomes	ENSMMUG00000000065	1	NA	3.28045	NA	NA	NA	NA	NA	NA	NA	NA	NA	NA	NA	NA	NA	3.28045	3.28045
X + autosomes	ENSMMUG00000000067	2	NA	NA	NA	NA	NA	NA	NA	NA	NA	NA	NA	NA	NA	NA	NA	0	NA
X + autosomes	ENSMMUG00000000072	10	NA	NA	NA	NA	NA	NA	NA	NA	NA	NA	NA	NA	NA	NA	NA	0	NA
X + autosomes	ENSMMUG00000000074	10	NA	NA	NA	NA	NA	NA	NA	NA	NA	NA	NA	NA	NA	NA	NA	0	NA
X + autosomes	ENSMMUG00000000075	2	NA	NA	NA	NA	NA	NA	NA	NA	NA	NA	NA	NA	NA	NA	NA	0	NA
X + autosomes	ENSMMUG00000000081	2	NA	NA	NA	NA	NA	NA	NA	NA	NA	NA	NA	NA	NA	NA	NA	0	NA
X + autosomes	ENSMMUG00000000085	1	NA	NA	NA	NA	NA	NA	NA	NA	NA	NA	NA	0.163402	NA	4.19221	NA	4.35561	2.17781
X + autosomes	ENSMMUG00000000090	1	NA	NA	NA	NA	NA	NA	56.5855	NA	NA	NA	NA	0.0219949	NA	NA	NA	56.6074	28.3037
X + autosomes	ENSMMUG00000000092	1	NA	NA	NA	NA	NA	NA	NA	NA	NA	NA	NA	NA	NA	NA	NA	0	NA
X + autosomes	ENSMMUG00000000098	7	NA	NA	NA	NA	NA	NA	NA	NA	NA	NA	NA	NA	NA	NA	NA	0	NA
X + autosomes	ENSMMUG00000000100	7	NA	0.0429403	NA	NA	NA	NA	NA	NA	NA	NA	0.0687597	NA	NA	NA	NA	0.1117	0.05585
X + autosomes	ENSMMUG00000000104	3	NA	NA	NA	7.4116e-06	NA	NA	NA	NA	NA	NA	NA	NA	28.196	NA	NA	28.196	14.098
X + autosomes	ENSMMUG00000000110	14	3.25253e-05	NA	0.190568	NA	NA	NA	NA	NA	NA	0.0293379	NA	NA	NA	NA	NA	0.219939	0.0733129
X + autosomes	ENSMMUG00000000111	11	NA	NA	NA	NA	NA	NA	NA	NA	NA	NA	NA	NA	13.8724	NA	NA	13.8724	13.8724
X + autosomes	ENSMMUG00000000113	11	NA	0.0208885	0.0182694	0.000846918	NA	NA	NA	NA	NA	1.8835e-05	NA	NA	NA	NA	NA	0.0400236	0.0100059
X + autosomes	ENSMMUG00000000122	4	NA	NA	NA	NA	NA	NA	NA	NA	NA	NA	NA	NA	NA	NA	NA	0	NA
X + autosomes	ENSMMUG00000000123	4	NA	NA	NA	NA	NA	NA	NA	NA	NA	NA	NA	NA	NA	NA	NA	0	NA
X + autosomes	ENSMMUG00000000124	9	0.0090406	NA	NA	NA	NA	NA	2.74007	NA	NA	NA	NA	NA	NA	NA	NA	2.74911	1.37456
X + autosomes	ENSMMUG00000000125	10	NA	NA	NA	NA	NA	NA	NA	NA	NA	NA	NA	NA	NA	NA	NA	0	NA
X + autosomes	ENSMMUG00000000130	8	NA	NA	NA	NA	NA	NA	NA	NA	NA	NA	NA	NA	NA	NA	NA	0	NA
X + autosomes	ENSMMUG00000000134	1	NA	NA	NA	NA	100	NA	NA	NA	NA	0.0681397	NA	NA	NA	NA	NA	100.068	50.0341
X + autosomes	ENSMMUG00000000135	15	NA	NA	1.55698e-05	NA	NA	NA	NA	NA	NA	0.00495723	NA	NA	NA	NA	NA	0.0049728	0.0024864
X + autosomes	ENSMMUG00000000136	15	NA	NA	NA	NA	NA	NA	NA	NA	NA	NA	NA	NA	NA	NA	NA	0	NA
X + autosomes	ENSMMUG00000000137	6	NA	NA	0.000607395	NA	NA	NA	NA	NA	4.77051	NA	NA	NA	NA	NA	NA	4.77111	2.38556
X + autosomes	ENSMMUG00000000138	16	NA	NA	NA	NA	NA	NA	NA	NA	NA	NA	0.120009	NA	NA	NA	NA	0.120009	0.120009
X + autosomes	ENSMMUG00000000140	16	NA	NA	NA	NA	NA	NA	NA	NA	NA	0.00307342	NA	NA	NA	NA	NA	0.00307342	0.00307342
X + autosomes	ENSMMUG00000000141	15	NA	NA	NA	NA	NA	NA	NA	NA	NA	NA	0.116226	NA	NA	NA	NA	0.116226	0.116226
X + autosomes	ENSMMUG00000000143	15	NA	NA	NA	NA	NA	NA	NA	NA	NA	NA	NA	NA	NA	NA	12.0815	12.0815	12.0815
X + autosomes	ENSMMUG00000000144	6	NA	NA	NA	NA	NA	NA	NA	NA	NA	25.7962	NA	NA	NA	NA	NA	25.7962	25.7962
X + autosomes	ENSMMUG00000000149	10	NA	NA	0.0530676	NA	NA	NA	NA	NA	NA	NA	NA	NA	NA	NA	NA	0.0530676	0.0530676
X + autosomes	ENSMMUG00000000151	10	NA	NA	NA	NA	NA	NA	NA	NA	NA	NA	NA	NA	NA	NA	NA	0	NA
X + autosomes	ENSMMUG00000000152	11	NA	NA	NA	NA	NA	NA	NA	NA	NA	NA	NA	NA	NA	NA	NA	0	NA
X + autosomes	ENSMMUG00000000153	16	0.00930783	NA	NA	7.69295e-05	NA	NA	NA	51.4285	NA	NA	NA	NA	NA	NA	NA	51.4378	17.1459
X + autosomes	ENSMMUG00000000156	16	NA	NA	NA	NA	NA	NA	NA	NA	NA	NA	NA	NA	NA	NA	NA	0	NA
X + autosomes	ENSMMUG00000000158	2	NA	NA	NA	NA	NA	NA	NA	NA	NA	NA	NA	NA	NA	NA	NA	0	NA
X + autosomes	ENSMMUG00000000164	2	NA	NA	6.0775	NA	NA	NA	NA	NA	NA	NA	NA	NA	NA	NA	NA	6.0775	6.0775
X + autosomes	ENSMMUG00000000165	8	NA	NA	NA	NA	NA	NA	NA	NA	NA	NA	NA	NA	NA	NA	NA	0	NA
X + autosomes	ENSMMUG00000000166	2	NA	NA	NA	NA	NA	NA	NA	NA	NA	0.021035	NA	NA	NA	NA	NA	0.021035	0.021035
X + autosomes	ENSMMUG00000000167	10	NA	NA	NA	NA	NA	NA	NA	NA	NA	NA	NA	NA	NA	NA	NA	0	NA
X + autosomes	ENSMMUG00000000168	2	NA	NA	NA	NA	NA	NA	NA	NA	NA	NA	NA	NA	NA	NA	NA	0	NA
X + autosomes	ENSMMUG00000000169	10	NA	NA	NA	NA	NA	NA	NA	NA	NA	NA	NA	NA	NA	NA	NA	0	NA
X + autosomes	ENSMMUG00000000171	10	NA	NA	NA	NA	NA	NA	NA	NA	NA	NA	NA	NA	NA	NA	NA	0	NA
X + autosomes	ENSMMUG00000000172	15	NA	NA	NA	NA	NA	NA	NA	NA	NA	NA	0.118928	NA	NA	NA	NA	0.118928	0.118928
X + autosomes	ENSMMUG00000000173	15	NA	NA	NA	NA	NA	NA	NA	NA	NA	NA	NA	NA	NA	NA	NA	0	NA
X + autosomes	ENSMMUG00000000180	10	NA	NA	NA	NA	NA	NA	NA	NA	NA	NA	NA	NA	NA	NA	NA	0	NA
X + autosomes	ENSMMUG00000000181	13	NA	NA	NA	NA	NA	NA	NA	NA	NA	NA	NA	NA	NA	NA	NA	0	NA
X + autosomes	ENSMMUG00000000182	3	0.000112633	NA	NA	NA	NA	NA	NA	NA	NA	NA	NA	0.46874	NA	NA	NA	0.468853	0.234426
X + autosomes	ENSMMUG00000000183	11	NA	NA	NA	NA	NA	NA	NA	NA	NA	NA	NA	NA	NA	NA	NA	0	NA
X + autosomes	ENSMMUG00000000184	2	NA	NA	NA	0.000482776	NA	NA	NA	NA	NA	0.0185448	0.0933201	NA	NA	NA	NA	0.112348	0.0374492
X + autosomes	ENSMMUG00000000185	14	NA	NA	0.00724529	3.70397e-07	NA	NA	NA	NA	NA	NA	NA	NA	NA	NA	NA	0.00724566	0.00362283
X + autosomes	ENSMMUG00000000186	7	NA	NA	NA	NA	NA	NA	NA	NA	NA	NA	NA	NA	NA	NA	NA	0	NA
X + autosomes	ENSMMUG00000000187	14	NA	NA	NA	NA	NA	NA	NA	NA	NA	NA	NA	NA	NA	NA	NA	0	NA
X + autosomes	ENSMMUG00000000188	14	NA	NA	NA	NA	NA	NA	NA	NA	NA	NA	NA	NA	NA	NA	NA	0	NA
X + autosomes	ENSMMUG00000000190	12	NA	19.2071	NA	19.4499	NA	NA	NA	NA	NA	0.0374988	NA	NA	NA	NA	NA	38.6945	12.8982
X + autosomes	ENSMMUG00000000192	X	NA	NA	NA	NA	NA	NA	NA	NA	NA	NA	NA	NA	NA	NA	NA	0	NA
X + autosomes	ENSMMUG00000000194	19	NA	NA	NA	NA	NA	NA	NA	NA	NA	NA	NA	NA	NA	NA	NA	0	NA
X + autosomes	ENSMMUG00000000195	19	NA	NA	NA	NA	NA	NA	NA	NA	NA	NA	NA	NA	NA	NA	NA	0	NA
X + autosomes	ENSMMUG00000000198	19	NA	NA	NA	NA	NA	1.57202	NA	NA	NA	NA	NA	NA	NA	NA	NA	1.57202	1.57202
X + autosomes	ENSMMUG00000000203	11	NA	NA	NA	NA	NA	NA	NA	NA	NA	NA	NA	NA	NA	NA	NA	0	NA
X + autosomes	ENSMMUG00000000208	8	NA	NA	NA	NA	NA	NA	NA	NA	NA	NA	NA	NA	NA	NA	NA	0	NA
X + autosomes	ENSMMUG00000000217	19	NA	NA	NA	NA	NA	NA	NA	NA	NA	NA	NA	NA	NA	NA	NA	0	NA
X + autosomes	ENSMMUG00000000220	2	NA	NA	NA	NA	NA	NA	NA	NA	NA	NA	NA	NA	NA	NA	NA	0	NA
X + autosomes	ENSMMUG00000000224	4	NA	NA	NA	NA	NA	NA	NA	NA	NA	NA	NA	NA	NA	NA	NA	0	NA
X + autosomes	ENSMMUG00000000226	20	NA	NA	NA	NA	NA	NA	NA	NA	NA	NA	NA	NA	NA	NA	NA	0	NA
X + autosomes	ENSMMUG00000000227	10	5.43438e-05	NA	NA	NA	NA	NA	NA	NA	NA	NA	NA	NA	NA	NA	NA	5.43438e-05	5.43438e-05
X + autosomes	ENSMMUG00000000229	10	NA	NA	NA	0.00875623	NA	NA	NA	NA	NA	NA	NA	NA	NA	NA	NA	0.00875623	0.00875623
X + autosomes	ENSMMUG00000000232	5	NA	NA	NA	NA	NA	NA	NA	NA	NA	NA	NA	NA	NA	NA	NA	0	NA
X + autosomes	ENSMMUG00000000237	5	NA	NA	NA	NA	NA	NA	NA	NA	NA	NA	NA	NA	NA	NA	NA	0	NA
X + autosomes	ENSMMUG00000000238	9	NA	NA	NA	NA	NA	NA	NA	NA	NA	NA	0.0444627	NA	NA	NA	NA	0.0444627	0.0444627
X + autosomes	ENSMMUG00000000242	9	NA	NA	NA	NA	NA	NA	NA	NA	NA	NA	NA	NA	NA	NA	NA	0	NA
X + autosomes	ENSMMUG00000000246	3	NA	NA	NA	NA	NA	NA	NA	NA	NA	9.39183	NA	NA	NA	NA	NA	9.39183	9.39183
X + autosomes	ENSMMUG00000000249	19	NA	NA	NA	100	NA	NA	NA	NA	NA	NA	NA	NA	NA	1.66851	NA	101.669	50.8343
X + autosomes	ENSMMUG00000000250	19	NA	NA	NA	NA	NA	NA	NA	NA	NA	NA	NA	NA	NA	NA	NA	0	NA
X + autosomes	ENSMMUG00000000252	10	NA	NA	NA	0.45118	NA	NA	NA	NA	NA	NA	NA	1.08197	NA	NA	NA	1.53315	0.766575
X + autosomes	ENSMMUG00000000256	16	NA	NA	NA	NA	NA	NA	NA	NA	NA	NA	NA	NA	NA	NA	NA	0	NA
X + autosomes	ENSMMUG00000000263	10	NA	NA	NA	NA	NA	NA	NA	NA	NA	NA	NA	NA	NA	NA	NA	0	NA
X + autosomes	ENSMMUG00000000264	10	NA	NA	NA	NA	NA	NA	NA	NA	NA	21.9347	NA	NA	NA	NA	NA	21.9347	21.9347
X + autosomes	ENSMMUG00000000268	19	NA	NA	NA	NA	NA	NA	NA	NA	NA	NA	NA	NA	NA	NA	NA	0	NA
X + autosomes	ENSMMUG00000000273	19	NA	NA	NA	NA	NA	NA	NA	NA	NA	NA	NA	NA	NA	NA	NA	0	NA
X + autosomes	ENSMMUG00000000275	9	NA	NA	NA	9.77461e-05	NA	NA	NA	NA	NA	NA	NA	NA	NA	NA	NA	9.77461e-05	9.77461e-05
X + autosomes	ENSMMUG00000000276	15	NA	NA	NA	NA	NA	NA	NA	NA	NA	NA	NA	NA	NA	NA	NA	0	NA
X + autosomes	ENSMMUG00000000277	7	NA	NA	NA	0.0607631	NA	NA	NA	NA	NA	NA	NA	NA	NA	NA	NA	0.0607631	0.0607631
X + autosomes	ENSMMUG00000000278	7	NA	NA	NA	NA	NA	NA	NA	NA	NA	NA	NA	NA	NA	NA	NA	0	NA
X + autosomes	ENSMMUG00000000284	5	NA	NA	NA	NA	NA	NA	NA	NA	NA	NA	NA	NA	NA	NA	NA	0	NA
X + autosomes	ENSMMUG00000000286	18	NA	NA	NA	NA	NA	NA	NA	NA	NA	NA	NA	NA	NA	NA	NA	0	NA
X + autosomes	ENSMMUG00000000289	16	NA	NA	NA	NA	NA	NA	NA	NA	NA	NA	NA	NA	NA	NA	NA	0	NA
X + autosomes	ENSMMUG00000000290	2	NA	NA	NA	NA	NA	NA	NA	NA	NA	NA	NA	NA	NA	NA	NA	0	NA
X + autosomes	ENSMMUG00000000291	13	NA	NA	NA	NA	NA	NA	NA	NA	NA	NA	NA	NA	NA	NA	NA	0	NA
X + autosomes	ENSMMUG00000000292	19	NA	NA	NA	NA	NA	NA	NA	NA	NA	NA	NA	NA	NA	NA	NA	0	NA
X + autosomes	ENSMMUG00000000293	13	NA	22.1309	NA	NA	7.7536	NA	NA	NA	NA	NA	NA	NA	NA	NA	NA	29.8845	14.9422
X + autosomes	ENSMMUG00000000296	16	NA	NA	NA	5.82169	NA	NA	NA	NA	NA	NA	NA	NA	NA	NA	NA	5.82169	5.82169
X + autosomes	ENSMMUG00000000297	X	NA	NA	NA	NA	NA	NA	NA	NA	NA	NA	NA	NA	NA	NA	NA	0	NA
X + autosomes	ENSMMUG00000000306	7	NA	NA	NA	NA	NA	NA	NA	NA	NA	NA	0.00946393	NA	NA	0.0061674	NA	0.0156313	0.00781567
X + autosomes	ENSMMUG00000000307	6	NA	NA	NA	NA	6.46819	NA	NA	NA	NA	NA	NA	NA	NA	NA	NA	6.46819	6.46819
X + autosomes	ENSMMUG00000000308	1	NA	NA	NA	NA	NA	NA	NA	NA	NA	NA	NA	NA	NA	NA	NA	0	NA
X + autosomes	ENSMMUG00000000312	12	NA	NA	NA	NA	NA	NA	NA	NA	NA	NA	NA	NA	NA	NA	NA	0	NA
X + autosomes	ENSMMUG00000000314	12	NA	NA	NA	NA	NA	NA	NA	NA	NA	NA	NA	NA	NA	NA	NA	0	NA
X + autosomes	ENSMMUG00000000315	7	NA	0.696799	NA	NA	NA	NA	NA	NA	NA	NA	NA	NA	NA	NA	NA	0.696799	0.696799
X + autosomes	ENSMMUG00000000316	14	NA	NA	NA	NA	NA	NA	NA	NA	NA	NA	NA	NA	NA	NA	NA	0	NA
X + autosomes	ENSMMUG00000000318	11	NA	NA	NA	NA	NA	NA	NA	NA	NA	NA	NA	NA	NA	NA	0.424474	0.424474	0.424474
X + autosomes	ENSMMUG00000000319	X	NA	NA	NA	NA	NA	NA	NA	NA	NA	NA	NA	NA	NA	NA	NA	0	NA
X + autosomes	ENSMMUG00000000320	X	NA	NA	NA	NA	NA	NA	NA	NA	NA	NA	NA	NA	NA	NA	NA	0	NA
X + autosomes	ENSMMUG00000000321	7	NA	NA	NA	NA	NA	NA	NA	NA	NA	NA	NA	NA	NA	NA	NA	0	NA
X + autosomes	ENSMMUG00000000322	X	NA	NA	NA	NA	NA	NA	NA	NA	NA	NA	NA	NA	NA	NA	NA	0	NA
X + autosomes	ENSMMUG00000000323	X	0.00580378	NA	NA	NA	NA	NA	NA	NA	NA	NA	NA	NA	NA	NA	NA	0.00580378	0.00580378
X + autosomes	ENSMMUG00000000327	14	NA	NA	5.07038	NA	NA	NA	NA	NA	NA	NA	NA	NA	NA	NA	NA	5.07038	5.07038
X + autosomes	ENSMMUG00000000328	14	NA	NA	NA	NA	NA	NA	NA	NA	NA	NA	NA	0.023103	NA	NA	100	100.023	50.0116
X + autosomes	ENSMMUG00000000329	11	0.54557	NA	NA	NA	NA	NA	NA	NA	NA	NA	NA	NA	NA	NA	NA	0.54557	0.54557
X + autosomes	ENSMMUG00000000330	6	NA	NA	NA	NA	NA	NA	NA	NA	NA	NA	NA	NA	NA	NA	NA	0	NA
X + autosomes	ENSMMUG00000000336	14	NA	NA	0.0830568	NA	NA	NA	NA	NA	NA	NA	NA	NA	NA	NA	NA	0.0830568	0.0830568
X + autosomes	ENSMMUG00000000338	14	NA	NA	NA	NA	NA	NA	NA	NA	NA	NA	NA	NA	NA	NA	NA	0	NA
X + autosomes	ENSMMUG00000000340	6	NA	NA	NA	NA	NA	NA	NA	NA	NA	NA	NA	NA	NA	NA	NA	0	NA
X + autosomes	ENSMMUG00000000343	14	NA	NA	NA	NA	NA	NA	NA	NA	NA	0.0155997	NA	NA	NA	NA	NA	0.0155997	0.0155997
X + autosomes	ENSMMUG00000000345	17	NA	NA	NA	NA	NA	NA	NA	NA	NA	NA	NA	NA	NA	NA	NA	0	NA
X + autosomes	ENSMMUG00000000346	8	NA	NA	NA	NA	NA	NA	NA	NA	NA	NA	NA	NA	NA	NA	NA	0	NA
X + autosomes	ENSMMUG00000000350	17	NA	NA	NA	NA	NA	NA	NA	NA	NA	NA	NA	NA	NA	NA	NA	0	NA
X + autosomes	ENSMMUG00000000357	15	NA	NA	NA	NA	NA	NA	NA	NA	NA	0.00750546	NA	NA	NA	NA	NA	0.00750546	0.00750546
X + autosomes	ENSMMUG00000000358	6	NA	NA	NA	NA	NA	NA	NA	NA	NA	NA	0.0786815	NA	NA	NA	NA	0.0786815	0.0786815
X + autosomes	ENSMMUG00000000362	19	NA	NA	NA	NA	NA	NA	NA	NA	NA	NA	NA	NA	NA	NA	NA	0	NA
X + autosomes	ENSMMUG00000000364	10	NA	NA	NA	NA	NA	NA	NA	NA	46.6522	NA	NA	NA	NA	NA	NA	46.6522	46.6522
X + autosomes	ENSMMUG00000000368	14	NA	NA	NA	NA	NA	NA	NA	NA	NA	NA	NA	NA	NA	NA	NA	0	NA
X + autosomes	ENSMMUG00000000373	1	5.31849e-05	NA	NA	NA	NA	NA	0.805429	NA	NA	NA	NA	NA	NA	NA	NA	0.805482	0.402741
X + autosomes	ENSMMUG00000000376	12	NA	NA	NA	NA	NA	NA	NA	NA	NA	NA	NA	NA	NA	NA	NA	0	NA
X + autosomes	ENSMMUG00000000377	11	NA	NA	NA	NA	NA	NA	NA	NA	NA	NA	NA	NA	100	NA	NA	100	100
X + autosomes	ENSMMUG00000000379	X	NA	NA	0.0448639	NA	NA	NA	NA	NA	NA	NA	NA	NA	NA	NA	NA	0.0448639	0.0448639
X + autosomes	ENSMMUG00000000380	5	NA	NA	NA	0.053549	NA	NA	NA	NA	NA	NA	NA	NA	NA	NA	NA	0.053549	0.053549
X + autosomes	ENSMMUG00000000382	12	NA	NA	NA	NA	NA	NA	NA	NA	NA	NA	NA	NA	NA	NA	NA	0	NA
X + autosomes	ENSMMUG00000000383	3	NA	NA	NA	NA	NA	NA	NA	NA	NA	NA	0.0448542	NA	NA	NA	NA	0.0448542	0.0448542
X + autosomes	ENSMMUG00000000386	1	NA	NA	NA	0.0134138	NA	NA	NA	NA	NA	NA	NA	NA	NA	NA	NA	0.0134138	0.0134138
X + autosomes	ENSMMUG00000000387	2	NA	NA	NA	NA	NA	NA	NA	NA	NA	NA	NA	NA	NA	NA	NA	0	NA
X + autosomes	ENSMMUG00000000388	8	NA	NA	NA	NA	NA	NA	NA	NA	NA	NA	NA	NA	NA	NA	NA	0	NA
X + autosomes	ENSMMUG00000000389	15	NA	NA	NA	NA	NA	NA	NA	NA	NA	NA	NA	NA	NA	NA	NA	0	NA
X + autosomes	ENSMMUG00000000390	1	NA	NA	NA	NA	NA	NA	NA	NA	NA	NA	NA	NA	NA	NA	NA	0	NA
X + autosomes	ENSMMUG00000000391	20	NA	NA	NA	NA	NA	NA	NA	NA	NA	NA	NA	NA	NA	NA	NA	0	NA
X + autosomes	ENSMMUG00000000396	10	NA	NA	NA	NA	NA	NA	NA	NA	NA	NA	NA	44.065	NA	NA	NA	44.065	44.065
X + autosomes	ENSMMUG00000000397	20	NA	NA	NA	NA	NA	NA	NA	NA	NA	NA	NA	NA	NA	NA	NA	0	NA
X + autosomes	ENSMMUG00000000398	20	1.15623	NA	NA	NA	NA	NA	NA	NA	NA	NA	NA	NA	NA	NA	NA	1.15623	1.15623
X + autosomes	ENSMMUG00000000399	6	NA	NA	NA	NA	NA	NA	NA	NA	NA	NA	NA	NA	NA	NA	NA	0	NA
X + autosomes	ENSMMUG00000000400	6	NA	NA	NA	NA	NA	NA	NA	NA	NA	NA	NA	NA	NA	NA	NA	0	NA
X + autosomes	ENSMMUG00000000401	20	NA	NA	NA	4.47458	NA	NA	NA	NA	NA	NA	NA	NA	NA	NA	NA	4.47458	4.47458
X + autosomes	ENSMMUG00000000402	1	NA	NA	NA	NA	NA	NA	NA	NA	NA	NA	NA	NA	NA	NA	NA	0	NA
X + autosomes	ENSMMUG00000000411	7	NA	NA	NA	NA	NA	NA	NA	NA	NA	NA	NA	NA	NA	NA	NA	0	NA
X + autosomes	ENSMMUG00000000415	11	NA	NA	NA	NA	NA	NA	NA	NA	NA	0.006006	NA	NA	NA	NA	NA	0.006006	0.006006
X + autosomes	ENSMMUG00000000419	6	NA	NA	NA	NA	NA	NA	NA	NA	NA	NA	NA	NA	NA	NA	NA	0	NA
X + autosomes	ENSMMUG00000000421	6	NA	NA	NA	NA	NA	NA	NA	NA	NA	NA	NA	NA	NA	NA	NA	0	NA
X + autosomes	ENSMMUG00000000422	15	NA	NA	NA	NA	NA	NA	NA	NA	NA	NA	NA	NA	NA	NA	NA	0	NA
X + autosomes	ENSMMUG00000000424	9	NA	NA	NA	NA	NA	NA	NA	NA	NA	NA	NA	NA	NA	NA	NA	0	NA
X + autosomes	ENSMMUG00000000425	2	NA	NA	NA	NA	NA	NA	NA	NA	NA	NA	NA	NA	NA	NA	NA	0	NA
X + autosomes	ENSMMUG00000000427	3	NA	NA	NA	NA	NA	NA	NA	NA	NA	NA	NA	NA	NA	NA	NA	0	NA
X + autosomes	ENSMMUG00000000428	4	NA	NA	NA	NA	NA	NA	NA	NA	NA	NA	NA	NA	NA	NA	NA	0	NA
X + autosomes	ENSMMUG00000000429	7	NA	NA	NA	NA	NA	NA	NA	NA	NA	NA	NA	NA	NA	NA	NA	0	NA
X + autosomes	ENSMMUG00000000433	9	NA	NA	NA	NA	NA	NA	NA	NA	NA	NA	NA	NA	NA	NA	NA	0	NA
X + autosomes	ENSMMUG00000000434	11	NA	NA	NA	NA	NA	NA	NA	NA	NA	NA	NA	NA	NA	NA	NA	0	NA
X + autosomes	ENSMMUG00000000438	6	NA	NA	NA	NA	NA	NA	NA	NA	NA	NA	NA	NA	NA	NA	NA	0	NA
X + autosomes	ENSMMUG00000000446	6	NA	NA	NA	NA	NA	NA	NA	NA	100	NA	NA	NA	NA	NA	NA	100	100
X + autosomes	ENSMMUG00000000449	8	NA	NA	NA	NA	NA	NA	NA	NA	NA	NA	NA	NA	NA	NA	NA	0	NA
X + autosomes	ENSMMUG00000000451	8	NA	NA	NA	NA	NA	NA	NA	NA	NA	NA	NA	0.200848	NA	NA	NA	0.200848	0.200848
X + autosomes	ENSMMUG00000000452	19	NA	NA	NA	NA	NA	NA	NA	NA	NA	NA	NA	NA	NA	NA	NA	0	NA
X + autosomes	ENSMMUG00000000453	QNVO02000250.1	NA	NA	NA	NA	NA	NA	NA	NA	NA	NA	NA	NA	NA	NA	NA	0	NA
X + autosomes	ENSMMUG00000000454	9	NA	NA	NA	NA	NA	NA	NA	NA	NA	NA	NA	NA	NA	NA	NA	0	NA
X + autosomes	ENSMMUG00000000455	6	NA	NA	NA	NA	NA	NA	NA	NA	NA	NA	NA	NA	NA	NA	NA	0	NA
X + autosomes	ENSMMUG00000000456	6	NA	NA	NA	NA	NA	NA	NA	NA	NA	NA	NA	NA	NA	NA	NA	0	NA
X + autosomes	ENSMMUG00000000457	18	NA	NA	NA	NA	NA	NA	NA	NA	NA	NA	NA	NA	NA	NA	NA	0	NA
X + autosomes	ENSMMUG00000000458	8	NA	NA	NA	NA	NA	NA	NA	NA	NA	NA	NA	NA	NA	NA	NA	0	NA
X + autosomes	ENSMMUG00000000459	8	NA	NA	NA	NA	NA	NA	NA	NA	NA	NA	NA	NA	NA	NA	NA	0	NA
X + autosomes	ENSMMUG00000000464	15	NA	NA	NA	NA	NA	NA	NA	NA	NA	NA	NA	NA	NA	NA	NA	0	NA
X + autosomes	ENSMMUG00000000465	6	NA	NA	NA	NA	NA	NA	NA	NA	NA	NA	NA	NA	NA	NA	NA	0	NA
X + autosomes	ENSMMUG00000000477	11	NA	NA	NA	NA	NA	NA	NA	NA	NA	NA	NA	NA	NA	NA	NA	0	NA
X + autosomes	ENSMMUG00000000478	14	NA	NA	NA	NA	NA	NA	NA	NA	NA	NA	NA	NA	NA	NA	NA	0	NA
X + autosomes	ENSMMUG00000000480	3	NA	NA	NA	NA	NA	NA	NA	NA	NA	NA	NA	NA	NA	NA	NA	0	NA
X + autosomes	ENSMMUG00000000481	17	NA	NA	NA	NA	NA	NA	NA	NA	NA	NA	NA	NA	NA	NA	NA	0	NA
X + autosomes	ENSMMUG00000000482	14	NA	NA	NA	NA	NA	NA	NA	NA	NA	NA	NA	NA	0.332964	2.53508	NA	2.86804	1.43402
X + autosomes	ENSMMUG00000000485	19	NA	NA	NA	NA	NA	NA	NA	NA	NA	NA	NA	NA	NA	NA	NA	0	NA
X + autosomes	ENSMMUG00000000494	15	NA	NA	NA	NA	NA	NA	NA	NA	NA	NA	NA	NA	NA	NA	NA	0	NA
X + autosomes	ENSMMUG00000000507	8	NA	NA	NA	NA	NA	NA	NA	NA	NA	NA	NA	NA	NA	NA	NA	0	NA
X + autosomes	ENSMMUG00000000511	14	1.88247	NA	NA	NA	NA	NA	NA	NA	NA	NA	NA	NA	NA	NA	NA	1.88247	1.88247
X + autosomes	ENSMMUG00000000512	11	NA	NA	NA	NA	NA	NA	NA	NA	NA	NA	NA	NA	NA	NA	NA	0	NA
X + autosomes	ENSMMUG00000000513	14	NA	NA	NA	NA	NA	NA	NA	NA	NA	NA	NA	NA	NA	NA	NA	0	NA
X + autosomes	ENSMMUG00000000515	20	NA	NA	NA	2.6836e-05	NA	NA	NA	0.619302	NA	NA	0.116831	NA	NA	NA	NA	0.736159	0.245386
X + autosomes	ENSMMUG00000000521	11	NA	NA	NA	NA	NA	NA	NA	NA	NA	NA	NA	NA	NA	NA	NA	0	NA
X + autosomes	ENSMMUG00000000522	19	NA	NA	NA	NA	NA	NA	NA	NA	NA	NA	NA	NA	NA	NA	NA	0	NA
X + autosomes	ENSMMUG00000000523	19	NA	NA	NA	NA	NA	NA	NA	NA	NA	NA	0.0287565	NA	NA	NA	NA	0.0287565	0.0287565
X + autosomes	ENSMMUG00000000525	20	NA	NA	NA	NA	NA	NA	NA	NA	NA	NA	0.0436768	NA	NA	NA	NA	0.0436768	0.0436768
X + autosomes	ENSMMUG00000000527	14	NA	NA	NA	NA	NA	NA	NA	NA	NA	NA	NA	NA	NA	NA	NA	0	NA
X + autosomes	ENSMMUG00000000535	4	NA	NA	NA	NA	NA	NA	NA	NA	NA	NA	NA	NA	NA	NA	NA	0	NA
X + autosomes	ENSMMUG00000000541	1	NA	NA	NA	NA	NA	NA	NA	100	NA	0.0195387	NA	NA	NA	NA	NA	100.02	50.0098
X + autosomes	ENSMMUG00000000544	3	NA	NA	NA	NA	NA	NA	NA	NA	NA	NA	NA	NA	NA	NA	NA	0	NA
X + autosomes	ENSMMUG00000000547	19	NA	NA	NA	NA	NA	NA	NA	NA	NA	NA	NA	NA	NA	NA	NA	0	NA
X + autosomes	ENSMMUG00000000553	10	NA	NA	NA	NA	NA	NA	NA	NA	NA	NA	NA	NA	NA	NA	NA	0	NA
X + autosomes	ENSMMUG00000000560	10	NA	NA	NA	NA	NA	NA	NA	NA	NA	NA	NA	NA	NA	NA	NA	0	NA
X + autosomes	ENSMMUG00000000572	13	NA	NA	NA	NA	NA	NA	NA	NA	NA	0.0476345	NA	NA	NA	NA	NA	0.0476345	0.0476345
X + autosomes	ENSMMUG00000000573	8	NA	NA	NA	NA	NA	NA	NA	NA	NA	NA	NA	NA	NA	NA	NA	0	NA
X + autosomes	ENSMMUG00000000577	4	NA	NA	NA	NA	NA	NA	NA	NA	NA	NA	NA	NA	NA	NA	NA	0	NA
X + autosomes	ENSMMUG00000000582	12	NA	NA	NA	NA	NA	NA	NA	NA	NA	NA	NA	NA	NA	NA	NA	0	NA
X + autosomes	ENSMMUG00000000583	2	NA	NA	NA	NA	NA	NA	NA	NA	NA	NA	NA	NA	NA	NA	NA	0	NA
X + autosomes	ENSMMUG00000000586	20	NA	NA	NA	NA	NA	NA	NA	NA	NA	NA	NA	NA	NA	NA	NA	0	NA
X + autosomes	ENSMMUG00000000588	20	NA	NA	NA	NA	NA	NA	NA	NA	NA	NA	NA	NA	NA	NA	NA	0	NA
X + autosomes	ENSMMUG00000000589	20	NA	NA	NA	NA	NA	NA	NA	NA	NA	NA	NA	NA	NA	NA	NA	0	NA
X + autosomes	ENSMMUG00000000590	20	NA	NA	NA	NA	NA	NA	NA	NA	NA	NA	NA	NA	NA	NA	NA	0	NA
X + autosomes	ENSMMUG00000000591	2	NA	NA	NA	NA	NA	NA	NA	NA	NA	NA	NA	NA	NA	NA	NA	0	NA
X + autosomes	ENSMMUG00000000595	11	NA	NA	NA	NA	NA	NA	NA	NA	NA	NA	NA	NA	NA	NA	NA	0	NA
X + autosomes	ENSMMUG00000000596	20	NA	NA	NA	NA	NA	NA	NA	NA	NA	NA	NA	NA	NA	NA	NA	0	NA
X + autosomes	ENSMMUG00000000599	20	NA	NA	NA	NA	NA	NA	NA	NA	NA	NA	NA	NA	NA	NA	NA	0	NA
X + autosomes	ENSMMUG00000000602	20	NA	NA	NA	NA	NA	NA	NA	NA	NA	NA	NA	NA	NA	NA	NA	0	NA
X + autosomes	ENSMMUG00000000603	20	NA	NA	NA	NA	NA	NA	NA	NA	NA	NA	NA	NA	NA	NA	NA	0	NA
X + autosomes	ENSMMUG00000000604	20	NA	NA	NA	NA	NA	NA	NA	NA	NA	NA	NA	NA	NA	NA	NA	0	NA
X + autosomes	ENSMMUG00000000605	20	NA	NA	NA	NA	NA	NA	NA	NA	NA	NA	NA	NA	NA	NA	NA	0	NA
X + autosomes	ENSMMUG00000000609	20	NA	NA	NA	NA	NA	NA	NA	NA	NA	0.0145805	0.465845	NA	NA	NA	NA	0.480426	0.240213
X + autosomes	ENSMMUG00000000610	20	NA	NA	0.00010192	0.000267349	NA	NA	NA	NA	NA	NA	NA	NA	NA	NA	NA	0.000369269	0.000184635
X + autosomes	ENSMMUG00000000613	20	NA	NA	NA	NA	NA	NA	NA	NA	NA	NA	NA	NA	NA	NA	NA	0	NA
X + autosomes	ENSMMUG00000000615	20	NA	NA	NA	NA	NA	NA	NA	NA	NA	NA	NA	NA	NA	NA	NA	0	NA
X + autosomes	ENSMMUG00000000616	20	NA	NA	NA	NA	NA	NA	NA	NA	NA	NA	NA	NA	NA	NA	NA	0	NA
X + autosomes	ENSMMUG00000000617	7	NA	NA	NA	NA	NA	NA	NA	NA	NA	NA	NA	NA	NA	NA	NA	0	NA
X + autosomes	ENSMMUG00000000618	16	NA	NA	NA	NA	NA	NA	NA	NA	NA	NA	NA	NA	NA	NA	NA	0	NA
X + autosomes	ENSMMUG00000000620	16	NA	NA	NA	NA	NA	NA	NA	NA	NA	NA	NA	NA	NA	NA	NA	0	NA
X + autosomes	ENSMMUG00000000623	2	NA	NA	NA	NA	NA	NA	NA	NA	NA	NA	NA	NA	NA	NA	NA	0	NA
X + autosomes	ENSMMUG00000000628	7	NA	NA	NA	NA	NA	NA	NA	NA	NA	NA	NA	NA	NA	NA	NA	0	NA
X + autosomes	ENSMMUG00000000632	1	NA	NA	NA	NA	NA	NA	NA	NA	NA	NA	NA	NA	NA	NA	NA	0	NA
X + autosomes	ENSMMUG00000000634	1	NA	NA	NA	NA	NA	NA	NA	NA	NA	NA	NA	NA	NA	NA	NA	0	NA
X + autosomes	ENSMMUG00000000635	6	NA	NA	NA	NA	NA	NA	NA	NA	NA	NA	NA	NA	NA	NA	NA	0	NA
X + autosomes	ENSMMUG00000000637	1	NA	NA	NA	NA	NA	NA	NA	NA	NA	NA	NA	NA	NA	NA	NA	0	NA
X + autosomes	ENSMMUG00000000639	8	NA	NA	NA	NA	NA	NA	NA	NA	NA	NA	NA	NA	NA	NA	NA	0	NA
X + autosomes	ENSMMUG00000000643	1	NA	NA	NA	NA	NA	NA	NA	NA	NA	NA	NA	1.02397	NA	NA	NA	1.02397	1.02397
X + autosomes	ENSMMUG00000000644	1	NA	NA	1.02313	NA	NA	NA	NA	NA	NA	NA	NA	NA	NA	NA	NA	1.02313	1.02313
X + autosomes	ENSMMUG00000000645	1	NA	NA	NA	NA	NA	NA	NA	NA	NA	NA	NA	NA	NA	NA	NA	0	NA
X + autosomes	ENSMMUG00000000649	1	NA	NA	NA	NA	NA	NA	NA	NA	NA	NA	NA	NA	NA	NA	NA	0	NA
X + autosomes	ENSMMUG00000000652	1	NA	NA	0.0892356	NA	NA	NA	NA	NA	NA	NA	NA	NA	NA	NA	NA	0.0892356	0.0892356
X + autosomes	ENSMMUG00000000653	1	NA	NA	NA	NA	NA	NA	NA	NA	NA	NA	NA	NA	NA	NA	NA	0	NA
X + autosomes	ENSMMUG00000000655	1	NA	NA	NA	NA	NA	NA	NA	NA	NA	NA	NA	NA	NA	NA	NA	0	NA
X + autosomes	ENSMMUG00000000662	1	NA	NA	NA	NA	NA	NA	NA	NA	NA	NA	NA	NA	NA	NA	NA	0	NA
X + autosomes	ENSMMUG00000000667	X	NA	NA	NA	NA	NA	NA	NA	NA	NA	NA	NA	NA	65.6035	NA	NA	65.6035	65.6035
X + autosomes	ENSMMUG00000000669	X	NA	NA	NA	NA	NA	NA	NA	NA	NA	NA	NA	NA	NA	NA	NA	0	NA
X + autosomes	ENSMMUG00000000670	15	NA	NA	NA	NA	NA	NA	NA	NA	NA	NA	NA	NA	NA	NA	NA	0	NA
X + autosomes	ENSMMUG00000000671	X	NA	NA	NA	NA	NA	NA	NA	NA	NA	NA	NA	NA	NA	NA	NA	0	NA
X + autosomes	ENSMMUG00000000676	1	NA	NA	NA	NA	NA	NA	NA	NA	NA	NA	NA	NA	NA	NA	NA	0	NA
X + autosomes	ENSMMUG00000000677	20	NA	NA	NA	NA	NA	NA	NA	NA	NA	NA	NA	NA	NA	NA	NA	0	NA
X + autosomes	ENSMMUG00000000680	20	NA	NA	NA	NA	NA	NA	NA	NA	NA	NA	NA	NA	NA	NA	NA	0	NA
X + autosomes	ENSMMUG00000000681	7	NA	NA	NA	NA	NA	NA	NA	NA	NA	NA	NA	NA	NA	NA	NA	0	NA
X + autosomes	ENSMMUG00000000683	10	NA	NA	NA	NA	NA	NA	NA	NA	NA	NA	NA	NA	NA	NA	NA	0	NA
X + autosomes	ENSMMUG00000000684	9	NA	NA	NA	NA	3.06745	NA	NA	NA	NA	NA	NA	NA	NA	NA	NA	3.06745	3.06745
X + autosomes	ENSMMUG00000000690	15	NA	0.064208	NA	NA	NA	NA	NA	NA	NA	NA	0.0415042	NA	NA	NA	NA	0.105712	0.0528561
X + autosomes	ENSMMUG00000000695	15	NA	NA	NA	NA	NA	NA	NA	NA	NA	NA	NA	NA	NA	NA	NA	0	NA
X + autosomes	ENSMMUG00000000697	2	NA	NA	NA	1.30147e-05	NA	NA	NA	NA	NA	NA	NA	NA	NA	NA	NA	1.30147e-05	1.30147e-05
X + autosomes	ENSMMUG00000000698	19	NA	NA	NA	NA	NA	NA	NA	NA	NA	NA	NA	NA	NA	NA	NA	0	NA
X + autosomes	ENSMMUG00000000699	7	NA	NA	NA	NA	NA	NA	NA	NA	NA	NA	NA	NA	NA	NA	NA	0	NA
X + autosomes	ENSMMUG00000000700	20	NA	NA	NA	NA	NA	NA	NA	NA	NA	NA	NA	NA	NA	NA	NA	0	NA
X + autosomes	ENSMMUG00000000704	6	NA	NA	NA	NA	NA	NA	NA	NA	NA	NA	NA	NA	NA	NA	NA	0	NA
X + autosomes	ENSMMUG00000000706	2	NA	NA	NA	0.0129834	NA	NA	42.0015	NA	NA	NA	NA	NA	NA	NA	NA	42.0145	21.0073
X + autosomes	ENSMMUG00000000712	6	NA	NA	NA	NA	NA	NA	NA	NA	NA	NA	NA	NA	NA	NA	NA	0	NA
X + autosomes	ENSMMUG00000000713	16	NA	NA	NA	NA	NA	NA	NA	NA	NA	NA	NA	NA	NA	NA	NA	0	NA
X + autosomes	ENSMMUG00000000715	19	NA	NA	NA	NA	NA	NA	NA	NA	NA	NA	NA	NA	NA	NA	NA	0	NA
X + autosomes	ENSMMUG00000000717	19	NA	NA	NA	NA	NA	NA	NA	NA	NA	NA	NA	NA	NA	NA	NA	0	NA
X + autosomes	ENSMMUG00000000718	19	NA	NA	NA	NA	NA	41.7041	NA	NA	NA	NA	NA	NA	NA	NA	NA	41.7041	41.7041
X + autosomes	ENSMMUG00000000729	4	NA	NA	NA	NA	NA	NA	NA	NA	NA	NA	NA	NA	NA	NA	NA	0	NA
X + autosomes	ENSMMUG00000000735	4	NA	NA	NA	NA	NA	NA	NA	NA	NA	NA	NA	NA	NA	NA	NA	0	NA
X + autosomes	ENSMMUG00000000736	4	0.0568625	NA	NA	0.0630253	NA	NA	NA	NA	NA	NA	NA	NA	NA	NA	NA	0.119888	0.0599439
X + autosomes	ENSMMUG00000000737	20	NA	NA	NA	NA	NA	NA	NA	NA	NA	NA	NA	NA	NA	NA	NA	0	NA
X + autosomes	ENSMMUG00000000738	20	NA	NA	NA	NA	NA	NA	NA	NA	NA	NA	NA	NA	NA	NA	NA	0	NA
X + autosomes	ENSMMUG00000000740	10	NA	NA	NA	NA	NA	NA	NA	NA	NA	NA	0.0679485	NA	NA	NA	NA	0.0679485	0.0679485
X + autosomes	ENSMMUG00000000741	4	NA	NA	NA	NA	NA	NA	NA	NA	NA	NA	NA	NA	NA	NA	NA	0	NA
X + autosomes	ENSMMUG00000000747	4	NA	NA	NA	NA	NA	NA	NA	NA	NA	NA	NA	NA	NA	NA	NA	0	NA
X + autosomes	ENSMMUG00000000750	16	NA	NA	NA	NA	NA	NA	NA	NA	NA	NA	NA	NA	NA	NA	NA	0	NA
X + autosomes	ENSMMUG00000000751	16	9.47622e-05	NA	NA	NA	NA	NA	NA	NA	NA	NA	NA	NA	NA	NA	NA	9.47622e-05	9.47622e-05
X + autosomes	ENSMMUG00000000752	6	NA	NA	NA	NA	NA	NA	NA	NA	NA	NA	NA	NA	NA	NA	NA	0	NA
X + autosomes	ENSMMUG00000000754	7	NA	NA	NA	NA	NA	NA	NA	NA	NA	NA	NA	NA	NA	NA	NA	0	NA
X + autosomes	ENSMMUG00000000755	4	NA	NA	NA	NA	NA	NA	NA	NA	NA	NA	NA	NA	NA	NA	NA	0	NA
X + autosomes	ENSMMUG00000000756	2	NA	NA	NA	NA	NA	NA	NA	NA	NA	NA	NA	NA	NA	NA	NA	0	NA
X + autosomes	ENSMMUG00000000757	10	NA	NA	NA	NA	NA	NA	NA	NA	NA	NA	NA	0.00845361	NA	NA	NA	0.00845361	0.00845361
X + autosomes	ENSMMUG00000000758	4	NA	NA	NA	NA	NA	NA	NA	NA	NA	NA	NA	NA	NA	NA	NA	0	NA
X + autosomes	ENSMMUG00000000763	4	NA	NA	NA	NA	NA	NA	NA	NA	NA	NA	NA	NA	NA	NA	NA	0	NA
X + autosomes	ENSMMUG00000000766	4	NA	NA	NA	NA	NA	NA	NA	NA	NA	NA	NA	NA	NA	NA	NA	0	NA
X + autosomes	ENSMMUG00000000767	3	NA	NA	NA	NA	NA	NA	0.325019	NA	NA	NA	NA	NA	NA	NA	NA	0.325019	0.325019
X + autosomes	ENSMMUG00000000768	18	NA	NA	2.22461	NA	NA	NA	NA	NA	NA	NA	NA	NA	NA	NA	NA	2.22461	2.22461
X + autosomes	ENSMMUG00000000776	8	NA	NA	NA	NA	NA	NA	NA	NA	NA	NA	NA	NA	NA	NA	NA	0	NA
X + autosomes	ENSMMUG00000000777	4	NA	NA	NA	NA	NA	NA	NA	NA	NA	NA	NA	NA	NA	NA	NA	0	NA
X + autosomes	ENSMMUG00000000783	12	NA	NA	NA	NA	NA	NA	NA	NA	NA	NA	NA	NA	NA	NA	NA	0	NA
X + autosomes	ENSMMUG00000000787	17	NA	NA	NA	NA	NA	NA	NA	NA	NA	NA	NA	NA	NA	NA	NA	0	NA
X + autosomes	ENSMMUG00000000789	5	0.0131443	NA	NA	NA	NA	NA	NA	NA	NA	10.0739	NA	NA	NA	NA	NA	10.0871	5.04354
X + autosomes	ENSMMUG00000000790	5	NA	NA	NA	NA	NA	NA	NA	NA	NA	NA	NA	NA	NA	NA	NA	0	NA
X + autosomes	ENSMMUG00000000791	12	NA	NA	NA	NA	NA	NA	NA	NA	NA	NA	NA	NA	NA	0.0173837	NA	0.0173837	0.0173837
X + autosomes	ENSMMUG00000000792	12	NA	NA	NA	0.000990246	NA	NA	0.0546419	NA	NA	NA	NA	NA	NA	NA	NA	0.0556321	0.0278161
X + autosomes	ENSMMUG00000000795	4	NA	NA	NA	NA	NA	NA	NA	NA	NA	NA	NA	NA	NA	NA	NA	0	NA
X + autosomes	ENSMMUG00000000798	9	NA	NA	NA	NA	NA	NA	NA	NA	NA	NA	NA	NA	NA	NA	NA	0	NA
X + autosomes	ENSMMUG00000000800	2	NA	NA	NA	NA	NA	NA	NA	NA	NA	NA	NA	NA	NA	NA	NA	0	NA
X + autosomes	ENSMMUG00000000801	1	NA	NA	NA	NA	NA	NA	NA	NA	NA	NA	NA	NA	NA	NA	NA	0	NA
X + autosomes	ENSMMUG00000000802	15	NA	NA	NA	NA	NA	NA	NA	NA	NA	NA	NA	NA	NA	NA	NA	0	NA
X + autosomes	ENSMMUG00000000803	11	NA	NA	NA	NA	NA	NA	NA	NA	NA	NA	NA	NA	NA	NA	NA	0	NA
X + autosomes	ENSMMUG00000000807	10	NA	NA	NA	NA	NA	NA	NA	NA	NA	NA	NA	NA	NA	NA	NA	0	NA
X + autosomes	ENSMMUG00000000809	X	NA	NA	NA	NA	NA	NA	NA	NA	NA	NA	NA	NA	NA	NA	NA	0	NA
X + autosomes	ENSMMUG00000000811	1	NA	NA	NA	NA	NA	NA	NA	NA	NA	NA	NA	NA	NA	NA	NA	0	NA
X + autosomes	ENSMMUG00000000812	1	NA	NA	NA	NA	NA	NA	NA	NA	NA	NA	NA	NA	NA	NA	NA	0	NA
X + autosomes	ENSMMUG00000000822	2	NA	NA	NA	NA	NA	NA	NA	NA	NA	NA	NA	NA	NA	NA	NA	0	NA
X + autosomes	ENSMMUG00000000825	8	NA	NA	NA	NA	NA	NA	NA	NA	NA	NA	NA	NA	NA	NA	NA	0	NA
X + autosomes	ENSMMUG00000000828	5	NA	NA	NA	NA	NA	NA	NA	NA	NA	NA	NA	NA	NA	NA	NA	0	NA
X + autosomes	ENSMMUG00000000829	5	NA	NA	NA	NA	NA	NA	NA	NA	NA	NA	NA	NA	NA	NA	NA	0	NA
X + autosomes	ENSMMUG00000000830	7	NA	NA	NA	NA	NA	NA	NA	NA	NA	NA	NA	NA	NA	NA	NA	0	NA
X + autosomes	ENSMMUG00000000833	19	NA	NA	NA	NA	NA	NA	NA	NA	NA	NA	NA	NA	NA	NA	NA	0	NA
X + autosomes	ENSMMUG00000000837	19	NA	NA	NA	NA	NA	NA	NA	NA	NA	NA	NA	NA	NA	NA	NA	0	NA
X + autosomes	ENSMMUG00000000838	1	NA	NA	NA	NA	NA	NA	NA	NA	NA	NA	NA	NA	NA	NA	NA	0	NA
X + autosomes	ENSMMUG00000000841	19	NA	NA	NA	NA	NA	NA	NA	NA	NA	NA	NA	NA	NA	NA	NA	0	NA
X + autosomes	ENSMMUG00000000842	20	NA	NA	NA	NA	NA	NA	NA	NA	NA	NA	NA	NA	NA	NA	NA	0	NA
X + autosomes	ENSMMUG00000000844	14	NA	NA	NA	NA	NA	NA	NA	NA	NA	NA	NA	NA	NA	NA	NA	0	NA
X + autosomes	ENSMMUG00000000845	19	NA	NA	NA	NA	NA	NA	NA	NA	NA	NA	NA	NA	NA	NA	NA	0	NA
X + autosomes	ENSMMUG00000000846	20	NA	NA	NA	NA	NA	NA	NA	NA	NA	NA	NA	NA	NA	NA	NA	0	NA
X + autosomes	ENSMMUG00000000850	2	NA	NA	NA	NA	NA	NA	NA	NA	NA	NA	NA	NA	NA	NA	NA	0	NA
X + autosomes	ENSMMUG00000000853	3	NA	NA	NA	NA	NA	NA	NA	NA	NA	NA	NA	NA	NA	NA	NA	0	NA
X + autosomes	ENSMMUG00000000854	3	NA	NA	NA	NA	NA	NA	NA	NA	NA	NA	NA	NA	NA	NA	NA	0	NA
X + autosomes	ENSMMUG00000000857	13	NA	NA	NA	NA	NA	NA	NA	NA	NA	1.05782	NA	NA	NA	NA	NA	1.05782	1.05782
X + autosomes	ENSMMUG00000000860	11	NA	NA	NA	NA	NA	NA	NA	NA	NA	NA	NA	NA	NA	NA	NA	0	NA
X + autosomes	ENSMMUG00000000863	7	NA	NA	NA	NA	NA	NA	NA	NA	NA	NA	NA	NA	NA	NA	NA	0	NA
X + autosomes	ENSMMUG00000000868	1	NA	NA	NA	NA	NA	NA	NA	NA	NA	0.0142106	NA	NA	NA	NA	NA	0.0142106	0.0142106
X + autosomes	ENSMMUG00000000869	4	NA	NA	NA	NA	NA	NA	NA	NA	NA	NA	NA	NA	NA	NA	NA	0	NA
X + autosomes	ENSMMUG00000000871	15	NA	NA	NA	NA	NA	NA	NA	NA	NA	NA	NA	NA	NA	NA	NA	0	NA
X + autosomes	ENSMMUG00000000873	1	NA	NA	NA	NA	NA	NA	NA	NA	NA	NA	NA	NA	NA	NA	NA	0	NA
X + autosomes	ENSMMUG00000000874	14	NA	NA	NA	NA	NA	NA	NA	NA	NA	NA	NA	NA	NA	NA	NA	0	NA
X + autosomes	ENSMMUG00000000880	3	NA	NA	NA	NA	NA	NA	NA	NA	NA	NA	NA	NA	NA	NA	NA	0	NA
X + autosomes	ENSMMUG00000000881	9	NA	NA	NA	NA	NA	NA	NA	17.1239	NA	NA	NA	NA	NA	NA	NA	17.1239	17.1239
X + autosomes	ENSMMUG00000000882	9	NA	NA	NA	NA	NA	NA	NA	NA	NA	NA	NA	NA	NA	NA	NA	0	NA
X + autosomes	ENSMMUG00000000885	X	NA	NA	0.0779492	NA	NA	NA	NA	NA	NA	NA	NA	NA	NA	NA	NA	0.0779492	0.0779492
X + autosomes	ENSMMUG00000000886	8	NA	NA	NA	NA	NA	NA	NA	NA	NA	NA	NA	NA	NA	NA	NA	0	NA
X + autosomes	ENSMMUG00000000892	8	NA	NA	NA	26.5582	NA	NA	NA	NA	NA	NA	NA	NA	NA	NA	NA	26.5582	26.5582
X + autosomes	ENSMMUG00000000893	10	NA	NA	NA	NA	NA	NA	NA	NA	NA	NA	NA	NA	NA	NA	NA	0	NA
X + autosomes	ENSMMUG00000000895	20	NA	NA	NA	NA	NA	NA	NA	NA	NA	NA	NA	NA	NA	NA	NA	0	NA
X + autosomes	ENSMMUG00000000898	2	NA	NA	NA	NA	NA	NA	NA	NA	NA	NA	NA	NA	NA	NA	NA	0	NA
X + autosomes	ENSMMUG00000000899	20	NA	NA	NA	NA	NA	NA	NA	NA	NA	NA	NA	NA	NA	NA	NA	0	NA
X + autosomes	ENSMMUG00000000903	X	NA	NA	NA	NA	NA	NA	NA	NA	NA	NA	NA	NA	NA	NA	NA	0	NA
X + autosomes	ENSMMUG00000000906	2	NA	NA	NA	NA	NA	NA	NA	NA	NA	NA	NA	NA	NA	NA	NA	0	NA
X + autosomes	ENSMMUG00000000907	2	NA	NA	NA	NA	NA	NA	NA	NA	NA	NA	NA	NA	NA	NA	NA	0	NA
X + autosomes	ENSMMUG00000000908	13	NA	NA	NA	NA	NA	NA	NA	NA	NA	NA	NA	NA	NA	NA	NA	0	NA
X + autosomes	ENSMMUG00000000912	2	NA	NA	NA	NA	NA	NA	NA	NA	NA	NA	NA	NA	NA	NA	NA	0	NA
X + autosomes	ENSMMUG00000000914	5	NA	NA	NA	NA	NA	NA	NA	NA	NA	NA	NA	NA	NA	NA	NA	0	NA
X + autosomes	ENSMMUG00000000916	3	NA	NA	NA	NA	NA	NA	NA	NA	NA	NA	NA	NA	NA	NA	NA	0	NA
X + autosomes	ENSMMUG00000000917	3	NA	NA	0.000259692	NA	NA	NA	NA	NA	NA	NA	NA	0.298896	NA	NA	NA	0.299155	0.149578
X + autosomes	ENSMMUG00000000918	10	NA	NA	NA	NA	NA	NA	NA	NA	NA	0.147193	NA	NA	NA	NA	NA	0.147193	0.147193
X + autosomes	ENSMMUG00000000931	1	NA	NA	NA	NA	NA	NA	NA	NA	NA	NA	NA	NA	NA	NA	NA	0	NA
X + autosomes	ENSMMUG00000000933	2	NA	NA	NA	NA	NA	NA	NA	NA	NA	NA	NA	NA	NA	NA	NA	0	NA
X + autosomes	ENSMMUG00000000934	15	NA	NA	NA	NA	NA	NA	NA	NA	NA	NA	NA	NA	NA	NA	NA	0	NA
X + autosomes	ENSMMUG00000000935	15	NA	NA	NA	NA	NA	NA	NA	NA	NA	NA	NA	NA	NA	NA	NA	0	NA
X + autosomes	ENSMMUG00000000937	15	NA	NA	NA	NA	NA	NA	NA	NA	NA	NA	NA	NA	NA	NA	NA	0	NA
X + autosomes	ENSMMUG00000000943	8	NA	NA	NA	NA	NA	NA	NA	NA	NA	NA	NA	NA	NA	NA	NA	0	NA
X + autosomes	ENSMMUG00000000946	11	NA	NA	NA	NA	NA	NA	NA	NA	NA	NA	NA	NA	NA	NA	NA	0	NA
X + autosomes	ENSMMUG00000000949	2	NA	NA	NA	NA	NA	NA	NA	NA	NA	NA	NA	NA	NA	NA	NA	0	NA
X + autosomes	ENSMMUG00000000951	3	NA	NA	NA	NA	NA	NA	NA	NA	NA	NA	NA	NA	NA	NA	NA	0	NA
X + autosomes	ENSMMUG00000000953	3	NA	NA	NA	NA	NA	NA	NA	NA	NA	NA	NA	NA	NA	NA	NA	0	NA
X + autosomes	ENSMMUG00000000955	11	NA	NA	NA	NA	NA	NA	NA	NA	NA	NA	NA	NA	NA	NA	NA	0	NA
X + autosomes	ENSMMUG00000000956	11	NA	NA	NA	NA	NA	NA	NA	NA	NA	NA	NA	NA	NA	NA	NA	0	NA
X + autosomes	ENSMMUG00000000960	5	NA	NA	NA	0.0586666	NA	NA	NA	NA	NA	NA	NA	NA	NA	NA	NA	0.0586666	0.0586666
X + autosomes	ENSMMUG00000000962	3	NA	NA	NA	NA	NA	NA	NA	NA	NA	NA	NA	NA	NA	NA	NA	0	NA
X + autosomes	ENSMMUG00000000963	8	NA	NA	NA	NA	NA	NA	NA	NA	NA	NA	NA	NA	NA	NA	NA	0	NA
X + autosomes	ENSMMUG00000000965	8	NA	NA	NA	NA	NA	NA	NA	NA	NA	NA	NA	NA	NA	NA	NA	0	NA
X + autosomes	ENSMMUG00000000970	10	NA	NA	2.59887	NA	NA	NA	NA	NA	NA	NA	NA	NA	NA	NA	NA	2.59887	2.59887
X + autosomes	ENSMMUG00000000971	10	NA	NA	NA	NA	NA	NA	NA	NA	NA	NA	NA	NA	NA	NA	NA	0	NA
X + autosomes	ENSMMUG00000000972	2	NA	NA	NA	NA	NA	NA	NA	NA	NA	NA	NA	NA	NA	NA	NA	0	NA
X + autosomes	ENSMMUG00000000974	13	NA	NA	NA	NA	NA	NA	NA	NA	NA	NA	NA	NA	NA	NA	NA	0	NA
X + autosomes	ENSMMUG00000000978	20	NA	NA	7.90607e-06	NA	NA	NA	NA	NA	NA	NA	NA	NA	NA	NA	NA	7.90607e-06	7.90607e-06
X + autosomes	ENSMMUG00000000979	20	NA	NA	NA	NA	NA	NA	NA	NA	NA	NA	NA	NA	NA	NA	NA	0	NA
X + autosomes	ENSMMUG00000000980	20	NA	NA	NA	NA	NA	NA	NA	NA	NA	NA	NA	NA	NA	NA	NA	0	NA
X + autosomes	ENSMMUG00000000982	20	0.245117	NA	NA	NA	NA	NA	NA	NA	NA	NA	NA	NA	NA	NA	NA	0.245117	0.245117
X + autosomes	ENSMMUG00000000983	20	NA	NA	NA	NA	NA	NA	NA	NA	NA	NA	NA	NA	NA	NA	NA	0	NA
X + autosomes	ENSMMUG00000000985	2	NA	NA	NA	NA	0.130988	NA	NA	NA	NA	NA	NA	NA	NA	NA	NA	0.130988	0.130988
X + autosomes	ENSMMUG00000000987	2	NA	NA	NA	NA	NA	NA	NA	NA	NA	NA	NA	NA	NA	NA	NA	0	NA
X + autosomes	ENSMMUG00000000990	2	NA	NA	NA	NA	NA	NA	NA	NA	NA	NA	NA	NA	NA	NA	NA	0	NA
X + autosomes	ENSMMUG00000000994	19	NA	NA	NA	NA	NA	NA	NA	NA	NA	NA	NA	NA	NA	NA	NA	0	NA
X + autosomes	ENSMMUG00000000996	2	NA	NA	NA	NA	NA	NA	NA	NA	NA	NA	NA	NA	NA	NA	NA	0	NA
X + autosomes	ENSMMUG00000001003	3	NA	NA	NA	NA	NA	NA	NA	NA	NA	NA	NA	NA	NA	NA	NA	0	NA
X + autosomes	ENSMMUG00000001006	9	NA	NA	NA	NA	NA	NA	NA	NA	NA	NA	0.100926	NA	NA	NA	NA	0.100926	0.100926
X + autosomes	ENSMMUG00000001012	10	NA	NA	NA	NA	NA	NA	NA	NA	NA	NA	NA	NA	NA	NA	NA	0	NA
X + autosomes	ENSMMUG00000001018	4	NA	NA	NA	NA	NA	NA	NA	NA	NA	NA	NA	NA	NA	NA	NA	0	NA
X + autosomes	ENSMMUG00000001021	1	NA	NA	NA	NA	NA	NA	NA	NA	NA	NA	NA	NA	NA	NA	NA	0	NA
X + autosomes	ENSMMUG00000001026	16	NA	NA	NA	NA	NA	NA	NA	NA	NA	NA	NA	NA	NA	NA	NA	0	NA
X + autosomes	ENSMMUG00000001027	11	NA	NA	NA	NA	NA	NA	NA	NA	NA	NA	NA	NA	NA	NA	NA	0	NA
X + autosomes	ENSMMUG00000001028	2	NA	NA	NA	NA	NA	NA	NA	NA	NA	NA	NA	NA	NA	NA	NA	0	NA
X + autosomes	ENSMMUG00000001029	2	NA	NA	NA	NA	NA	NA	NA	NA	NA	NA	NA	NA	NA	NA	NA	0	NA
X + autosomes	ENSMMUG00000001034	1	NA	NA	NA	NA	NA	NA	NA	NA	NA	NA	NA	NA	NA	NA	NA	0	NA
X + autosomes	ENSMMUG00000001035	7	NA	NA	NA	NA	NA	NA	NA	NA	NA	NA	NA	NA	NA	NA	NA	0	NA
X + autosomes	ENSMMUG00000001036	17	NA	NA	NA	NA	NA	NA	NA	NA	NA	NA	NA	NA	NA	NA	NA	0	NA
X + autosomes	ENSMMUG00000001038	17	NA	NA	NA	NA	NA	NA	NA	NA	NA	NA	NA	NA	NA	NA	NA	0	NA
X + autosomes	ENSMMUG00000001039	17	NA	NA	NA	NA	NA	NA	NA	NA	NA	NA	NA	NA	NA	NA	NA	0	NA
X + autosomes	ENSMMUG00000001041	17	NA	NA	NA	NA	NA	NA	NA	NA	NA	NA	0.136823	NA	NA	NA	NA	0.136823	0.136823
X + autosomes	ENSMMUG00000001043	15	NA	NA	NA	NA	NA	NA	NA	NA	NA	NA	NA	NA	NA	NA	NA	0	NA
X + autosomes	ENSMMUG00000001044	7	NA	NA	NA	NA	NA	NA	NA	NA	NA	NA	NA	NA	NA	NA	NA	0	NA
X + autosomes	ENSMMUG00000001045	2	NA	NA	NA	NA	NA	NA	NA	NA	NA	NA	NA	NA	NA	NA	NA	0	NA
X + autosomes	ENSMMUG00000001049	2	NA	NA	NA	NA	NA	NA	NA	NA	NA	NA	NA	NA	NA	NA	NA	0	NA
X + autosomes	ENSMMUG00000001051	16	NA	NA	NA	NA	NA	NA	NA	NA	NA	NA	NA	NA	NA	NA	NA	0	NA
X + autosomes	ENSMMUG00000001054	12	NA	NA	NA	NA	NA	NA	NA	NA	NA	NA	NA	NA	NA	NA	NA	0	NA
X + autosomes	ENSMMUG00000001058	10	NA	NA	NA	NA	NA	NA	NA	NA	NA	NA	NA	NA	NA	NA	NA	0	NA
X + autosomes	ENSMMUG00000001060	1	NA	NA	NA	NA	NA	NA	NA	NA	NA	NA	NA	NA	NA	NA	NA	0	NA
X + autosomes	ENSMMUG00000001061	15	NA	NA	NA	NA	63.2606	NA	NA	NA	NA	NA	NA	NA	NA	NA	NA	63.2606	63.2606
X + autosomes	ENSMMUG00000001062	11	NA	NA	NA	NA	NA	NA	NA	NA	NA	NA	NA	NA	NA	NA	NA	0	NA
X + autosomes	ENSMMUG00000001063	6	NA	NA	NA	NA	NA	NA	NA	NA	NA	NA	NA	NA	NA	NA	NA	0	NA
X + autosomes	ENSMMUG00000001075	2	NA	NA	NA	NA	NA	NA	NA	NA	NA	NA	NA	NA	NA	NA	NA	0	NA
X + autosomes	ENSMMUG00000001077	2	NA	NA	NA	NA	NA	NA	NA	NA	NA	NA	NA	NA	NA	NA	NA	0	NA
X + autosomes	ENSMMUG00000001083	14	NA	NA	NA	NA	NA	NA	NA	NA	NA	NA	NA	NA	NA	NA	NA	0	NA
X + autosomes	ENSMMUG00000001090	7	NA	NA	NA	NA	NA	NA	NA	NA	NA	NA	NA	NA	NA	NA	NA	0	NA
X + autosomes	ENSMMUG00000001091	8	NA	NA	NA	NA	NA	NA	NA	NA	NA	NA	NA	NA	NA	NA	NA	0	NA
X + autosomes	ENSMMUG00000001092	7	NA	NA	NA	NA	NA	NA	NA	1.6943	NA	NA	NA	NA	NA	NA	NA	1.6943	1.6943
X + autosomes	ENSMMUG00000001095	7	NA	NA	NA	NA	NA	NA	NA	NA	NA	NA	NA	NA	5.05627	NA	NA	5.05627	5.05627
X + autosomes	ENSMMUG00000001096	2	NA	NA	NA	NA	NA	NA	NA	NA	NA	NA	NA	NA	NA	NA	NA	0	NA
X + autosomes	ENSMMUG00000001097	7	NA	NA	0.0107449	NA	NA	NA	NA	NA	NA	NA	NA	NA	NA	NA	NA	0.0107449	0.0107449
X + autosomes	ENSMMUG00000001100	8	NA	NA	NA	NA	NA	NA	NA	NA	NA	NA	NA	NA	NA	NA	NA	0	NA
X + autosomes	ENSMMUG00000001102	12	NA	NA	NA	NA	NA	NA	NA	NA	NA	NA	NA	NA	NA	NA	NA	0	NA
X + autosomes	ENSMMUG00000001105	2	NA	NA	NA	NA	NA	NA	NA	NA	NA	NA	NA	NA	NA	NA	NA	0	NA
X + autosomes	ENSMMUG00000001106	19	NA	NA	NA	NA	NA	NA	NA	NA	NA	NA	NA	NA	NA	NA	NA	0	NA
X + autosomes	ENSMMUG00000001108	10	NA	NA	NA	NA	NA	NA	NA	NA	NA	NA	NA	NA	NA	NA	NA	0	NA
X + autosomes	ENSMMUG00000001110	16	NA	NA	NA	NA	NA	NA	NA	NA	NA	NA	NA	NA	NA	NA	NA	0	NA
X + autosomes	ENSMMUG00000001111	16	NA	NA	NA	NA	NA	NA	NA	NA	NA	NA	NA	NA	NA	NA	NA	0	NA
X + autosomes	ENSMMUG00000001116	16	NA	NA	NA	NA	NA	NA	NA	NA	NA	NA	NA	NA	NA	NA	NA	0	NA
X + autosomes	ENSMMUG00000001118	9	NA	NA	NA	NA	NA	NA	NA	NA	NA	NA	NA	NA	NA	NA	NA	0	NA
X + autosomes	ENSMMUG00000001120	2	NA	NA	NA	NA	NA	NA	NA	NA	NA	NA	NA	NA	NA	NA	NA	0	NA
X + autosomes	ENSMMUG00000001121	20	NA	NA	NA	NA	NA	NA	NA	NA	NA	NA	NA	NA	NA	NA	NA	0	NA
X + autosomes	ENSMMUG00000001125	3	NA	NA	NA	0.0194188	NA	NA	NA	NA	NA	NA	NA	NA	NA	NA	NA	0.0194188	0.0194188
X + autosomes	ENSMMUG00000001126	13	NA	NA	NA	NA	NA	NA	NA	NA	NA	NA	NA	NA	NA	NA	NA	0	NA
X + autosomes	ENSMMUG00000001128	11	NA	NA	NA	NA	NA	NA	NA	NA	NA	NA	NA	NA	NA	NA	NA	0	NA
X + autosomes	ENSMMUG00000001130	6	NA	NA	NA	NA	NA	NA	NA	NA	NA	NA	NA	NA	NA	NA	NA	0	NA
X + autosomes	ENSMMUG00000001131	6	NA	NA	NA	NA	NA	NA	NA	NA	NA	NA	NA	NA	NA	NA	NA	0	NA
X + autosomes	ENSMMUG00000001134	15	NA	NA	NA	NA	NA	NA	NA	NA	NA	NA	NA	NA	NA	NA	NA	0	NA
X + autosomes	ENSMMUG00000001137	15	NA	NA	NA	NA	NA	NA	NA	NA	NA	NA	NA	NA	NA	NA	NA	0	NA
X + autosomes	ENSMMUG00000001138	X	NA	NA	100	NA	NA	NA	NA	NA	NA	NA	NA	NA	NA	NA	NA	100	100
X + autosomes	ENSMMUG00000001143	3	NA	NA	NA	NA	NA	NA	NA	NA	NA	NA	NA	NA	NA	NA	NA	0	NA
X + autosomes	ENSMMUG00000001147	13	NA	NA	NA	NA	NA	9.79776	NA	NA	NA	NA	NA	NA	NA	NA	NA	9.79776	9.79776
X + autosomes	ENSMMUG00000001150	4	NA	NA	NA	NA	NA	NA	NA	NA	NA	NA	NA	NA	NA	NA	NA	0	NA
X + autosomes	ENSMMUG00000001151	8	NA	NA	NA	NA	NA	NA	NA	NA	NA	NA	NA	NA	NA	NA	NA	0	NA
X + autosomes	ENSMMUG00000001153	8	NA	NA	NA	NA	NA	NA	NA	NA	NA	NA	NA	NA	NA	NA	NA	0	NA
X + autosomes	ENSMMUG00000001154	2	NA	NA	NA	NA	NA	NA	NA	NA	NA	NA	NA	NA	NA	NA	NA	0	NA
X + autosomes	ENSMMUG00000001157	9	NA	NA	NA	NA	NA	NA	NA	NA	NA	NA	NA	NA	NA	NA	NA	0	NA
X + autosomes	ENSMMUG00000001163	12	NA	NA	NA	NA	NA	NA	NA	NA	NA	NA	NA	NA	NA	NA	NA	0	NA
X + autosomes	ENSMMUG00000001166	19	NA	NA	NA	NA	NA	NA	NA	NA	NA	NA	NA	NA	NA	NA	NA	0	NA
X + autosomes	ENSMMUG00000001167	19	NA	NA	NA	NA	NA	NA	NA	NA	NA	NA	NA	NA	NA	NA	NA	0	NA
X + autosomes	ENSMMUG00000001169	2	NA	NA	NA	NA	NA	NA	NA	NA	NA	NA	NA	NA	NA	NA	NA	0	NA
X + autosomes	ENSMMUG00000001176	17	NA	NA	NA	NA	NA	NA	NA	NA	NA	NA	NA	NA	NA	NA	NA	0	NA
X + autosomes	ENSMMUG00000001178	17	NA	NA	NA	NA	NA	NA	NA	NA	NA	NA	NA	NA	NA	NA	NA	0	NA
X + autosomes	ENSMMUG00000001179	11	NA	NA	NA	NA	NA	NA	NA	NA	NA	NA	NA	0.242767	NA	NA	NA	0.242767	0.242767
X + autosomes	ENSMMUG00000001180	11	NA	NA	NA	NA	NA	NA	NA	NA	NA	NA	NA	NA	NA	NA	NA	0	NA
X + autosomes	ENSMMUG00000001181	11	NA	NA	NA	0.00130663	NA	NA	NA	NA	NA	NA	NA	NA	NA	NA	NA	0.00130663	0.00130663
X + autosomes	ENSMMUG00000001182	11	NA	NA	NA	NA	NA	NA	NA	NA	NA	NA	NA	NA	NA	NA	NA	0	NA
X + autosomes	ENSMMUG00000001183	9	NA	NA	NA	NA	NA	NA	NA	NA	NA	NA	NA	NA	NA	NA	NA	0	NA
X + autosomes	ENSMMUG00000001185	2	NA	NA	NA	NA	NA	NA	NA	NA	NA	NA	NA	NA	NA	NA	NA	0	NA
X + autosomes	ENSMMUG00000001186	9	0.0107373	NA	NA	NA	NA	NA	NA	NA	NA	NA	NA	NA	NA	NA	NA	0.0107373	0.0107373
X + autosomes	ENSMMUG00000001187	8	NA	NA	NA	0.000442161	NA	NA	NA	NA	NA	NA	NA	NA	NA	NA	NA	0.000442161	0.000442161
X + autosomes	ENSMMUG00000001190	19	NA	NA	NA	NA	NA	NA	NA	NA	NA	NA	NA	NA	NA	NA	NA	0	NA
X + autosomes	ENSMMUG00000001192	19	NA	NA	NA	NA	NA	NA	NA	NA	NA	NA	NA	NA	NA	NA	NA	0	NA
X + autosomes	ENSMMUG00000001194	11	NA	NA	NA	NA	NA	NA	NA	NA	NA	NA	NA	NA	NA	NA	NA	0	NA
X + autosomes	ENSMMUG00000001197	19	NA	NA	0.552251	NA	NA	NA	NA	NA	NA	NA	NA	8.60773	NA	NA	NA	9.15998	4.57999
X + autosomes	ENSMMUG00000001199	7	NA	NA	NA	NA	NA	NA	NA	NA	NA	NA	NA	NA	NA	NA	NA	0	NA
X + autosomes	ENSMMUG00000001201	7	NA	NA	NA	NA	NA	NA	15.5558	NA	NA	NA	NA	NA	NA	NA	NA	15.5558	15.5558
X + autosomes	ENSMMUG00000001205	6	NA	NA	NA	NA	NA	NA	NA	NA	NA	NA	NA	NA	NA	NA	NA	0	NA
X + autosomes	ENSMMUG00000001210	11	NA	NA	NA	NA	NA	NA	NA	NA	NA	NA	NA	NA	NA	NA	NA	0	NA
X + autosomes	ENSMMUG00000001211	6	NA	NA	NA	NA	NA	NA	NA	NA	NA	NA	NA	NA	NA	NA	NA	0	NA
X + autosomes	ENSMMUG00000001219	19	NA	NA	NA	NA	NA	NA	NA	NA	NA	NA	NA	NA	NA	NA	NA	0	NA
X + autosomes	ENSMMUG00000001224	6	NA	NA	NA	NA	NA	NA	NA	NA	NA	NA	NA	NA	NA	NA	NA	0	NA
X + autosomes	ENSMMUG00000001225	3	NA	NA	NA	0.00132168	0.169378	NA	NA	NA	NA	NA	NA	NA	NA	NA	NA	0.1707	0.08535
X + autosomes	ENSMMUG00000001226	6	NA	NA	NA	NA	NA	NA	NA	NA	NA	NA	NA	NA	NA	NA	NA	0	NA
X + autosomes	ENSMMUG00000001233	6	NA	NA	NA	NA	NA	NA	NA	NA	NA	NA	NA	NA	NA	NA	NA	0	NA
X + autosomes	ENSMMUG00000001238	11	NA	NA	NA	NA	NA	NA	NA	NA	NA	NA	0.5501	0.000621512	NA	NA	NA	0.550721	0.275361
X + autosomes	ENSMMUG00000001245	18	NA	NA	NA	NA	NA	NA	NA	NA	NA	NA	NA	NA	NA	NA	NA	0	NA
X + autosomes	ENSMMUG00000001247	7	NA	NA	NA	NA	NA	NA	NA	NA	NA	NA	NA	NA	NA	NA	NA	0	NA
X + autosomes	ENSMMUG00000001250	15	NA	NA	NA	NA	NA	NA	NA	NA	NA	NA	NA	NA	NA	NA	NA	0	NA
X + autosomes	ENSMMUG00000001258	X	NA	NA	NA	NA	NA	NA	NA	NA	NA	NA	NA	NA	NA	NA	NA	0	NA
X + autosomes	ENSMMUG00000001264	1	NA	NA	NA	NA	NA	1.31639	NA	NA	NA	NA	NA	NA	NA	NA	NA	1.31639	1.31639
X + autosomes	ENSMMUG00000001266	16	45.6198	NA	NA	NA	NA	NA	NA	NA	NA	NA	NA	0.01308	NA	NA	NA	45.6329	22.8165
X + autosomes	ENSMMUG00000001267	15	NA	NA	NA	NA	NA	NA	NA	NA	NA	NA	NA	NA	NA	NA	NA	0	NA
X + autosomes	ENSMMUG00000001268	16	NA	NA	NA	NA	NA	NA	NA	NA	NA	NA	NA	NA	NA	NA	NA	0	NA
X + autosomes	ENSMMUG00000001269	16	NA	NA	NA	NA	NA	NA	NA	NA	NA	NA	NA	NA	NA	NA	NA	0	NA
X + autosomes	ENSMMUG00000001272	15	NA	NA	NA	NA	NA	NA	NA	NA	NA	NA	NA	NA	NA	NA	NA	0	NA
X + autosomes	ENSMMUG00000001273	7	NA	NA	20.2975	NA	NA	NA	NA	NA	NA	NA	NA	NA	NA	NA	NA	20.2975	20.2975
X + autosomes	ENSMMUG00000001276	7	NA	NA	NA	NA	NA	NA	NA	NA	NA	NA	NA	NA	NA	NA	NA	0	NA
X + autosomes	ENSMMUG00000001278	13	NA	NA	NA	NA	NA	NA	NA	NA	NA	NA	NA	NA	NA	NA	NA	0	NA
X + autosomes	ENSMMUG00000001282	13	NA	NA	NA	NA	NA	NA	NA	NA	NA	NA	NA	NA	NA	NA	NA	0	NA
X + autosomes	ENSMMUG00000001283	13	NA	NA	NA	NA	NA	NA	NA	NA	NA	NA	NA	NA	NA	NA	NA	0	NA
X + autosomes	ENSMMUG00000001285	16	NA	NA	NA	NA	NA	NA	NA	NA	NA	NA	NA	NA	NA	NA	NA	0	NA
X + autosomes	ENSMMUG00000001286	16	NA	NA	NA	NA	NA	NA	NA	NA	NA	NA	NA	NA	NA	NA	NA	0	NA
X + autosomes	ENSMMUG00000001290	9	NA	NA	NA	NA	NA	NA	NA	NA	NA	NA	NA	NA	NA	NA	NA	0	NA
X + autosomes	ENSMMUG00000001291	17	NA	NA	NA	NA	NA	NA	NA	NA	NA	NA	NA	NA	NA	NA	NA	0	NA
X + autosomes	ENSMMUG00000001292	17	NA	NA	NA	NA	NA	NA	NA	NA	NA	NA	NA	NA	NA	NA	NA	0	NA
X + autosomes	ENSMMUG00000001293	14	NA	NA	NA	NA	NA	NA	NA	NA	NA	NA	NA	NA	NA	NA	NA	0	NA
X + autosomes	ENSMMUG00000001294	14	NA	NA	NA	NA	NA	NA	NA	NA	NA	NA	NA	NA	NA	NA	NA	0	NA
X + autosomes	ENSMMUG00000001295	5	NA	NA	NA	NA	NA	NA	NA	NA	NA	NA	NA	NA	NA	NA	NA	0	NA
X + autosomes	ENSMMUG00000001297	1	NA	NA	NA	NA	NA	NA	NA	NA	NA	NA	NA	NA	NA	NA	NA	0	NA
X + autosomes	ENSMMUG00000001300	1	NA	NA	NA	NA	NA	NA	NA	NA	NA	NA	NA	NA	NA	NA	NA	0	NA
X + autosomes	ENSMMUG00000001304	15	NA	NA	NA	NA	NA	NA	NA	NA	NA	NA	NA	NA	NA	NA	NA	0	NA
X + autosomes	ENSMMUG00000001305	4	NA	NA	NA	NA	NA	NA	NA	NA	NA	NA	NA	NA	NA	NA	NA	0	NA
X + autosomes	ENSMMUG00000001306	11	NA	NA	NA	NA	NA	NA	NA	NA	NA	NA	NA	44.359	NA	NA	NA	44.359	44.359
X + autosomes	ENSMMUG00000001308	3	NA	NA	NA	NA	NA	NA	NA	NA	NA	NA	NA	NA	NA	NA	NA	0	NA
X + autosomes	ENSMMUG00000001312	17	NA	NA	NA	NA	NA	NA	NA	NA	NA	NA	NA	NA	NA	NA	NA	0	NA
X + autosomes	ENSMMUG00000001313	12	NA	NA	NA	NA	NA	NA	NA	NA	NA	NA	NA	NA	NA	NA	NA	0	NA
X + autosomes	ENSMMUG00000001314	12	NA	NA	NA	NA	NA	NA	NA	NA	NA	NA	NA	NA	NA	NA	NA	0	NA
X + autosomes	ENSMMUG00000001317	6	NA	NA	NA	NA	NA	NA	NA	NA	NA	NA	NA	NA	NA	NA	NA	0	NA
X + autosomes	ENSMMUG00000001319	7	NA	NA	NA	NA	NA	NA	NA	NA	NA	0.0255899	NA	NA	NA	NA	NA	0.0255899	0.0255899
X + autosomes	ENSMMUG00000001321	16	NA	NA	NA	NA	NA	NA	NA	NA	NA	NA	NA	NA	NA	NA	NA	0	NA
X + autosomes	ENSMMUG00000001325	11	NA	NA	NA	NA	NA	NA	NA	NA	NA	NA	NA	NA	NA	NA	NA	0	NA
X + autosomes	ENSMMUG00000001328	16	NA	NA	NA	NA	NA	NA	NA	NA	NA	NA	NA	NA	NA	NA	NA	0	NA
X + autosomes	ENSMMUG00000001332	14	NA	NA	NA	NA	NA	NA	NA	NA	NA	NA	NA	NA	NA	NA	NA	0	NA
X + autosomes	ENSMMUG00000001338	8	NA	NA	NA	NA	NA	NA	NA	NA	NA	NA	NA	NA	NA	NA	NA	0	NA
X + autosomes	ENSMMUG00000001339	2	NA	NA	NA	NA	NA	NA	NA	NA	NA	NA	NA	NA	NA	NA	NA	0	NA
X + autosomes	ENSMMUG00000001340	2	NA	NA	0.000335167	NA	NA	NA	NA	NA	NA	NA	NA	NA	NA	NA	NA	0.000335167	0.000335167
X + autosomes	ENSMMUG00000001341	5	NA	NA	NA	NA	NA	NA	NA	NA	NA	NA	NA	NA	NA	NA	30.3506	30.3506	30.3506
X + autosomes	ENSMMUG00000001342	2	NA	NA	NA	NA	NA	NA	NA	NA	NA	NA	NA	NA	NA	NA	NA	0	NA
X + autosomes	ENSMMUG00000001343	16	NA	NA	NA	NA	NA	NA	NA	NA	NA	NA	NA	NA	NA	NA	NA	0	NA
X + autosomes	ENSMMUG00000001344	6	NA	NA	NA	NA	NA	NA	NA	NA	NA	NA	NA	NA	NA	NA	NA	0	NA
X + autosomes	ENSMMUG00000001347	16	NA	NA	NA	NA	NA	NA	NA	NA	NA	NA	NA	NA	NA	NA	NA	0	NA
X + autosomes	ENSMMUG00000001348	16	NA	NA	NA	NA	NA	NA	NA	NA	NA	NA	NA	NA	NA	NA	NA	0	NA
X + autosomes	ENSMMUG00000001349	2	NA	NA	NA	NA	NA	NA	NA	NA	NA	NA	NA	NA	NA	NA	NA	0	NA
X + autosomes	ENSMMUG00000001350	3	NA	NA	NA	NA	NA	NA	NA	NA	NA	NA	NA	NA	NA	NA	NA	0	NA
X + autosomes	ENSMMUG00000001357	11	NA	NA	NA	NA	NA	NA	NA	NA	NA	NA	NA	NA	NA	NA	NA	0	NA
X + autosomes	ENSMMUG00000001359	11	NA	NA	NA	NA	NA	NA	NA	NA	NA	NA	NA	NA	NA	NA	NA	0	NA
X + autosomes	ENSMMUG00000001361	11	NA	NA	NA	NA	NA	NA	NA	NA	NA	NA	NA	NA	NA	NA	NA	0	NA
X + autosomes	ENSMMUG00000001362	7	NA	NA	NA	NA	NA	NA	NA	NA	NA	NA	NA	NA	NA	NA	NA	0	NA
X + autosomes	ENSMMUG00000001369	2	NA	NA	NA	4.10145e-07	NA	NA	NA	NA	NA	NA	NA	NA	NA	NA	NA	4.10145e-07	4.10145e-07
X + autosomes	ENSMMUG00000001371	4	NA	NA	NA	NA	NA	NA	NA	NA	NA	NA	NA	NA	NA	NA	NA	0	NA
X + autosomes	ENSMMUG00000001375	6	NA	NA	NA	NA	NA	NA	NA	NA	NA	NA	NA	NA	NA	NA	NA	0	NA
X + autosomes	ENSMMUG00000001376	6	NA	NA	NA	NA	NA	NA	NA	NA	NA	NA	NA	NA	NA	NA	NA	0	NA
X + autosomes	ENSMMUG00000001379	7	NA	NA	NA	NA	NA	NA	NA	NA	NA	NA	NA	NA	NA	NA	NA	0	NA
X + autosomes	ENSMMUG00000001380	1	NA	NA	NA	NA	NA	NA	NA	NA	NA	NA	NA	NA	NA	NA	NA	0	NA
X + autosomes	ENSMMUG00000001384	5	NA	NA	NA	NA	NA	NA	NA	NA	NA	NA	NA	NA	NA	NA	NA	0	NA
X + autosomes	ENSMMUG00000001386	7	NA	NA	NA	NA	NA	NA	NA	NA	NA	NA	NA	NA	NA	NA	NA	0	NA
X + autosomes	ENSMMUG00000001387	14	NA	NA	NA	NA	NA	NA	NA	NA	NA	NA	NA	NA	NA	NA	NA	0	NA
X + autosomes	ENSMMUG00000001388	7	2.08474	NA	NA	1.90985	NA	0.00297239	NA	NA	NA	NA	NA	NA	NA	NA	NA	3.99756	1.33252
X + autosomes	ENSMMUG00000001389	20	NA	NA	NA	NA	NA	NA	NA	NA	NA	NA	NA	NA	NA	NA	NA	0	NA
X + autosomes	ENSMMUG00000001390	13	NA	NA	NA	NA	NA	NA	NA	NA	NA	NA	NA	NA	NA	NA	NA	0	NA
X + autosomes	ENSMMUG00000001392	6	NA	NA	NA	NA	NA	NA	NA	NA	NA	NA	NA	NA	NA	NA	NA	0	NA
X + autosomes	ENSMMUG00000001393	4	NA	NA	NA	NA	NA	NA	NA	NA	NA	NA	NA	NA	NA	NA	NA	0	NA
X + autosomes	ENSMMUG00000001394	4	NA	NA	NA	NA	NA	NA	NA	NA	NA	NA	NA	NA	NA	NA	NA	0	NA
X + autosomes	ENSMMUG00000001397	6	NA	NA	NA	NA	NA	NA	NA	NA	NA	NA	NA	NA	NA	NA	NA	0	NA
X + autosomes	ENSMMUG00000001403	14	NA	NA	NA	NA	NA	NA	NA	NA	NA	NA	NA	NA	NA	100	NA	100	100
X + autosomes	ENSMMUG00000001404	16	NA	NA	NA	NA	NA	NA	NA	NA	NA	NA	NA	NA	NA	NA	NA	0	NA
X + autosomes	ENSMMUG00000001405	16	NA	NA	NA	NA	NA	NA	NA	NA	NA	NA	NA	NA	NA	NA	NA	0	NA
X + autosomes	ENSMMUG00000001407	20	NA	NA	NA	NA	NA	NA	NA	NA	NA	NA	NA	NA	NA	NA	NA	0	NA
X + autosomes	ENSMMUG00000001414	13	NA	NA	NA	NA	NA	NA	NA	NA	NA	NA	NA	NA	NA	NA	NA	0	NA
X + autosomes	ENSMMUG00000001423	7	NA	NA	NA	NA	NA	NA	NA	NA	NA	NA	NA	NA	NA	NA	NA	0	NA
X + autosomes	ENSMMUG00000001426	19	NA	NA	NA	NA	NA	NA	NA	NA	NA	NA	0.17782	NA	NA	NA	NA	0.17782	0.17782
X + autosomes	ENSMMUG00000001427	19	NA	NA	NA	NA	NA	NA	NA	NA	NA	NA	NA	NA	NA	NA	NA	0	NA
X + autosomes	ENSMMUG00000001432	8	NA	NA	NA	NA	NA	NA	NA	NA	NA	NA	NA	NA	NA	NA	NA	0	NA
X + autosomes	ENSMMUG00000001433	X	NA	NA	NA	NA	NA	NA	NA	NA	NA	NA	NA	NA	NA	NA	NA	0	NA
X + autosomes	ENSMMUG00000001434	1	NA	NA	NA	NA	8.44863	NA	NA	NA	NA	NA	NA	NA	NA	NA	NA	8.44863	8.44863
X + autosomes	ENSMMUG00000001443	2	NA	NA	NA	NA	NA	NA	NA	NA	NA	NA	NA	NA	NA	NA	NA	0	NA
X + autosomes	ENSMMUG00000001454	10	NA	NA	NA	NA	NA	NA	NA	NA	NA	NA	NA	NA	NA	NA	NA	0	NA
X + autosomes	ENSMMUG00000001456	2	NA	NA	NA	NA	NA	NA	NA	NA	NA	NA	0.133342	NA	NA	NA	NA	0.133342	0.133342
X + autosomes	ENSMMUG00000001457	11	NA	NA	NA	NA	NA	NA	NA	NA	NA	NA	NA	NA	NA	NA	NA	0	NA
X + autosomes	ENSMMUG00000001458	3	4.95246e-05	NA	NA	NA	NA	NA	NA	NA	NA	NA	NA	NA	NA	NA	NA	4.95246e-05	4.95246e-05
X + autosomes	ENSMMUG00000001459	10	NA	NA	NA	NA	NA	NA	NA	NA	NA	NA	NA	NA	NA	NA	NA	0	NA
X + autosomes	ENSMMUG00000001460	3	NA	NA	NA	NA	NA	NA	NA	NA	NA	NA	NA	NA	NA	NA	NA	0	NA
X + autosomes	ENSMMUG00000001462	9	NA	NA	NA	NA	NA	NA	NA	NA	NA	NA	NA	NA	NA	NA	NA	0	NA
X + autosomes	ENSMMUG00000001471	18	NA	NA	NA	NA	NA	NA	NA	NA	NA	NA	NA	NA	NA	NA	NA	0	NA
X + autosomes	ENSMMUG00000001472	9	NA	NA	NA	NA	NA	NA	NA	NA	NA	NA	NA	NA	NA	NA	NA	0	NA
X + autosomes	ENSMMUG00000001475	12	NA	NA	NA	0.304314	NA	NA	NA	NA	NA	NA	NA	NA	NA	NA	NA	0.304314	0.304314
X + autosomes	ENSMMUG00000001476	19	NA	NA	NA	NA	NA	NA	NA	NA	NA	NA	NA	NA	NA	NA	NA	0	NA
X + autosomes	ENSMMUG00000001481	1	NA	NA	NA	NA	NA	NA	NA	NA	NA	NA	NA	NA	NA	NA	NA	0	NA
X + autosomes	ENSMMUG00000001482	7	NA	NA	NA	NA	NA	NA	NA	NA	NA	NA	NA	NA	NA	NA	NA	0	NA
X + autosomes	ENSMMUG00000001483	7	NA	NA	NA	NA	NA	NA	NA	NA	NA	NA	NA	NA	NA	NA	NA	0	NA
X + autosomes	ENSMMUG00000001484	X	NA	NA	NA	NA	NA	NA	NA	NA	NA	NA	NA	NA	NA	NA	NA	0	NA
X + autosomes	ENSMMUG00000001485	5	NA	NA	NA	NA	NA	NA	NA	NA	NA	NA	NA	NA	NA	NA	NA	0	NA
X + autosomes	ENSMMUG00000001500	16	NA	NA	NA	NA	NA	NA	NA	NA	NA	NA	NA	NA	NA	NA	NA	0	NA
X + autosomes	ENSMMUG00000001507	6	NA	NA	NA	NA	NA	NA	NA	NA	NA	NA	NA	NA	NA	NA	NA	0	NA
X + autosomes	ENSMMUG00000001508	2	NA	NA	NA	NA	NA	NA	NA	NA	NA	NA	NA	NA	NA	NA	NA	0	NA
X + autosomes	ENSMMUG00000001509	2	NA	NA	NA	NA	NA	NA	NA	NA	NA	NA	NA	NA	NA	NA	NA	0	NA
X + autosomes	ENSMMUG00000001513	2	NA	NA	NA	NA	NA	NA	NA	NA	NA	NA	NA	NA	NA	NA	NA	0	NA
X + autosomes	ENSMMUG00000001515	6	NA	NA	NA	NA	NA	NA	NA	NA	NA	NA	NA	NA	NA	NA	NA	0	NA
X + autosomes	ENSMMUG00000001516	8	NA	NA	NA	NA	NA	NA	NA	NA	NA	NA	NA	NA	NA	NA	NA	0	NA
X + autosomes	ENSMMUG00000001518	9	NA	NA	NA	NA	NA	NA	NA	NA	NA	NA	NA	NA	NA	NA	NA	0	NA
X + autosomes	ENSMMUG00000001522	15	NA	NA	0.00159862	NA	NA	NA	NA	NA	NA	NA	NA	NA	NA	NA	NA	0.00159862	0.00159862
X + autosomes	ENSMMUG00000001529	2	NA	NA	NA	NA	NA	NA	NA	NA	NA	NA	NA	NA	NA	NA	NA	0	NA
X + autosomes	ENSMMUG00000001530	13	4.98443	NA	NA	NA	NA	NA	NA	NA	NA	0.114227	NA	NA	NA	NA	NA	5.09866	2.54933
X + autosomes	ENSMMUG00000001531	2	NA	NA	NA	NA	NA	NA	NA	NA	NA	NA	NA	NA	NA	NA	NA	0	NA
X + autosomes	ENSMMUG00000001533	16	NA	NA	NA	NA	NA	NA	NA	NA	NA	NA	NA	NA	NA	NA	NA	0	NA
X + autosomes	ENSMMUG00000001534	7	NA	NA	NA	NA	13.8115	NA	NA	NA	NA	NA	NA	NA	NA	NA	NA	13.8115	13.8115
X + autosomes	ENSMMUG00000001537	10	NA	NA	NA	NA	NA	NA	NA	NA	NA	NA	NA	NA	NA	NA	NA	0	NA
X + autosomes	ENSMMUG00000001538	19	NA	NA	NA	NA	NA	NA	NA	NA	NA	NA	NA	NA	NA	NA	NA	0	NA
X + autosomes	ENSMMUG00000001539	9	NA	NA	NA	NA	NA	NA	NA	NA	NA	NA	NA	NA	NA	NA	NA	0	NA
X + autosomes	ENSMMUG00000001540	X	NA	NA	NA	NA	NA	NA	NA	NA	NA	NA	NA	NA	NA	NA	NA	0	NA
X + autosomes	ENSMMUG00000001544	7	NA	NA	NA	NA	NA	NA	NA	NA	NA	NA	NA	NA	NA	NA	NA	0	NA
X + autosomes	ENSMMUG00000001545	15	NA	NA	NA	NA	NA	NA	NA	NA	NA	NA	NA	NA	NA	NA	NA	0	NA
X + autosomes	ENSMMUG00000001547	7	NA	NA	NA	NA	NA	NA	NA	NA	NA	NA	NA	NA	NA	NA	NA	0	NA
X + autosomes	ENSMMUG00000001548	7	NA	NA	NA	NA	NA	NA	NA	NA	NA	NA	NA	NA	NA	NA	NA	0	NA
X + autosomes	ENSMMUG00000001551	1	NA	NA	NA	NA	NA	NA	NA	NA	NA	NA	NA	NA	NA	NA	NA	0	NA
X + autosomes	ENSMMUG00000001553	3	NA	NA	NA	NA	NA	NA	NA	NA	NA	NA	NA	NA	NA	NA	NA	0	NA
X + autosomes	ENSMMUG00000001561	20	NA	NA	NA	NA	NA	NA	NA	NA	NA	NA	NA	NA	NA	NA	NA	0	NA
X + autosomes	ENSMMUG00000001562	3	NA	NA	NA	NA	NA	NA	NA	NA	NA	NA	NA	NA	NA	NA	NA	0	NA
X + autosomes	ENSMMUG00000001563	20	NA	NA	NA	NA	NA	NA	NA	NA	NA	NA	NA	NA	5.30126	NA	NA	5.30126	5.30126
X + autosomes	ENSMMUG00000001564	20	NA	NA	NA	NA	NA	NA	NA	NA	NA	NA	NA	NA	NA	NA	NA	0	NA
X + autosomes	ENSMMUG00000001565	1	NA	NA	NA	NA	NA	NA	NA	NA	NA	NA	NA	NA	NA	NA	NA	0	NA
X + autosomes	ENSMMUG00000001570	13	NA	NA	NA	0.000484011	NA	NA	NA	NA	21.5959	0.00392295	NA	NA	NA	2.08548	NA	23.6858	5.92145
X + autosomes	ENSMMUG00000001571	1	NA	NA	NA	NA	NA	NA	NA	NA	NA	NA	NA	NA	NA	NA	NA	0	NA
X + autosomes	ENSMMUG00000001572	16	NA	NA	NA	NA	NA	NA	NA	NA	NA	NA	NA	NA	NA	NA	NA	0	NA
X + autosomes	ENSMMUG00000001575	13	NA	NA	NA	NA	NA	NA	NA	NA	NA	NA	NA	NA	NA	NA	NA	0	NA
X + autosomes	ENSMMUG00000001580	10	NA	NA	NA	NA	NA	NA	NA	NA	NA	NA	NA	NA	NA	NA	NA	0	NA
X + autosomes	ENSMMUG00000001582	13	NA	NA	NA	NA	NA	NA	NA	NA	NA	NA	NA	NA	NA	NA	NA	0	NA
X + autosomes	ENSMMUG00000001585	16	NA	NA	NA	NA	NA	NA	NA	NA	NA	NA	NA	NA	NA	NA	NA	0	NA
X + autosomes	ENSMMUG00000001586	16	NA	NA	NA	NA	NA	NA	0.514331	NA	NA	NA	NA	NA	NA	NA	NA	0.514331	0.514331
X + autosomes	ENSMMUG00000001587	7	NA	NA	NA	NA	NA	NA	NA	NA	NA	NA	NA	NA	NA	NA	NA	0	NA
X + autosomes	ENSMMUG00000001592	2	NA	NA	NA	NA	NA	NA	NA	NA	NA	NA	NA	NA	NA	NA	NA	0	NA
X + autosomes	ENSMMUG00000001594	2	NA	NA	NA	NA	NA	NA	NA	NA	NA	NA	NA	NA	NA	NA	NA	0	NA
X + autosomes	ENSMMUG00000001596	2	NA	NA	NA	NA	NA	NA	NA	NA	NA	NA	NA	NA	NA	NA	NA	0	NA
X + autosomes	ENSMMUG00000001610	1	NA	NA	NA	NA	NA	NA	NA	NA	NA	NA	NA	NA	NA	NA	NA	0	NA
X + autosomes	ENSMMUG00000001611	6	NA	NA	NA	NA	NA	NA	NA	NA	NA	NA	NA	NA	NA	NA	NA	0	NA
X + autosomes	ENSMMUG00000001612	18	NA	NA	NA	NA	NA	NA	NA	NA	NA	NA	NA	NA	NA	NA	NA	0	NA
X + autosomes	ENSMMUG00000001613	18	NA	NA	NA	0.000359378	NA	NA	NA	NA	NA	NA	NA	NA	NA	NA	NA	0.000359378	0.000359378
X + autosomes	ENSMMUG00000001614	1	NA	NA	NA	NA	NA	NA	NA	NA	NA	NA	NA	NA	NA	NA	NA	0	NA
X + autosomes	ENSMMUG00000001616	1	NA	NA	7.5768e-05	NA	NA	NA	NA	NA	NA	NA	NA	NA	NA	NA	NA	7.5768e-05	7.5768e-05
X + autosomes	ENSMMUG00000001623	3	NA	NA	0.0229129	NA	NA	NA	NA	NA	NA	NA	NA	NA	NA	NA	NA	0.0229129	0.0229129
X + autosomes	ENSMMUG00000001632	4	NA	NA	NA	NA	NA	NA	NA	NA	NA	NA	NA	NA	NA	NA	NA	0	NA
X + autosomes	ENSMMUG00000001633	8	NA	NA	NA	NA	NA	NA	NA	NA	NA	NA	NA	NA	NA	NA	NA	0	NA
X + autosomes	ENSMMUG00000001634	4	NA	NA	NA	NA	NA	NA	NA	NA	NA	NA	NA	NA	NA	NA	NA	0	NA
X + autosomes	ENSMMUG00000001635	8	NA	NA	NA	NA	NA	NA	NA	NA	NA	NA	NA	NA	NA	NA	NA	0	NA
X + autosomes	ENSMMUG00000001642	7	NA	NA	NA	0.000121287	NA	NA	NA	NA	NA	NA	0.189026	NA	NA	NA	NA	0.189147	0.0945737
X + autosomes	ENSMMUG00000001645	8	NA	NA	NA	NA	NA	NA	NA	NA	NA	NA	NA	NA	NA	NA	NA	0	NA
X + autosomes	ENSMMUG00000001646	15	NA	NA	NA	NA	NA	NA	NA	NA	NA	NA	NA	NA	NA	NA	NA	0	NA
X + autosomes	ENSMMUG00000001653	8	NA	NA	NA	NA	NA	NA	NA	NA	NA	NA	NA	NA	NA	NA	NA	0	NA
X + autosomes	ENSMMUG00000001658	4	NA	NA	NA	NA	NA	NA	NA	NA	NA	NA	NA	NA	NA	NA	NA	0	NA
X + autosomes	ENSMMUG00000001661	15	NA	NA	NA	NA	NA	NA	NA	NA	NA	NA	NA	NA	NA	NA	NA	0	NA
X + autosomes	ENSMMUG00000001667	15	NA	NA	NA	NA	NA	NA	NA	NA	NA	NA	NA	NA	NA	NA	NA	0	NA
X + autosomes	ENSMMUG00000001669	15	NA	NA	NA	NA	NA	NA	NA	NA	NA	NA	NA	NA	NA	NA	NA	0	NA
X + autosomes	ENSMMUG00000001671	3	0.0013785	NA	NA	NA	NA	NA	NA	NA	NA	NA	NA	NA	NA	NA	NA	0.0013785	0.0013785
X + autosomes	ENSMMUG00000001675	10	NA	NA	NA	NA	NA	NA	NA	NA	NA	NA	NA	NA	NA	NA	NA	0	NA
X + autosomes	ENSMMUG00000001677	15	NA	NA	NA	NA	NA	NA	NA	NA	NA	NA	NA	NA	NA	NA	NA	0	NA
X + autosomes	ENSMMUG00000001678	6	NA	NA	NA	NA	NA	NA	NA	NA	NA	NA	NA	NA	NA	NA	NA	0	NA
X + autosomes	ENSMMUG00000001680	12	NA	NA	NA	NA	NA	NA	NA	NA	NA	NA	NA	NA	NA	NA	NA	0	NA
X + autosomes	ENSMMUG00000001682	7	NA	NA	NA	NA	NA	NA	NA	NA	NA	NA	NA	NA	NA	NA	NA	0	NA
X + autosomes	ENSMMUG00000001689	X	NA	NA	NA	NA	NA	NA	NA	NA	NA	NA	NA	NA	NA	NA	NA	0	NA
X + autosomes	ENSMMUG00000001690	1	NA	NA	NA	NA	NA	NA	NA	NA	NA	NA	NA	NA	NA	NA	NA	0	NA
X + autosomes	ENSMMUG00000001693	13	NA	NA	NA	NA	NA	NA	NA	NA	NA	NA	NA	NA	NA	NA	NA	0	NA
X + autosomes	ENSMMUG00000001694	9	NA	NA	NA	NA	NA	NA	NA	NA	NA	NA	NA	NA	NA	NA	NA	0	NA
X + autosomes	ENSMMUG00000001697	13	NA	NA	NA	NA	NA	NA	NA	NA	NA	NA	NA	NA	NA	NA	NA	0	NA
X + autosomes	ENSMMUG00000001700	9	NA	NA	NA	NA	NA	NA	NA	NA	NA	NA	NA	NA	NA	NA	NA	0	NA
X + autosomes	ENSMMUG00000001707	6	NA	NA	NA	NA	NA	NA	NA	NA	NA	NA	NA	NA	NA	NA	NA	0	NA
X + autosomes	ENSMMUG00000001711	3	NA	NA	NA	NA	NA	NA	NA	NA	NA	NA	NA	NA	NA	NA	NA	0	NA
X + autosomes	ENSMMUG00000001712	3	NA	NA	NA	NA	NA	NA	NA	NA	NA	100	NA	NA	NA	NA	NA	100	100
X + autosomes	ENSMMUG00000001713	18	NA	NA	NA	NA	NA	NA	NA	NA	NA	NA	NA	NA	NA	NA	NA	0	NA
X + autosomes	ENSMMUG00000001715	19	NA	NA	NA	NA	NA	NA	NA	NA	NA	NA	NA	NA	NA	NA	NA	0	NA
X + autosomes	ENSMMUG00000001717	5	NA	NA	NA	NA	NA	NA	NA	NA	NA	NA	NA	NA	NA	NA	NA	0	NA
X + autosomes	ENSMMUG00000001722	6	NA	NA	NA	NA	NA	NA	NA	NA	NA	NA	NA	NA	NA	NA	NA	0	NA
X + autosomes	ENSMMUG00000001723	7	NA	NA	NA	NA	NA	NA	NA	NA	NA	NA	NA	NA	NA	NA	0.111625	0.111625	0.111625
X + autosomes	ENSMMUG00000001725	6	NA	NA	NA	NA	NA	NA	NA	NA	NA	NA	NA	NA	NA	NA	NA	0	NA
X + autosomes	ENSMMUG00000001727	15	NA	NA	NA	NA	NA	NA	NA	NA	NA	NA	NA	NA	NA	NA	NA	0	NA
X + autosomes	ENSMMUG00000001728	6	NA	NA	NA	NA	NA	NA	NA	NA	NA	NA	NA	NA	NA	NA	NA	0	NA
X + autosomes	ENSMMUG00000001730	14	NA	NA	NA	NA	NA	NA	NA	NA	NA	NA	NA	NA	NA	NA	NA	0	NA
X + autosomes	ENSMMUG00000001731	6	NA	NA	NA	NA	NA	NA	NA	NA	NA	NA	27.6972	NA	NA	NA	NA	27.6972	27.6972
X + autosomes	ENSMMUG00000001735	19	NA	NA	NA	NA	NA	NA	NA	NA	NA	NA	NA	NA	NA	NA	NA	0	NA
X + autosomes	ENSMMUG00000001737	7	NA	NA	NA	NA	NA	NA	NA	NA	NA	NA	NA	NA	NA	NA	NA	0	NA
X + autosomes	ENSMMUG00000001739	11	NA	NA	NA	NA	NA	NA	NA	NA	NA	NA	NA	NA	NA	NA	NA	0	NA
X + autosomes	ENSMMUG00000001740	7	NA	NA	NA	NA	NA	NA	NA	NA	NA	NA	NA	0.280101	NA	NA	NA	0.280101	0.280101
X + autosomes	ENSMMUG00000001744	3	NA	NA	NA	NA	NA	NA	NA	NA	NA	NA	NA	NA	NA	NA	NA	0	NA
X + autosomes	ENSMMUG00000001745	14	NA	NA	NA	NA	NA	NA	NA	NA	NA	NA	NA	NA	NA	NA	NA	0	NA
X + autosomes	ENSMMUG00000001747	5	NA	NA	NA	NA	NA	NA	NA	NA	NA	NA	NA	NA	NA	NA	NA	0	NA
X + autosomes	ENSMMUG00000001748	15	NA	NA	NA	NA	NA	NA	NA	NA	NA	NA	NA	NA	NA	NA	NA	0	NA
X + autosomes	ENSMMUG00000001752	5	NA	NA	NA	NA	NA	NA	NA	23.8244	NA	NA	NA	NA	NA	NA	NA	23.8244	23.8244
X + autosomes	ENSMMUG00000001758	6	NA	NA	NA	NA	NA	NA	NA	NA	NA	NA	NA	NA	NA	NA	NA	0	NA
X + autosomes	ENSMMUG00000001760	18	NA	NA	NA	NA	NA	NA	NA	NA	NA	NA	NA	NA	NA	NA	NA	0	NA
X + autosomes	ENSMMUG00000001761	12	NA	NA	NA	NA	NA	NA	NA	NA	NA	NA	NA	NA	NA	NA	NA	0	NA
X + autosomes	ENSMMUG00000001763	10	NA	NA	9.2677e-05	NA	NA	NA	NA	NA	NA	NA	NA	NA	NA	NA	NA	9.2677e-05	9.2677e-05
X + autosomes	ENSMMUG00000001764	10	NA	NA	NA	NA	NA	NA	NA	NA	NA	NA	NA	NA	NA	NA	NA	0	NA
X + autosomes	ENSMMUG00000001776	10	NA	NA	NA	NA	NA	NA	NA	NA	NA	NA	0.0581445	NA	NA	NA	NA	0.0581445	0.0581445
X + autosomes	ENSMMUG00000001780	14	NA	NA	0.0401274	NA	NA	NA	NA	NA	NA	NA	NA	NA	NA	NA	NA	0.0401274	0.0401274
X + autosomes	ENSMMUG00000001781	11	NA	NA	NA	NA	NA	NA	NA	NA	NA	NA	NA	NA	NA	NA	NA	0	NA
X + autosomes	ENSMMUG00000001782	7	NA	NA	NA	NA	NA	NA	NA	NA	NA	NA	NA	NA	NA	NA	NA	0	NA
X + autosomes	ENSMMUG00000001789	6	NA	NA	NA	NA	NA	NA	NA	NA	NA	NA	NA	NA	NA	NA	NA	0	NA
X + autosomes	ENSMMUG00000001791	19	NA	NA	NA	NA	NA	NA	NA	NA	NA	NA	NA	NA	NA	NA	NA	0	NA
X + autosomes	ENSMMUG00000001792	19	NA	NA	NA	NA	NA	NA	NA	NA	NA	NA	NA	NA	NA	NA	NA	0	NA
X + autosomes	ENSMMUG00000001793	19	NA	NA	NA	NA	NA	NA	NA	NA	NA	NA	NA	NA	NA	NA	NA	0	NA
X + autosomes	ENSMMUG00000001795	16	NA	NA	NA	NA	NA	NA	NA	NA	NA	NA	NA	NA	NA	NA	NA	0	NA
X + autosomes	ENSMMUG00000001798	2	NA	NA	NA	NA	NA	NA	NA	NA	NA	NA	NA	NA	NA	NA	NA	0	NA
X + autosomes	ENSMMUG00000001799	3	NA	NA	NA	NA	NA	NA	NA	NA	NA	NA	NA	NA	NA	NA	NA	0	NA
X + autosomes	ENSMMUG00000001800	14	NA	NA	NA	NA	NA	NA	NA	NA	NA	NA	NA	NA	NA	NA	NA	0	NA
X + autosomes	ENSMMUG00000001801	3	NA	NA	NA	NA	NA	NA	NA	NA	NA	NA	NA	NA	NA	NA	NA	0	NA
X + autosomes	ENSMMUG00000001806	4	NA	NA	NA	NA	NA	NA	NA	NA	NA	NA	NA	NA	NA	NA	NA	0	NA
X + autosomes	ENSMMUG00000001809	10	NA	NA	NA	NA	NA	NA	NA	NA	NA	NA	NA	NA	NA	NA	NA	0	NA
X + autosomes	ENSMMUG00000001814	2	NA	NA	NA	NA	NA	NA	NA	NA	NA	NA	NA	NA	NA	NA	NA	0	NA
X + autosomes	ENSMMUG00000001817	1	NA	NA	NA	NA	NA	NA	NA	NA	NA	NA	NA	NA	NA	NA	NA	0	NA
X + autosomes	ENSMMUG00000001820	7	NA	NA	NA	NA	NA	NA	NA	NA	NA	NA	NA	NA	NA	NA	NA	0	NA
X + autosomes	ENSMMUG00000001821	9	NA	NA	NA	NA	NA	NA	NA	NA	1.18499	NA	NA	NA	NA	NA	NA	1.18499	1.18499
X + autosomes	ENSMMUG00000001824	5	NA	NA	NA	NA	NA	NA	NA	NA	NA	NA	NA	NA	NA	NA	NA	0	NA
X + autosomes	ENSMMUG00000001825	9	NA	NA	NA	NA	NA	NA	NA	NA	NA	NA	NA	NA	NA	NA	NA	0	NA
X + autosomes	ENSMMUG00000001827	15	0.00193963	NA	NA	NA	NA	NA	NA	NA	NA	NA	NA	NA	NA	NA	NA	0.00193963	0.00193963
X + autosomes	ENSMMUG00000001833	10	NA	NA	NA	NA	NA	NA	NA	NA	NA	NA	NA	NA	NA	NA	NA	0	NA
X + autosomes	ENSMMUG00000001835	7	NA	NA	NA	NA	NA	NA	NA	NA	1.29194	NA	NA	NA	NA	NA	NA	1.29194	1.29194
X + autosomes	ENSMMUG00000001836	7	NA	NA	NA	NA	NA	NA	NA	NA	NA	NA	NA	NA	NA	NA	NA	0	NA
X + autosomes	ENSMMUG00000001841	5	NA	NA	NA	NA	NA	NA	NA	NA	NA	NA	NA	NA	NA	NA	NA	0	NA
X + autosomes	ENSMMUG00000001844	5	NA	NA	NA	NA	NA	NA	NA	NA	NA	NA	NA	NA	NA	NA	NA	0	NA
X + autosomes	ENSMMUG00000001845	13	NA	NA	NA	NA	NA	NA	NA	NA	NA	0.00765653	NA	NA	NA	NA	NA	0.00765653	0.00765653
X + autosomes	ENSMMUG00000001847	2	NA	NA	NA	NA	NA	NA	NA	NA	NA	NA	NA	NA	NA	NA	NA	0	NA
X + autosomes	ENSMMUG00000001848	5	NA	NA	NA	NA	NA	NA	NA	NA	NA	NA	NA	NA	NA	NA	NA	0	NA
X + autosomes	ENSMMUG00000001853	10	NA	NA	NA	NA	NA	NA	NA	NA	NA	NA	NA	NA	NA	NA	NA	0	NA
X + autosomes	ENSMMUG00000001856	10	NA	NA	NA	NA	NA	NA	NA	NA	NA	NA	NA	NA	NA	NA	NA	0	NA
X + autosomes	ENSMMUG00000001858	12	NA	NA	NA	NA	NA	NA	NA	NA	NA	NA	NA	NA	NA	NA	NA	0	NA
X + autosomes	ENSMMUG00000001861	12	NA	NA	NA	NA	NA	NA	NA	NA	NA	NA	NA	NA	NA	NA	NA	0	NA
X + autosomes	ENSMMUG00000001869	1	NA	NA	NA	NA	NA	NA	NA	NA	NA	NA	NA	NA	NA	NA	NA	0	NA
X + autosomes	ENSMMUG00000001872	8	NA	NA	NA	NA	NA	NA	NA	NA	NA	NA	NA	NA	NA	NA	NA	0	NA
X + autosomes	ENSMMUG00000001873	8	NA	NA	NA	NA	NA	NA	NA	NA	NA	NA	NA	NA	NA	NA	NA	0	NA
X + autosomes	ENSMMUG00000001874	9	NA	NA	NA	NA	NA	NA	NA	NA	NA	NA	NA	NA	NA	NA	NA	0	NA
X + autosomes	ENSMMUG00000001878	8	NA	NA	NA	NA	NA	NA	NA	NA	NA	NA	NA	NA	NA	NA	NA	0	NA
X + autosomes	ENSMMUG00000001883	12	NA	NA	NA	NA	NA	NA	NA	NA	NA	NA	NA	NA	NA	NA	NA	0	NA
X + autosomes	ENSMMUG00000001884	11	NA	NA	NA	NA	NA	NA	NA	NA	NA	NA	NA	NA	NA	NA	NA	0	NA
X + autosomes	ENSMMUG00000001886	4	NA	NA	NA	NA	NA	NA	NA	NA	NA	NA	NA	NA	NA	NA	NA	0	NA
X + autosomes	ENSMMUG00000001888	20	NA	NA	NA	NA	NA	NA	NA	NA	NA	NA	NA	NA	NA	NA	NA	0	NA
X + autosomes	ENSMMUG00000001893	6	NA	NA	NA	NA	NA	NA	NA	NA	NA	NA	NA	NA	NA	NA	NA	0	NA
X + autosomes	ENSMMUG00000001894	1	NA	NA	NA	NA	NA	NA	NA	NA	NA	NA	NA	NA	NA	NA	NA	0	NA
X + autosomes	ENSMMUG00000001896	1	NA	NA	NA	NA	NA	NA	NA	NA	NA	NA	NA	NA	NA	NA	NA	0	NA
X + autosomes	ENSMMUG00000001898	15	NA	NA	NA	NA	NA	NA	NA	NA	NA	NA	NA	NA	NA	NA	NA	0	NA
X + autosomes	ENSMMUG00000001899	17	NA	NA	NA	NA	NA	NA	NA	NA	NA	NA	NA	NA	NA	NA	NA	0	NA
X + autosomes	ENSMMUG00000001900	15	NA	NA	NA	2.17184	NA	NA	NA	NA	NA	NA	NA	NA	NA	NA	NA	2.17184	2.17184
X + autosomes	ENSMMUG00000001901	7	NA	NA	NA	NA	NA	NA	NA	NA	NA	NA	NA	NA	NA	NA	NA	0	NA
X + autosomes	ENSMMUG00000001902	9	NA	NA	NA	NA	NA	NA	NA	NA	NA	NA	NA	NA	NA	NA	NA	0	NA
X + autosomes	ENSMMUG00000001905	9	NA	NA	NA	NA	NA	NA	NA	NA	NA	NA	NA	NA	NA	NA	NA	0	NA
X + autosomes	ENSMMUG00000001906	11	NA	NA	NA	NA	NA	NA	NA	NA	NA	NA	NA	NA	NA	NA	NA	0	NA
X + autosomes	ENSMMUG00000001907	20	NA	NA	NA	NA	NA	NA	NA	NA	NA	NA	NA	NA	NA	NA	NA	0	NA
X + autosomes	ENSMMUG00000001908	1	NA	NA	NA	NA	NA	NA	NA	NA	NA	NA	NA	NA	NA	NA	NA	0	NA
X + autosomes	ENSMMUG00000001909	11	NA	NA	NA	NA	NA	NA	NA	NA	NA	NA	NA	NA	NA	NA	NA	0	NA
X + autosomes	ENSMMUG00000001911	1	NA	NA	NA	NA	NA	NA	NA	NA	NA	NA	NA	NA	NA	NA	NA	0	NA
X + autosomes	ENSMMUG00000001913	16	NA	NA	NA	NA	NA	NA	NA	NA	NA	NA	NA	NA	NA	NA	NA	0	NA
X + autosomes	ENSMMUG00000001916	1	NA	NA	NA	NA	NA	NA	NA	NA	NA	NA	NA	NA	NA	NA	NA	0	NA
X + autosomes	ENSMMUG00000001917	19	NA	NA	NA	NA	NA	NA	NA	NA	NA	NA	NA	NA	NA	NA	NA	0	NA
X + autosomes	ENSMMUG00000001918	5	NA	NA	NA	NA	NA	NA	NA	NA	NA	NA	NA	NA	NA	NA	NA	0	NA
X + autosomes	ENSMMUG00000001920	17	NA	NA	NA	NA	NA	NA	NA	NA	NA	NA	NA	NA	NA	NA	NA	0	NA
X + autosomes	ENSMMUG00000001921	1	NA	NA	NA	NA	NA	NA	NA	NA	NA	NA	NA	NA	NA	NA	NA	0	NA
X + autosomes	ENSMMUG00000001924	1	NA	NA	NA	NA	NA	NA	NA	NA	NA	NA	NA	NA	NA	NA	NA	0	NA
X + autosomes	ENSMMUG00000001926	1	NA	NA	NA	NA	NA	NA	NA	NA	NA	NA	NA	NA	NA	NA	NA	0	NA
X + autosomes	ENSMMUG00000001927	12	NA	NA	NA	NA	NA	NA	NA	NA	NA	NA	NA	NA	NA	NA	NA	0	NA
X + autosomes	ENSMMUG00000001930	19	NA	NA	NA	NA	NA	NA	NA	NA	NA	NA	NA	NA	NA	NA	NA	0	NA
X + autosomes	ENSMMUG00000001936	13	NA	NA	NA	NA	NA	NA	NA	NA	NA	NA	NA	NA	NA	NA	NA	0	NA
X + autosomes	ENSMMUG00000001938	16	NA	NA	NA	NA	NA	NA	NA	NA	NA	NA	NA	NA	NA	NA	NA	0	NA
X + autosomes	ENSMMUG00000001939	6	NA	NA	NA	NA	NA	NA	NA	NA	NA	NA	NA	NA	NA	NA	NA	0	NA
X + autosomes	ENSMMUG00000001940	16	NA	NA	NA	NA	NA	NA	NA	NA	NA	NA	NA	NA	NA	NA	NA	0	NA
X + autosomes	ENSMMUG00000001941	6	NA	NA	NA	NA	NA	NA	NA	NA	NA	NA	NA	NA	NA	NA	NA	0	NA
X + autosomes	ENSMMUG00000001942	16	NA	NA	NA	NA	NA	NA	NA	NA	NA	NA	NA	NA	NA	NA	NA	0	NA
X + autosomes	ENSMMUG00000001943	2	NA	NA	NA	NA	NA	NA	NA	NA	NA	NA	NA	NA	NA	NA	NA	0	NA
X + autosomes	ENSMMUG00000001944	20	NA	NA	NA	NA	NA	NA	NA	NA	NA	NA	NA	NA	NA	NA	NA	0	NA
X + autosomes	ENSMMUG00000001946	2	NA	NA	NA	NA	NA	NA	NA	NA	NA	NA	NA	NA	NA	NA	NA	0	NA
X + autosomes	ENSMMUG00000001949	2	NA	NA	NA	NA	NA	NA	NA	NA	NA	NA	NA	NA	NA	NA	NA	0	NA
X + autosomes	ENSMMUG00000001950	6	NA	NA	NA	NA	NA	NA	NA	NA	NA	NA	NA	NA	NA	NA	NA	0	NA
X + autosomes	ENSMMUG00000001951	6	NA	NA	NA	NA	NA	NA	NA	NA	NA	NA	NA	NA	NA	NA	NA	0	NA
X + autosomes	ENSMMUG00000001952	11	NA	NA	NA	NA	NA	NA	NA	NA	NA	NA	NA	NA	NA	NA	NA	0	NA
X + autosomes	ENSMMUG00000001953	2	NA	NA	NA	NA	NA	NA	NA	NA	NA	NA	NA	NA	NA	NA	NA	0	NA
X + autosomes	ENSMMUG00000001960	1	NA	NA	NA	NA	NA	NA	NA	NA	NA	NA	NA	NA	NA	NA	NA	0	NA
X + autosomes	ENSMMUG00000001973	1	NA	NA	NA	NA	NA	NA	NA	NA	NA	NA	NA	NA	NA	NA	NA	0	NA
X + autosomes	ENSMMUG00000001974	1	NA	NA	NA	NA	NA	NA	NA	NA	NA	NA	NA	NA	NA	NA	NA	0	NA
X + autosomes	ENSMMUG00000001976	2	NA	NA	NA	NA	NA	NA	NA	NA	NA	NA	NA	NA	NA	NA	NA	0	NA
X + autosomes	ENSMMUG00000001980	2	NA	NA	NA	NA	NA	NA	NA	NA	NA	NA	NA	NA	NA	NA	NA	0	NA
X + autosomes	ENSMMUG00000001982	20	NA	NA	NA	NA	NA	NA	NA	NA	NA	NA	NA	NA	NA	NA	NA	0	NA
X + autosomes	ENSMMUG00000001984	20	NA	NA	NA	NA	NA	NA	NA	NA	NA	NA	NA	NA	NA	NA	NA	0	NA
X + autosomes	ENSMMUG00000001985	19	NA	NA	NA	NA	NA	NA	NA	NA	NA	NA	NA	NA	NA	NA	NA	0	NA
X + autosomes	ENSMMUG00000001986	20	NA	NA	NA	NA	NA	NA	NA	NA	NA	NA	NA	NA	NA	NA	NA	0	NA
X + autosomes	ENSMMUG00000001989	12	NA	NA	NA	0.000687786	NA	NA	NA	NA	NA	NA	NA	NA	NA	NA	NA	0.000687786	0.000687786
X + autosomes	ENSMMUG00000001990	4	NA	NA	NA	NA	NA	NA	NA	NA	NA	0.273264	NA	NA	NA	NA	NA	0.273264	0.273264
X + autosomes	ENSMMUG00000001991	19	NA	NA	NA	NA	NA	NA	NA	NA	NA	NA	NA	NA	NA	NA	NA	0	NA
X + autosomes	ENSMMUG00000001992	4	NA	NA	NA	NA	NA	NA	NA	NA	NA	NA	NA	NA	NA	NA	NA	0	NA
X + autosomes	ENSMMUG00000001993	4	NA	NA	NA	NA	NA	NA	NA	NA	NA	NA	NA	NA	NA	NA	NA	0	NA
X + autosomes	ENSMMUG00000001994	14	NA	NA	NA	NA	NA	NA	NA	NA	NA	NA	NA	NA	NA	NA	NA	0	NA
X + autosomes	ENSMMUG00000001996	1	NA	NA	NA	NA	NA	NA	NA	NA	NA	NA	6.63763	NA	NA	NA	NA	6.63763	6.63763
X + autosomes	ENSMMUG00000002001	1	NA	NA	NA	NA	NA	NA	NA	NA	NA	NA	NA	NA	NA	NA	NA	0	NA
X + autosomes	ENSMMUG00000002003	1	NA	NA	NA	NA	NA	NA	NA	NA	NA	NA	NA	NA	NA	NA	NA	0	NA
X + autosomes	ENSMMUG00000002004	5	NA	NA	NA	NA	NA	NA	NA	NA	NA	NA	NA	NA	NA	NA	NA	0	NA
X + autosomes	ENSMMUG00000002007	1	NA	NA	NA	NA	NA	NA	NA	NA	NA	NA	NA	NA	NA	NA	NA	0	NA
X + autosomes	ENSMMUG00000002009	1	NA	NA	NA	NA	NA	NA	NA	NA	NA	NA	NA	0.0277553	NA	NA	NA	0.0277553	0.0277553
X + autosomes	ENSMMUG00000002010	1	NA	NA	NA	NA	NA	NA	NA	NA	NA	NA	NA	NA	NA	NA	NA	0	NA
X + autosomes	ENSMMUG00000002013	12	NA	NA	NA	NA	NA	NA	NA	NA	NA	NA	NA	NA	NA	NA	NA	0	NA
X + autosomes	ENSMMUG00000002015	X	NA	NA	NA	NA	NA	NA	NA	NA	NA	NA	NA	NA	NA	NA	NA	0	NA
X + autosomes	ENSMMUG00000002021	2	NA	NA	NA	NA	NA	NA	NA	NA	NA	NA	NA	NA	NA	NA	NA	0	NA
X + autosomes	ENSMMUG00000002026	13	NA	NA	NA	NA	NA	NA	NA	NA	NA	NA	NA	NA	NA	NA	NA	0	NA
X + autosomes	ENSMMUG00000002030	20	NA	NA	NA	NA	NA	NA	NA	NA	NA	NA	NA	0.222715	NA	NA	NA	0.222715	0.222715
X + autosomes	ENSMMUG00000002032	8	NA	NA	NA	NA	NA	NA	NA	NA	NA	NA	NA	NA	NA	NA	NA	0	NA
X + autosomes	ENSMMUG00000002038	7	NA	NA	NA	NA	NA	NA	NA	NA	NA	NA	NA	NA	NA	NA	NA	0	NA
X + autosomes	ENSMMUG00000002041	11	NA	NA	NA	NA	NA	NA	NA	NA	NA	NA	NA	NA	NA	NA	NA	0	NA
X + autosomes	ENSMMUG00000002043	14	NA	NA	NA	NA	NA	NA	NA	NA	NA	NA	NA	NA	NA	NA	NA	0	NA
X + autosomes	ENSMMUG00000002045	11	NA	NA	NA	NA	NA	NA	NA	NA	NA	NA	NA	NA	NA	NA	NA	0	NA
X + autosomes	ENSMMUG00000002047	1	NA	NA	NA	NA	NA	NA	NA	NA	NA	NA	NA	NA	NA	NA	NA	0	NA
X + autosomes	ENSMMUG00000002048	11	NA	NA	NA	NA	NA	NA	NA	NA	NA	NA	NA	NA	NA	NA	NA	0	NA
X + autosomes	ENSMMUG00000002050	14	NA	NA	NA	NA	NA	NA	NA	NA	NA	NA	NA	NA	NA	NA	NA	0	NA
X + autosomes	ENSMMUG00000002052	1	NA	NA	NA	NA	NA	NA	NA	NA	NA	NA	NA	NA	NA	NA	NA	0	NA
X + autosomes	ENSMMUG00000002053	14	NA	NA	NA	NA	NA	NA	NA	NA	NA	NA	NA	NA	NA	NA	NA	0	NA
X + autosomes	ENSMMUG00000002058	14	NA	NA	NA	NA	NA	NA	NA	NA	NA	NA	NA	NA	NA	NA	NA	0	NA
X + autosomes	ENSMMUG00000002060	10	NA	NA	NA	NA	NA	NA	NA	NA	NA	NA	NA	NA	NA	NA	NA	0	NA
X + autosomes	ENSMMUG00000002061	14	NA	NA	NA	0.0026996	NA	NA	NA	NA	NA	NA	NA	NA	NA	NA	NA	0.0026996	0.0026996
X + autosomes	ENSMMUG00000002062	6	NA	NA	NA	NA	NA	NA	NA	NA	NA	NA	NA	NA	NA	NA	NA	0	NA
X + autosomes	ENSMMUG00000002066	20	NA	NA	NA	NA	NA	NA	NA	NA	NA	NA	NA	NA	NA	NA	NA	0	NA
X + autosomes	ENSMMUG00000002067	14	NA	NA	0.0101461	NA	NA	NA	NA	NA	NA	NA	NA	NA	NA	NA	NA	0.0101461	0.0101461
X + autosomes	ENSMMUG00000002069	16	NA	NA	NA	NA	NA	NA	NA	NA	NA	NA	NA	NA	NA	NA	NA	0	NA
X + autosomes	ENSMMUG00000002080	9	NA	NA	NA	NA	NA	NA	NA	NA	NA	NA	NA	NA	NA	NA	NA	0	NA
X + autosomes	ENSMMUG00000002088	15	NA	NA	NA	NA	NA	NA	NA	NA	NA	NA	NA	NA	NA	NA	NA	0	NA
X + autosomes	ENSMMUG00000002091	10	NA	NA	NA	NA	NA	NA	NA	NA	NA	NA	NA	NA	NA	NA	NA	0	NA
X + autosomes	ENSMMUG00000002093	13	NA	NA	NA	NA	NA	NA	NA	NA	NA	NA	NA	NA	NA	NA	NA	0	NA
X + autosomes	ENSMMUG00000002096	13	NA	NA	NA	NA	NA	NA	NA	NA	NA	NA	NA	NA	NA	NA	NA	0	NA
X + autosomes	ENSMMUG00000002103	12	NA	NA	NA	NA	NA	NA	NA	NA	NA	NA	NA	NA	NA	NA	NA	0	NA
X + autosomes	ENSMMUG00000002109	17	NA	NA	NA	NA	NA	NA	NA	NA	NA	NA	NA	NA	NA	NA	NA	0	NA
X + autosomes	ENSMMUG00000002113	17	NA	NA	NA	NA	NA	NA	NA	NA	NA	NA	NA	NA	NA	NA	NA	0	NA
X + autosomes	ENSMMUG00000002114	2	NA	NA	NA	0.00319656	NA	NA	NA	NA	NA	NA	NA	NA	NA	NA	NA	0.00319656	0.00319656
X + autosomes	ENSMMUG00000002116	3	NA	NA	NA	NA	NA	NA	NA	NA	NA	NA	NA	NA	NA	NA	NA	0	NA
X + autosomes	ENSMMUG00000002121	7	NA	NA	NA	NA	NA	NA	NA	NA	NA	NA	NA	NA	NA	NA	NA	0	NA
X + autosomes	ENSMMUG00000002122	9	NA	NA	NA	NA	NA	NA	NA	NA	NA	0.0149183	NA	NA	NA	NA	NA	0.0149183	0.0149183
X + autosomes	ENSMMUG00000002123	13	NA	NA	NA	NA	NA	NA	NA	NA	NA	NA	NA	NA	NA	NA	NA	0	NA
X + autosomes	ENSMMUG00000002124	10	NA	NA	NA	NA	NA	NA	NA	NA	NA	NA	NA	NA	NA	NA	NA	0	NA
X + autosomes	ENSMMUG00000002127	13	NA	NA	NA	NA	NA	NA	NA	NA	NA	NA	NA	NA	NA	NA	NA	0	NA
X + autosomes	ENSMMUG00000002130	2	NA	NA	NA	NA	NA	NA	NA	NA	NA	NA	NA	NA	NA	NA	NA	0	NA
X + autosomes	ENSMMUG00000002131	13	NA	NA	NA	NA	NA	NA	NA	NA	NA	NA	NA	NA	NA	NA	NA	0	NA
X + autosomes	ENSMMUG00000002132	16	NA	NA	NA	NA	NA	NA	NA	NA	NA	NA	NA	NA	NA	NA	NA	0	NA
X + autosomes	ENSMMUG00000002133	16	NA	NA	NA	NA	NA	NA	NA	NA	NA	NA	NA	NA	NA	NA	NA	0	NA
X + autosomes	ENSMMUG00000002134	X	NA	NA	NA	NA	NA	NA	NA	NA	NA	NA	NA	NA	NA	NA	NA	0	NA
X + autosomes	ENSMMUG00000002136	13	NA	NA	NA	NA	NA	NA	NA	NA	NA	NA	NA	NA	NA	NA	NA	0	NA
X + autosomes	ENSMMUG00000002138	13	NA	NA	NA	NA	NA	NA	NA	NA	NA	NA	NA	NA	NA	NA	NA	0	NA
X + autosomes	ENSMMUG00000002139	13	NA	NA	NA	NA	NA	NA	NA	NA	NA	NA	NA	NA	NA	NA	NA	0	NA
X + autosomes	ENSMMUG00000002141	1	NA	NA	NA	NA	NA	NA	0.343676	NA	NA	NA	NA	NA	NA	NA	NA	0.343676	0.343676
X + autosomes	ENSMMUG00000002142	1	NA	NA	NA	NA	NA	NA	NA	NA	NA	NA	NA	NA	NA	NA	NA	0	NA
X + autosomes	ENSMMUG00000002145	5	NA	NA	NA	NA	NA	NA	NA	NA	NA	NA	NA	NA	NA	NA	NA	0	NA
X + autosomes	ENSMMUG00000002146	5	NA	NA	NA	NA	NA	NA	NA	NA	NA	NA	NA	NA	NA	NA	NA	0	NA
X + autosomes	ENSMMUG00000002147	4	NA	NA	NA	NA	NA	NA	NA	NA	NA	NA	NA	NA	NA	NA	NA	0	NA
X + autosomes	ENSMMUG00000002149	16	NA	NA	NA	NA	NA	NA	NA	NA	NA	NA	NA	NA	NA	NA	NA	0	NA
X + autosomes	ENSMMUG00000002150	16	NA	NA	NA	NA	NA	NA	NA	NA	NA	NA	NA	NA	NA	NA	NA	0	NA
X + autosomes	ENSMMUG00000002151	X	NA	NA	NA	NA	NA	NA	NA	NA	NA	NA	NA	NA	NA	NA	NA	0	NA
X + autosomes	ENSMMUG00000002152	13	NA	NA	NA	NA	NA	NA	NA	NA	NA	NA	NA	NA	NA	NA	NA	0	NA
X + autosomes	ENSMMUG00000002153	5	NA	NA	NA	NA	NA	NA	NA	NA	NA	NA	NA	NA	NA	NA	NA	0	NA
X + autosomes	ENSMMUG00000002155	13	NA	NA	NA	NA	NA	NA	NA	NA	NA	NA	NA	NA	NA	NA	NA	0	NA
X + autosomes	ENSMMUG00000002158	19	NA	NA	NA	NA	NA	NA	NA	NA	NA	NA	NA	NA	NA	NA	NA	0	NA
X + autosomes	ENSMMUG00000002166	16	NA	NA	NA	NA	NA	NA	NA	NA	NA	NA	NA	NA	NA	NA	NA	0	NA
X + autosomes	ENSMMUG00000002167	16	NA	NA	NA	NA	NA	NA	NA	NA	NA	NA	NA	NA	NA	NA	NA	0	NA
X + autosomes	ENSMMUG00000002168	16	NA	NA	NA	NA	NA	NA	NA	NA	NA	NA	NA	NA	NA	NA	NA	0	NA
X + autosomes	ENSMMUG00000002171	1	NA	NA	NA	NA	NA	NA	NA	NA	NA	NA	NA	NA	NA	NA	NA	0	NA
X + autosomes	ENSMMUG00000002173	X	NA	NA	NA	NA	NA	NA	NA	NA	NA	NA	NA	NA	NA	NA	NA	0	NA
X + autosomes	ENSMMUG00000002174	4	NA	NA	NA	NA	NA	NA	NA	NA	NA	NA	NA	NA	NA	NA	NA	0	NA
X + autosomes	ENSMMUG00000002176	15	NA	NA	NA	NA	NA	NA	NA	NA	NA	NA	NA	NA	NA	NA	NA	0	NA
X + autosomes	ENSMMUG00000002181	10	NA	NA	NA	NA	NA	NA	NA	NA	NA	NA	NA	NA	NA	NA	NA	0	NA
X + autosomes	ENSMMUG00000002182	10	NA	NA	NA	NA	NA	NA	NA	NA	NA	NA	NA	NA	NA	NA	NA	0	NA
X + autosomes	ENSMMUG00000002183	12	NA	NA	NA	NA	NA	NA	NA	NA	NA	0.0125168	NA	NA	NA	NA	NA	0.0125168	0.0125168
X + autosomes	ENSMMUG00000002185	12	NA	NA	NA	NA	NA	NA	NA	NA	NA	NA	NA	NA	NA	NA	NA	0	NA
X + autosomes	ENSMMUG00000002187	12	NA	NA	NA	NA	NA	NA	NA	NA	NA	NA	NA	NA	NA	NA	NA	0	NA
X + autosomes	ENSMMUG00000002189	12	NA	NA	NA	NA	NA	NA	NA	NA	NA	NA	NA	NA	NA	NA	NA	0	NA
X + autosomes	ENSMMUG00000002194	16	NA	NA	NA	NA	NA	NA	NA	NA	NA	NA	NA	NA	NA	NA	NA	0	NA
X + autosomes	ENSMMUG00000002195	16	NA	NA	NA	NA	NA	NA	NA	NA	NA	NA	NA	NA	NA	NA	NA	0	NA
X + autosomes	ENSMMUG00000002197	11	NA	NA	NA	NA	NA	NA	NA	NA	NA	NA	NA	NA	NA	NA	NA	0	NA
X + autosomes	ENSMMUG00000002200	1	NA	NA	NA	NA	NA	NA	NA	NA	NA	NA	NA	NA	NA	NA	NA	0	NA
X + autosomes	ENSMMUG00000002203	11	NA	NA	NA	NA	NA	NA	NA	NA	NA	NA	NA	NA	NA	NA	NA	0	NA
X + autosomes	ENSMMUG00000002206	16	NA	NA	NA	NA	NA	NA	NA	NA	NA	NA	NA	NA	NA	NA	NA	0	NA
X + autosomes	ENSMMUG00000002209	18	NA	NA	NA	NA	NA	NA	NA	NA	NA	NA	NA	NA	NA	NA	NA	0	NA
X + autosomes	ENSMMUG00000002211	5	NA	NA	NA	NA	NA	NA	NA	NA	NA	NA	NA	NA	NA	NA	NA	0	NA
X + autosomes	ENSMMUG00000002213	15	NA	NA	NA	NA	NA	NA	NA	NA	NA	NA	NA	NA	NA	NA	NA	0	NA
X + autosomes	ENSMMUG00000002217	1	NA	NA	0.0278984	NA	NA	NA	NA	NA	NA	NA	NA	NA	NA	NA	NA	0.0278984	0.0278984
X + autosomes	ENSMMUG00000002218	1	NA	NA	NA	0.00151738	NA	NA	NA	NA	NA	NA	NA	NA	NA	NA	NA	0.00151738	0.00151738
X + autosomes	ENSMMUG00000002219	1	NA	NA	NA	0.000598349	NA	NA	NA	NA	NA	NA	NA	NA	NA	NA	NA	0.000598349	0.000598349
X + autosomes	ENSMMUG00000002224	15	NA	NA	NA	NA	NA	NA	NA	NA	NA	NA	NA	0.0250112	NA	NA	NA	0.0250112	0.0250112
X + autosomes	ENSMMUG00000002226	11	NA	NA	NA	NA	NA	NA	NA	NA	NA	NA	NA	NA	NA	NA	NA	0	NA
X + autosomes	ENSMMUG00000002227	1	NA	NA	NA	NA	NA	NA	NA	NA	NA	NA	NA	NA	NA	NA	NA	0	NA
X + autosomes	ENSMMUG00000002229	10	NA	NA	NA	NA	NA	NA	NA	NA	NA	NA	NA	NA	NA	NA	NA	0	NA
X + autosomes	ENSMMUG00000002230	2	NA	NA	NA	NA	NA	NA	NA	NA	NA	NA	NA	NA	NA	NA	NA	0	NA
X + autosomes	ENSMMUG00000002231	13	NA	NA	NA	0.000646372	NA	NA	NA	NA	NA	NA	NA	NA	NA	NA	NA	0.000646372	0.000646372
X + autosomes	ENSMMUG00000002232	2	NA	NA	NA	NA	NA	NA	NA	NA	NA	NA	NA	NA	NA	NA	NA	0	NA
X + autosomes	ENSMMUG00000002234	QNVO02000098.1	NA	NA	NA	NA	NA	NA	NA	NA	NA	NA	NA	NA	NA	NA	NA	0	NA
X + autosomes	ENSMMUG00000002241	14	NA	NA	NA	NA	NA	NA	NA	10.2803	NA	NA	NA	NA	NA	NA	NA	10.2803	10.2803
X + autosomes	ENSMMUG00000002244	11	NA	NA	NA	NA	NA	NA	NA	NA	NA	NA	NA	NA	NA	NA	NA	0	NA
X + autosomes	ENSMMUG00000002247	20	NA	NA	NA	NA	NA	NA	NA	NA	NA	NA	NA	NA	NA	NA	NA	0	NA
X + autosomes	ENSMMUG00000002248	15	NA	NA	NA	NA	NA	NA	NA	NA	NA	NA	NA	NA	NA	NA	NA	0	NA
X + autosomes	ENSMMUG00000002250	14	NA	NA	NA	NA	NA	NA	NA	NA	NA	NA	NA	NA	NA	NA	NA	0	NA
X + autosomes	ENSMMUG00000002257	20	NA	NA	NA	NA	NA	NA	NA	NA	NA	NA	NA	NA	NA	NA	NA	0	NA
X + autosomes	ENSMMUG00000002259	2	NA	NA	NA	NA	NA	NA	NA	NA	NA	NA	NA	NA	NA	NA	NA	0	NA
X + autosomes	ENSMMUG00000002260	7	NA	NA	NA	NA	NA	NA	NA	NA	NA	NA	NA	NA	NA	NA	NA	0	NA
X + autosomes	ENSMMUG00000002261	1	NA	NA	NA	NA	NA	NA	NA	NA	NA	NA	NA	NA	NA	NA	NA	0	NA
X + autosomes	ENSMMUG00000002263	13	NA	NA	NA	NA	NA	NA	NA	NA	NA	NA	NA	NA	NA	NA	NA	0	NA
X + autosomes	ENSMMUG00000002265	5	NA	NA	NA	NA	NA	NA	NA	NA	NA	NA	NA	NA	NA	NA	NA	0	NA
X + autosomes	ENSMMUG00000002269	16	NA	NA	NA	0.00387445	NA	NA	NA	NA	NA	NA	NA	NA	NA	NA	NA	0.00387445	0.00387445
X + autosomes	ENSMMUG00000002270	4	NA	NA	NA	NA	NA	NA	NA	NA	NA	NA	NA	NA	NA	NA	NA	0	NA
X + autosomes	ENSMMUG00000002272	6	NA	NA	NA	NA	NA	NA	NA	NA	NA	NA	NA	NA	NA	NA	NA	0	NA
X + autosomes	ENSMMUG00000002273	3	NA	NA	NA	NA	NA	NA	NA	NA	NA	NA	NA	NA	NA	NA	NA	0	NA
X + autosomes	ENSMMUG00000002285	1	NA	NA	NA	3.96826e-05	NA	NA	NA	NA	NA	NA	NA	NA	NA	NA	NA	3.96826e-05	3.96826e-05
X + autosomes	ENSMMUG00000002286	20	NA	NA	NA	NA	NA	NA	NA	NA	NA	NA	0.0342885	NA	NA	NA	NA	0.0342885	0.0342885
X + autosomes	ENSMMUG00000002287	1	NA	NA	NA	NA	NA	NA	NA	NA	NA	NA	NA	NA	NA	1.86115	NA	1.86115	1.86115
X + autosomes	ENSMMUG00000002293	X	NA	NA	NA	NA	NA	NA	NA	NA	NA	NA	NA	NA	NA	NA	NA	0	NA
X + autosomes	ENSMMUG00000002300	13	NA	NA	NA	NA	NA	NA	NA	NA	NA	NA	NA	NA	NA	NA	NA	0	NA
X + autosomes	ENSMMUG00000002301	13	NA	NA	NA	NA	NA	NA	NA	NA	NA	NA	NA	NA	NA	NA	NA	0	NA
X + autosomes	ENSMMUG00000002302	10	NA	NA	NA	NA	NA	NA	NA	NA	NA	NA	NA	NA	NA	NA	NA	0	NA
X + autosomes	ENSMMUG00000002310	19	NA	NA	NA	NA	NA	NA	NA	NA	NA	NA	NA	NA	NA	NA	NA	0	NA
X + autosomes	ENSMMUG00000002315	10	NA	NA	NA	NA	NA	NA	NA	NA	NA	NA	NA	NA	NA	NA	NA	0	NA
X + autosomes	ENSMMUG00000002316	10	NA	NA	NA	NA	NA	NA	NA	NA	NA	NA	NA	NA	NA	NA	NA	0	NA
X + autosomes	ENSMMUG00000002317	3	NA	NA	NA	NA	NA	NA	NA	NA	NA	NA	NA	NA	NA	NA	NA	0	NA
X + autosomes	ENSMMUG00000002320	11	NA	NA	NA	NA	NA	NA	NA	NA	NA	NA	NA	NA	NA	NA	NA	0	NA
X + autosomes	ENSMMUG00000002321	10	NA	NA	NA	NA	0.290131	NA	NA	NA	NA	NA	NA	NA	NA	NA	NA	0.290131	0.290131
X + autosomes	ENSMMUG00000002324	16	NA	NA	NA	NA	NA	NA	NA	NA	NA	NA	NA	NA	NA	NA	NA	0	NA
X + autosomes	ENSMMUG00000002327	2	NA	NA	NA	NA	NA	NA	NA	NA	NA	NA	NA	NA	NA	NA	NA	0	NA
X + autosomes	ENSMMUG00000002328	19	NA	NA	NA	NA	NA	NA	NA	NA	NA	NA	NA	NA	NA	NA	NA	0	NA
X + autosomes	ENSMMUG00000002330	17	NA	NA	NA	NA	NA	NA	NA	NA	NA	NA	NA	0.00291516	NA	NA	NA	0.00291516	0.00291516
X + autosomes	ENSMMUG00000002331	5	NA	NA	NA	NA	NA	NA	NA	NA	NA	NA	NA	NA	NA	NA	NA	0	NA
X + autosomes	ENSMMUG00000002332	7	NA	NA	NA	NA	NA	NA	NA	NA	NA	NA	NA	NA	NA	NA	NA	0	NA
X + autosomes	ENSMMUG00000002336	8	NA	NA	NA	NA	NA	NA	NA	NA	NA	NA	NA	NA	NA	NA	NA	0	NA
X + autosomes	ENSMMUG00000002337	7	NA	NA	NA	NA	NA	NA	NA	NA	NA	NA	NA	NA	NA	NA	NA	0	NA
X + autosomes	ENSMMUG00000002338	13	NA	NA	NA	NA	NA	NA	NA	NA	NA	NA	NA	NA	NA	NA	NA	0	NA
X + autosomes	ENSMMUG00000002339	1	NA	NA	NA	NA	NA	NA	NA	NA	NA	NA	NA	NA	NA	NA	NA	0	NA
X + autosomes	ENSMMUG00000002340	1	NA	NA	NA	NA	NA	NA	NA	NA	NA	NA	NA	NA	NA	NA	NA	0	NA
X + autosomes	ENSMMUG00000002345	7	NA	NA	NA	NA	NA	NA	NA	NA	NA	NA	NA	NA	NA	NA	NA	0	NA
X + autosomes	ENSMMUG00000002346	7	NA	NA	NA	NA	NA	NA	NA	NA	NA	NA	NA	NA	NA	NA	NA	0	NA
X + autosomes	ENSMMUG00000002357	15	NA	NA	NA	NA	NA	NA	NA	NA	NA	NA	NA	NA	NA	NA	NA	0	NA
X + autosomes	ENSMMUG00000002361	15	NA	NA	NA	NA	NA	NA	NA	NA	NA	NA	NA	NA	NA	NA	NA	0	NA
X + autosomes	ENSMMUG00000002364	3	NA	NA	NA	NA	NA	NA	NA	NA	NA	NA	NA	NA	NA	NA	NA	0	NA
X + autosomes	ENSMMUG00000002365	14	NA	NA	NA	NA	NA	NA	NA	NA	NA	NA	NA	NA	NA	NA	NA	0	NA
X + autosomes	ENSMMUG00000002366	5	NA	NA	NA	NA	NA	NA	NA	NA	NA	NA	NA	NA	NA	NA	NA	0	NA
X + autosomes	ENSMMUG00000002368	14	NA	NA	NA	NA	NA	NA	NA	NA	NA	NA	NA	NA	NA	NA	NA	0	NA
X + autosomes	ENSMMUG00000002369	14	NA	NA	NA	NA	NA	NA	NA	NA	NA	NA	NA	NA	NA	NA	NA	0	NA
X + autosomes	ENSMMUG00000002370	12	NA	NA	NA	NA	NA	NA	NA	NA	NA	NA	NA	NA	NA	NA	NA	0	NA
X + autosomes	ENSMMUG00000002371	16	NA	NA	NA	NA	NA	NA	NA	NA	NA	NA	NA	NA	NA	NA	NA	0	NA
X + autosomes	ENSMMUG00000002373	16	NA	NA	NA	5.80871e-06	NA	NA	NA	NA	NA	NA	NA	NA	NA	NA	NA	5.80871e-06	5.80871e-06
X + autosomes	ENSMMUG00000002376	16	NA	NA	NA	NA	NA	NA	NA	NA	NA	NA	NA	NA	NA	NA	NA	0	NA
X + autosomes	ENSMMUG00000002377	16	NA	NA	NA	NA	NA	NA	NA	NA	NA	NA	NA	NA	NA	NA	NA	0	NA
X + autosomes	ENSMMUG00000002380	16	NA	NA	NA	NA	NA	NA	NA	NA	NA	NA	NA	NA	NA	NA	NA	0	NA
X + autosomes	ENSMMUG00000002381	19	NA	NA	NA	NA	NA	NA	NA	NA	NA	NA	NA	NA	NA	NA	NA	0	NA
X + autosomes	ENSMMUG00000002383	7	NA	NA	NA	NA	NA	NA	NA	NA	NA	NA	NA	NA	NA	NA	NA	0	NA
X + autosomes	ENSMMUG00000002384	19	NA	NA	NA	NA	NA	NA	NA	NA	NA	NA	NA	NA	NA	NA	NA	0	NA
X + autosomes	ENSMMUG00000002386	19	NA	NA	NA	NA	NA	NA	NA	NA	NA	NA	NA	NA	NA	NA	NA	0	NA
X + autosomes	ENSMMUG00000002387	1	NA	NA	NA	NA	NA	NA	NA	NA	NA	NA	NA	NA	NA	NA	NA	0	NA
X + autosomes	ENSMMUG00000002388	13	NA	NA	NA	NA	NA	NA	NA	NA	NA	NA	NA	NA	NA	NA	NA	0	NA
X + autosomes	ENSMMUG00000002389	19	NA	NA	NA	NA	NA	NA	NA	NA	NA	0.0110113	NA	NA	NA	NA	NA	0.0110113	0.0110113
X + autosomes	ENSMMUG00000002390	13	NA	NA	NA	NA	NA	NA	NA	NA	NA	NA	NA	NA	NA	NA	NA	0	NA
X + autosomes	ENSMMUG00000002392	19	NA	NA	NA	NA	NA	NA	NA	NA	NA	NA	NA	NA	NA	NA	NA	0	NA
X + autosomes	ENSMMUG00000002394	19	NA	NA	NA	NA	NA	NA	NA	NA	NA	NA	NA	NA	NA	NA	NA	0	NA
X + autosomes	ENSMMUG00000002397	10	NA	NA	NA	NA	NA	NA	NA	NA	NA	NA	NA	NA	NA	NA	NA	0	NA
X + autosomes	ENSMMUG00000002399	5	NA	NA	NA	NA	NA	NA	NA	NA	NA	NA	NA	NA	NA	NA	NA	0	NA
X + autosomes	ENSMMUG00000002400	1	NA	NA	NA	NA	NA	NA	NA	NA	NA	NA	NA	NA	NA	NA	NA	0	NA
X + autosomes	ENSMMUG00000002401	5	NA	NA	NA	NA	NA	NA	NA	NA	NA	NA	NA	NA	NA	NA	NA	0	NA
X + autosomes	ENSMMUG00000002403	7	NA	NA	NA	NA	NA	NA	NA	NA	NA	NA	NA	NA	NA	NA	NA	0	NA
X + autosomes	ENSMMUG00000002404	16	NA	NA	NA	NA	NA	NA	NA	NA	NA	NA	NA	NA	NA	NA	NA	0	NA
X + autosomes	ENSMMUG00000002407	19	NA	NA	NA	NA	NA	NA	NA	NA	NA	NA	NA	NA	NA	NA	NA	0	NA
X + autosomes	ENSMMUG00000002408	3	NA	NA	NA	NA	NA	NA	NA	NA	NA	NA	NA	NA	NA	NA	NA	0	NA
X + autosomes	ENSMMUG00000002409	16	NA	NA	NA	NA	NA	NA	NA	NA	NA	NA	NA	NA	NA	NA	NA	0	NA
X + autosomes	ENSMMUG00000002411	3	NA	NA	NA	NA	NA	NA	NA	NA	NA	NA	NA	NA	NA	NA	NA	0	NA
X + autosomes	ENSMMUG00000002413	19	NA	NA	NA	NA	NA	NA	NA	NA	NA	NA	NA	NA	NA	NA	NA	0	NA
X + autosomes	ENSMMUG00000002414	16	NA	NA	NA	NA	NA	NA	NA	NA	NA	NA	NA	NA	NA	NA	NA	0	NA
X + autosomes	ENSMMUG00000002416	1	NA	NA	NA	NA	NA	NA	NA	NA	NA	NA	NA	NA	NA	NA	NA	0	NA
X + autosomes	ENSMMUG00000002422	3	NA	NA	NA	NA	NA	NA	NA	NA	NA	NA	NA	NA	NA	NA	NA	0	NA
X + autosomes	ENSMMUG00000002423	3	NA	NA	NA	0.00031961	NA	NA	NA	NA	NA	NA	NA	NA	NA	NA	NA	0.00031961	0.00031961
X + autosomes	ENSMMUG00000002424	10	NA	NA	NA	NA	NA	NA	NA	NA	NA	NA	NA	NA	NA	NA	NA	0	NA
X + autosomes	ENSMMUG00000002427	3	NA	NA	NA	NA	NA	NA	NA	NA	NA	NA	NA	NA	NA	NA	NA	0	NA
X + autosomes	ENSMMUG00000002429	14	NA	NA	NA	NA	NA	NA	NA	NA	NA	NA	NA	NA	NA	NA	NA	0	NA
X + autosomes	ENSMMUG00000002430	3	NA	NA	NA	NA	NA	NA	NA	NA	NA	NA	NA	NA	NA	NA	NA	0	NA
X + autosomes	ENSMMUG00000002433	3	NA	NA	NA	NA	NA	NA	NA	NA	NA	NA	NA	NA	NA	NA	NA	0	NA
X + autosomes	ENSMMUG00000002434	3	NA	NA	NA	NA	NA	NA	NA	NA	NA	NA	NA	NA	NA	NA	NA	0	NA
X + autosomes	ENSMMUG00000002436	16	NA	NA	NA	NA	NA	NA	NA	NA	NA	NA	NA	NA	NA	NA	NA	0	NA
X + autosomes	ENSMMUG00000002439	3	NA	NA	NA	NA	NA	NA	NA	NA	NA	NA	NA	NA	NA	NA	NA	0	NA
X + autosomes	ENSMMUG00000002440	3	NA	NA	NA	NA	NA	NA	NA	NA	NA	NA	NA	NA	NA	NA	NA	0	NA
X + autosomes	ENSMMUG00000002451	4	NA	NA	NA	NA	NA	NA	NA	NA	NA	NA	NA	NA	NA	NA	NA	0	NA
X + autosomes	ENSMMUG00000002452	14	NA	NA	NA	NA	NA	NA	NA	NA	NA	0.00629544	NA	NA	NA	NA	NA	0.00629544	0.00629544
X + autosomes	ENSMMUG00000002453	14	NA	NA	NA	NA	NA	NA	NA	NA	NA	NA	NA	NA	NA	NA	NA	0	NA
X + autosomes	ENSMMUG00000002456	14	NA	NA	NA	NA	NA	NA	NA	NA	NA	NA	NA	NA	NA	NA	NA	0	NA
X + autosomes	ENSMMUG00000002458	4	NA	NA	NA	NA	NA	NA	NA	NA	NA	NA	NA	NA	NA	NA	NA	0	NA
X + autosomes	ENSMMUG00000002461	1	NA	NA	NA	NA	NA	NA	NA	NA	NA	NA	NA	NA	NA	NA	NA	0	NA
X + autosomes	ENSMMUG00000002469	9	NA	NA	NA	NA	NA	NA	NA	NA	NA	NA	NA	NA	NA	NA	NA	0	NA
X + autosomes	ENSMMUG00000002470	15	NA	NA	NA	NA	NA	NA	NA	NA	NA	NA	NA	NA	NA	NA	NA	0	NA
X + autosomes	ENSMMUG00000002471	19	NA	NA	NA	NA	NA	NA	NA	NA	NA	NA	NA	NA	NA	NA	NA	0	NA
X + autosomes	ENSMMUG00000002472	19	NA	NA	NA	NA	NA	NA	NA	0.0794463	NA	NA	NA	NA	NA	NA	NA	0.0794463	0.0794463
X + autosomes	ENSMMUG00000002473	9	NA	NA	NA	2.39125e-06	NA	NA	NA	NA	NA	NA	NA	NA	NA	NA	NA	2.39125e-06	2.39125e-06
X + autosomes	ENSMMUG00000002481	3	NA	NA	NA	NA	NA	NA	NA	NA	NA	NA	NA	NA	NA	NA	NA	0	NA
X + autosomes	ENSMMUG00000002483	11	NA	NA	NA	NA	NA	NA	NA	NA	NA	NA	NA	NA	NA	NA	NA	0	NA
X + autosomes	ENSMMUG00000002485	6	NA	NA	NA	NA	NA	NA	NA	NA	NA	NA	NA	NA	NA	NA	NA	0	NA
X + autosomes	ENSMMUG00000002496	14	NA	NA	NA	NA	NA	NA	NA	NA	NA	NA	NA	NA	NA	NA	NA	0	NA
X + autosomes	ENSMMUG00000002497	3	NA	NA	NA	NA	NA	NA	NA	NA	NA	NA	NA	NA	NA	NA	NA	0	NA
X + autosomes	ENSMMUG00000002501	4	NA	NA	NA	NA	NA	NA	NA	NA	NA	NA	NA	NA	NA	NA	NA	0	NA
X + autosomes	ENSMMUG00000002503	20	NA	NA	NA	NA	NA	NA	NA	NA	NA	NA	NA	NA	NA	NA	NA	0	NA
X + autosomes	ENSMMUG00000002504	20	NA	NA	NA	NA	NA	NA	NA	NA	NA	NA	NA	NA	NA	NA	NA	0	NA
X + autosomes	ENSMMUG00000002505	20	NA	NA	NA	NA	NA	NA	NA	NA	NA	NA	NA	NA	NA	NA	NA	0	NA
X + autosomes	ENSMMUG00000002506	20	NA	NA	NA	NA	NA	NA	NA	NA	NA	NA	NA	NA	NA	NA	NA	0	NA
X + autosomes	ENSMMUG00000002515	15	NA	NA	NA	NA	NA	NA	NA	NA	NA	NA	NA	NA	NA	NA	NA	0	NA
X + autosomes	ENSMMUG00000002516	1	NA	NA	NA	NA	NA	NA	NA	NA	NA	NA	NA	NA	NA	NA	NA	0	NA
X + autosomes	ENSMMUG00000002517	15	NA	NA	NA	NA	NA	NA	NA	NA	NA	NA	NA	NA	NA	NA	NA	0	NA
X + autosomes	ENSMMUG00000002519	12	NA	NA	NA	NA	NA	NA	NA	NA	NA	NA	NA	NA	NA	NA	NA	0	NA
X + autosomes	ENSMMUG00000002520	12	NA	NA	NA	NA	NA	NA	NA	NA	NA	NA	NA	NA	NA	NA	NA	0	NA
X + autosomes	ENSMMUG00000002521	13	NA	NA	NA	NA	NA	NA	NA	NA	NA	NA	NA	NA	NA	NA	NA	0	NA
X + autosomes	ENSMMUG00000002523	16	NA	NA	0.199335	NA	NA	NA	NA	NA	NA	NA	NA	NA	NA	NA	NA	0.199335	0.199335
X + autosomes	ENSMMUG00000002528	1	NA	NA	NA	NA	NA	NA	NA	NA	NA	NA	NA	NA	NA	NA	NA	0	NA
X + autosomes	ENSMMUG00000002532	6	NA	NA	NA	NA	NA	NA	NA	NA	NA	NA	NA	NA	NA	NA	NA	0	NA
X + autosomes	ENSMMUG00000002533	17	NA	NA	NA	NA	NA	NA	NA	NA	NA	NA	NA	NA	NA	NA	NA	0	NA
X + autosomes	ENSMMUG00000002536	11	NA	NA	0.000678617	NA	NA	NA	NA	NA	NA	NA	NA	NA	NA	NA	NA	0.000678617	0.000678617
X + autosomes	ENSMMUG00000002537	4	NA	NA	NA	NA	NA	NA	NA	NA	NA	NA	NA	NA	NA	NA	NA	0	NA
X + autosomes	ENSMMUG00000002539	14	NA	NA	NA	NA	NA	NA	NA	NA	NA	NA	NA	NA	NA	NA	NA	0	NA
X + autosomes	ENSMMUG00000002540	7	NA	NA	NA	NA	NA	NA	NA	NA	NA	NA	NA	NA	NA	NA	NA	0	NA
X + autosomes	ENSMMUG00000002542	14	NA	NA	NA	NA	NA	NA	NA	NA	NA	NA	NA	NA	NA	NA	NA	0	NA
X + autosomes	ENSMMUG00000002543	14	NA	NA	NA	NA	NA	NA	NA	NA	NA	NA	NA	NA	NA	NA	NA	0	NA
X + autosomes	ENSMMUG00000002549	14	NA	NA	NA	NA	NA	NA	NA	NA	NA	NA	NA	NA	NA	NA	NA	0	NA
X + autosomes	ENSMMUG00000002554	10	NA	NA	NA	NA	NA	NA	NA	NA	NA	NA	NA	NA	7.59072	NA	NA	7.59072	7.59072
X + autosomes	ENSMMUG00000002560	12	NA	NA	NA	NA	NA	NA	NA	NA	NA	NA	NA	NA	NA	NA	NA	0	NA
X + autosomes	ENSMMUG00000002561	6	NA	NA	NA	NA	NA	NA	NA	NA	NA	NA	NA	NA	NA	NA	NA	0	NA
X + autosomes	ENSMMUG00000002562	14	NA	NA	NA	NA	NA	NA	NA	NA	NA	NA	NA	NA	NA	NA	NA	0	NA
X + autosomes	ENSMMUG00000002563	14	NA	NA	NA	NA	NA	NA	NA	NA	NA	NA	NA	NA	NA	NA	NA	0	NA
X + autosomes	ENSMMUG00000002566	14	NA	NA	NA	NA	NA	NA	NA	NA	NA	NA	NA	NA	NA	NA	NA	0	NA
X + autosomes	ENSMMUG00000002568	7	NA	NA	NA	NA	NA	NA	NA	NA	NA	NA	NA	NA	NA	NA	NA	0	NA
X + autosomes	ENSMMUG00000002569	7	NA	NA	NA	NA	NA	NA	NA	NA	NA	NA	NA	NA	NA	NA	NA	0	NA
X + autosomes	ENSMMUG00000002573	4	NA	NA	NA	NA	NA	NA	NA	NA	NA	NA	NA	NA	NA	NA	NA	0	NA
X + autosomes	ENSMMUG00000002574	4	NA	NA	NA	NA	NA	NA	NA	NA	NA	NA	NA	NA	NA	NA	NA	0	NA
X + autosomes	ENSMMUG00000002588	5	NA	NA	NA	NA	NA	NA	NA	NA	NA	NA	NA	NA	NA	NA	NA	0	NA
X + autosomes	ENSMMUG00000002593	X	NA	NA	NA	NA	NA	NA	NA	NA	NA	NA	NA	NA	NA	NA	NA	0	NA
X + autosomes	ENSMMUG00000002594	8	NA	NA	NA	NA	NA	NA	NA	NA	NA	NA	NA	NA	NA	NA	NA	0	NA
X + autosomes	ENSMMUG00000002599	8	NA	NA	NA	NA	NA	NA	NA	NA	NA	NA	NA	NA	NA	NA	NA	0	NA
X + autosomes	ENSMMUG00000002605	14	NA	NA	NA	NA	NA	NA	NA	NA	NA	NA	NA	NA	NA	NA	NA	0	NA
X + autosomes	ENSMMUG00000002607	8	NA	NA	NA	NA	NA	NA	NA	NA	NA	NA	NA	NA	NA	NA	NA	0	NA
X + autosomes	ENSMMUG00000002612	5	NA	NA	NA	NA	NA	NA	NA	NA	NA	NA	NA	NA	NA	NA	NA	0	NA
X + autosomes	ENSMMUG00000002614	5	NA	NA	NA	NA	NA	NA	NA	NA	NA	NA	NA	NA	NA	NA	NA	0	NA
X + autosomes	ENSMMUG00000002615	7	NA	NA	NA	NA	NA	NA	NA	1.69916	NA	NA	NA	0.00560926	NA	NA	NA	1.70477	0.852385
X + autosomes	ENSMMUG00000002616	7	NA	NA	NA	NA	NA	NA	NA	NA	NA	NA	NA	NA	NA	NA	NA	0	NA
X + autosomes	ENSMMUG00000002617	14	NA	NA	NA	NA	NA	NA	NA	NA	NA	NA	NA	NA	NA	NA	NA	0	NA
X + autosomes	ENSMMUG00000002623	1	NA	NA	NA	NA	NA	NA	NA	NA	NA	NA	NA	NA	NA	NA	NA	0	NA
X + autosomes	ENSMMUG00000002624	1	NA	NA	NA	NA	NA	NA	NA	NA	NA	NA	NA	NA	NA	NA	NA	0	NA
X + autosomes	ENSMMUG00000002626	8	NA	NA	NA	NA	NA	NA	NA	NA	NA	NA	NA	NA	NA	NA	NA	0	NA
X + autosomes	ENSMMUG00000002628	8	NA	NA	NA	NA	NA	NA	NA	NA	NA	NA	NA	NA	NA	NA	NA	0	NA
X + autosomes	ENSMMUG00000002630	20	NA	NA	NA	NA	NA	NA	0.186527	NA	NA	NA	NA	NA	NA	NA	NA	0.186527	0.186527
X + autosomes	ENSMMUG00000002634	15	NA	NA	NA	NA	NA	NA	NA	NA	NA	NA	NA	NA	NA	NA	NA	0	NA
X + autosomes	ENSMMUG00000002637	16	NA	NA	NA	NA	NA	NA	NA	NA	NA	NA	0.0419767	NA	NA	NA	NA	0.0419767	0.0419767
X + autosomes	ENSMMUG00000002638	19	NA	NA	NA	NA	NA	NA	NA	NA	NA	NA	NA	NA	NA	NA	NA	0	NA
X + autosomes	ENSMMUG00000002641	11	NA	NA	NA	NA	NA	NA	NA	NA	NA	NA	NA	NA	NA	NA	NA	0	NA
X + autosomes	ENSMMUG00000002645	3	NA	NA	NA	NA	NA	NA	NA	NA	67.7034	NA	NA	NA	NA	NA	NA	67.7034	67.7034
X + autosomes	ENSMMUG00000002649	6	NA	NA	NA	NA	NA	NA	NA	NA	NA	NA	NA	NA	NA	NA	NA	0	NA
X + autosomes	ENSMMUG00000002650	3	NA	NA	NA	0.00318503	NA	NA	NA	NA	NA	NA	NA	NA	NA	NA	NA	0.00318503	0.00318503
X + autosomes	ENSMMUG00000002651	3	NA	NA	NA	0.00717467	NA	NA	NA	NA	NA	NA	NA	NA	NA	NA	NA	0.00717467	0.00717467
X + autosomes	ENSMMUG00000002652	3	NA	NA	NA	NA	NA	NA	NA	NA	NA	NA	NA	NA	NA	NA	NA	0	NA
X + autosomes	ENSMMUG00000002653	6	NA	NA	NA	NA	NA	NA	NA	NA	NA	NA	NA	NA	NA	NA	NA	0	NA
X + autosomes	ENSMMUG00000002656	10	NA	NA	NA	NA	NA	NA	NA	NA	NA	NA	NA	NA	NA	NA	NA	0	NA
X + autosomes	ENSMMUG00000002659	8	NA	NA	NA	NA	NA	NA	NA	NA	NA	NA	NA	NA	NA	NA	NA	0	NA
X + autosomes	ENSMMUG00000002660	14	NA	NA	NA	NA	NA	NA	NA	NA	NA	NA	NA	NA	NA	NA	NA	0	NA
X + autosomes	ENSMMUG00000002661	8	NA	NA	1.22532	NA	NA	NA	NA	NA	NA	NA	NA	NA	NA	NA	NA	1.22532	1.22532
X + autosomes	ENSMMUG00000002665	15	NA	NA	NA	NA	NA	NA	NA	NA	NA	NA	NA	NA	NA	NA	NA	0	NA
X + autosomes	ENSMMUG00000002668	7	NA	NA	NA	NA	NA	NA	NA	NA	NA	NA	NA	NA	NA	NA	NA	0	NA
X + autosomes	ENSMMUG00000002669	15	NA	NA	NA	NA	NA	NA	NA	NA	NA	NA	NA	NA	NA	NA	NA	0	NA
X + autosomes	ENSMMUG00000002672	15	NA	NA	NA	NA	NA	NA	NA	NA	NA	NA	NA	NA	NA	NA	NA	0	NA
X + autosomes	ENSMMUG00000002673	13	NA	NA	NA	NA	NA	NA	NA	NA	NA	NA	NA	NA	NA	NA	NA	0	NA
X + autosomes	ENSMMUG00000002675	13	NA	NA	NA	NA	NA	NA	NA	NA	NA	NA	NA	NA	NA	NA	NA	0	NA
X + autosomes	ENSMMUG00000002676	5	NA	NA	NA	NA	NA	NA	NA	NA	NA	NA	NA	NA	NA	NA	NA	0	NA
X + autosomes	ENSMMUG00000002679	11	NA	NA	NA	NA	NA	NA	NA	NA	NA	NA	NA	NA	NA	NA	NA	0	NA
X + autosomes	ENSMMUG00000002680	1	NA	NA	NA	NA	NA	NA	NA	NA	NA	NA	NA	NA	NA	NA	NA	0	NA
X + autosomes	ENSMMUG00000002686	15	NA	NA	NA	NA	NA	NA	NA	NA	NA	NA	NA	NA	NA	NA	NA	0	NA
X + autosomes	ENSMMUG00000002688	14	NA	NA	NA	NA	NA	NA	NA	NA	NA	NA	NA	NA	NA	NA	NA	0	NA
X + autosomes	ENSMMUG00000002689	X	NA	NA	NA	NA	NA	NA	NA	NA	NA	0.021491	NA	NA	NA	NA	NA	0.021491	0.021491
X + autosomes	ENSMMUG00000002691	14	NA	NA	NA	NA	NA	NA	NA	NA	NA	NA	NA	NA	NA	NA	NA	0	NA
X + autosomes	ENSMMUG00000002692	14	NA	NA	NA	NA	NA	NA	NA	NA	NA	NA	NA	0.00335805	NA	NA	NA	0.00335805	0.00335805
X + autosomes	ENSMMUG00000002696	1	NA	NA	NA	NA	NA	NA	NA	NA	NA	NA	NA	NA	NA	NA	NA	0	NA
X + autosomes	ENSMMUG00000002697	10	NA	NA	NA	NA	NA	NA	NA	NA	NA	NA	NA	NA	NA	NA	NA	0	NA
X + autosomes	ENSMMUG00000002699	10	NA	NA	NA	NA	NA	NA	NA	NA	NA	NA	NA	NA	NA	NA	NA	0	NA
X + autosomes	ENSMMUG00000002700	16	NA	NA	NA	NA	NA	NA	NA	NA	NA	NA	NA	NA	NA	NA	NA	0	NA
X + autosomes	ENSMMUG00000002701	10	NA	NA	NA	NA	NA	NA	NA	NA	NA	NA	NA	NA	NA	NA	NA	0	NA
X + autosomes	ENSMMUG00000002707	20	NA	NA	NA	NA	NA	NA	NA	NA	NA	NA	NA	NA	NA	NA	NA	0	NA
X + autosomes	ENSMMUG00000002708	20	NA	NA	NA	NA	NA	NA	NA	NA	NA	NA	NA	NA	NA	NA	NA	0	NA
X + autosomes	ENSMMUG00000002709	20	NA	NA	NA	NA	NA	NA	NA	NA	NA	NA	NA	NA	NA	NA	NA	0	NA
X + autosomes	ENSMMUG00000002712	12	NA	NA	NA	NA	NA	NA	NA	NA	NA	NA	NA	NA	NA	NA	NA	0	NA
X + autosomes	ENSMMUG00000002714	1	NA	NA	NA	NA	NA	NA	NA	NA	NA	NA	NA	NA	NA	NA	NA	0	NA
X + autosomes	ENSMMUG00000002715	10	NA	NA	NA	NA	NA	NA	NA	NA	NA	NA	NA	NA	NA	NA	NA	0	NA
X + autosomes	ENSMMUG00000002719	13	NA	NA	NA	NA	NA	NA	NA	NA	NA	NA	NA	NA	NA	NA	NA	0	NA
X + autosomes	ENSMMUG00000002721	13	NA	NA	NA	NA	NA	NA	NA	NA	NA	NA	NA	NA	NA	NA	3.79788	3.79788	3.79788
X + autosomes	ENSMMUG00000002725	13	NA	NA	NA	NA	NA	NA	NA	NA	NA	NA	NA	NA	NA	NA	NA	0	NA
X + autosomes	ENSMMUG00000002726	13	NA	NA	NA	NA	NA	NA	NA	NA	NA	NA	NA	NA	NA	NA	NA	0	NA
X + autosomes	ENSMMUG00000002727	13	NA	NA	NA	NA	NA	NA	NA	NA	NA	NA	NA	NA	NA	NA	NA	0	NA
X + autosomes	ENSMMUG00000002728	13	NA	NA	NA	NA	NA	NA	NA	NA	NA	NA	NA	NA	NA	NA	NA	0	NA
X + autosomes	ENSMMUG00000002739	10	NA	NA	NA	NA	NA	NA	NA	NA	NA	NA	NA	NA	NA	NA	NA	0	NA
X + autosomes	ENSMMUG00000002740	8	NA	NA	NA	NA	NA	NA	NA	NA	NA	NA	NA	NA	NA	NA	NA	0	NA
X + autosomes	ENSMMUG00000002741	1	NA	NA	NA	NA	NA	NA	NA	NA	NA	NA	NA	NA	NA	NA	NA	0	NA
X + autosomes	ENSMMUG00000002742	18	NA	NA	NA	NA	NA	NA	NA	NA	NA	NA	NA	NA	NA	NA	NA	0	NA
X + autosomes	ENSMMUG00000002751	10	NA	NA	NA	NA	NA	NA	NA	NA	NA	NA	NA	NA	NA	NA	NA	0	NA
X + autosomes	ENSMMUG00000002752	1	NA	NA	NA	NA	NA	NA	NA	NA	NA	NA	NA	NA	NA	NA	NA	0	NA
X + autosomes	ENSMMUG00000002755	5	NA	NA	NA	NA	NA	NA	NA	NA	NA	NA	NA	NA	NA	NA	NA	0	NA
X + autosomes	ENSMMUG00000002756	5	NA	NA	NA	NA	NA	NA	NA	NA	NA	NA	NA	NA	NA	NA	NA	0	NA
X + autosomes	ENSMMUG00000002758	10	NA	NA	NA	NA	NA	NA	NA	NA	NA	NA	NA	NA	NA	NA	NA	0	NA
X + autosomes	ENSMMUG00000002759	10	NA	NA	NA	NA	NA	NA	NA	NA	NA	NA	NA	NA	NA	NA	NA	0	NA
X + autosomes	ENSMMUG00000002761	10	NA	NA	NA	NA	NA	NA	NA	NA	NA	NA	NA	NA	NA	NA	NA	0	NA
X + autosomes	ENSMMUG00000002765	16	NA	NA	NA	NA	NA	NA	NA	NA	NA	NA	NA	NA	NA	NA	NA	0	NA
X + autosomes	ENSMMUG00000002768	6	NA	NA	NA	NA	NA	NA	NA	NA	NA	NA	NA	NA	NA	NA	NA	0	NA
X + autosomes	ENSMMUG00000002769	16	NA	NA	NA	NA	NA	NA	NA	NA	NA	NA	NA	NA	NA	NA	NA	0	NA
X + autosomes	ENSMMUG00000002775	2	NA	NA	NA	NA	NA	NA	NA	NA	NA	NA	NA	NA	NA	NA	NA	0	NA
X + autosomes	ENSMMUG00000002776	16	NA	NA	NA	NA	NA	NA	NA	NA	NA	NA	NA	NA	NA	NA	NA	0	NA
X + autosomes	ENSMMUG00000002777	4	NA	NA	NA	NA	NA	NA	NA	NA	NA	NA	NA	NA	NA	NA	NA	0	NA
X + autosomes	ENSMMUG00000002779	2	NA	NA	NA	NA	NA	NA	NA	NA	NA	NA	NA	NA	NA	NA	NA	0	NA
X + autosomes	ENSMMUG00000002783	5	NA	NA	NA	NA	NA	NA	NA	NA	NA	NA	NA	NA	NA	NA	NA	0	NA
X + autosomes	ENSMMUG00000002791	1	NA	NA	NA	NA	NA	NA	NA	NA	NA	NA	NA	NA	NA	NA	NA	0	NA
X + autosomes	ENSMMUG00000002794	1	NA	NA	NA	NA	NA	NA	0.472235	NA	NA	NA	NA	NA	NA	NA	NA	0.472235	0.472235
X + autosomes	ENSMMUG00000002797	7	NA	NA	NA	NA	NA	NA	NA	NA	NA	NA	NA	NA	NA	NA	NA	0	NA
X + autosomes	ENSMMUG00000002799	12	NA	NA	NA	NA	NA	NA	NA	NA	NA	NA	NA	NA	NA	NA	NA	0	NA
X + autosomes	ENSMMUG00000002802	1	NA	NA	NA	NA	NA	NA	NA	NA	NA	NA	NA	NA	NA	NA	NA	0	NA
X + autosomes	ENSMMUG00000002805	X	NA	NA	NA	NA	NA	NA	NA	NA	NA	NA	NA	NA	NA	NA	NA	0	NA
X + autosomes	ENSMMUG00000002806	20	0.00104435	NA	NA	NA	NA	NA	NA	NA	NA	NA	NA	NA	NA	NA	NA	0.00104435	0.00104435
X + autosomes	ENSMMUG00000002807	20	NA	NA	NA	NA	NA	NA	NA	NA	NA	NA	NA	NA	NA	NA	NA	0	NA
X + autosomes	ENSMMUG00000002808	20	NA	NA	NA	NA	NA	NA	NA	NA	NA	NA	NA	NA	NA	NA	NA	0	NA
X + autosomes	ENSMMUG00000002809	12	NA	NA	NA	NA	NA	NA	NA	NA	NA	NA	NA	NA	NA	NA	NA	0	NA
X + autosomes	ENSMMUG00000002810	10	NA	NA	NA	NA	NA	NA	NA	NA	NA	NA	NA	NA	NA	NA	NA	0	NA
X + autosomes	ENSMMUG00000002818	2	NA	NA	NA	NA	NA	NA	NA	NA	NA	NA	NA	NA	NA	NA	NA	0	NA
X + autosomes	ENSMMUG00000002820	2	NA	NA	NA	NA	NA	NA	NA	NA	NA	NA	NA	NA	NA	NA	NA	0	NA
X + autosomes	ENSMMUG00000002821	4	NA	NA	NA	NA	NA	NA	NA	NA	NA	NA	NA	NA	NA	NA	NA	0	NA
X + autosomes	ENSMMUG00000002824	4	NA	NA	NA	NA	NA	NA	NA	NA	NA	NA	NA	NA	NA	NA	NA	0	NA
X + autosomes	ENSMMUG00000002833	2	NA	NA	NA	NA	NA	NA	NA	NA	NA	NA	NA	NA	NA	NA	NA	0	NA
X + autosomes	ENSMMUG00000002836	2	NA	NA	NA	NA	NA	NA	NA	NA	NA	NA	NA	NA	NA	NA	NA	0	NA
X + autosomes	ENSMMUG00000002838	10	NA	NA	NA	NA	0.150633	NA	NA	NA	NA	NA	NA	NA	NA	NA	NA	0.150633	0.150633
X + autosomes	ENSMMUG00000002839	10	NA	NA	NA	NA	NA	NA	NA	NA	NA	NA	NA	NA	NA	NA	NA	0	NA
X + autosomes	ENSMMUG00000002841	2	NA	NA	NA	NA	NA	NA	NA	NA	NA	NA	NA	NA	NA	NA	NA	0	NA
X + autosomes	ENSMMUG00000002843	20	NA	NA	NA	NA	NA	NA	NA	NA	NA	NA	NA	NA	NA	NA	NA	0	NA
X + autosomes	ENSMMUG00000002847	19	NA	NA	NA	NA	NA	NA	NA	NA	NA	NA	NA	NA	NA	NA	NA	0	NA
X + autosomes	ENSMMUG00000002848	6	NA	NA	NA	NA	NA	NA	NA	NA	NA	NA	NA	NA	NA	NA	NA	0	NA
X + autosomes	ENSMMUG00000002849	16	NA	NA	NA	NA	NA	NA	NA	NA	NA	NA	NA	NA	NA	NA	NA	0	NA
X + autosomes	ENSMMUG00000002850	16	NA	NA	NA	NA	NA	NA	NA	NA	NA	NA	NA	NA	NA	NA	NA	0	NA
X + autosomes	ENSMMUG00000002853	15	NA	NA	NA	NA	NA	NA	NA	NA	NA	NA	NA	NA	NA	NA	NA	0	NA
X + autosomes	ENSMMUG00000002854	17	NA	NA	NA	NA	NA	NA	NA	NA	NA	NA	NA	NA	NA	NA	NA	0	NA
X + autosomes	ENSMMUG00000002863	2	NA	NA	NA	NA	NA	NA	NA	NA	NA	NA	NA	NA	NA	NA	NA	0	NA
X + autosomes	ENSMMUG00000002868	10	NA	NA	NA	NA	NA	NA	NA	NA	NA	NA	NA	NA	NA	NA	NA	0	NA
X + autosomes	ENSMMUG00000002875	17	NA	NA	NA	NA	NA	NA	NA	NA	NA	NA	NA	NA	NA	NA	NA	0	NA
X + autosomes	ENSMMUG00000002877	7	NA	NA	NA	NA	NA	NA	NA	NA	NA	NA	NA	NA	NA	NA	NA	0	NA
X + autosomes	ENSMMUG00000002884	3	NA	NA	NA	NA	NA	NA	NA	NA	NA	NA	NA	NA	NA	NA	NA	0	NA
X + autosomes	ENSMMUG00000002887	X	NA	NA	NA	NA	NA	NA	NA	NA	NA	NA	NA	NA	NA	NA	NA	0	NA
X + autosomes	ENSMMUG00000002889	2	NA	NA	NA	NA	NA	NA	NA	NA	NA	NA	NA	NA	NA	NA	NA	0	NA
X + autosomes	ENSMMUG00000002892	1	NA	NA	NA	NA	NA	NA	NA	NA	NA	NA	NA	NA	NA	NA	NA	0	NA
X + autosomes	ENSMMUG00000002894	3	NA	NA	NA	NA	NA	NA	NA	NA	NA	NA	NA	NA	NA	NA	NA	0	NA
X + autosomes	ENSMMUG00000002896	20	NA	NA	NA	NA	NA	NA	NA	NA	NA	NA	NA	NA	NA	NA	NA	0	NA
X + autosomes	ENSMMUG00000002897	19	NA	NA	NA	NA	NA	NA	NA	NA	NA	NA	NA	NA	NA	NA	NA	0	NA
X + autosomes	ENSMMUG00000002899	1	NA	NA	NA	NA	NA	NA	NA	NA	NA	NA	NA	NA	NA	NA	NA	0	NA
X + autosomes	ENSMMUG00000002907	2	NA	NA	NA	NA	NA	NA	NA	NA	NA	NA	NA	NA	NA	NA	NA	0	NA
X + autosomes	ENSMMUG00000002909	7	NA	NA	NA	NA	NA	NA	NA	NA	NA	NA	NA	NA	NA	NA	NA	0	NA
X + autosomes	ENSMMUG00000002910	7	NA	NA	NA	NA	NA	NA	NA	NA	NA	NA	NA	NA	NA	NA	NA	0	NA
X + autosomes	ENSMMUG00000002911	7	NA	NA	NA	NA	NA	NA	NA	NA	NA	NA	NA	NA	NA	NA	NA	0	NA
X + autosomes	ENSMMUG00000002913	19	NA	NA	NA	NA	NA	NA	NA	NA	NA	NA	NA	NA	NA	NA	NA	0	NA
X + autosomes	ENSMMUG00000002916	10	NA	NA	NA	NA	NA	NA	NA	NA	NA	NA	NA	NA	NA	NA	NA	0	NA
X + autosomes	ENSMMUG00000002919	14	NA	NA	NA	NA	NA	NA	NA	NA	NA	NA	NA	NA	NA	NA	NA	0	NA
X + autosomes	ENSMMUG00000002921	11	NA	NA	NA	NA	NA	NA	NA	NA	NA	NA	NA	NA	NA	NA	NA	0	NA
X + autosomes	ENSMMUG00000002925	2	NA	NA	NA	NA	NA	NA	NA	NA	NA	NA	NA	NA	NA	NA	NA	0	NA
X + autosomes	ENSMMUG00000002926	16	NA	NA	NA	NA	NA	NA	NA	NA	NA	NA	NA	NA	NA	NA	NA	0	NA
X + autosomes	ENSMMUG00000002930	9	NA	NA	NA	NA	NA	NA	NA	NA	NA	NA	NA	NA	NA	NA	NA	0	NA
X + autosomes	ENSMMUG00000002931	16	NA	NA	NA	NA	NA	NA	NA	NA	NA	NA	NA	NA	NA	NA	NA	0	NA
X + autosomes	ENSMMUG00000002933	16	NA	NA	NA	2.02786e-06	NA	NA	NA	NA	NA	NA	NA	NA	NA	NA	NA	2.02786e-06	2.02786e-06
X + autosomes	ENSMMUG00000002936	4	NA	NA	NA	NA	NA	NA	NA	NA	NA	NA	NA	NA	NA	NA	NA	0	NA
X + autosomes	ENSMMUG00000002939	2	NA	NA	NA	NA	NA	NA	NA	NA	NA	NA	NA	NA	NA	NA	NA	0	NA
X + autosomes	ENSMMUG00000002940	4	NA	NA	NA	NA	NA	NA	NA	NA	NA	NA	NA	NA	NA	NA	NA	0	NA
X + autosomes	ENSMMUG00000002942	16	NA	NA	NA	NA	NA	NA	NA	NA	NA	NA	NA	NA	NA	NA	NA	0	NA
X + autosomes	ENSMMUG00000002943	2	NA	NA	NA	NA	NA	NA	NA	NA	NA	NA	NA	NA	NA	NA	NA	0	NA
X + autosomes	ENSMMUG00000002944	16	NA	NA	NA	NA	NA	NA	NA	NA	NA	NA	NA	NA	NA	NA	NA	0	NA
X + autosomes	ENSMMUG00000002947	3	NA	NA	NA	NA	NA	NA	NA	NA	NA	NA	NA	NA	NA	NA	NA	0	NA
X + autosomes	ENSMMUG00000002948	2	NA	NA	NA	NA	NA	NA	NA	NA	NA	NA	NA	NA	NA	NA	NA	0	NA
X + autosomes	ENSMMUG00000002949	3	NA	NA	NA	NA	NA	NA	NA	NA	NA	NA	NA	NA	NA	NA	NA	0	NA
X + autosomes	ENSMMUG00000002950	3	NA	NA	NA	0.0570573	NA	NA	NA	NA	NA	NA	NA	NA	NA	NA	NA	0.0570573	0.0570573
X + autosomes	ENSMMUG00000002952	2	NA	NA	NA	NA	NA	NA	NA	NA	NA	NA	NA	NA	NA	NA	NA	0	NA
X + autosomes	ENSMMUG00000002953	2	NA	NA	NA	NA	NA	NA	NA	NA	NA	NA	NA	NA	NA	NA	NA	0	NA
X + autosomes	ENSMMUG00000002961	19	NA	NA	NA	NA	NA	NA	NA	NA	NA	NA	NA	NA	NA	NA	NA	0	NA
X + autosomes	ENSMMUG00000002963	14	NA	NA	NA	NA	NA	NA	NA	NA	NA	NA	NA	NA	NA	NA	NA	0	NA
X + autosomes	ENSMMUG00000002964	19	NA	NA	NA	NA	NA	NA	NA	NA	NA	NA	NA	NA	NA	NA	NA	0	NA
X + autosomes	ENSMMUG00000002965	19	NA	NA	NA	NA	NA	NA	NA	NA	NA	NA	NA	NA	NA	NA	NA	0	NA
X + autosomes	ENSMMUG00000002967	4	NA	NA	NA	NA	NA	NA	NA	NA	NA	NA	NA	NA	NA	NA	NA	0	NA
X + autosomes	ENSMMUG00000002968	1	NA	NA	NA	NA	NA	NA	NA	NA	NA	NA	NA	NA	NA	NA	NA	0	NA
X + autosomes	ENSMMUG00000002970	1	NA	NA	NA	NA	NA	NA	NA	NA	NA	NA	NA	NA	NA	NA	NA	0	NA
X + autosomes	ENSMMUG00000002975	16	NA	NA	NA	NA	NA	NA	NA	NA	NA	NA	NA	NA	NA	NA	NA	0	NA
X + autosomes	ENSMMUG00000002976	16	NA	NA	NA	NA	NA	NA	NA	NA	NA	NA	NA	NA	NA	NA	NA	0	NA
X + autosomes	ENSMMUG00000002980	16	NA	NA	45.7361	NA	NA	NA	NA	NA	NA	NA	NA	NA	NA	NA	NA	45.7361	45.7361
X + autosomes	ENSMMUG00000002982	10	NA	NA	NA	NA	NA	NA	NA	NA	NA	NA	NA	NA	NA	NA	NA	0	NA
X + autosomes	ENSMMUG00000002984	20	NA	NA	NA	NA	NA	NA	NA	NA	NA	NA	NA	NA	NA	NA	NA	0	NA
X + autosomes	ENSMMUG00000002985	9	NA	NA	NA	NA	NA	NA	NA	NA	NA	NA	NA	NA	NA	NA	NA	0	NA
X + autosomes	ENSMMUG00000002986	X	NA	NA	NA	NA	NA	NA	NA	NA	NA	NA	NA	NA	NA	NA	NA	0	NA
X + autosomes	ENSMMUG00000002987	3	NA	NA	NA	NA	NA	NA	NA	NA	NA	NA	NA	NA	NA	NA	NA	0	NA
X + autosomes	ENSMMUG00000002989	20	NA	NA	NA	NA	NA	NA	NA	NA	NA	NA	NA	NA	NA	NA	NA	0	NA
X + autosomes	ENSMMUG00000002990	QNVO02000512.1	NA	NA	NA	NA	NA	NA	NA	NA	NA	NA	NA	NA	NA	NA	NA	0	NA
X + autosomes	ENSMMUG00000002991	20	NA	NA	NA	NA	NA	NA	NA	NA	NA	NA	NA	NA	NA	NA	NA	0	NA
X + autosomes	ENSMMUG00000002993	QNVO02000512.1	NA	NA	NA	NA	NA	NA	NA	NA	NA	NA	NA	NA	NA	NA	NA	0	NA
X + autosomes	ENSMMUG00000002995	3	NA	NA	NA	NA	NA	NA	NA	NA	NA	NA	NA	NA	NA	NA	NA	0	NA
X + autosomes	ENSMMUG00000002999	16	NA	NA	NA	NA	NA	NA	NA	NA	NA	NA	NA	NA	NA	NA	NA	0	NA
X + autosomes	ENSMMUG00000003000	9	NA	NA	NA	NA	NA	NA	NA	NA	NA	NA	NA	NA	NA	NA	NA	0	NA
X + autosomes	ENSMMUG00000003001	9	NA	NA	NA	NA	NA	NA	NA	NA	NA	NA	NA	NA	NA	NA	NA	0	NA
X + autosomes	ENSMMUG00000003002	7	NA	NA	NA	NA	NA	NA	NA	NA	NA	NA	NA	NA	NA	NA	NA	0	NA
X + autosomes	ENSMMUG00000003003	13	NA	NA	NA	NA	NA	NA	NA	NA	NA	NA	NA	NA	NA	NA	NA	0	NA
X + autosomes	ENSMMUG00000003005	10	NA	NA	NA	NA	NA	NA	NA	NA	NA	NA	NA	NA	NA	NA	NA	0	NA
X + autosomes	ENSMMUG00000003006	15	NA	NA	NA	NA	NA	NA	NA	NA	NA	NA	NA	NA	NA	NA	NA	0	NA
X + autosomes	ENSMMUG00000003013	7	NA	NA	NA	NA	NA	NA	NA	NA	NA	NA	NA	NA	NA	NA	NA	0	NA
X + autosomes	ENSMMUG00000003014	9	NA	NA	NA	NA	NA	NA	NA	NA	NA	NA	NA	NA	NA	NA	NA	0	NA
X + autosomes	ENSMMUG00000003015	9	NA	NA	NA	NA	NA	NA	NA	NA	NA	NA	NA	NA	NA	NA	NA	0	NA
X + autosomes	ENSMMUG00000003020	3	NA	NA	NA	NA	NA	NA	NA	NA	NA	NA	NA	NA	NA	NA	NA	0	NA
X + autosomes	ENSMMUG00000003023	3	NA	NA	NA	NA	NA	NA	NA	NA	NA	NA	NA	0.70487	NA	NA	NA	0.70487	0.70487
X + autosomes	ENSMMUG00000003029	19	NA	NA	NA	NA	NA	NA	NA	NA	NA	NA	NA	NA	NA	NA	NA	0	NA
X + autosomes	ENSMMUG00000003036	19	NA	NA	NA	NA	NA	NA	NA	NA	NA	NA	NA	NA	NA	NA	NA	0	NA
X + autosomes	ENSMMUG00000003040	18	NA	NA	NA	NA	NA	NA	NA	NA	NA	NA	NA	NA	NA	NA	NA	0	NA
X + autosomes	ENSMMUG00000003042	16	NA	NA	NA	NA	NA	NA	NA	NA	NA	NA	NA	NA	NA	NA	NA	0	NA
X + autosomes	ENSMMUG00000003043	19	NA	NA	NA	NA	NA	NA	NA	18.7568	NA	NA	NA	NA	NA	NA	NA	18.7568	18.7568
X + autosomes	ENSMMUG00000003045	19	NA	NA	NA	NA	NA	NA	NA	NA	NA	NA	NA	NA	NA	NA	NA	0	NA
X + autosomes	ENSMMUG00000003046	19	NA	NA	NA	NA	NA	NA	NA	NA	NA	NA	NA	NA	NA	NA	NA	0	NA
X + autosomes	ENSMMUG00000003047	19	NA	NA	NA	NA	NA	NA	NA	NA	NA	NA	NA	NA	NA	NA	NA	0	NA
X + autosomes	ENSMMUG00000003048	2	NA	NA	NA	NA	NA	NA	NA	NA	NA	NA	NA	NA	NA	NA	NA	0	NA
X + autosomes	ENSMMUG00000003051	2	NA	NA	NA	NA	NA	NA	NA	NA	NA	NA	NA	NA	NA	NA	NA	0	NA
X + autosomes	ENSMMUG00000003053	19	NA	NA	NA	NA	NA	NA	NA	NA	NA	NA	NA	NA	NA	NA	NA	0	NA
X + autosomes	ENSMMUG00000003056	19	NA	NA	NA	NA	NA	NA	NA	NA	NA	NA	NA	NA	NA	NA	NA	0	NA
X + autosomes	ENSMMUG00000003060	19	NA	NA	NA	NA	NA	NA	NA	NA	NA	NA	NA	NA	NA	NA	NA	0	NA
X + autosomes	ENSMMUG00000003061	2	NA	NA	NA	NA	NA	NA	NA	NA	NA	NA	NA	NA	NA	NA	NA	0	NA
X + autosomes	ENSMMUG00000003062	6	NA	NA	NA	NA	NA	NA	NA	NA	NA	NA	NA	NA	NA	NA	NA	0	NA
X + autosomes	ENSMMUG00000003067	6	NA	NA	NA	NA	NA	NA	NA	NA	NA	NA	NA	NA	NA	NA	NA	0	NA
X + autosomes	ENSMMUG00000003073	11	NA	NA	NA	NA	NA	NA	NA	NA	NA	NA	NA	NA	NA	NA	NA	0	NA
X + autosomes	ENSMMUG00000003074	2	NA	NA	NA	NA	NA	NA	NA	NA	NA	NA	NA	NA	NA	NA	NA	0	NA
X + autosomes	ENSMMUG00000003075	19	NA	NA	NA	NA	NA	NA	NA	NA	NA	NA	NA	NA	NA	NA	NA	0	NA
X + autosomes	ENSMMUG00000003078	2	NA	NA	NA	NA	NA	NA	28.3871	NA	NA	NA	NA	NA	NA	NA	NA	28.3871	28.3871
X + autosomes	ENSMMUG00000003081	15	NA	NA	NA	NA	NA	NA	NA	NA	NA	NA	NA	NA	NA	NA	NA	0	NA
X + autosomes	ENSMMUG00000003083	15	NA	NA	NA	NA	NA	NA	NA	NA	NA	NA	NA	NA	NA	NA	NA	0	NA
X + autosomes	ENSMMUG00000003084	15	NA	NA	NA	NA	NA	NA	NA	NA	NA	NA	NA	NA	NA	NA	NA	0	NA
X + autosomes	ENSMMUG00000003086	15	NA	NA	NA	NA	NA	NA	NA	NA	NA	NA	NA	NA	NA	NA	NA	0	NA
X + autosomes	ENSMMUG00000003089	15	NA	NA	NA	NA	NA	NA	NA	NA	NA	NA	NA	NA	NA	NA	NA	0	NA
X + autosomes	ENSMMUG00000003090	9	NA	NA	NA	NA	NA	NA	NA	NA	NA	NA	NA	NA	NA	NA	NA	0	NA
X + autosomes	ENSMMUG00000003092	9	NA	NA	NA	NA	NA	NA	NA	NA	NA	NA	NA	NA	NA	NA	NA	0	NA
X + autosomes	ENSMMUG00000003098	15	NA	NA	NA	NA	NA	NA	NA	NA	NA	NA	NA	NA	NA	NA	NA	0	NA
X + autosomes	ENSMMUG00000003101	19	NA	NA	NA	NA	NA	NA	NA	NA	NA	NA	NA	NA	NA	NA	NA	0	NA
X + autosomes	ENSMMUG00000003102	9	NA	NA	NA	NA	NA	NA	NA	NA	NA	NA	NA	NA	NA	NA	NA	0	NA
X + autosomes	ENSMMUG00000003103	9	NA	NA	NA	NA	NA	NA	NA	NA	NA	NA	NA	NA	NA	NA	NA	0	NA
X + autosomes	ENSMMUG00000003104	14	NA	NA	NA	NA	NA	NA	NA	NA	NA	NA	NA	NA	NA	NA	NA	0	NA
X + autosomes	ENSMMUG00000003105	15	NA	NA	NA	NA	NA	NA	NA	NA	NA	NA	NA	NA	NA	NA	NA	0	NA
X + autosomes	ENSMMUG00000003106	15	NA	NA	NA	NA	NA	NA	NA	NA	NA	NA	NA	NA	NA	NA	NA	0	NA
X + autosomes	ENSMMUG00000003110	19	NA	NA	NA	NA	NA	NA	NA	NA	NA	NA	NA	NA	NA	NA	NA	0	NA
X + autosomes	ENSMMUG00000003111	19	NA	NA	NA	NA	NA	NA	NA	NA	NA	NA	NA	NA	NA	NA	NA	0	NA
X + autosomes	ENSMMUG00000003112	X	NA	NA	NA	NA	NA	NA	NA	NA	NA	NA	NA	NA	NA	NA	NA	0	NA
X + autosomes	ENSMMUG00000003113	1	NA	NA	NA	NA	NA	NA	NA	NA	NA	NA	NA	NA	NA	NA	NA	0	NA
X + autosomes	ENSMMUG00000003116	20	NA	NA	NA	NA	NA	NA	NA	NA	NA	NA	NA	NA	NA	NA	NA	0	NA
X + autosomes	ENSMMUG00000003118	20	NA	NA	NA	NA	NA	NA	NA	NA	NA	NA	NA	NA	NA	NA	NA	0	NA
X + autosomes	ENSMMUG00000003119	20	NA	NA	NA	NA	NA	NA	NA	NA	NA	NA	NA	NA	NA	NA	NA	0	NA
X + autosomes	ENSMMUG00000003120	7	NA	NA	NA	NA	NA	NA	NA	NA	NA	NA	NA	NA	NA	NA	NA	0	NA
X + autosomes	ENSMMUG00000003121	10	NA	NA	NA	NA	NA	NA	NA	NA	NA	NA	NA	NA	NA	NA	NA	0	NA
X + autosomes	ENSMMUG00000003123	7	NA	NA	NA	NA	NA	NA	NA	NA	NA	NA	NA	NA	NA	NA	NA	0	NA
X + autosomes	ENSMMUG00000003124	18	NA	NA	NA	NA	NA	NA	NA	NA	NA	NA	NA	NA	NA	11.6338	NA	11.6338	11.6338
X + autosomes	ENSMMUG00000003126	4	NA	NA	NA	NA	NA	NA	NA	NA	NA	NA	NA	NA	NA	NA	NA	0	NA
X + autosomes	ENSMMUG00000003128	3	NA	NA	NA	NA	NA	NA	NA	NA	NA	NA	NA	NA	9.75557	NA	NA	9.75557	9.75557
X + autosomes	ENSMMUG00000003130	6	NA	NA	NA	NA	NA	NA	NA	NA	NA	NA	NA	NA	NA	NA	NA	0	NA
X + autosomes	ENSMMUG00000003132	15	NA	NA	NA	NA	NA	NA	NA	NA	NA	NA	NA	NA	NA	NA	NA	0	NA
X + autosomes	ENSMMUG00000003136	18	NA	NA	NA	NA	NA	NA	NA	NA	NA	NA	NA	NA	NA	NA	NA	0	NA
X + autosomes	ENSMMUG00000003139	14	NA	NA	NA	NA	NA	NA	NA	NA	NA	NA	NA	NA	NA	NA	NA	0	NA
X + autosomes	ENSMMUG00000003140	14	NA	NA	NA	NA	NA	NA	NA	NA	NA	NA	NA	NA	NA	NA	NA	0	NA
X + autosomes	ENSMMUG00000003142	14	NA	NA	NA	NA	NA	NA	NA	NA	NA	NA	NA	NA	NA	NA	NA	0	NA
X + autosomes	ENSMMUG00000003145	14	NA	NA	NA	NA	NA	NA	NA	NA	NA	NA	NA	NA	NA	NA	NA	0	NA
X + autosomes	ENSMMUG00000003146	6	NA	NA	NA	NA	NA	NA	NA	NA	NA	NA	NA	NA	NA	NA	NA	0	NA
X + autosomes	ENSMMUG00000003150	11	NA	NA	NA	NA	NA	NA	NA	NA	NA	NA	NA	NA	NA	NA	NA	0	NA
X + autosomes	ENSMMUG00000003154	8	NA	NA	NA	NA	NA	NA	NA	NA	NA	NA	NA	NA	NA	NA	NA	0	NA
X + autosomes	ENSMMUG00000003157	7	NA	NA	NA	NA	0.204536	NA	NA	NA	NA	NA	NA	NA	NA	NA	NA	0.204536	0.204536
X + autosomes	ENSMMUG00000003158	16	NA	NA	NA	NA	NA	NA	NA	NA	NA	NA	NA	NA	NA	NA	NA	0	NA
X + autosomes	ENSMMUG00000003161	19	NA	NA	NA	NA	NA	NA	NA	NA	NA	NA	NA	NA	NA	NA	NA	0	NA
X + autosomes	ENSMMUG00000003162	19	NA	NA	NA	NA	NA	NA	NA	NA	NA	NA	NA	NA	NA	NA	NA	0	NA
X + autosomes	ENSMMUG00000003164	19	NA	NA	NA	NA	NA	NA	NA	NA	NA	NA	NA	NA	NA	NA	NA	0	NA
X + autosomes	ENSMMUG00000003167	3	NA	NA	NA	NA	NA	NA	NA	NA	NA	NA	NA	NA	NA	NA	NA	0	NA
X + autosomes	ENSMMUG00000003169	2	NA	NA	NA	NA	NA	NA	NA	NA	NA	NA	NA	NA	NA	NA	NA	0	NA
X + autosomes	ENSMMUG00000003171	20	NA	NA	NA	NA	NA	NA	NA	NA	NA	NA	NA	NA	NA	NA	NA	0	NA
X + autosomes	ENSMMUG00000003173	1	NA	NA	NA	NA	NA	NA	NA	NA	NA	NA	NA	NA	NA	NA	NA	0	NA
X + autosomes	ENSMMUG00000003174	20	NA	NA	NA	NA	NA	NA	NA	NA	NA	NA	NA	NA	NA	NA	NA	0	NA
X + autosomes	ENSMMUG00000003176	3	NA	NA	NA	NA	NA	NA	NA	NA	NA	NA	NA	NA	NA	NA	NA	0	NA
X + autosomes	ENSMMUG00000003180	11	NA	NA	NA	NA	NA	NA	NA	NA	NA	NA	NA	NA	NA	NA	NA	0	NA
X + autosomes	ENSMMUG00000003184	7	NA	NA	NA	NA	NA	NA	NA	NA	NA	NA	NA	NA	NA	NA	NA	0	NA
X + autosomes	ENSMMUG00000003187	5	NA	NA	NA	NA	NA	NA	NA	NA	NA	NA	NA	NA	NA	NA	NA	0	NA
X + autosomes	ENSMMUG00000003189	9	NA	NA	NA	NA	NA	NA	NA	NA	NA	NA	NA	NA	NA	NA	NA	0	NA
X + autosomes	ENSMMUG00000003190	19	NA	NA	NA	NA	NA	NA	NA	NA	NA	NA	NA	NA	NA	NA	NA	0	NA
X + autosomes	ENSMMUG00000003193	9	NA	NA	NA	NA	NA	NA	NA	NA	NA	NA	NA	NA	NA	NA	NA	0	NA
X + autosomes	ENSMMUG00000003194	6	NA	NA	NA	NA	NA	NA	NA	NA	NA	NA	NA	NA	NA	NA	NA	0	NA
X + autosomes	ENSMMUG00000003197	15	NA	NA	0.457411	NA	NA	NA	NA	NA	NA	NA	NA	NA	NA	NA	NA	0.457411	0.457411
X + autosomes	ENSMMUG00000003201	X	NA	NA	NA	NA	NA	NA	NA	NA	NA	NA	NA	NA	NA	NA	NA	0	NA
X + autosomes	ENSMMUG00000003203	11	NA	NA	NA	NA	NA	NA	NA	NA	NA	NA	NA	NA	NA	NA	NA	0	NA
X + autosomes	ENSMMUG00000003204	8	NA	NA	NA	NA	NA	NA	NA	NA	NA	NA	NA	NA	NA	NA	NA	0	NA
X + autosomes	ENSMMUG00000003212	8	NA	NA	NA	NA	NA	NA	NA	NA	NA	NA	NA	NA	NA	NA	NA	0	NA
X + autosomes	ENSMMUG00000003216	2	NA	NA	NA	NA	NA	NA	NA	NA	NA	NA	NA	NA	NA	NA	NA	0	NA
X + autosomes	ENSMMUG00000003217	11	NA	NA	NA	NA	NA	NA	NA	NA	NA	NA	NA	NA	NA	NA	NA	0	NA
X + autosomes	ENSMMUG00000003218	11	NA	NA	NA	NA	NA	NA	NA	NA	NA	NA	NA	NA	NA	NA	NA	0	NA
X + autosomes	ENSMMUG00000003221	11	NA	NA	NA	NA	NA	NA	NA	NA	NA	NA	NA	NA	NA	NA	NA	0	NA
X + autosomes	ENSMMUG00000003225	20	NA	NA	NA	NA	NA	NA	NA	NA	NA	NA	NA	NA	NA	NA	NA	0	NA
X + autosomes	ENSMMUG00000003230	20	NA	NA	NA	NA	NA	NA	NA	NA	NA	NA	NA	NA	NA	NA	NA	0	NA
X + autosomes	ENSMMUG00000003231	7	NA	NA	NA	NA	NA	NA	NA	NA	NA	NA	NA	NA	NA	NA	NA	0	NA
X + autosomes	ENSMMUG00000003233	20	NA	NA	NA	NA	NA	NA	NA	NA	NA	NA	NA	NA	NA	NA	NA	0	NA
X + autosomes	ENSMMUG00000003236	20	NA	NA	NA	NA	NA	NA	NA	NA	NA	NA	NA	NA	NA	NA	NA	0	NA
X + autosomes	ENSMMUG00000003237	13	NA	NA	NA	0.00626469	NA	NA	NA	NA	NA	NA	NA	NA	NA	NA	NA	0.00626469	0.00626469
X + autosomes	ENSMMUG00000003238	11	NA	NA	NA	NA	NA	NA	NA	NA	NA	NA	NA	NA	NA	NA	NA	0	NA
X + autosomes	ENSMMUG00000003240	7	NA	NA	NA	NA	NA	NA	NA	NA	NA	NA	NA	NA	NA	NA	NA	0	NA
X + autosomes	ENSMMUG00000003245	6	NA	NA	NA	NA	NA	NA	NA	NA	NA	NA	NA	NA	NA	NA	NA	0	NA
X + autosomes	ENSMMUG00000003247	16	NA	NA	NA	NA	NA	NA	NA	NA	NA	NA	NA	NA	NA	NA	NA	0	NA
X + autosomes	ENSMMUG00000003248	6	NA	NA	NA	NA	NA	NA	NA	NA	NA	NA	NA	NA	NA	NA	NA	0	NA
X + autosomes	ENSMMUG00000003256	19	NA	NA	NA	NA	NA	NA	NA	NA	NA	NA	NA	NA	NA	NA	NA	0	NA
X + autosomes	ENSMMUG00000003261	7	NA	NA	NA	NA	NA	NA	NA	NA	NA	NA	NA	NA	NA	NA	NA	0	NA
X + autosomes	ENSMMUG00000003262	2	NA	NA	NA	NA	NA	NA	NA	NA	NA	NA	NA	NA	NA	NA	NA	0	NA
X + autosomes	ENSMMUG00000003263	2	NA	NA	NA	NA	NA	NA	NA	NA	NA	NA	NA	NA	NA	NA	NA	0	NA
X + autosomes	ENSMMUG00000003264	1	NA	NA	NA	NA	NA	NA	NA	NA	NA	NA	NA	NA	NA	NA	NA	0	NA
X + autosomes	ENSMMUG00000003267	1	NA	NA	NA	NA	NA	NA	NA	NA	NA	NA	NA	NA	NA	NA	NA	0	NA
X + autosomes	ENSMMUG00000003269	1	NA	NA	NA	NA	NA	NA	NA	NA	NA	NA	45.5347	NA	NA	NA	NA	45.5347	45.5347
X + autosomes	ENSMMUG00000003273	19	NA	NA	NA	NA	NA	NA	NA	NA	NA	NA	NA	NA	NA	NA	NA	0	NA
X + autosomes	ENSMMUG00000003275	10	NA	NA	NA	NA	NA	NA	NA	NA	NA	NA	NA	NA	NA	NA	NA	0	NA
X + autosomes	ENSMMUG00000003276	10	NA	NA	NA	0.00105128	NA	NA	NA	NA	NA	NA	NA	NA	NA	NA	NA	0.00105128	0.00105128
X + autosomes	ENSMMUG00000003277	2	NA	NA	NA	NA	NA	NA	NA	NA	NA	NA	NA	NA	NA	NA	NA	0	NA
X + autosomes	ENSMMUG00000003279	6	NA	NA	NA	NA	NA	NA	NA	NA	NA	NA	NA	NA	NA	NA	NA	0	NA
X + autosomes	ENSMMUG00000003282	5	NA	NA	NA	NA	NA	NA	NA	NA	NA	NA	NA	NA	NA	NA	NA	0	NA
X + autosomes	ENSMMUG00000003283	3	NA	NA	NA	NA	NA	NA	NA	NA	NA	NA	NA	NA	NA	NA	NA	0	NA
X + autosomes	ENSMMUG00000003286	5	NA	NA	NA	NA	NA	NA	NA	NA	NA	NA	NA	NA	NA	NA	NA	0	NA
X + autosomes	ENSMMUG00000003288	20	NA	NA	NA	NA	NA	NA	NA	NA	NA	NA	NA	NA	NA	NA	NA	0	NA
X + autosomes	ENSMMUG00000003291	16	NA	NA	NA	NA	NA	NA	NA	NA	NA	NA	NA	NA	NA	NA	NA	0	NA
X + autosomes	ENSMMUG00000003292	16	NA	NA	NA	NA	NA	NA	NA	NA	NA	NA	NA	NA	NA	NA	NA	0	NA
X + autosomes	ENSMMUG00000003295	X	NA	NA	NA	NA	NA	NA	50.4698	NA	NA	NA	NA	NA	NA	NA	NA	50.4698	50.4698
X + autosomes	ENSMMUG00000003296	X	NA	NA	NA	NA	NA	NA	NA	NA	NA	NA	NA	NA	NA	NA	NA	0	NA
X + autosomes	ENSMMUG00000003298	20	NA	NA	NA	NA	NA	NA	NA	NA	NA	NA	NA	NA	NA	NA	NA	0	NA
X + autosomes	ENSMMUG00000003300	14	NA	NA	NA	NA	NA	NA	NA	NA	NA	NA	NA	NA	NA	NA	NA	0	NA
X + autosomes	ENSMMUG00000003302	18	NA	NA	NA	NA	NA	NA	NA	NA	NA	NA	NA	NA	NA	NA	NA	0	NA
X + autosomes	ENSMMUG00000003303	20	NA	NA	NA	NA	NA	NA	NA	NA	NA	NA	NA	NA	NA	NA	NA	0	NA
X + autosomes	ENSMMUG00000003304	2	NA	NA	NA	NA	NA	NA	NA	NA	NA	NA	NA	NA	NA	NA	NA	0	NA
X + autosomes	ENSMMUG00000003309	1	NA	NA	NA	NA	NA	NA	NA	NA	NA	0.0018857	NA	NA	NA	NA	NA	0.0018857	0.0018857
X + autosomes	ENSMMUG00000003310	13	NA	NA	NA	NA	NA	NA	NA	NA	NA	NA	NA	NA	NA	NA	NA	0	NA
X + autosomes	ENSMMUG00000003312	6	NA	NA	NA	NA	NA	NA	NA	NA	NA	NA	NA	NA	NA	NA	NA	0	NA
X + autosomes	ENSMMUG00000003314	15	NA	NA	NA	NA	NA	NA	NA	NA	NA	NA	NA	NA	NA	NA	NA	0	NA
X + autosomes	ENSMMUG00000003316	6	NA	NA	NA	NA	NA	NA	NA	NA	NA	NA	NA	NA	NA	NA	NA	0	NA
X + autosomes	ENSMMUG00000003317	X	NA	NA	NA	NA	NA	NA	NA	NA	NA	NA	NA	NA	NA	NA	NA	0	NA
X + autosomes	ENSMMUG00000003325	16	NA	NA	NA	NA	NA	NA	NA	NA	NA	NA	NA	NA	NA	NA	NA	0	NA
X + autosomes	ENSMMUG00000003331	4	NA	NA	NA	NA	NA	NA	NA	NA	NA	NA	NA	NA	NA	NA	NA	0	NA
X + autosomes	ENSMMUG00000003332	4	NA	NA	NA	NA	NA	NA	NA	NA	NA	NA	NA	NA	NA	NA	NA	0	NA
X + autosomes	ENSMMUG00000003339	20	NA	NA	NA	NA	NA	NA	NA	NA	NA	NA	NA	NA	NA	NA	NA	0	NA
X + autosomes	ENSMMUG00000003343	1	NA	NA	NA	NA	NA	NA	NA	NA	NA	NA	NA	NA	NA	NA	NA	0	NA
X + autosomes	ENSMMUG00000003347	8	NA	NA	NA	NA	NA	NA	NA	NA	NA	NA	NA	NA	NA	NA	NA	0	NA
X + autosomes	ENSMMUG00000003348	8	NA	NA	NA	NA	NA	NA	NA	NA	NA	NA	NA	NA	NA	NA	NA	0	NA
X + autosomes	ENSMMUG00000003349	16	NA	NA	NA	NA	NA	NA	NA	NA	NA	NA	NA	NA	NA	NA	NA	0	NA
X + autosomes	ENSMMUG00000003353	2	NA	NA	NA	NA	NA	NA	NA	NA	NA	NA	NA	NA	NA	NA	NA	0	NA
X + autosomes	ENSMMUG00000003355	13	NA	NA	NA	NA	NA	NA	NA	NA	NA	NA	NA	NA	NA	NA	NA	0	NA
X + autosomes	ENSMMUG00000003356	15	NA	NA	NA	NA	NA	NA	NA	NA	NA	NA	NA	NA	NA	NA	NA	0	NA
X + autosomes	ENSMMUG00000003357	10	NA	NA	NA	NA	NA	NA	NA	NA	NA	NA	NA	NA	NA	NA	NA	0	NA
X + autosomes	ENSMMUG00000003360	10	NA	NA	NA	NA	NA	NA	NA	NA	NA	NA	NA	NA	NA	NA	NA	0	NA
X + autosomes	ENSMMUG00000003363	5	NA	NA	NA	NA	NA	NA	NA	NA	NA	NA	NA	NA	NA	NA	NA	0	NA
X + autosomes	ENSMMUG00000003368	X	NA	NA	NA	NA	NA	NA	NA	NA	NA	NA	NA	NA	NA	NA	NA	0	NA
X + autosomes	ENSMMUG00000003369	1	NA	NA	NA	NA	NA	NA	NA	NA	NA	NA	NA	NA	NA	NA	NA	0	NA
X + autosomes	ENSMMUG00000003370	7	NA	NA	NA	NA	NA	NA	NA	NA	NA	NA	NA	NA	NA	NA	NA	0	NA
X + autosomes	ENSMMUG00000003372	X	NA	NA	NA	NA	NA	NA	NA	NA	NA	NA	NA	NA	NA	NA	NA	0	NA
X + autosomes	ENSMMUG00000003374	X	NA	NA	NA	NA	NA	NA	NA	NA	NA	NA	NA	NA	NA	NA	NA	0	NA
X + autosomes	ENSMMUG00000003375	X	NA	NA	NA	NA	NA	NA	NA	NA	NA	NA	NA	NA	NA	NA	NA	0	NA
X + autosomes	ENSMMUG00000003376	10	NA	NA	NA	NA	NA	NA	NA	NA	NA	NA	NA	NA	NA	NA	NA	0	NA
X + autosomes	ENSMMUG00000003377	X	NA	NA	NA	NA	NA	NA	NA	NA	NA	NA	NA	NA	NA	NA	NA	0	NA
X + autosomes	ENSMMUG00000003378	10	0.428579	NA	NA	NA	NA	NA	NA	NA	NA	NA	NA	NA	NA	NA	NA	0.428579	0.428579
X + autosomes	ENSMMUG00000003379	X	NA	NA	NA	NA	NA	NA	NA	NA	NA	NA	NA	NA	NA	NA	NA	0	NA
X + autosomes	ENSMMUG00000003383	16	NA	NA	NA	NA	NA	NA	NA	NA	NA	NA	NA	NA	NA	NA	NA	0	NA
X + autosomes	ENSMMUG00000003385	10	NA	NA	NA	NA	NA	NA	NA	NA	NA	NA	NA	NA	NA	NA	NA	0	NA
X + autosomes	ENSMMUG00000003386	12	NA	NA	NA	NA	NA	NA	NA	NA	NA	NA	NA	NA	NA	NA	NA	0	NA
X + autosomes	ENSMMUG00000003387	14	NA	NA	NA	NA	NA	NA	NA	NA	NA	NA	NA	NA	NA	NA	NA	0	NA
X + autosomes	ENSMMUG00000003395	7	NA	NA	0.743691	NA	NA	NA	NA	NA	NA	NA	NA	NA	NA	NA	NA	0.743691	0.743691
X + autosomes	ENSMMUG00000003396	14	NA	NA	NA	NA	NA	NA	NA	NA	NA	NA	NA	NA	NA	NA	NA	0	NA
X + autosomes	ENSMMUG00000003397	7	NA	NA	NA	NA	NA	NA	NA	NA	NA	NA	NA	NA	NA	NA	NA	0	NA
X + autosomes	ENSMMUG00000003399	15	NA	NA	NA	NA	NA	NA	NA	NA	NA	NA	NA	NA	NA	NA	NA	0	NA
X + autosomes	ENSMMUG00000003400	14	NA	NA	0.0120068	NA	NA	NA	NA	NA	NA	NA	NA	NA	NA	NA	NA	0.0120068	0.0120068
X + autosomes	ENSMMUG00000003402	10	NA	NA	NA	NA	NA	NA	NA	NA	NA	NA	NA	NA	NA	NA	NA	0	NA
X + autosomes	ENSMMUG00000003403	14	NA	NA	NA	NA	NA	NA	NA	NA	NA	NA	NA	NA	NA	NA	NA	0	NA
X + autosomes	ENSMMUG00000003409	10	NA	NA	NA	NA	NA	NA	NA	NA	NA	NA	NA	NA	NA	NA	NA	0	NA
X + autosomes	ENSMMUG00000003410	10	NA	NA	NA	NA	NA	NA	NA	NA	NA	NA	NA	NA	NA	NA	NA	0	NA
X + autosomes	ENSMMUG00000003411	15	NA	NA	NA	NA	NA	NA	NA	NA	NA	NA	NA	NA	NA	NA	NA	0	NA
X + autosomes	ENSMMUG00000003412	15	NA	NA	NA	NA	NA	NA	NA	NA	NA	NA	NA	NA	NA	NA	NA	0	NA
X + autosomes	ENSMMUG00000003414	16	NA	NA	NA	NA	NA	NA	NA	NA	NA	NA	NA	NA	NA	NA	NA	0	NA
X + autosomes	ENSMMUG00000003419	X	NA	NA	NA	NA	NA	NA	NA	NA	NA	NA	NA	NA	NA	NA	NA	0	NA
X + autosomes	ENSMMUG00000003421	16	NA	NA	NA	NA	NA	NA	NA	NA	NA	NA	NA	NA	NA	NA	NA	0	NA
X + autosomes	ENSMMUG00000003428	3	NA	NA	NA	NA	NA	NA	NA	NA	NA	NA	NA	NA	NA	NA	NA	0	NA
X + autosomes	ENSMMUG00000003429	3	NA	NA	NA	NA	NA	NA	NA	NA	NA	NA	NA	NA	NA	NA	NA	0	NA
X + autosomes	ENSMMUG00000003430	3	NA	NA	NA	0.0127405	NA	NA	NA	NA	NA	NA	NA	NA	NA	NA	NA	0.0127405	0.0127405
X + autosomes	ENSMMUG00000003432	3	NA	NA	NA	NA	NA	NA	NA	NA	NA	NA	NA	NA	NA	NA	NA	0	NA
X + autosomes	ENSMMUG00000003437	16	NA	NA	NA	NA	NA	NA	NA	NA	NA	NA	NA	NA	NA	NA	NA	0	NA
X + autosomes	ENSMMUG00000003439	19	NA	NA	NA	NA	NA	NA	NA	NA	NA	NA	NA	NA	NA	NA	NA	0	NA
X + autosomes	ENSMMUG00000003442	1	NA	NA	NA	NA	NA	NA	NA	NA	NA	NA	NA	NA	NA	NA	NA	0	NA
X + autosomes	ENSMMUG00000003443	7	NA	NA	NA	NA	NA	NA	NA	NA	NA	NA	NA	NA	NA	NA	NA	0	NA
X + autosomes	ENSMMUG00000003448	16	NA	NA	NA	NA	NA	NA	NA	NA	NA	NA	NA	NA	NA	NA	NA	0	NA
X + autosomes	ENSMMUG00000003456	X	NA	NA	NA	NA	NA	NA	NA	NA	NA	NA	NA	NA	NA	NA	NA	0	NA
X + autosomes	ENSMMUG00000003457	1	NA	NA	NA	NA	NA	NA	NA	NA	NA	NA	NA	NA	NA	NA	NA	0	NA
X + autosomes	ENSMMUG00000003458	20	NA	NA	NA	NA	NA	NA	NA	NA	NA	NA	NA	NA	NA	NA	NA	0	NA
X + autosomes	ENSMMUG00000003462	4	NA	NA	NA	NA	NA	NA	NA	NA	NA	NA	NA	NA	NA	NA	NA	0	NA
X + autosomes	ENSMMUG00000003464	4	NA	NA	NA	NA	NA	NA	NA	NA	NA	NA	NA	NA	NA	NA	NA	0	NA
X + autosomes	ENSMMUG00000003468	19	NA	NA	NA	NA	NA	NA	NA	NA	NA	NA	NA	NA	NA	NA	NA	0	NA
X + autosomes	ENSMMUG00000003472	1	NA	NA	NA	NA	NA	NA	NA	NA	NA	NA	NA	NA	NA	NA	NA	0	NA
X + autosomes	ENSMMUG00000003474	13	NA	NA	NA	0.000134344	NA	NA	NA	NA	NA	NA	NA	NA	NA	NA	NA	0.000134344	0.000134344
X + autosomes	ENSMMUG00000003476	13	NA	NA	NA	NA	NA	NA	NA	NA	NA	NA	NA	NA	NA	NA	NA	0	NA
X + autosomes	ENSMMUG00000003482	X	NA	NA	NA	NA	NA	NA	NA	NA	NA	NA	NA	NA	NA	NA	NA	0	NA
X + autosomes	ENSMMUG00000003483	7	NA	NA	NA	NA	NA	NA	NA	NA	NA	NA	NA	NA	NA	NA	NA	0	NA
X + autosomes	ENSMMUG00000003484	7	NA	NA	NA	NA	NA	NA	NA	NA	NA	NA	NA	NA	NA	NA	NA	0	NA
X + autosomes	ENSMMUG00000003485	18	NA	NA	NA	NA	NA	NA	NA	NA	NA	NA	NA	NA	NA	NA	NA	0	NA
X + autosomes	ENSMMUG00000003488	5	NA	NA	NA	NA	NA	NA	NA	NA	NA	NA	NA	NA	NA	NA	NA	0	NA
X + autosomes	ENSMMUG00000003492	19	NA	NA	NA	NA	NA	NA	NA	NA	NA	NA	NA	NA	NA	NA	NA	0	NA
X + autosomes	ENSMMUG00000003493	19	NA	NA	NA	NA	NA	NA	NA	NA	NA	NA	NA	NA	NA	NA	NA	0	NA
X + autosomes	ENSMMUG00000003494	2	NA	NA	NA	NA	NA	NA	NA	NA	NA	NA	NA	NA	NA	NA	NA	0	NA
X + autosomes	ENSMMUG00000003498	7	NA	NA	NA	NA	NA	NA	NA	NA	NA	NA	NA	NA	NA	NA	NA	0	NA
X + autosomes	ENSMMUG00000003499	6	NA	NA	NA	NA	NA	NA	NA	NA	NA	NA	NA	NA	NA	NA	NA	0	NA
X + autosomes	ENSMMUG00000003500	X	NA	NA	NA	7.72634e-05	NA	NA	NA	NA	NA	NA	NA	NA	NA	NA	NA	7.72634e-05	7.72634e-05
X + autosomes	ENSMMUG00000003501	X	NA	NA	NA	NA	NA	NA	NA	NA	NA	NA	NA	NA	NA	NA	NA	0	NA
X + autosomes	ENSMMUG00000003502	X	NA	NA	NA	NA	NA	NA	NA	NA	NA	NA	NA	NA	NA	NA	NA	0	NA
X + autosomes	ENSMMUG00000003505	X	NA	NA	NA	NA	NA	NA	NA	NA	NA	NA	NA	NA	NA	NA	NA	0	NA
X + autosomes	ENSMMUG00000003506	12	NA	NA	NA	NA	NA	NA	NA	NA	NA	NA	NA	NA	NA	NA	NA	0	NA
X + autosomes	ENSMMUG00000003508	7	NA	NA	NA	NA	NA	NA	NA	NA	NA	NA	NA	NA	NA	NA	NA	0	NA
X + autosomes	ENSMMUG00000003509	7	NA	NA	NA	NA	NA	NA	NA	NA	NA	NA	NA	NA	NA	NA	NA	0	NA
X + autosomes	ENSMMUG00000003514	7	NA	NA	NA	NA	NA	NA	NA	NA	NA	NA	NA	NA	NA	NA	NA	0	NA
X + autosomes	ENSMMUG00000003518	5	NA	NA	NA	NA	NA	NA	NA	NA	NA	NA	NA	NA	NA	NA	NA	0	NA
X + autosomes	ENSMMUG00000003519	5	NA	NA	NA	NA	NA	NA	NA	NA	NA	NA	NA	NA	NA	NA	NA	0	NA
X + autosomes	ENSMMUG00000003520	5	NA	NA	NA	NA	NA	NA	NA	NA	NA	NA	NA	NA	NA	NA	NA	0	NA
X + autosomes	ENSMMUG00000003521	11	NA	NA	NA	NA	NA	NA	NA	NA	NA	NA	NA	NA	NA	NA	NA	0	NA
X + autosomes	ENSMMUG00000003523	13	NA	NA	NA	NA	NA	NA	NA	NA	NA	NA	NA	NA	NA	NA	NA	0	NA
X + autosomes	ENSMMUG00000003530	7	NA	NA	NA	NA	NA	NA	NA	NA	NA	NA	NA	NA	NA	NA	NA	0	NA
X + autosomes	ENSMMUG00000003532	13	NA	NA	NA	NA	NA	NA	NA	NA	NA	NA	NA	NA	NA	NA	NA	0	NA
X + autosomes	ENSMMUG00000003533	16	NA	NA	NA	NA	NA	NA	NA	NA	NA	NA	NA	NA	NA	NA	NA	0	NA
X + autosomes	ENSMMUG00000003534	16	NA	NA	NA	NA	NA	NA	NA	NA	NA	NA	NA	NA	NA	NA	NA	0	NA
X + autosomes	ENSMMUG00000003535	8	NA	NA	NA	NA	NA	NA	NA	NA	NA	NA	NA	NA	NA	NA	NA	0	NA
X + autosomes	ENSMMUG00000003538	8	NA	NA	NA	NA	NA	NA	NA	NA	NA	NA	NA	NA	NA	NA	NA	0	NA
X + autosomes	ENSMMUG00000003540	2	NA	NA	NA	NA	NA	NA	NA	NA	NA	NA	NA	NA	NA	NA	NA	0	NA
X + autosomes	ENSMMUG00000003541	2	NA	NA	NA	NA	NA	NA	NA	NA	NA	NA	NA	NA	NA	NA	NA	0	NA
X + autosomes	ENSMMUG00000003542	8	NA	NA	NA	NA	NA	NA	NA	NA	NA	NA	NA	NA	NA	NA	NA	0	NA
X + autosomes	ENSMMUG00000003544	7	NA	NA	NA	NA	NA	NA	NA	NA	NA	NA	NA	NA	NA	NA	NA	0	NA
X + autosomes	ENSMMUG00000003546	1	NA	NA	NA	NA	NA	NA	NA	NA	NA	NA	NA	NA	NA	NA	NA	0	NA
X + autosomes	ENSMMUG00000003552	5	NA	NA	NA	NA	NA	NA	NA	NA	NA	NA	NA	NA	NA	NA	NA	0	NA
X + autosomes	ENSMMUG00000003555	19	NA	NA	NA	NA	NA	NA	NA	NA	NA	NA	NA	NA	NA	NA	NA	0	NA
X + autosomes	ENSMMUG00000003558	17	NA	NA	NA	NA	NA	NA	NA	NA	NA	NA	NA	NA	NA	NA	NA	0	NA
X + autosomes	ENSMMUG00000003560	17	NA	NA	NA	NA	NA	NA	NA	NA	NA	NA	NA	NA	NA	NA	NA	0	NA
X + autosomes	ENSMMUG00000003564	X	NA	NA	NA	NA	NA	NA	NA	NA	NA	NA	NA	NA	NA	NA	NA	0	NA
X + autosomes	ENSMMUG00000003565	7	NA	NA	NA	NA	NA	NA	NA	NA	NA	NA	NA	NA	NA	NA	NA	0	NA
X + autosomes	ENSMMUG00000003569	6	NA	NA	NA	NA	NA	NA	NA	NA	NA	NA	NA	NA	NA	NA	NA	0	NA
X + autosomes	ENSMMUG00000003570	18	NA	NA	NA	NA	NA	NA	NA	NA	NA	NA	NA	NA	NA	NA	NA	0	NA
X + autosomes	ENSMMUG00000003572	3	NA	NA	NA	NA	NA	NA	NA	NA	NA	NA	NA	NA	NA	NA	NA	0	NA
X + autosomes	ENSMMUG00000003574	11	NA	NA	NA	NA	NA	NA	NA	NA	NA	NA	NA	NA	NA	NA	NA	0	NA
X + autosomes	ENSMMUG00000003577	6	NA	NA	NA	NA	NA	NA	NA	NA	NA	NA	NA	NA	NA	NA	NA	0	NA
X + autosomes	ENSMMUG00000003578	6	NA	NA	NA	NA	NA	NA	NA	NA	NA	NA	NA	NA	NA	NA	NA	0	NA
X + autosomes	ENSMMUG00000003579	1	NA	NA	NA	NA	NA	NA	NA	NA	NA	NA	NA	NA	NA	NA	NA	0	NA
X + autosomes	ENSMMUG00000003582	1	NA	NA	NA	NA	NA	NA	NA	NA	NA	NA	NA	NA	NA	NA	NA	0	NA
X + autosomes	ENSMMUG00000003584	7	NA	NA	NA	NA	NA	NA	NA	NA	NA	NA	NA	NA	NA	NA	NA	0	NA
X + autosomes	ENSMMUG00000003585	17	NA	NA	NA	NA	NA	NA	0.719308	NA	NA	NA	NA	NA	NA	NA	NA	0.719308	0.719308
X + autosomes	ENSMMUG00000003588	17	NA	NA	6.24152e-05	NA	NA	NA	NA	NA	NA	NA	NA	NA	NA	NA	NA	6.24152e-05	6.24152e-05
X + autosomes	ENSMMUG00000003589	9	NA	NA	NA	NA	NA	NA	NA	NA	NA	NA	NA	NA	NA	NA	NA	0	NA
X + autosomes	ENSMMUG00000003590	17	NA	NA	NA	NA	NA	NA	NA	NA	NA	NA	NA	NA	NA	NA	NA	0	NA
X + autosomes	ENSMMUG00000003591	8	NA	NA	NA	NA	NA	NA	NA	NA	NA	NA	NA	NA	NA	NA	NA	0	NA
X + autosomes	ENSMMUG00000003592	2	NA	NA	NA	NA	NA	NA	NA	NA	NA	NA	NA	NA	NA	NA	NA	0	NA
X + autosomes	ENSMMUG00000003594	2	NA	NA	NA	NA	NA	NA	NA	NA	NA	NA	NA	NA	NA	NA	NA	0	NA
X + autosomes	ENSMMUG00000003595	2	NA	NA	NA	NA	NA	NA	NA	NA	NA	NA	NA	NA	NA	NA	NA	0	NA
X + autosomes	ENSMMUG00000003603	6	NA	NA	NA	NA	NA	NA	NA	NA	NA	NA	NA	NA	NA	NA	NA	0	NA
X + autosomes	ENSMMUG00000003604	6	NA	NA	NA	NA	NA	NA	NA	NA	NA	NA	NA	NA	NA	NA	NA	0	NA
X + autosomes	ENSMMUG00000003608	9	NA	NA	NA	NA	NA	NA	NA	NA	NA	NA	NA	NA	NA	NA	NA	0	NA
X + autosomes	ENSMMUG00000003610	9	NA	NA	NA	NA	NA	NA	NA	NA	NA	NA	NA	NA	NA	NA	NA	0	NA
X + autosomes	ENSMMUG00000003611	19	NA	NA	NA	NA	NA	NA	NA	NA	NA	NA	NA	NA	NA	NA	NA	0	NA
X + autosomes	ENSMMUG00000003614	5	NA	NA	NA	NA	NA	NA	NA	NA	NA	NA	NA	NA	NA	NA	NA	0	NA
X + autosomes	ENSMMUG00000003618	14	NA	NA	NA	NA	NA	NA	NA	NA	NA	NA	NA	NA	NA	NA	NA	0	NA
X + autosomes	ENSMMUG00000003619	3	NA	NA	NA	NA	NA	NA	NA	NA	NA	NA	NA	NA	NA	NA	NA	0	NA
X + autosomes	ENSMMUG00000003620	14	NA	NA	NA	NA	NA	NA	NA	NA	NA	NA	NA	NA	NA	NA	NA	0	NA
X + autosomes	ENSMMUG00000003621	19	NA	NA	NA	NA	NA	NA	NA	NA	NA	NA	NA	NA	NA	NA	NA	0	NA
X + autosomes	ENSMMUG00000003622	19	NA	NA	NA	NA	NA	NA	NA	NA	NA	NA	NA	NA	NA	NA	NA	0	NA
X + autosomes	ENSMMUG00000003624	19	NA	NA	NA	NA	NA	NA	NA	NA	NA	NA	NA	NA	NA	NA	NA	0	NA
X + autosomes	ENSMMUG00000003629	5	NA	NA	NA	NA	NA	NA	NA	NA	NA	NA	NA	NA	NA	NA	NA	0	NA
X + autosomes	ENSMMUG00000003631	14	NA	NA	NA	NA	NA	NA	NA	NA	NA	NA	NA	NA	NA	NA	NA	0	NA
X + autosomes	ENSMMUG00000003636	1	NA	NA	NA	NA	NA	NA	NA	NA	NA	NA	NA	NA	NA	NA	NA	0	NA
X + autosomes	ENSMMUG00000003641	7	NA	NA	NA	NA	NA	NA	NA	NA	NA	NA	NA	NA	NA	NA	NA	0	NA
X + autosomes	ENSMMUG00000003644	2	NA	NA	NA	NA	NA	NA	NA	NA	NA	NA	NA	NA	NA	NA	NA	0	NA
X + autosomes	ENSMMUG00000003646	2	NA	NA	NA	NA	NA	NA	NA	NA	NA	NA	NA	NA	NA	NA	NA	0	NA
X + autosomes	ENSMMUG00000003647	1	NA	NA	NA	NA	NA	NA	NA	NA	NA	NA	NA	NA	NA	NA	NA	0	NA
X + autosomes	ENSMMUG00000003650	2	NA	NA	NA	NA	NA	NA	NA	NA	NA	NA	NA	NA	NA	NA	NA	0	NA
X + autosomes	ENSMMUG00000003657	16	NA	NA	NA	NA	NA	NA	NA	NA	NA	NA	NA	NA	NA	NA	NA	0	NA
X + autosomes	ENSMMUG00000003658	7	NA	NA	NA	NA	NA	NA	NA	NA	NA	NA	NA	NA	NA	NA	NA	0	NA
X + autosomes	ENSMMUG00000003664	11	NA	NA	NA	NA	NA	NA	NA	NA	NA	NA	NA	NA	NA	NA	NA	0	NA
X + autosomes	ENSMMUG00000003668	15	NA	NA	NA	NA	NA	NA	NA	NA	NA	NA	NA	NA	NA	NA	NA	0	NA
X + autosomes	ENSMMUG00000003669	11	NA	NA	NA	NA	NA	NA	NA	NA	NA	NA	NA	NA	NA	NA	NA	0	NA
X + autosomes	ENSMMUG00000003671	15	NA	NA	NA	NA	NA	NA	NA	NA	NA	NA	NA	NA	NA	NA	NA	0	NA
X + autosomes	ENSMMUG00000003676	5	NA	NA	NA	NA	NA	NA	NA	NA	NA	NA	NA	NA	NA	NA	NA	0	NA
X + autosomes	ENSMMUG00000003682	14	NA	NA	NA	NA	NA	NA	NA	NA	NA	NA	NA	NA	NA	NA	NA	0	NA
X + autosomes	ENSMMUG00000003683	10	NA	NA	NA	NA	NA	NA	NA	NA	NA	NA	NA	NA	NA	NA	NA	0	NA
X + autosomes	ENSMMUG00000003685	11	NA	NA	NA	NA	NA	NA	NA	NA	NA	NA	NA	NA	NA	NA	NA	0	NA
X + autosomes	ENSMMUG00000003693	7	NA	NA	NA	NA	NA	NA	0.834242	NA	NA	NA	NA	NA	NA	NA	NA	0.834242	0.834242
X + autosomes	ENSMMUG00000003701	3	NA	NA	NA	NA	NA	NA	NA	NA	NA	NA	NA	NA	NA	NA	NA	0	NA
X + autosomes	ENSMMUG00000003702	2	NA	NA	NA	NA	NA	NA	NA	NA	NA	NA	NA	NA	NA	NA	NA	0	NA
X + autosomes	ENSMMUG00000003703	3	NA	NA	NA	NA	NA	NA	NA	NA	NA	NA	NA	NA	NA	NA	NA	0	NA
X + autosomes	ENSMMUG00000003704	2	NA	NA	NA	4.64181e-05	0.575472	NA	NA	NA	NA	NA	NA	NA	NA	NA	NA	0.575519	0.287759
X + autosomes	ENSMMUG00000003705	9	NA	NA	NA	NA	NA	NA	NA	NA	NA	NA	NA	NA	NA	NA	NA	0	NA
X + autosomes	ENSMMUG00000003706	9	NA	NA	NA	NA	NA	NA	NA	NA	NA	NA	NA	NA	NA	NA	NA	0	NA
X + autosomes	ENSMMUG00000003707	12	NA	NA	NA	NA	NA	NA	NA	NA	NA	NA	NA	NA	NA	NA	NA	0	NA
X + autosomes	ENSMMUG00000003708	4	NA	NA	NA	NA	NA	NA	NA	NA	NA	NA	NA	NA	NA	NA	NA	0	NA
X + autosomes	ENSMMUG00000003709	4	NA	NA	NA	0.00126142	NA	NA	NA	NA	NA	NA	NA	NA	NA	NA	NA	0.00126142	0.00126142
X + autosomes	ENSMMUG00000003710	4	NA	NA	NA	NA	NA	NA	NA	NA	NA	NA	NA	NA	NA	NA	NA	0	NA
X + autosomes	ENSMMUG00000003711	11	NA	NA	NA	NA	NA	NA	NA	NA	NA	NA	NA	NA	NA	NA	NA	0	NA
X + autosomes	ENSMMUG00000003717	14	NA	NA	NA	NA	NA	NA	NA	NA	NA	NA	NA	NA	NA	NA	NA	0	NA
X + autosomes	ENSMMUG00000003718	15	NA	NA	NA	NA	NA	NA	26.5993	NA	NA	NA	NA	NA	NA	NA	NA	26.5993	26.5993
X + autosomes	ENSMMUG00000003721	2	NA	NA	NA	NA	NA	NA	NA	NA	NA	NA	NA	NA	NA	NA	NA	0	NA
X + autosomes	ENSMMUG00000003725	4	NA	NA	NA	NA	NA	NA	NA	NA	NA	NA	NA	NA	NA	NA	NA	0	NA
X + autosomes	ENSMMUG00000003726	5	NA	NA	NA	NA	NA	NA	NA	NA	NA	NA	NA	NA	NA	NA	NA	0	NA
X + autosomes	ENSMMUG00000003727	1	NA	NA	NA	NA	NA	NA	NA	NA	NA	NA	NA	NA	NA	NA	NA	0	NA
X + autosomes	ENSMMUG00000003733	8	NA	NA	NA	NA	NA	NA	NA	NA	NA	NA	NA	NA	NA	NA	NA	0	NA
X + autosomes	ENSMMUG00000003735	11	NA	NA	NA	NA	NA	NA	NA	NA	NA	NA	NA	NA	NA	NA	NA	0	NA
X + autosomes	ENSMMUG00000003736	5	NA	NA	NA	NA	NA	NA	NA	NA	NA	NA	NA	NA	NA	NA	NA	0	NA
X + autosomes	ENSMMUG00000003739	5	NA	NA	NA	NA	NA	NA	NA	NA	NA	NA	NA	NA	NA	NA	NA	0	NA
X + autosomes	ENSMMUG00000003744	19	NA	NA	NA	NA	NA	NA	NA	NA	NA	NA	NA	NA	NA	NA	NA	0	NA
X + autosomes	ENSMMUG00000003745	X	NA	NA	NA	NA	NA	NA	NA	NA	NA	NA	NA	NA	NA	NA	NA	0	NA
X + autosomes	ENSMMUG00000003747	9	NA	NA	NA	NA	NA	NA	NA	NA	NA	NA	NA	NA	NA	NA	NA	0	NA
X + autosomes	ENSMMUG00000003749	9	NA	NA	NA	NA	NA	NA	NA	NA	NA	NA	NA	NA	NA	NA	NA	0	NA
X + autosomes	ENSMMUG00000003750	4	NA	NA	NA	NA	NA	NA	NA	NA	NA	NA	NA	NA	NA	NA	NA	0	NA
X + autosomes	ENSMMUG00000003753	17	NA	NA	NA	NA	NA	NA	NA	NA	NA	NA	NA	NA	NA	NA	NA	0	NA
X + autosomes	ENSMMUG00000003762	11	NA	NA	NA	NA	NA	NA	NA	NA	NA	NA	NA	NA	NA	NA	NA	0	NA
X + autosomes	ENSMMUG00000003764	10	NA	NA	NA	NA	NA	NA	NA	NA	NA	NA	NA	NA	NA	NA	NA	0	NA
X + autosomes	ENSMMUG00000003771	17	NA	NA	NA	NA	NA	NA	NA	NA	NA	NA	NA	NA	NA	NA	NA	0	NA
X + autosomes	ENSMMUG00000003773	2	NA	NA	NA	NA	NA	NA	NA	NA	NA	NA	NA	NA	NA	NA	NA	0	NA
X + autosomes	ENSMMUG00000003774	2	NA	NA	NA	NA	NA	NA	NA	NA	NA	NA	NA	NA	NA	NA	NA	0	NA
X + autosomes	ENSMMUG00000003775	1	NA	NA	NA	NA	NA	NA	NA	NA	NA	NA	NA	NA	NA	NA	NA	0	NA
X + autosomes	ENSMMUG00000003776	5	NA	NA	NA	NA	NA	NA	NA	NA	NA	NA	NA	NA	NA	NA	NA	0	NA
X + autosomes	ENSMMUG00000003780	15	NA	NA	NA	NA	NA	NA	NA	NA	NA	NA	NA	NA	NA	NA	NA	0	NA
X + autosomes	ENSMMUG00000003783	7	NA	NA	NA	NA	NA	NA	NA	NA	NA	NA	NA	NA	NA	NA	NA	0	NA
X + autosomes	ENSMMUG00000003786	1	NA	NA	NA	NA	NA	NA	NA	NA	NA	NA	NA	NA	NA	NA	NA	0	NA
X + autosomes	ENSMMUG00000003787	6	NA	NA	NA	NA	NA	NA	NA	NA	NA	NA	NA	NA	NA	NA	NA	0	NA
X + autosomes	ENSMMUG00000003789	6	NA	NA	NA	NA	NA	NA	NA	NA	NA	NA	NA	NA	NA	NA	NA	0	NA
X + autosomes	ENSMMUG00000003793	15	NA	NA	NA	NA	NA	NA	NA	NA	NA	NA	NA	NA	NA	NA	NA	0	NA
X + autosomes	ENSMMUG00000003797	15	NA	NA	NA	NA	NA	NA	NA	NA	NA	NA	NA	NA	NA	NA	NA	0	NA
X + autosomes	ENSMMUG00000003799	15	NA	NA	NA	NA	NA	NA	NA	NA	NA	NA	NA	NA	NA	NA	NA	0	NA
X + autosomes	ENSMMUG00000003802	9	NA	NA	NA	NA	NA	NA	NA	NA	NA	NA	NA	NA	NA	NA	NA	0	NA
X + autosomes	ENSMMUG00000003815	19	NA	NA	NA	NA	NA	NA	NA	NA	NA	NA	NA	NA	NA	NA	NA	0	NA
X + autosomes	ENSMMUG00000003819	19	NA	NA	NA	NA	NA	NA	NA	NA	NA	NA	NA	NA	NA	NA	NA	0	NA
X + autosomes	ENSMMUG00000003820	2	NA	NA	NA	NA	NA	NA	NA	NA	NA	NA	NA	NA	NA	NA	NA	0	NA
X + autosomes	ENSMMUG00000003823	2	NA	NA	NA	NA	NA	NA	NA	NA	NA	NA	NA	NA	NA	NA	NA	0	NA
X + autosomes	ENSMMUG00000003825	3	NA	NA	NA	NA	NA	NA	NA	NA	NA	NA	NA	NA	NA	NA	NA	0	NA
X + autosomes	ENSMMUG00000003834	7	NA	NA	NA	NA	NA	NA	NA	NA	NA	NA	NA	NA	NA	NA	NA	0	NA
X + autosomes	ENSMMUG00000003839	7	NA	NA	NA	NA	NA	NA	NA	NA	NA	NA	NA	NA	NA	NA	NA	0	NA
X + autosomes	ENSMMUG00000003840	3	NA	NA	NA	NA	NA	NA	NA	NA	NA	NA	NA	NA	NA	NA	NA	0	NA
X + autosomes	ENSMMUG00000003842	7	NA	NA	NA	NA	NA	NA	NA	NA	NA	NA	NA	NA	NA	NA	NA	0	NA
X + autosomes	ENSMMUG00000003843	3	NA	NA	NA	NA	NA	NA	NA	NA	NA	NA	NA	NA	NA	NA	NA	0	NA
X + autosomes	ENSMMUG00000003850	4	NA	NA	NA	NA	NA	NA	NA	NA	NA	NA	NA	NA	NA	NA	NA	0	NA
X + autosomes	ENSMMUG00000003851	2	NA	NA	NA	NA	NA	NA	NA	NA	NA	NA	NA	NA	NA	NA	NA	0	NA
X + autosomes	ENSMMUG00000003853	10	NA	NA	NA	NA	NA	NA	NA	NA	NA	NA	NA	2.60194	NA	NA	NA	2.60194	2.60194
X + autosomes	ENSMMUG00000003854	10	NA	NA	NA	NA	NA	NA	NA	NA	NA	NA	NA	NA	NA	NA	NA	0	NA
X + autosomes	ENSMMUG00000003855	12	NA	NA	NA	NA	NA	NA	NA	NA	NA	NA	NA	NA	NA	NA	NA	0	NA
X + autosomes	ENSMMUG00000003857	20	NA	NA	NA	NA	NA	NA	NA	NA	NA	NA	NA	NA	NA	NA	NA	0	NA
X + autosomes	ENSMMUG00000003858	4	NA	NA	NA	NA	NA	NA	NA	NA	NA	NA	NA	NA	NA	NA	NA	0	NA
X + autosomes	ENSMMUG00000003859	4	NA	NA	NA	NA	NA	NA	NA	NA	NA	NA	NA	NA	NA	NA	NA	0	NA
X + autosomes	ENSMMUG00000003861	4	NA	NA	NA	NA	NA	NA	NA	NA	NA	NA	NA	NA	NA	NA	NA	0	NA
X + autosomes	ENSMMUG00000003863	4	NA	NA	NA	NA	NA	NA	NA	NA	NA	NA	NA	NA	NA	NA	NA	0	NA
X + autosomes	ENSMMUG00000003864	4	NA	NA	NA	NA	NA	NA	NA	NA	NA	NA	NA	NA	NA	NA	NA	0	NA
X + autosomes	ENSMMUG00000003866	16	NA	NA	NA	NA	NA	NA	NA	NA	NA	NA	NA	NA	NA	NA	NA	0	NA
X + autosomes	ENSMMUG00000003867	4	NA	NA	NA	NA	NA	NA	NA	NA	NA	NA	NA	NA	NA	NA	NA	0	NA
X + autosomes	ENSMMUG00000003869	4	NA	NA	NA	NA	NA	NA	NA	NA	NA	NA	NA	NA	NA	NA	NA	0	NA
X + autosomes	ENSMMUG00000003871	4	NA	NA	NA	NA	NA	NA	NA	NA	NA	NA	NA	NA	NA	NA	NA	0	NA
X + autosomes	ENSMMUG00000003872	4	NA	NA	NA	NA	NA	NA	NA	NA	NA	NA	NA	NA	NA	NA	NA	0	NA
X + autosomes	ENSMMUG00000003874	14	NA	NA	NA	NA	NA	NA	NA	NA	NA	NA	NA	NA	NA	NA	NA	0	NA
X + autosomes	ENSMMUG00000003875	4	NA	NA	NA	NA	NA	NA	NA	NA	NA	NA	NA	NA	NA	NA	NA	0	NA
X + autosomes	ENSMMUG00000003876	4	NA	NA	NA	NA	NA	NA	NA	NA	NA	NA	NA	NA	NA	NA	NA	0	NA
X + autosomes	ENSMMUG00000003877	11	NA	NA	NA	NA	NA	NA	NA	NA	NA	NA	NA	NA	NA	NA	NA	0	NA
X + autosomes	ENSMMUG00000003878	8	NA	NA	NA	NA	NA	NA	NA	NA	NA	NA	NA	NA	NA	NA	NA	0	NA
X + autosomes	ENSMMUG00000003890	7	NA	NA	NA	0.000113926	NA	NA	NA	NA	NA	NA	NA	NA	NA	NA	NA	0.000113926	0.000113926
X + autosomes	ENSMMUG00000003892	7	NA	NA	NA	NA	NA	NA	NA	NA	NA	NA	NA	NA	NA	NA	NA	0	NA
X + autosomes	ENSMMUG00000003894	16	NA	NA	NA	NA	NA	NA	NA	NA	NA	NA	NA	NA	NA	NA	NA	0	NA
X + autosomes	ENSMMUG00000003896	X	NA	NA	NA	NA	NA	NA	NA	NA	NA	NA	NA	NA	NA	NA	NA	0	NA
X + autosomes	ENSMMUG00000003897	X	NA	NA	NA	NA	NA	NA	NA	NA	NA	NA	NA	NA	NA	NA	NA	0	NA
X + autosomes	ENSMMUG00000003902	1	NA	NA	NA	NA	NA	NA	NA	NA	NA	NA	NA	NA	NA	NA	NA	0	NA
X + autosomes	ENSMMUG00000003904	19	NA	NA	NA	NA	NA	NA	NA	NA	NA	NA	NA	NA	NA	NA	NA	0	NA
X + autosomes	ENSMMUG00000003905	19	NA	NA	NA	NA	NA	NA	NA	NA	NA	NA	NA	NA	NA	NA	NA	0	NA
X + autosomes	ENSMMUG00000003906	1	NA	NA	NA	NA	NA	NA	NA	NA	NA	NA	NA	NA	NA	NA	NA	0	NA
X + autosomes	ENSMMUG00000003907	19	NA	NA	NA	NA	NA	NA	NA	NA	NA	NA	NA	NA	NA	NA	NA	0	NA
X + autosomes	ENSMMUG00000003908	13	NA	NA	NA	NA	NA	NA	NA	NA	NA	NA	NA	NA	NA	NA	NA	0	NA
X + autosomes	ENSMMUG00000003909	19	NA	NA	NA	NA	NA	NA	NA	NA	NA	NA	NA	NA	NA	NA	NA	0	NA
X + autosomes	ENSMMUG00000003911	19	NA	NA	NA	NA	NA	NA	NA	NA	NA	NA	NA	NA	NA	NA	NA	0	NA
X + autosomes	ENSMMUG00000003912	14	NA	NA	NA	NA	NA	NA	NA	NA	NA	NA	NA	NA	NA	NA	NA	0	NA
X + autosomes	ENSMMUG00000003914	7	NA	NA	NA	NA	NA	NA	NA	NA	NA	NA	NA	NA	NA	NA	NA	0	NA
X + autosomes	ENSMMUG00000003915	19	NA	NA	NA	NA	NA	NA	NA	NA	NA	NA	NA	NA	NA	NA	NA	0	NA
X + autosomes	ENSMMUG00000003916	20	NA	NA	NA	1.16429e-07	NA	NA	NA	NA	NA	NA	NA	NA	NA	NA	NA	1.16429e-07	1.16429e-07
X + autosomes	ENSMMUG00000003919	6	NA	NA	NA	NA	NA	NA	NA	NA	NA	NA	NA	NA	NA	NA	NA	0	NA
X + autosomes	ENSMMUG00000003921	6	NA	NA	NA	NA	NA	NA	NA	NA	NA	NA	NA	NA	NA	NA	NA	0	NA
X + autosomes	ENSMMUG00000003922	X	NA	NA	NA	NA	NA	NA	NA	NA	NA	NA	NA	NA	NA	NA	NA	0	NA
X + autosomes	ENSMMUG00000003924	9	NA	NA	NA	NA	NA	NA	NA	NA	NA	NA	NA	NA	NA	NA	NA	0	NA
X + autosomes	ENSMMUG00000003927	2	NA	NA	NA	NA	NA	NA	NA	NA	NA	NA	NA	NA	NA	NA	NA	0	NA
X + autosomes	ENSMMUG00000003932	X	NA	NA	NA	NA	NA	NA	NA	NA	NA	NA	NA	NA	NA	NA	NA	0	NA
X + autosomes	ENSMMUG00000003934	X	NA	NA	NA	NA	72.2603	NA	NA	NA	NA	NA	NA	NA	NA	NA	NA	72.2603	72.2603
X + autosomes	ENSMMUG00000003943	2	0.00222913	NA	NA	NA	NA	NA	NA	NA	NA	NA	NA	NA	NA	NA	NA	0.00222913	0.00222913
X + autosomes	ENSMMUG00000003947	12	NA	NA	NA	NA	NA	NA	NA	NA	NA	NA	NA	NA	NA	NA	NA	0	NA
X + autosomes	ENSMMUG00000003950	14	NA	NA	NA	NA	NA	NA	NA	NA	NA	NA	NA	NA	NA	NA	NA	0	NA
X + autosomes	ENSMMUG00000003954	12	NA	NA	NA	NA	NA	NA	NA	NA	NA	NA	NA	NA	NA	NA	NA	0	NA
X + autosomes	ENSMMUG00000003955	14	NA	NA	NA	NA	NA	NA	NA	NA	NA	NA	NA	NA	NA	NA	NA	0	NA
X + autosomes	ENSMMUG00000003956	3	NA	NA	NA	NA	NA	NA	NA	NA	NA	NA	NA	NA	NA	NA	NA	0	NA
X + autosomes	ENSMMUG00000003957	14	NA	NA	NA	NA	NA	NA	NA	NA	NA	NA	NA	NA	NA	NA	NA	0	NA
X + autosomes	ENSMMUG00000003958	14	NA	NA	NA	NA	NA	NA	NA	NA	NA	NA	NA	NA	NA	NA	NA	0	NA
X + autosomes	ENSMMUG00000003961	3	NA	NA	NA	NA	NA	NA	NA	NA	NA	NA	NA	NA	NA	NA	NA	0	NA
X + autosomes	ENSMMUG00000003962	14	NA	NA	NA	NA	NA	NA	NA	NA	NA	NA	NA	NA	NA	NA	NA	0	NA
X + autosomes	ENSMMUG00000003972	14	NA	NA	NA	NA	NA	NA	NA	NA	NA	NA	NA	NA	NA	NA	NA	0	NA
X + autosomes	ENSMMUG00000003973	14	NA	NA	NA	NA	NA	NA	NA	NA	NA	NA	NA	NA	NA	NA	NA	0	NA
X + autosomes	ENSMMUG00000003981	16	NA	NA	NA	NA	NA	NA	NA	NA	NA	NA	NA	NA	NA	NA	NA	0	NA
X + autosomes	ENSMMUG00000003984	6	NA	NA	NA	NA	NA	NA	NA	NA	NA	NA	NA	NA	NA	NA	NA	0	NA
X + autosomes	ENSMMUG00000003986	5	NA	NA	NA	NA	NA	NA	NA	NA	NA	NA	NA	NA	NA	NA	NA	0	NA
X + autosomes	ENSMMUG00000003987	1	NA	NA	NA	NA	NA	NA	NA	NA	NA	NA	NA	NA	NA	NA	NA	0	NA
X + autosomes	ENSMMUG00000003996	6	NA	NA	NA	NA	NA	NA	NA	NA	NA	NA	NA	NA	NA	NA	NA	0	NA
X + autosomes	ENSMMUG00000003997	6	NA	NA	NA	NA	NA	NA	NA	NA	NA	NA	NA	NA	NA	NA	NA	0	NA
X + autosomes	ENSMMUG00000003998	1	NA	NA	NA	NA	NA	NA	NA	NA	NA	NA	NA	NA	NA	NA	NA	0	NA
X + autosomes	ENSMMUG00000003999	4	NA	NA	NA	NA	NA	NA	NA	NA	NA	NA	NA	NA	NA	NA	NA	0	NA
X + autosomes	ENSMMUG00000004000	6	NA	NA	NA	NA	NA	NA	NA	NA	NA	NA	NA	NA	NA	NA	NA	0	NA
X + autosomes	ENSMMUG00000004001	1	NA	NA	NA	NA	NA	NA	NA	NA	NA	NA	NA	NA	NA	NA	NA	0	NA
X + autosomes	ENSMMUG00000004002	6	NA	NA	NA	NA	NA	NA	NA	NA	NA	NA	NA	NA	NA	NA	NA	0	NA
X + autosomes	ENSMMUG00000004004	16	NA	NA	NA	NA	NA	NA	NA	NA	NA	NA	NA	NA	NA	NA	NA	0	NA
X + autosomes	ENSMMUG00000004005	16	NA	NA	NA	NA	NA	NA	NA	NA	NA	NA	NA	NA	NA	NA	NA	0	NA
X + autosomes	ENSMMUG00000004009	8	NA	NA	NA	NA	NA	NA	NA	NA	NA	NA	NA	NA	NA	NA	NA	0	NA
X + autosomes	ENSMMUG00000004011	8	NA	NA	NA	NA	NA	NA	NA	NA	NA	NA	NA	NA	NA	NA	NA	0	NA
X + autosomes	ENSMMUG00000004012	14	NA	NA	NA	NA	NA	NA	NA	NA	NA	NA	NA	NA	NA	NA	NA	0	NA
X + autosomes	ENSMMUG00000004013	6	NA	NA	NA	NA	NA	NA	NA	NA	NA	NA	NA	NA	NA	NA	NA	0	NA
X + autosomes	ENSMMUG00000004021	3	NA	NA	NA	NA	NA	NA	NA	NA	NA	NA	NA	NA	NA	NA	NA	0	NA
X + autosomes	ENSMMUG00000004025	7	NA	NA	NA	NA	NA	NA	NA	NA	NA	NA	NA	NA	NA	NA	NA	0	NA
X + autosomes	ENSMMUG00000004027	7	NA	NA	NA	NA	NA	NA	NA	NA	NA	NA	NA	NA	NA	NA	NA	0	NA
X + autosomes	ENSMMUG00000004029	7	NA	NA	NA	NA	NA	NA	NA	NA	NA	NA	NA	NA	NA	NA	NA	0	NA
X + autosomes	ENSMMUG00000004032	18	NA	NA	NA	NA	NA	NA	NA	NA	NA	NA	NA	NA	NA	NA	NA	0	NA
X + autosomes	ENSMMUG00000004035	2	NA	NA	NA	NA	NA	NA	NA	NA	NA	NA	NA	NA	NA	NA	NA	0	NA
X + autosomes	ENSMMUG00000004041	7	NA	NA	NA	NA	NA	NA	NA	NA	NA	NA	NA	NA	NA	NA	NA	0	NA
X + autosomes	ENSMMUG00000004048	14	NA	NA	NA	NA	NA	NA	NA	NA	NA	NA	NA	NA	NA	NA	NA	0	NA
X + autosomes	ENSMMUG00000004049	1	NA	NA	NA	NA	NA	NA	NA	NA	NA	NA	NA	NA	NA	NA	NA	0	NA
X + autosomes	ENSMMUG00000004051	18	NA	NA	NA	NA	NA	NA	NA	NA	NA	NA	NA	NA	NA	NA	NA	0	NA
X + autosomes	ENSMMUG00000004052	2	NA	NA	NA	NA	NA	NA	NA	NA	NA	NA	NA	NA	NA	NA	NA	0	NA
X + autosomes	ENSMMUG00000004053	1	NA	NA	NA	NA	NA	NA	NA	NA	NA	NA	NA	NA	NA	NA	NA	0	NA
X + autosomes	ENSMMUG00000004054	18	NA	NA	NA	NA	NA	NA	NA	NA	NA	NA	NA	NA	NA	NA	NA	0	NA
X + autosomes	ENSMMUG00000004056	9	NA	NA	NA	NA	NA	NA	NA	NA	NA	NA	NA	NA	NA	NA	NA	0	NA
X + autosomes	ENSMMUG00000004060	9	NA	NA	NA	NA	NA	NA	NA	NA	NA	NA	NA	NA	NA	NA	NA	0	NA
X + autosomes	ENSMMUG00000004061	4	NA	NA	NA	NA	NA	NA	NA	NA	NA	NA	NA	NA	NA	NA	NA	0	NA
X + autosomes	ENSMMUG00000004063	9	NA	NA	NA	NA	NA	NA	NA	NA	NA	NA	NA	NA	NA	NA	NA	0	NA
X + autosomes	ENSMMUG00000004064	8	NA	NA	NA	NA	NA	NA	NA	NA	NA	NA	NA	NA	NA	NA	NA	0	NA
X + autosomes	ENSMMUG00000004070	1	NA	NA	NA	NA	NA	NA	NA	NA	NA	NA	NA	NA	NA	NA	NA	0	NA
X + autosomes	ENSMMUG00000004071	1	NA	NA	NA	NA	NA	NA	NA	NA	NA	NA	NA	NA	NA	NA	NA	0	NA
X + autosomes	ENSMMUG00000004074	10	NA	NA	NA	NA	NA	NA	39.1401	NA	NA	NA	NA	NA	NA	NA	NA	39.1401	39.1401
X + autosomes	ENSMMUG00000004079	2	NA	NA	NA	NA	NA	NA	NA	NA	NA	NA	NA	NA	NA	NA	NA	0	NA
X + autosomes	ENSMMUG00000004080	3	NA	NA	NA	NA	NA	NA	NA	NA	NA	NA	NA	NA	NA	NA	NA	0	NA
X + autosomes	ENSMMUG00000004082	3	NA	NA	NA	NA	NA	NA	NA	NA	NA	NA	NA	NA	NA	NA	NA	0	NA
X + autosomes	ENSMMUG00000004084	7	NA	NA	NA	NA	NA	NA	NA	NA	NA	NA	NA	NA	NA	NA	NA	0	NA
X + autosomes	ENSMMUG00000004085	19	NA	NA	NA	NA	NA	NA	NA	NA	NA	NA	NA	NA	NA	NA	NA	0	NA
X + autosomes	ENSMMUG00000004087	3	NA	NA	NA	NA	NA	NA	NA	NA	NA	NA	NA	NA	NA	NA	NA	0	NA
X + autosomes	ENSMMUG00000004091	7	NA	NA	NA	NA	NA	NA	NA	NA	NA	NA	NA	NA	NA	NA	NA	0	NA
X + autosomes	ENSMMUG00000004094	1	NA	NA	NA	NA	NA	NA	NA	NA	NA	NA	0.183743	NA	NA	NA	NA	0.183743	0.183743
X + autosomes	ENSMMUG00000004101	9	NA	NA	NA	NA	NA	NA	NA	NA	NA	NA	NA	NA	NA	NA	NA	0	NA
X + autosomes	ENSMMUG00000004103	1	NA	NA	NA	NA	NA	NA	NA	NA	NA	NA	NA	NA	NA	NA	NA	0	NA
X + autosomes	ENSMMUG00000004108	16	NA	NA	NA	NA	NA	NA	NA	NA	NA	NA	NA	NA	NA	NA	NA	0	NA
X + autosomes	ENSMMUG00000004109	1	NA	NA	NA	NA	NA	NA	NA	NA	NA	NA	NA	NA	NA	NA	NA	0	NA
X + autosomes	ENSMMUG00000004112	14	NA	NA	NA	NA	NA	NA	NA	NA	NA	NA	NA	NA	NA	NA	NA	0	NA
X + autosomes	ENSMMUG00000004113	1	NA	NA	NA	NA	NA	NA	NA	NA	NA	NA	NA	NA	NA	NA	NA	0	NA
X + autosomes	ENSMMUG00000004116	1	NA	NA	NA	NA	NA	NA	NA	NA	NA	NA	NA	NA	NA	NA	NA	0	NA
X + autosomes	ENSMMUG00000004122	16	NA	NA	NA	NA	NA	NA	NA	NA	NA	NA	NA	NA	NA	NA	NA	0	NA
X + autosomes	ENSMMUG00000004127	3	NA	NA	NA	NA	NA	NA	NA	NA	NA	NA	NA	NA	NA	NA	NA	0	NA
X + autosomes	ENSMMUG00000004129	16	NA	NA	NA	NA	NA	NA	NA	NA	NA	NA	NA	NA	NA	NA	NA	0	NA
X + autosomes	ENSMMUG00000004131	10	NA	NA	NA	NA	NA	NA	NA	NA	NA	NA	NA	NA	NA	NA	NA	0	NA
X + autosomes	ENSMMUG00000004132	10	NA	NA	NA	NA	NA	NA	NA	NA	NA	NA	NA	NA	NA	NA	NA	0	NA
X + autosomes	ENSMMUG00000004139	10	NA	NA	NA	NA	NA	NA	NA	NA	NA	NA	NA	NA	NA	NA	NA	0	NA
X + autosomes	ENSMMUG00000004140	12	NA	NA	NA	NA	NA	NA	NA	NA	NA	NA	NA	NA	NA	NA	NA	0	NA
X + autosomes	ENSMMUG00000004143	10	NA	NA	NA	NA	NA	NA	NA	NA	NA	NA	NA	NA	NA	NA	NA	0	NA
X + autosomes	ENSMMUG00000004144	7	NA	NA	NA	NA	NA	NA	NA	NA	NA	NA	NA	NA	NA	NA	NA	0	NA
X + autosomes	ENSMMUG00000004146	10	NA	NA	NA	NA	NA	NA	NA	NA	NA	NA	NA	NA	NA	NA	NA	0	NA
X + autosomes	ENSMMUG00000004148	10	NA	NA	NA	NA	NA	NA	NA	NA	NA	NA	NA	NA	NA	NA	NA	0	NA
X + autosomes	ENSMMUG00000004149	1	NA	NA	NA	NA	NA	NA	NA	NA	NA	NA	NA	NA	NA	NA	NA	0	NA
X + autosomes	ENSMMUG00000004150	X	NA	NA	NA	NA	NA	NA	NA	NA	NA	NA	NA	NA	NA	NA	NA	0	NA
X + autosomes	ENSMMUG00000004153	14	NA	NA	NA	NA	NA	NA	NA	NA	NA	NA	NA	NA	NA	NA	NA	0	NA
X + autosomes	ENSMMUG00000004154	X	NA	NA	NA	NA	NA	NA	NA	NA	NA	NA	NA	NA	NA	NA	NA	0	NA
X + autosomes	ENSMMUG00000004160	7	NA	NA	NA	NA	NA	NA	NA	NA	NA	NA	NA	NA	NA	NA	NA	0	NA
X + autosomes	ENSMMUG00000004168	3	NA	NA	NA	NA	NA	NA	NA	NA	NA	NA	NA	NA	NA	NA	NA	0	NA
X + autosomes	ENSMMUG00000004172	11	NA	NA	NA	NA	NA	NA	NA	NA	NA	NA	NA	NA	NA	NA	NA	0	NA
X + autosomes	ENSMMUG00000004173	3	NA	NA	NA	NA	NA	NA	NA	NA	NA	NA	NA	NA	NA	NA	NA	0	NA
X + autosomes	ENSMMUG00000004175	3	NA	NA	NA	NA	NA	NA	NA	NA	NA	NA	NA	NA	NA	NA	NA	0	NA
X + autosomes	ENSMMUG00000004179	12	NA	NA	NA	NA	NA	NA	NA	NA	NA	NA	NA	NA	NA	NA	NA	0	NA
X + autosomes	ENSMMUG00000004180	12	NA	NA	NA	NA	NA	NA	NA	NA	NA	NA	NA	NA	NA	NA	NA	0	NA
X + autosomes	ENSMMUG00000004188	X	NA	NA	NA	NA	NA	NA	NA	NA	NA	NA	NA	NA	NA	NA	NA	0	NA
X + autosomes	ENSMMUG00000004192	2	NA	NA	NA	NA	NA	NA	NA	NA	NA	NA	NA	NA	NA	NA	NA	0	NA
X + autosomes	ENSMMUG00000004195	2	NA	NA	NA	NA	NA	NA	NA	NA	NA	NA	NA	NA	NA	NA	NA	0	NA
X + autosomes	ENSMMUG00000004198	X	NA	NA	NA	NA	NA	NA	NA	NA	NA	NA	13.926	NA	NA	NA	NA	13.926	13.926
X + autosomes	ENSMMUG00000004200	15	NA	NA	NA	NA	NA	NA	NA	NA	NA	NA	NA	NA	NA	NA	NA	0	NA
X + autosomes	ENSMMUG00000004205	11	NA	NA	NA	NA	NA	NA	NA	NA	NA	NA	NA	NA	NA	NA	NA	0	NA
X + autosomes	ENSMMUG00000004208	11	NA	NA	NA	NA	NA	NA	NA	NA	NA	NA	NA	NA	NA	NA	NA	0	NA
X + autosomes	ENSMMUG00000004209	17	NA	NA	NA	NA	NA	NA	NA	NA	NA	NA	NA	NA	NA	NA	NA	0	NA
X + autosomes	ENSMMUG00000004210	17	NA	NA	NA	NA	NA	NA	NA	NA	NA	NA	NA	NA	NA	NA	NA	0	NA
X + autosomes	ENSMMUG00000004211	6	NA	NA	NA	NA	NA	NA	NA	NA	NA	NA	NA	NA	NA	NA	NA	0	NA
X + autosomes	ENSMMUG00000004215	13	NA	NA	NA	NA	NA	NA	NA	0.099381	NA	NA	NA	NA	NA	NA	NA	0.099381	0.099381
X + autosomes	ENSMMUG00000004216	1	NA	NA	NA	NA	NA	NA	NA	NA	NA	NA	NA	NA	NA	NA	NA	0	NA
X + autosomes	ENSMMUG00000004223	11	NA	NA	NA	4.55003e-06	NA	NA	NA	NA	NA	NA	NA	NA	NA	NA	NA	4.55003e-06	4.55003e-06
X + autosomes	ENSMMUG00000004225	20	NA	NA	NA	NA	NA	NA	NA	NA	NA	NA	NA	NA	NA	NA	NA	0	NA
X + autosomes	ENSMMUG00000004227	19	NA	NA	NA	NA	NA	NA	NA	NA	NA	NA	NA	NA	NA	NA	NA	0	NA
X + autosomes	ENSMMUG00000004228	19	NA	NA	NA	NA	NA	NA	NA	NA	NA	NA	NA	NA	NA	NA	NA	0	NA
X + autosomes	ENSMMUG00000004230	4	NA	NA	NA	NA	NA	NA	NA	NA	NA	NA	NA	NA	NA	NA	NA	0	NA
X + autosomes	ENSMMUG00000004235	16	NA	NA	NA	NA	NA	NA	NA	NA	NA	NA	NA	NA	NA	NA	NA	0	NA
X + autosomes	ENSMMUG00000004236	3	NA	NA	NA	NA	NA	NA	NA	NA	NA	NA	NA	NA	NA	NA	NA	0	NA
X + autosomes	ENSMMUG00000004241	1	NA	NA	NA	NA	NA	NA	NA	NA	NA	NA	NA	NA	NA	NA	NA	0	NA
X + autosomes	ENSMMUG00000004242	11	NA	NA	NA	NA	NA	NA	NA	NA	NA	NA	NA	NA	NA	NA	NA	0	NA
X + autosomes	ENSMMUG00000004243	1	NA	NA	NA	NA	NA	NA	NA	NA	NA	NA	NA	NA	NA	NA	NA	0	NA
X + autosomes	ENSMMUG00000004255	7	NA	NA	NA	NA	NA	NA	NA	NA	NA	NA	NA	NA	NA	NA	NA	0	NA
X + autosomes	ENSMMUG00000004257	3	NA	NA	NA	NA	NA	NA	NA	NA	NA	NA	NA	NA	NA	NA	NA	0	NA
X + autosomes	ENSMMUG00000004260	7	NA	NA	NA	NA	NA	NA	NA	NA	NA	NA	NA	NA	NA	NA	NA	0	NA
X + autosomes	ENSMMUG00000004263	7	NA	NA	NA	NA	NA	NA	NA	NA	NA	NA	NA	NA	NA	NA	NA	0	NA
X + autosomes	ENSMMUG00000004267	14	NA	NA	NA	NA	NA	NA	NA	NA	NA	NA	NA	NA	NA	NA	NA	0	NA
X + autosomes	ENSMMUG00000004271	7	NA	NA	NA	NA	NA	NA	NA	NA	NA	NA	NA	NA	NA	NA	NA	0	NA
X + autosomes	ENSMMUG00000004273	2	NA	NA	NA	NA	NA	NA	NA	NA	NA	NA	NA	NA	NA	NA	NA	0	NA
X + autosomes	ENSMMUG00000004280	2	NA	NA	NA	NA	NA	NA	NA	NA	NA	NA	NA	NA	NA	NA	NA	0	NA
X + autosomes	ENSMMUG00000004282	3	NA	NA	NA	NA	NA	NA	NA	NA	NA	NA	NA	NA	NA	NA	NA	0	NA
X + autosomes	ENSMMUG00000004286	14	NA	NA	NA	NA	NA	NA	NA	NA	NA	NA	NA	NA	NA	NA	NA	0	NA
X + autosomes	ENSMMUG00000004287	4	NA	NA	NA	NA	NA	NA	NA	NA	NA	NA	NA	NA	NA	NA	NA	0	NA
X + autosomes	ENSMMUG00000004289	14	NA	NA	NA	NA	NA	NA	NA	NA	NA	NA	NA	NA	NA	NA	NA	0	NA
X + autosomes	ENSMMUG00000004290	4	NA	NA	NA	NA	NA	NA	NA	NA	NA	NA	NA	NA	NA	NA	NA	0	NA
X + autosomes	ENSMMUG00000004291	4	NA	NA	NA	NA	NA	NA	NA	NA	NA	NA	NA	NA	NA	NA	NA	0	NA
X + autosomes	ENSMMUG00000004293	4	NA	NA	NA	NA	NA	NA	NA	NA	NA	NA	NA	NA	NA	NA	NA	0	NA
X + autosomes	ENSMMUG00000004294	14	NA	NA	NA	NA	NA	NA	NA	NA	NA	NA	NA	NA	NA	NA	NA	0	NA
X + autosomes	ENSMMUG00000004296	8	NA	NA	NA	NA	NA	NA	NA	NA	NA	NA	NA	NA	NA	NA	NA	0	NA
X + autosomes	ENSMMUG00000004298	3	NA	NA	NA	NA	NA	NA	NA	NA	NA	NA	NA	NA	NA	NA	NA	0	NA
X + autosomes	ENSMMUG00000004300	3	NA	NA	NA	NA	NA	NA	NA	NA	NA	NA	NA	NA	NA	NA	NA	0	NA
X + autosomes	ENSMMUG00000004304	10	NA	NA	NA	NA	NA	NA	NA	NA	NA	NA	NA	NA	NA	NA	NA	0	NA
X + autosomes	ENSMMUG00000004305	10	NA	NA	NA	NA	NA	NA	NA	NA	NA	NA	NA	NA	NA	NA	NA	0	NA
X + autosomes	ENSMMUG00000004311	3	NA	NA	NA	NA	NA	NA	NA	NA	NA	NA	NA	NA	NA	NA	NA	0	NA
X + autosomes	ENSMMUG00000004313	10	NA	NA	NA	NA	NA	NA	NA	NA	NA	NA	NA	NA	NA	NA	NA	0	NA
X + autosomes	ENSMMUG00000004314	5	NA	NA	NA	NA	NA	NA	NA	NA	NA	NA	NA	NA	NA	NA	NA	0	NA
X + autosomes	ENSMMUG00000004321	18	NA	NA	NA	NA	NA	NA	NA	NA	NA	NA	NA	NA	NA	NA	NA	0	NA
X + autosomes	ENSMMUG00000004327	14	NA	NA	NA	NA	NA	NA	NA	NA	NA	NA	NA	NA	NA	NA	NA	0	NA
X + autosomes	ENSMMUG00000004329	14	NA	NA	NA	NA	NA	NA	NA	NA	NA	NA	NA	NA	NA	NA	NA	0	NA
X + autosomes	ENSMMUG00000004330	14	NA	NA	NA	NA	NA	NA	NA	NA	NA	NA	NA	0.454261	NA	NA	NA	0.454261	0.454261
X + autosomes	ENSMMUG00000004331	14	NA	NA	NA	NA	NA	NA	NA	NA	6.55456	NA	NA	NA	NA	NA	NA	6.55456	6.55456
X + autosomes	ENSMMUG00000004332	14	NA	NA	NA	NA	NA	NA	NA	NA	NA	NA	NA	NA	NA	NA	NA	0	NA
X + autosomes	ENSMMUG00000004335	X	0.000893277	NA	NA	NA	NA	NA	NA	NA	NA	NA	NA	NA	NA	NA	NA	0.000893277	0.000893277
X + autosomes	ENSMMUG00000004337	19	NA	NA	NA	NA	NA	NA	NA	NA	NA	NA	NA	NA	NA	NA	NA	0	NA
X + autosomes	ENSMMUG00000004339	7	NA	NA	NA	NA	NA	NA	NA	NA	NA	NA	NA	NA	NA	NA	NA	0	NA
X + autosomes	ENSMMUG00000004340	7	NA	NA	NA	NA	NA	NA	NA	NA	NA	NA	NA	NA	NA	NA	NA	0	NA
X + autosomes	ENSMMUG00000004341	7	NA	NA	NA	NA	NA	NA	NA	NA	NA	NA	NA	NA	NA	NA	NA	0	NA
X + autosomes	ENSMMUG00000004343	18	NA	NA	NA	NA	NA	NA	NA	NA	NA	NA	NA	NA	NA	NA	NA	0	NA
X + autosomes	ENSMMUG00000004346	18	NA	NA	NA	NA	NA	NA	NA	NA	NA	NA	NA	NA	NA	NA	NA	0	NA
X + autosomes	ENSMMUG00000004350	18	NA	NA	NA	NA	NA	NA	NA	NA	NA	NA	NA	NA	NA	NA	NA	0	NA
X + autosomes	ENSMMUG00000004351	4	NA	NA	NA	NA	NA	NA	NA	NA	NA	NA	NA	NA	NA	NA	NA	0	NA
X + autosomes	ENSMMUG00000004356	4	NA	NA	NA	NA	NA	NA	NA	NA	NA	NA	NA	NA	NA	NA	NA	0	NA
X + autosomes	ENSMMUG00000004362	1	NA	NA	NA	NA	NA	NA	NA	NA	NA	NA	NA	NA	NA	NA	NA	0	NA
X + autosomes	ENSMMUG00000004370	7	NA	NA	NA	NA	NA	NA	NA	NA	NA	NA	NA	NA	NA	NA	NA	0	NA
X + autosomes	ENSMMUG00000004376	7	NA	NA	NA	NA	NA	NA	NA	NA	NA	NA	NA	NA	NA	NA	NA	0	NA
X + autosomes	ENSMMUG00000004378	13	NA	NA	NA	NA	NA	NA	NA	NA	NA	NA	NA	NA	NA	NA	NA	0	NA
X + autosomes	ENSMMUG00000004380	13	NA	NA	NA	NA	NA	NA	NA	NA	NA	NA	NA	NA	NA	NA	NA	0	NA
X + autosomes	ENSMMUG00000004381	13	NA	NA	NA	NA	NA	NA	NA	NA	NA	NA	NA	NA	NA	NA	NA	0	NA
X + autosomes	ENSMMUG00000004382	18	NA	NA	NA	NA	NA	NA	NA	NA	NA	NA	NA	NA	NA	NA	NA	0	NA
X + autosomes	ENSMMUG00000004383	13	NA	NA	NA	NA	NA	NA	NA	NA	NA	NA	NA	NA	NA	NA	NA	0	NA
X + autosomes	ENSMMUG00000004386	8	NA	NA	NA	NA	NA	NA	NA	NA	NA	NA	NA	NA	NA	NA	NA	0	NA
X + autosomes	ENSMMUG00000004387	8	NA	NA	NA	NA	NA	NA	NA	NA	NA	NA	NA	NA	NA	NA	NA	0	NA
X + autosomes	ENSMMUG00000004389	6	NA	NA	NA	NA	NA	NA	NA	NA	NA	NA	NA	NA	NA	NA	NA	0	NA
X + autosomes	ENSMMUG00000004390	19	NA	NA	NA	NA	NA	NA	NA	NA	NA	NA	NA	NA	NA	NA	NA	0	NA
X + autosomes	ENSMMUG00000004392	19	NA	NA	NA	NA	NA	NA	NA	NA	NA	NA	NA	NA	NA	NA	NA	0	NA
X + autosomes	ENSMMUG00000004393	19	NA	NA	NA	NA	NA	NA	NA	NA	NA	NA	NA	NA	NA	NA	NA	0	NA
X + autosomes	ENSMMUG00000004394	9	NA	NA	NA	NA	NA	NA	NA	NA	NA	NA	NA	61.2265	NA	NA	NA	61.2265	61.2265
X + autosomes	ENSMMUG00000004396	9	NA	NA	NA	NA	NA	NA	NA	NA	NA	NA	NA	NA	NA	NA	NA	0	NA
X + autosomes	ENSMMUG00000004400	19	NA	0.0426892	NA	NA	NA	NA	NA	NA	NA	NA	NA	NA	NA	NA	NA	0.0426892	0.0426892
X + autosomes	ENSMMUG00000004401	19	NA	NA	NA	NA	NA	NA	NA	NA	NA	NA	NA	NA	NA	NA	NA	0	NA
X + autosomes	ENSMMUG00000004403	10	NA	NA	NA	NA	NA	NA	NA	NA	NA	NA	NA	NA	NA	NA	NA	0	NA
X + autosomes	ENSMMUG00000004405	19	NA	NA	NA	NA	NA	NA	NA	NA	NA	NA	NA	NA	NA	NA	NA	0	NA
X + autosomes	ENSMMUG00000004406	19	NA	NA	NA	NA	NA	NA	NA	NA	NA	NA	NA	NA	NA	NA	NA	0	NA
X + autosomes	ENSMMUG00000004408	18	NA	NA	NA	NA	NA	NA	NA	NA	NA	NA	NA	NA	NA	NA	NA	0	NA
X + autosomes	ENSMMUG00000004409	6	NA	NA	NA	NA	NA	NA	NA	NA	NA	NA	NA	NA	NA	NA	NA	0	NA
X + autosomes	ENSMMUG00000004411	8	NA	NA	NA	NA	NA	NA	NA	NA	NA	NA	NA	NA	NA	NA	NA	0	NA
X + autosomes	ENSMMUG00000004412	11	NA	NA	NA	NA	NA	NA	NA	NA	NA	NA	NA	NA	NA	NA	NA	0	NA
X + autosomes	ENSMMUG00000004416	4	NA	NA	NA	NA	NA	NA	NA	NA	NA	NA	NA	NA	NA	NA	NA	0	NA
X + autosomes	ENSMMUG00000004417	6	NA	NA	NA	NA	NA	NA	NA	NA	NA	NA	NA	NA	NA	NA	NA	0	NA
X + autosomes	ENSMMUG00000004419	4	NA	NA	NA	NA	NA	NA	NA	NA	NA	NA	NA	NA	NA	NA	NA	0	NA
X + autosomes	ENSMMUG00000004420	14	NA	NA	NA	NA	NA	NA	NA	NA	NA	NA	NA	NA	NA	NA	NA	0	NA
X + autosomes	ENSMMUG00000004429	7	NA	NA	NA	NA	NA	NA	NA	NA	NA	NA	NA	NA	NA	NA	NA	0	NA
X + autosomes	ENSMMUG00000004430	19	NA	NA	NA	NA	NA	NA	NA	NA	NA	NA	NA	NA	NA	NA	NA	0	NA
X + autosomes	ENSMMUG00000004431	18	NA	NA	NA	NA	NA	NA	NA	NA	NA	NA	NA	NA	NA	NA	NA	0	NA
X + autosomes	ENSMMUG00000004432	5	NA	NA	NA	NA	NA	NA	NA	NA	NA	NA	NA	NA	NA	NA	NA	0	NA
X + autosomes	ENSMMUG00000004433	5	NA	NA	NA	NA	NA	NA	NA	NA	NA	NA	NA	NA	NA	NA	NA	0	NA
X + autosomes	ENSMMUG00000004434	18	NA	NA	NA	NA	NA	NA	NA	NA	NA	NA	NA	NA	NA	NA	NA	0	NA
X + autosomes	ENSMMUG00000004435	11	NA	NA	NA	NA	NA	NA	NA	NA	NA	NA	NA	NA	NA	NA	NA	0	NA
X + autosomes	ENSMMUG00000004436	3	NA	NA	NA	NA	NA	NA	NA	NA	NA	NA	NA	NA	NA	NA	NA	0	NA
X + autosomes	ENSMMUG00000004437	5	NA	NA	NA	NA	NA	NA	NA	NA	NA	NA	NA	NA	NA	NA	NA	0	NA
X + autosomes	ENSMMUG00000004441	1	NA	NA	NA	NA	NA	NA	NA	NA	NA	NA	NA	NA	NA	NA	NA	0	NA
X + autosomes	ENSMMUG00000004442	20	NA	NA	NA	NA	NA	NA	NA	NA	NA	NA	NA	NA	NA	NA	NA	0	NA
X + autosomes	ENSMMUG00000004446	13	NA	NA	NA	0.15867	NA	NA	NA	NA	NA	NA	NA	NA	NA	NA	NA	0.15867	0.15867
X + autosomes	ENSMMUG00000004447	6	NA	NA	NA	NA	NA	NA	NA	NA	NA	NA	NA	NA	NA	NA	NA	0	NA
X + autosomes	ENSMMUG00000004448	5	NA	NA	NA	NA	NA	NA	NA	NA	NA	NA	NA	NA	NA	NA	NA	0	NA
X + autosomes	ENSMMUG00000004449	7	NA	NA	NA	NA	NA	NA	NA	NA	NA	NA	NA	NA	NA	NA	NA	0	NA
X + autosomes	ENSMMUG00000004450	13	NA	NA	NA	NA	NA	NA	NA	NA	NA	NA	NA	NA	NA	NA	NA	0	NA
X + autosomes	ENSMMUG00000004451	6	NA	NA	NA	NA	NA	NA	NA	NA	NA	NA	NA	NA	NA	NA	NA	0	NA
X + autosomes	ENSMMUG00000004457	16	NA	NA	NA	NA	NA	NA	NA	NA	NA	NA	NA	NA	NA	NA	NA	0	NA
X + autosomes	ENSMMUG00000004458	5	NA	NA	NA	NA	NA	NA	NA	NA	NA	NA	NA	NA	NA	NA	NA	0	NA
X + autosomes	ENSMMUG00000004459	7	NA	NA	NA	NA	NA	NA	NA	NA	NA	NA	NA	NA	NA	NA	NA	0	NA
X + autosomes	ENSMMUG00000004461	10	NA	NA	NA	NA	NA	NA	NA	NA	NA	NA	NA	NA	NA	NA	NA	0	NA
X + autosomes	ENSMMUG00000004465	5	NA	NA	NA	NA	NA	NA	NA	NA	NA	NA	NA	NA	NA	NA	NA	0	NA
X + autosomes	ENSMMUG00000004466	1	NA	NA	NA	NA	NA	NA	NA	NA	NA	NA	NA	NA	NA	NA	NA	0	NA
X + autosomes	ENSMMUG00000004467	19	NA	NA	NA	NA	NA	NA	NA	NA	NA	NA	NA	NA	NA	NA	NA	0	NA
X + autosomes	ENSMMUG00000004468	19	NA	NA	NA	NA	NA	NA	NA	NA	NA	NA	NA	NA	NA	NA	NA	0	NA
X + autosomes	ENSMMUG00000004470	11	NA	NA	NA	NA	NA	NA	NA	NA	NA	NA	NA	NA	NA	NA	NA	0	NA
X + autosomes	ENSMMUG00000004472	3	NA	NA	NA	NA	NA	NA	NA	NA	NA	NA	NA	NA	NA	NA	NA	0	NA
X + autosomes	ENSMMUG00000004476	6	NA	NA	NA	NA	NA	NA	NA	NA	NA	NA	NA	NA	NA	NA	NA	0	NA
X + autosomes	ENSMMUG00000004477	3	NA	NA	NA	NA	NA	NA	NA	NA	NA	NA	NA	NA	NA	NA	NA	0	NA
X + autosomes	ENSMMUG00000004479	10	NA	NA	NA	NA	NA	NA	NA	NA	NA	NA	NA	NA	NA	NA	NA	0	NA
X + autosomes	ENSMMUG00000004481	6	NA	NA	NA	NA	NA	NA	NA	NA	NA	NA	NA	NA	NA	NA	NA	0	NA
X + autosomes	ENSMMUG00000004482	5	NA	NA	NA	NA	NA	NA	NA	NA	NA	NA	NA	NA	NA	NA	NA	0	NA
X + autosomes	ENSMMUG00000004483	6	NA	NA	NA	NA	NA	NA	NA	NA	NA	NA	NA	NA	NA	NA	NA	0	NA
X + autosomes	ENSMMUG00000004484	6	NA	NA	NA	NA	NA	NA	NA	NA	NA	NA	NA	NA	NA	NA	NA	0	NA
X + autosomes	ENSMMUG00000004485	17	NA	NA	NA	NA	NA	NA	NA	NA	NA	NA	NA	NA	NA	NA	NA	0	NA
X + autosomes	ENSMMUG00000004486	17	NA	NA	NA	NA	NA	NA	NA	NA	NA	NA	NA	NA	NA	NA	NA	0	NA
X + autosomes	ENSMMUG00000004490	1	NA	NA	NA	NA	NA	NA	NA	NA	NA	NA	NA	NA	NA	NA	NA	0	NA
X + autosomes	ENSMMUG00000004491	4	NA	NA	NA	NA	NA	NA	NA	NA	NA	NA	NA	NA	NA	NA	NA	0	NA
X + autosomes	ENSMMUG00000004492	1	NA	NA	NA	NA	NA	NA	NA	NA	NA	NA	NA	NA	NA	NA	NA	0	NA
X + autosomes	ENSMMUG00000004493	17	NA	NA	NA	NA	NA	NA	NA	NA	NA	NA	NA	NA	NA	NA	NA	0	NA
X + autosomes	ENSMMUG00000004494	17	NA	NA	NA	NA	NA	NA	NA	2.66084	NA	NA	NA	NA	NA	NA	NA	2.66084	2.66084
X + autosomes	ENSMMUG00000004496	10	NA	NA	NA	NA	NA	NA	NA	NA	NA	NA	NA	NA	NA	NA	NA	0	NA
X + autosomes	ENSMMUG00000004498	18	NA	NA	NA	NA	NA	NA	NA	NA	NA	NA	NA	NA	NA	NA	NA	0	NA
X + autosomes	ENSMMUG00000004503	14	NA	NA	NA	NA	NA	NA	NA	NA	NA	NA	NA	NA	NA	NA	NA	0	NA
X + autosomes	ENSMMUG00000004507	17	NA	NA	NA	NA	NA	NA	NA	NA	NA	NA	NA	NA	NA	NA	NA	0	NA
X + autosomes	ENSMMUG00000004512	1	NA	NA	NA	NA	NA	NA	NA	NA	NA	NA	NA	NA	NA	NA	NA	0	NA
X + autosomes	ENSMMUG00000004520	1	NA	NA	NA	NA	NA	NA	NA	NA	NA	NA	NA	NA	NA	NA	NA	0	NA
X + autosomes	ENSMMUG00000004522	11	NA	NA	NA	NA	NA	NA	NA	NA	NA	NA	NA	NA	NA	NA	NA	0	NA
X + autosomes	ENSMMUG00000004523	14	NA	NA	NA	NA	NA	NA	NA	NA	NA	NA	NA	NA	NA	NA	NA	0	NA
X + autosomes	ENSMMUG00000004529	14	NA	NA	NA	NA	NA	NA	NA	NA	NA	NA	NA	NA	NA	NA	NA	0	NA
X + autosomes	ENSMMUG00000004533	14	NA	NA	NA	NA	NA	NA	NA	NA	NA	NA	NA	NA	NA	NA	NA	0	NA
X + autosomes	ENSMMUG00000004534	14	NA	NA	NA	NA	NA	NA	NA	NA	NA	NA	NA	NA	NA	NA	NA	0	NA
X + autosomes	ENSMMUG00000004539	2	NA	NA	NA	NA	NA	NA	NA	NA	NA	NA	NA	NA	NA	NA	NA	0	NA
X + autosomes	ENSMMUG00000004544	14	NA	NA	NA	NA	NA	NA	NA	NA	NA	NA	NA	NA	NA	NA	NA	0	NA
X + autosomes	ENSMMUG00000004545	9	NA	NA	NA	NA	NA	NA	NA	NA	NA	NA	NA	NA	NA	NA	NA	0	NA
X + autosomes	ENSMMUG00000004547	X	NA	NA	NA	NA	NA	NA	NA	NA	NA	NA	NA	NA	NA	NA	NA	0	NA
X + autosomes	ENSMMUG00000004548	X	NA	NA	NA	NA	NA	NA	NA	NA	NA	NA	NA	NA	NA	NA	NA	0	NA
X + autosomes	ENSMMUG00000004552	10	NA	NA	NA	NA	NA	NA	NA	NA	NA	NA	NA	NA	NA	NA	NA	0	NA
X + autosomes	ENSMMUG00000004553	X	NA	NA	NA	NA	NA	NA	NA	NA	NA	NA	NA	NA	NA	NA	NA	0	NA
X + autosomes	ENSMMUG00000004558	X	NA	NA	NA	NA	NA	NA	NA	NA	NA	NA	NA	NA	NA	NA	NA	0	NA
X + autosomes	ENSMMUG00000004559	X	NA	NA	NA	NA	NA	NA	NA	NA	NA	NA	NA	NA	NA	NA	NA	0	NA
X + autosomes	ENSMMUG00000004560	17	NA	NA	NA	NA	NA	NA	NA	NA	NA	NA	NA	NA	NA	NA	NA	0	NA
X + autosomes	ENSMMUG00000004561	5	NA	NA	NA	NA	NA	NA	NA	NA	NA	NA	NA	NA	NA	NA	NA	0	NA
X + autosomes	ENSMMUG00000004563	1	NA	NA	NA	NA	NA	NA	NA	NA	NA	NA	NA	NA	NA	NA	NA	0	NA
X + autosomes	ENSMMUG00000004564	1	NA	NA	NA	NA	NA	NA	NA	NA	NA	NA	NA	NA	NA	NA	NA	0	NA
X + autosomes	ENSMMUG00000004568	8	NA	NA	NA	NA	NA	NA	NA	NA	NA	NA	NA	NA	NA	NA	NA	0	NA
X + autosomes	ENSMMUG00000004571	5	NA	NA	NA	NA	NA	NA	NA	NA	NA	NA	NA	NA	NA	NA	NA	0	NA
X + autosomes	ENSMMUG00000004573	8	NA	NA	NA	NA	NA	NA	NA	NA	NA	NA	NA	NA	NA	NA	NA	0	NA
X + autosomes	ENSMMUG00000004574	13	NA	NA	NA	NA	NA	NA	NA	NA	NA	NA	NA	NA	NA	NA	NA	0	NA
X + autosomes	ENSMMUG00000004577	4	NA	NA	9.88991e-05	NA	NA	NA	NA	NA	NA	NA	NA	NA	NA	NA	NA	9.88991e-05	9.88991e-05
X + autosomes	ENSMMUG00000004586	16	NA	NA	NA	NA	NA	NA	NA	NA	NA	NA	NA	NA	NA	NA	NA	0	NA
X + autosomes	ENSMMUG00000004588	15	NA	NA	NA	NA	NA	NA	NA	NA	NA	NA	NA	NA	NA	NA	NA	0	NA
X + autosomes	ENSMMUG00000004591	3	NA	NA	NA	NA	NA	NA	NA	NA	NA	NA	NA	NA	NA	NA	NA	0	NA
X + autosomes	ENSMMUG00000004592	11	NA	NA	NA	NA	NA	NA	NA	NA	NA	NA	NA	NA	NA	NA	NA	0	NA
X + autosomes	ENSMMUG00000004594	7	NA	NA	NA	NA	NA	NA	NA	NA	NA	NA	NA	NA	NA	NA	NA	0	NA
X + autosomes	ENSMMUG00000004595	18	NA	NA	NA	NA	NA	NA	NA	NA	NA	NA	NA	NA	NA	NA	NA	0	NA
X + autosomes	ENSMMUG00000004596	9	NA	NA	NA	NA	NA	NA	NA	NA	NA	NA	NA	NA	NA	NA	NA	0	NA
X + autosomes	ENSMMUG00000004598	3	NA	NA	NA	NA	NA	NA	NA	NA	NA	NA	NA	NA	NA	NA	NA	0	NA
X + autosomes	ENSMMUG00000004599	5	NA	NA	NA	NA	NA	NA	NA	NA	NA	NA	NA	NA	NA	NA	NA	0	NA
X + autosomes	ENSMMUG00000004600	3	NA	NA	NA	NA	NA	NA	NA	NA	NA	NA	NA	NA	NA	NA	NA	0	NA
X + autosomes	ENSMMUG00000004603	7	NA	NA	NA	NA	NA	NA	NA	NA	NA	NA	NA	NA	NA	NA	NA	0	NA
X + autosomes	ENSMMUG00000004604	9	NA	NA	NA	NA	NA	NA	NA	NA	NA	NA	NA	NA	NA	NA	NA	0	NA
X + autosomes	ENSMMUG00000004605	3	NA	NA	NA	NA	NA	NA	NA	NA	NA	NA	NA	NA	NA	NA	NA	0	NA
X + autosomes	ENSMMUG00000004612	7	NA	NA	NA	NA	18.7773	NA	NA	NA	NA	NA	NA	NA	NA	NA	NA	18.7773	18.7773
X + autosomes	ENSMMUG00000004614	1	NA	NA	NA	NA	NA	NA	NA	NA	NA	NA	NA	NA	NA	NA	NA	0	NA
X + autosomes	ENSMMUG00000004615	19	NA	NA	NA	NA	NA	NA	NA	NA	NA	NA	NA	NA	NA	NA	NA	0	NA
X + autosomes	ENSMMUG00000004616	19	NA	NA	NA	NA	NA	NA	NA	NA	NA	NA	NA	NA	NA	NA	NA	0	NA
X + autosomes	ENSMMUG00000004622	14	NA	NA	NA	NA	NA	NA	NA	NA	NA	NA	NA	NA	NA	NA	NA	0	NA
X + autosomes	ENSMMUG00000004624	3	NA	NA	NA	NA	NA	NA	NA	NA	NA	NA	NA	NA	NA	NA	NA	0	NA
X + autosomes	ENSMMUG00000004625	14	NA	NA	NA	NA	NA	NA	NA	NA	NA	NA	NA	NA	NA	NA	NA	0	NA
X + autosomes	ENSMMUG00000004628	15	NA	NA	NA	NA	NA	NA	NA	NA	NA	NA	NA	NA	NA	NA	NA	0	NA
X + autosomes	ENSMMUG00000004629	15	NA	NA	NA	NA	NA	NA	NA	NA	NA	NA	NA	NA	NA	NA	NA	0	NA
X + autosomes	ENSMMUG00000004633	X	NA	NA	NA	NA	NA	NA	NA	NA	NA	NA	NA	NA	NA	NA	NA	0	NA
X + autosomes	ENSMMUG00000004634	15	NA	NA	NA	NA	NA	NA	NA	NA	NA	NA	NA	NA	NA	NA	NA	0	NA
X + autosomes	ENSMMUG00000004639	15	NA	NA	NA	NA	NA	NA	NA	NA	NA	NA	NA	NA	NA	NA	NA	0	NA
X + autosomes	ENSMMUG00000004642	15	NA	NA	NA	NA	NA	NA	0.160833	NA	NA	NA	NA	0.0347322	NA	NA	NA	0.195565	0.0977825
X + autosomes	ENSMMUG00000004644	5	NA	NA	NA	NA	NA	NA	NA	NA	NA	NA	NA	NA	NA	NA	NA	0	NA
X + autosomes	ENSMMUG00000004646	4	NA	NA	NA	NA	NA	NA	NA	NA	NA	NA	NA	NA	NA	NA	NA	0	NA
X + autosomes	ENSMMUG00000004647	5	NA	NA	NA	NA	NA	NA	NA	NA	NA	NA	NA	NA	NA	NA	NA	0	NA
X + autosomes	ENSMMUG00000004648	1	NA	NA	NA	NA	NA	NA	NA	NA	NA	NA	NA	NA	NA	NA	NA	0	NA
X + autosomes	ENSMMUG00000004649	14	NA	NA	NA	NA	NA	NA	NA	NA	NA	NA	NA	NA	NA	NA	NA	0	NA
X + autosomes	ENSMMUG00000004656	18	NA	NA	NA	NA	NA	NA	NA	NA	NA	NA	NA	NA	NA	NA	NA	0	NA
X + autosomes	ENSMMUG00000004657	7	NA	NA	NA	NA	NA	NA	NA	NA	NA	NA	NA	NA	NA	NA	NA	0	NA
X + autosomes	ENSMMUG00000004659	7	NA	NA	NA	NA	NA	NA	NA	NA	NA	NA	NA	NA	NA	NA	NA	0	NA
X + autosomes	ENSMMUG00000004660	18	NA	NA	NA	NA	NA	NA	NA	NA	NA	NA	NA	NA	NA	NA	NA	0	NA
X + autosomes	ENSMMUG00000004662	18	NA	NA	NA	NA	NA	NA	NA	NA	NA	NA	NA	NA	NA	NA	NA	0	NA
X + autosomes	ENSMMUG00000004664	18	NA	NA	NA	NA	NA	NA	NA	NA	NA	NA	NA	NA	NA	NA	NA	0	NA
X + autosomes	ENSMMUG00000004666	20	NA	NA	NA	NA	NA	NA	NA	NA	NA	NA	NA	NA	NA	NA	NA	0	NA
X + autosomes	ENSMMUG00000004670	6	NA	NA	NA	NA	NA	NA	NA	NA	NA	NA	NA	NA	NA	NA	NA	0	NA
X + autosomes	ENSMMUG00000004671	2	NA	NA	NA	NA	NA	NA	NA	NA	NA	NA	NA	NA	NA	NA	NA	0	NA
X + autosomes	ENSMMUG00000004674	X	NA	NA	NA	NA	NA	NA	NA	NA	NA	NA	NA	NA	NA	NA	NA	0	NA
X + autosomes	ENSMMUG00000004675	10	NA	NA	NA	NA	NA	NA	NA	NA	NA	NA	NA	NA	NA	NA	NA	0	NA
X + autosomes	ENSMMUG00000004677	1	NA	NA	NA	NA	NA	NA	NA	NA	NA	NA	NA	NA	NA	NA	NA	0	NA
X + autosomes	ENSMMUG00000004679	3	NA	NA	NA	NA	NA	NA	NA	NA	NA	NA	NA	NA	NA	NA	NA	0	NA
X + autosomes	ENSMMUG00000004682	1	NA	NA	NA	NA	NA	NA	NA	NA	NA	NA	NA	NA	NA	NA	NA	0	NA
X + autosomes	ENSMMUG00000004683	2	NA	NA	NA	NA	NA	NA	NA	NA	NA	NA	NA	NA	NA	NA	NA	0	NA
X + autosomes	ENSMMUG00000004686	1	NA	NA	NA	NA	NA	NA	NA	NA	NA	NA	NA	NA	NA	NA	NA	0	NA
X + autosomes	ENSMMUG00000004688	14	NA	NA	NA	NA	NA	NA	NA	NA	NA	NA	NA	NA	NA	NA	NA	0	NA
X + autosomes	ENSMMUG00000004690	4	NA	NA	NA	NA	NA	NA	NA	NA	NA	NA	NA	NA	NA	NA	NA	0	NA
X + autosomes	ENSMMUG00000004696	14	0.197558	NA	NA	NA	NA	NA	NA	NA	NA	NA	NA	NA	NA	NA	NA	0.197558	0.197558
X + autosomes	ENSMMUG00000004703	10	NA	NA	NA	NA	NA	NA	NA	NA	NA	NA	NA	NA	NA	NA	NA	0	NA
X + autosomes	ENSMMUG00000004708	16	NA	NA	NA	NA	NA	NA	NA	NA	NA	NA	NA	NA	NA	NA	NA	0	NA
X + autosomes	ENSMMUG00000004709	10	NA	NA	NA	NA	NA	NA	NA	NA	NA	NA	NA	NA	NA	NA	NA	0	NA
X + autosomes	ENSMMUG00000004710	16	NA	NA	NA	NA	NA	NA	NA	NA	NA	NA	NA	NA	NA	NA	NA	0	NA
X + autosomes	ENSMMUG00000004711	10	NA	NA	NA	NA	NA	NA	NA	NA	NA	NA	NA	NA	NA	NA	NA	0	NA
X + autosomes	ENSMMUG00000004712	8	NA	NA	NA	NA	NA	NA	NA	NA	NA	NA	NA	NA	NA	NA	NA	0	NA
X + autosomes	ENSMMUG00000004717	20	NA	NA	NA	NA	NA	NA	NA	NA	NA	NA	NA	NA	NA	NA	NA	0	NA
X + autosomes	ENSMMUG00000004718	20	NA	NA	NA	NA	NA	NA	NA	NA	NA	NA	NA	NA	NA	NA	NA	0	NA
X + autosomes	ENSMMUG00000004719	3	NA	NA	NA	NA	NA	NA	NA	NA	NA	NA	NA	NA	NA	NA	NA	0	NA
X + autosomes	ENSMMUG00000004723	16	NA	NA	NA	NA	NA	NA	NA	NA	NA	NA	NA	NA	NA	NA	NA	0	NA
X + autosomes	ENSMMUG00000004730	12	NA	NA	NA	NA	NA	NA	NA	NA	NA	NA	1.75572	NA	NA	NA	NA	1.75572	1.75572
X + autosomes	ENSMMUG00000004734	2	NA	NA	NA	NA	NA	NA	NA	NA	NA	NA	NA	NA	NA	NA	NA	0	NA
X + autosomes	ENSMMUG00000004735	1	NA	NA	NA	NA	NA	NA	NA	NA	NA	NA	NA	NA	NA	NA	NA	0	NA
X + autosomes	ENSMMUG00000004736	12	NA	NA	NA	NA	NA	NA	NA	NA	NA	NA	NA	NA	NA	NA	NA	0	NA
X + autosomes	ENSMMUG00000004738	1	NA	NA	NA	NA	NA	NA	NA	NA	NA	NA	NA	NA	NA	NA	NA	0	NA
X + autosomes	ENSMMUG00000004740	10	NA	NA	NA	NA	NA	NA	NA	NA	NA	NA	NA	NA	NA	NA	NA	0	NA
X + autosomes	ENSMMUG00000004741	2	NA	NA	NA	NA	NA	NA	NA	NA	NA	NA	NA	NA	NA	NA	NA	0	NA
X + autosomes	ENSMMUG00000004742	2	NA	NA	NA	NA	NA	NA	NA	NA	NA	NA	NA	NA	NA	NA	NA	0	NA
X + autosomes	ENSMMUG00000004744	X	NA	NA	NA	NA	NA	NA	NA	NA	NA	NA	NA	NA	NA	NA	NA	0	NA
X + autosomes	ENSMMUG00000004748	7	NA	NA	NA	NA	NA	NA	NA	NA	NA	NA	NA	NA	NA	NA	NA	0	NA
X + autosomes	ENSMMUG00000004749	6	NA	NA	NA	NA	NA	NA	NA	NA	NA	NA	NA	NA	NA	NA	NA	0	NA
X + autosomes	ENSMMUG00000004750	16	NA	NA	NA	NA	NA	NA	NA	NA	NA	NA	NA	NA	NA	NA	NA	0	NA
X + autosomes	ENSMMUG00000004751	1	NA	NA	NA	NA	NA	NA	NA	NA	NA	NA	NA	NA	NA	NA	NA	0	NA
X + autosomes	ENSMMUG00000004754	1	NA	NA	NA	0.000114157	NA	NA	NA	NA	NA	NA	NA	NA	NA	NA	NA	0.000114157	0.000114157
X + autosomes	ENSMMUG00000004756	16	NA	NA	NA	NA	NA	NA	NA	NA	NA	NA	NA	NA	NA	NA	NA	0	NA
X + autosomes	ENSMMUG00000004758	1	NA	NA	NA	NA	NA	NA	NA	NA	NA	NA	NA	NA	NA	NA	NA	0	NA
X + autosomes	ENSMMUG00000004760	16	NA	NA	NA	NA	NA	NA	NA	NA	NA	NA	NA	NA	NA	NA	NA	0	NA
X + autosomes	ENSMMUG00000004762	1	NA	NA	NA	NA	NA	NA	NA	NA	NA	NA	NA	NA	NA	NA	NA	0	NA
X + autosomes	ENSMMUG00000004764	14	9.62741	NA	NA	NA	NA	NA	NA	NA	0.0330428	NA	NA	NA	NA	NA	NA	9.66046	4.83023
X + autosomes	ENSMMUG00000004765	16	NA	NA	NA	0.0123474	NA	NA	NA	NA	NA	NA	NA	NA	NA	NA	NA	0.0123474	0.0123474
X + autosomes	ENSMMUG00000004767	1	NA	NA	NA	NA	NA	NA	NA	NA	NA	NA	NA	NA	NA	NA	NA	0	NA
X + autosomes	ENSMMUG00000004768	1	NA	NA	NA	NA	NA	NA	NA	NA	NA	NA	NA	NA	NA	NA	NA	0	NA
X + autosomes	ENSMMUG00000004771	6	NA	NA	NA	NA	NA	NA	NA	NA	NA	NA	NA	NA	NA	NA	NA	0	NA
X + autosomes	ENSMMUG00000004777	14	NA	NA	NA	NA	NA	NA	NA	NA	NA	NA	NA	NA	NA	NA	NA	0	NA
X + autosomes	ENSMMUG00000004778	9	NA	NA	NA	NA	NA	NA	NA	NA	NA	NA	NA	NA	NA	NA	NA	0	NA
X + autosomes	ENSMMUG00000004784	7	NA	NA	NA	NA	NA	NA	NA	NA	NA	NA	NA	NA	NA	NA	NA	0	NA
X + autosomes	ENSMMUG00000004785	5	NA	NA	NA	NA	NA	NA	NA	NA	NA	NA	NA	NA	NA	NA	NA	0	NA
X + autosomes	ENSMMUG00000004788	1	NA	NA	NA	NA	NA	NA	NA	NA	NA	NA	NA	NA	NA	NA	NA	0	NA
X + autosomes	ENSMMUG00000004791	14	NA	NA	NA	NA	NA	NA	NA	NA	NA	NA	NA	NA	NA	NA	NA	0	NA
X + autosomes	ENSMMUG00000004793	X	NA	NA	NA	NA	NA	NA	NA	NA	NA	NA	NA	NA	NA	NA	NA	0	NA
X + autosomes	ENSMMUG00000004799	17	NA	NA	NA	NA	NA	NA	NA	NA	NA	NA	NA	NA	NA	NA	NA	0	NA
X + autosomes	ENSMMUG00000004800	2	NA	NA	NA	NA	NA	NA	NA	NA	NA	NA	NA	NA	NA	NA	NA	0	NA
X + autosomes	ENSMMUG00000004801	3	NA	NA	NA	NA	NA	NA	NA	NA	NA	NA	NA	NA	NA	NA	NA	0	NA
X + autosomes	ENSMMUG00000004802	4	NA	NA	NA	NA	NA	NA	NA	NA	NA	NA	NA	NA	NA	NA	NA	0	NA
X + autosomes	ENSMMUG00000004804	19	NA	NA	NA	NA	NA	NA	NA	NA	NA	NA	NA	NA	NA	NA	NA	0	NA
X + autosomes	ENSMMUG00000004805	19	NA	NA	NA	NA	NA	NA	NA	NA	NA	NA	NA	NA	NA	NA	NA	0	NA
X + autosomes	ENSMMUG00000004808	19	NA	NA	NA	NA	NA	NA	NA	NA	NA	NA	NA	NA	NA	NA	NA	0	NA
X + autosomes	ENSMMUG00000004810	19	NA	NA	NA	NA	NA	NA	NA	NA	NA	NA	NA	NA	NA	NA	NA	0	NA
X + autosomes	ENSMMUG00000004811	19	NA	NA	NA	NA	NA	NA	NA	NA	NA	NA	NA	NA	NA	NA	NA	0	NA
X + autosomes	ENSMMUG00000004813	19	NA	NA	NA	NA	NA	NA	NA	NA	NA	NA	NA	NA	NA	NA	NA	0	NA
X + autosomes	ENSMMUG00000004816	9	NA	NA	NA	NA	NA	NA	NA	NA	NA	NA	NA	NA	NA	NA	NA	0	NA
X + autosomes	ENSMMUG00000004818	9	NA	NA	NA	NA	NA	NA	NA	NA	NA	NA	NA	NA	NA	NA	NA	0	NA
X + autosomes	ENSMMUG00000004820	16	NA	NA	NA	NA	NA	NA	NA	NA	NA	NA	NA	NA	NA	NA	NA	0	NA
X + autosomes	ENSMMUG00000004829	4	NA	NA	NA	NA	NA	NA	NA	NA	NA	NA	NA	NA	NA	NA	NA	0	NA
X + autosomes	ENSMMUG00000004843	19	NA	NA	NA	NA	NA	NA	NA	NA	NA	NA	NA	NA	NA	NA	NA	0	NA
X + autosomes	ENSMMUG00000004844	19	NA	NA	NA	NA	NA	NA	NA	NA	NA	NA	NA	NA	NA	NA	NA	0	NA
X + autosomes	ENSMMUG00000004845	19	NA	NA	NA	NA	NA	NA	NA	NA	NA	NA	NA	NA	NA	NA	NA	0	NA
X + autosomes	ENSMMUG00000004846	8	NA	NA	NA	NA	NA	NA	NA	NA	NA	NA	NA	NA	NA	NA	NA	0	NA
X + autosomes	ENSMMUG00000004847	2	NA	NA	NA	NA	NA	NA	NA	NA	NA	NA	NA	NA	NA	NA	NA	0	NA
X + autosomes	ENSMMUG00000004852	4	NA	NA	NA	NA	NA	NA	NA	NA	NA	NA	NA	NA	NA	NA	NA	0	NA
X + autosomes	ENSMMUG00000004856	7	NA	NA	NA	NA	NA	NA	NA	NA	NA	NA	NA	NA	NA	NA	NA	0	NA
X + autosomes	ENSMMUG00000004861	6	NA	NA	NA	NA	NA	NA	NA	NA	NA	NA	NA	NA	NA	NA	NA	0	NA
X + autosomes	ENSMMUG00000004863	1	NA	NA	NA	NA	NA	NA	NA	NA	NA	NA	NA	NA	NA	NA	NA	0	NA
X + autosomes	ENSMMUG00000004865	15	NA	NA	NA	NA	NA	NA	NA	NA	NA	NA	NA	NA	NA	NA	NA	0	NA
X + autosomes	ENSMMUG00000004868	10	NA	NA	NA	NA	NA	NA	NA	NA	NA	NA	NA	NA	NA	NA	NA	0	NA
X + autosomes	ENSMMUG00000004869	10	NA	NA	NA	NA	NA	NA	NA	NA	NA	NA	NA	NA	NA	NA	NA	0	NA
X + autosomes	ENSMMUG00000004871	4	NA	NA	NA	NA	NA	NA	NA	NA	NA	NA	NA	NA	NA	NA	NA	0	NA
X + autosomes	ENSMMUG00000004873	4	NA	NA	NA	NA	NA	NA	NA	NA	NA	NA	NA	NA	NA	NA	NA	0	NA
X + autosomes	ENSMMUG00000004877	19	NA	NA	NA	NA	NA	NA	NA	NA	NA	NA	NA	NA	NA	NA	NA	0	NA
X + autosomes	ENSMMUG00000004878	10	NA	NA	NA	NA	NA	NA	NA	NA	NA	NA	NA	NA	NA	NA	NA	0	NA
X + autosomes	ENSMMUG00000004885	15	NA	NA	NA	NA	NA	NA	NA	NA	NA	NA	NA	NA	0.00866442	NA	NA	0.00866442	0.00866442
X + autosomes	ENSMMUG00000004886	3	NA	NA	NA	NA	NA	NA	NA	NA	NA	NA	NA	NA	NA	NA	NA	0	NA
X + autosomes	ENSMMUG00000004891	16	NA	NA	NA	NA	NA	NA	NA	NA	NA	NA	NA	NA	NA	NA	NA	0	NA
X + autosomes	ENSMMUG00000004892	16	NA	NA	NA	NA	NA	NA	NA	NA	NA	NA	NA	NA	NA	NA	NA	0	NA
X + autosomes	ENSMMUG00000004893	4	NA	NA	NA	NA	NA	NA	NA	NA	NA	NA	NA	NA	NA	NA	NA	0	NA
X + autosomes	ENSMMUG00000004896	16	NA	NA	NA	NA	NA	NA	NA	NA	NA	NA	NA	NA	NA	NA	NA	0	NA
X + autosomes	ENSMMUG00000004897	12	NA	NA	NA	NA	NA	NA	NA	NA	NA	NA	NA	NA	NA	NA	NA	0	NA
X + autosomes	ENSMMUG00000004898	5	NA	NA	NA	NA	NA	NA	NA	NA	NA	NA	NA	NA	NA	NA	NA	0	NA
X + autosomes	ENSMMUG00000004901	1	NA	NA	NA	NA	NA	NA	NA	NA	NA	NA	NA	NA	NA	NA	NA	0	NA
X + autosomes	ENSMMUG00000004902	1	NA	NA	NA	NA	NA	NA	NA	NA	NA	NA	NA	NA	NA	NA	NA	0	NA
X + autosomes	ENSMMUG00000004903	8	NA	NA	NA	NA	NA	NA	NA	NA	NA	NA	NA	NA	NA	NA	NA	0	NA
X + autosomes	ENSMMUG00000004910	7	NA	NA	NA	NA	NA	NA	NA	NA	NA	NA	NA	NA	NA	NA	NA	0	NA
X + autosomes	ENSMMUG00000004911	7	NA	NA	NA	NA	NA	NA	NA	NA	NA	NA	NA	NA	NA	NA	NA	0	NA
X + autosomes	ENSMMUG00000004913	7	NA	NA	NA	NA	NA	NA	NA	NA	NA	NA	NA	NA	NA	NA	NA	0	NA
X + autosomes	ENSMMUG00000004915	7	NA	NA	NA	NA	NA	NA	NA	NA	NA	NA	NA	NA	NA	NA	NA	0	NA
X + autosomes	ENSMMUG00000004917	16	NA	NA	NA	0.001126	NA	NA	NA	NA	NA	NA	NA	NA	NA	NA	NA	0.001126	0.001126
X + autosomes	ENSMMUG00000004921	2	NA	NA	NA	NA	NA	NA	NA	NA	NA	NA	NA	NA	NA	NA	NA	0	NA
X + autosomes	ENSMMUG00000004922	17	NA	NA	NA	NA	NA	NA	NA	NA	NA	NA	NA	NA	NA	NA	NA	0	NA
X + autosomes	ENSMMUG00000004926	20	NA	NA	NA	NA	NA	NA	NA	NA	NA	NA	NA	NA	NA	NA	NA	0	NA
X + autosomes	ENSMMUG00000004928	19	NA	NA	NA	NA	NA	NA	NA	NA	NA	NA	NA	NA	NA	NA	NA	0	NA
X + autosomes	ENSMMUG00000004932	6	NA	NA	NA	NA	NA	NA	NA	NA	NA	NA	NA	NA	NA	NA	NA	0	NA
X + autosomes	ENSMMUG00000004933	2	NA	NA	NA	NA	NA	NA	NA	NA	NA	NA	NA	NA	NA	NA	NA	0	NA
X + autosomes	ENSMMUG00000004935	9	NA	NA	NA	NA	NA	NA	NA	NA	NA	NA	NA	NA	NA	NA	NA	0	NA
X + autosomes	ENSMMUG00000004938	9	NA	NA	NA	NA	NA	NA	NA	NA	NA	NA	NA	NA	NA	NA	NA	0	NA
X + autosomes	ENSMMUG00000004942	15	NA	NA	NA	NA	NA	NA	NA	NA	NA	NA	NA	NA	NA	NA	NA	0	NA
X + autosomes	ENSMMUG00000004944	3	NA	NA	NA	NA	NA	NA	NA	NA	NA	NA	NA	NA	NA	NA	NA	0	NA
X + autosomes	ENSMMUG00000004949	3	NA	NA	NA	NA	NA	NA	NA	NA	NA	NA	NA	NA	NA	NA	NA	0	NA
X + autosomes	ENSMMUG00000004950	11	NA	NA	NA	NA	NA	NA	NA	NA	NA	NA	NA	NA	NA	NA	NA	0	NA
X + autosomes	ENSMMUG00000004951	1	NA	NA	NA	NA	NA	NA	NA	NA	NA	NA	NA	NA	NA	NA	NA	0	NA
X + autosomes	ENSMMUG00000004952	1	NA	NA	NA	NA	NA	NA	NA	NA	NA	NA	NA	NA	NA	NA	NA	0	NA
X + autosomes	ENSMMUG00000004954	X	NA	NA	NA	NA	NA	NA	NA	NA	NA	NA	NA	NA	NA	NA	NA	0	NA
X + autosomes	ENSMMUG00000004956	2	NA	NA	NA	NA	NA	NA	NA	NA	NA	NA	NA	NA	NA	NA	NA	0	NA
X + autosomes	ENSMMUG00000004958	2	NA	NA	NA	NA	NA	NA	NA	NA	NA	NA	NA	NA	NA	NA	NA	0	NA
X + autosomes	ENSMMUG00000004961	2	NA	NA	NA	NA	NA	NA	NA	NA	NA	NA	NA	NA	NA	NA	NA	0	NA
X + autosomes	ENSMMUG00000004963	2	NA	NA	NA	NA	NA	NA	NA	NA	NA	NA	NA	NA	NA	NA	NA	0	NA
X + autosomes	ENSMMUG00000004964	4	NA	NA	NA	NA	NA	NA	NA	NA	NA	NA	NA	NA	NA	NA	NA	0	NA
X + autosomes	ENSMMUG00000004966	4	NA	NA	NA	NA	NA	NA	NA	NA	NA	NA	NA	NA	NA	NA	NA	0	NA
X + autosomes	ENSMMUG00000004968	12	NA	NA	NA	NA	NA	NA	NA	NA	NA	NA	NA	NA	NA	NA	NA	0	NA
X + autosomes	ENSMMUG00000004977	5	NA	NA	NA	NA	NA	NA	NA	NA	NA	NA	NA	NA	NA	NA	NA	0	NA
X + autosomes	ENSMMUG00000004983	5	NA	NA	NA	NA	NA	NA	NA	NA	NA	NA	NA	NA	NA	NA	NA	0	NA
X + autosomes	ENSMMUG00000004984	5	NA	NA	NA	NA	NA	NA	NA	NA	NA	NA	NA	NA	NA	NA	NA	0	NA
X + autosomes	ENSMMUG00000004994	4	NA	NA	NA	NA	NA	NA	NA	NA	NA	NA	NA	NA	NA	NA	NA	0	NA
X + autosomes	ENSMMUG00000004996	4	NA	NA	NA	NA	NA	NA	NA	NA	NA	NA	NA	NA	NA	NA	NA	0	NA
X + autosomes	ENSMMUG00000004998	1	NA	NA	NA	NA	NA	NA	NA	NA	NA	NA	NA	NA	NA	NA	NA	0	NA
X + autosomes	ENSMMUG00000005001	9	NA	NA	NA	NA	NA	NA	NA	NA	NA	NA	NA	NA	NA	NA	NA	0	NA
X + autosomes	ENSMMUG00000005002	1	NA	NA	NA	NA	NA	NA	NA	NA	NA	NA	NA	NA	NA	NA	NA	0	NA
X + autosomes	ENSMMUG00000005004	4	NA	NA	NA	NA	NA	NA	NA	NA	NA	NA	NA	NA	NA	NA	NA	0	NA
X + autosomes	ENSMMUG00000005005	1	NA	NA	NA	NA	NA	NA	NA	NA	NA	NA	NA	NA	NA	NA	NA	0	NA
X + autosomes	ENSMMUG00000005006	10	NA	NA	NA	NA	NA	NA	NA	NA	NA	NA	NA	NA	NA	NA	NA	0	NA
X + autosomes	ENSMMUG00000005007	1	NA	NA	NA	NA	NA	NA	NA	NA	NA	NA	NA	NA	NA	NA	NA	0	NA
X + autosomes	ENSMMUG00000005009	12	NA	NA	NA	NA	NA	NA	NA	NA	NA	NA	NA	NA	NA	NA	NA	0	NA
X + autosomes	ENSMMUG00000005010	1	NA	NA	NA	NA	NA	NA	NA	NA	NA	NA	NA	NA	NA	NA	NA	0	NA
X + autosomes	ENSMMUG00000005011	10	NA	NA	NA	NA	NA	NA	NA	NA	NA	NA	NA	NA	NA	NA	NA	0	NA
X + autosomes	ENSMMUG00000005016	5	NA	NA	0.0107002	NA	NA	NA	NA	NA	NA	NA	NA	NA	NA	NA	NA	0.0107002	0.0107002
X + autosomes	ENSMMUG00000005023	6	NA	NA	NA	NA	NA	NA	NA	NA	NA	NA	NA	NA	NA	NA	NA	0	NA
X + autosomes	ENSMMUG00000005024	15	NA	NA	NA	NA	NA	NA	NA	NA	NA	NA	NA	NA	NA	NA	NA	0	NA
X + autosomes	ENSMMUG00000005028	19	NA	NA	NA	NA	0.387853	NA	NA	NA	NA	NA	NA	NA	NA	NA	NA	0.387853	0.387853
X + autosomes	ENSMMUG00000005029	14	NA	NA	NA	NA	NA	NA	NA	NA	0.0221727	NA	NA	NA	NA	NA	NA	0.0221727	0.0221727
X + autosomes	ENSMMUG00000005031	14	NA	NA	NA	NA	NA	NA	NA	NA	NA	NA	NA	NA	NA	NA	NA	0	NA
X + autosomes	ENSMMUG00000005032	4	NA	NA	NA	NA	NA	NA	NA	NA	NA	NA	NA	NA	NA	NA	NA	0	NA
X + autosomes	ENSMMUG00000005034	10	NA	NA	NA	NA	NA	NA	NA	NA	NA	NA	NA	NA	NA	NA	NA	0	NA
X + autosomes	ENSMMUG00000005040	15	NA	NA	NA	NA	NA	NA	NA	NA	NA	NA	NA	NA	NA	NA	NA	0	NA
X + autosomes	ENSMMUG00000005041	16	NA	NA	NA	NA	NA	NA	NA	NA	NA	NA	NA	NA	NA	NA	NA	0	NA
X + autosomes	ENSMMUG00000005042	15	NA	NA	NA	NA	NA	NA	NA	NA	NA	NA	NA	NA	NA	NA	NA	0	NA
X + autosomes	ENSMMUG00000005046	15	NA	NA	NA	NA	NA	NA	NA	NA	NA	NA	NA	NA	NA	NA	NA	0	NA
X + autosomes	ENSMMUG00000005047	15	NA	NA	NA	NA	NA	NA	NA	NA	NA	NA	NA	NA	NA	NA	NA	0	NA
X + autosomes	ENSMMUG00000005051	15	NA	NA	NA	NA	NA	NA	NA	NA	NA	NA	NA	NA	NA	NA	NA	0	NA
X + autosomes	ENSMMUG00000005055	17	NA	NA	NA	NA	NA	NA	NA	NA	NA	NA	NA	NA	NA	NA	NA	0	NA
X + autosomes	ENSMMUG00000005056	15	NA	NA	NA	NA	NA	NA	NA	NA	NA	NA	NA	NA	NA	NA	NA	0	NA
X + autosomes	ENSMMUG00000005063	X	NA	NA	NA	NA	NA	NA	NA	NA	NA	NA	NA	NA	NA	NA	NA	0	NA
X + autosomes	ENSMMUG00000005066	X	NA	NA	NA	NA	NA	NA	NA	NA	NA	NA	NA	NA	NA	NA	NA	0	NA
X + autosomes	ENSMMUG00000005067	8	NA	NA	NA	NA	NA	NA	NA	NA	NA	NA	NA	NA	NA	NA	NA	0	NA
X + autosomes	ENSMMUG00000005070	1	NA	NA	NA	NA	NA	NA	NA	NA	NA	NA	NA	NA	NA	NA	NA	0	NA
X + autosomes	ENSMMUG00000005072	1	NA	NA	NA	NA	NA	NA	NA	NA	NA	NA	NA	NA	NA	NA	NA	0	NA
X + autosomes	ENSMMUG00000005073	1	NA	NA	NA	NA	NA	NA	NA	NA	NA	NA	NA	NA	NA	NA	NA	0	NA
X + autosomes	ENSMMUG00000005076	9	NA	NA	NA	NA	NA	NA	NA	NA	NA	NA	NA	NA	NA	NA	NA	0	NA
X + autosomes	ENSMMUG00000005078	9	NA	NA	NA	NA	NA	NA	NA	NA	NA	NA	NA	NA	NA	NA	NA	0	NA
X + autosomes	ENSMMUG00000005080	16	NA	NA	NA	NA	NA	NA	NA	NA	NA	NA	NA	NA	NA	NA	NA	0	NA
[truncated: 23,328 more rows]
