# Supplementary material for: Evolutionary and biomedical implications of sex differences in the primate brain transcriptome
Source: Cell Genom. 2024 Jun 27;4(7):100589. doi: 10.1016/j.xgen.2024.100589 (PMC11293591; doi:10.1016/j.xgen.2024.100589)
Supplement: Table S23. Prediction probabilities for each macaque sample and model metrics from sex prediction models, related to Figures 6A–6C [file mmc24.xlsx]

## Sheet: Table S23
Supplementary Table 23 | Prediction probabilities for each macaque sample and model metrics from sex prediction models
Gene set	Individual	Sample	Region	Predicted sex	Observed sex	Probability (female)	Probability (male)	Shrinkage	Interaction Depth	# Trees	Absolute probability	Correct?
Autosomes only	4C6	LID_104817	dmPFC	m	m	9.97e-06	0.99999	0.1	9	150	0.99999	Yes
Autosomes only	4J3	LID_104834	dmPFC	f	f	0.999989	1.12e-05	0.1	9	150	0.999989	Yes
Autosomes only	9I5	LID_104841	dmPFC	f	f	0.999998	1.52e-06	0.1	9	150	0.999998	Yes
Autosomes only	4N7	LID_104849	dmPFC	m	m	2.29e-05	0.999977	0.1	9	150	0.999977	Yes
Autosomes only	22H	LID_104864	dmPFC	f	f	0.999997	2.67e-06	0.1	9	150	0.999997	Yes
Autosomes only	48V	LID_104882	dmPFC	f	f	0.999996	4.47e-06	0.1	9	150	0.999996	Yes
Autosomes only	6I4	LID_104885	dmPFC	m	m	3.13e-06	0.999997	0.1	9	150	0.999997	Yes
Autosomes only	8K7	LID_104911	dmPFC	f	f	0.999995	4.76e-06	0.1	9	150	0.999995	Yes
Autosomes only	94S	LID_104922	dmPFC	f	f	0.999995	4.66e-06	0.1	9	150	0.999995	Yes
Autosomes only	2E9	LID_104927	dmPFC	f	f	0.999993	6.99e-06	0.1	9	150	0.999993	Yes
Autosomes only	36O	LID_104928	dmPFC	f	f	0.999999	1.36e-06	0.1	9	150	0.999999	Yes
Autosomes only	5N1	LID_104949	dmPFC	f	f	0.999997	2.58e-06	0.1	9	150	0.999997	Yes
Autosomes only	5H7	LID_104950	dmPFC	m	m	0.0633866	0.936613	0.1	9	150	0.936613	Yes
Autosomes only	9I7	LID_104958	dmPFC	f	f	0.999968	3.18e-05	0.1	9	150	0.999968	Yes
Autosomes only	20S	LID_104960	dmPFC	f	f	0.999996	3.94e-06	0.1	9	150	0.999996	Yes
Autosomes only	7L0	LID_104970	dmPFC	f	f	0.999999	7.5e-07	0.1	9	150	0.999999	Yes
Autosomes only	65Z	LID_104974	dmPFC	f	f	0.999994	5.8e-06	0.1	9	150	0.999994	Yes
Autosomes only	1B7	LID_104990	dmPFC	m	m	0.0857574	0.914243	0.1	9	150	0.914243	Yes
Autosomes only	80S	LID_105009	dmPFC	f	f	0.999993	7.34e-06	0.1	9	150	0.999993	Yes
Autosomes only	3L6	LID_105012	dmPFC	m	m	4.49e-06	0.999996	0.1	9	150	0.999996	Yes
Autosomes only	4J0	LID_105042	dmPFC	m	m	4.96e-06	0.999995	0.1	9	150	0.999995	Yes
Autosomes only	9C6	LID_105044	dmPFC	m	m	9.37e-07	0.999999	0.1	9	150	0.999999	Yes
Autosomes only	6H6	LID_105045	dmPFC	f	f	0.999993	6.58e-06	0.1	9	150	0.999993	Yes
Autosomes only	7L7	LID_105048	dmPFC	f	f	0.999991	9.39e-06	0.1	9	150	0.999991	Yes
Autosomes only	0K1	LID_105064	dmPFC	m	m	2.6e-05	0.999974	0.1	9	150	0.999974	Yes
Autosomes only	5B6	LID_105073	dmPFC	f	f	0.999992	7.51e-06	0.1	9	150	0.999992	Yes
Autosomes only	3A6	LID_105083	dmPFC	m	m	3.57e-06	0.999996	0.1	9	150	0.999996	Yes
Autosomes only	9N0	LID_105084	dmPFC	f	f	0.999981	1.93e-05	0.1	9	150	0.999981	Yes
Autosomes only	49Z	LID_105110	dmPFC	m	m	4.32e-06	0.999996	0.1	9	150	0.999996	Yes
Autosomes only	3L5	LID_105119	dmPFC	m	m	2.31e-06	0.999998	0.1	9	150	0.999998	Yes
Autosomes only	3A9	LID_105136	dmPFC	f	f	0.999996	4.43e-06	0.1	9	150	0.999996	Yes
Autosomes only	2C7	LID_105141	dmPFC	f	f	0.999997	3.31e-06	0.1	9	150	0.999997	Yes
Autosomes only	4N8	LID_105144	dmPFC	m	m	1.04e-05	0.99999	0.1	9	150	0.99999	Yes
Autosomes only	8L6	LID_105148	dmPFC	m	m	1.06e-05	0.999989	0.1	9	150	0.999989	Yes
Autosomes only	60T	LID_105154	dmPFC	m	m	5.93e-05	0.999941	0.1	9	150	0.999941	Yes
Autosomes only	94O	LID_105199	dmPFC	f	m	0.999934	6.55e-05	0.1	9	150	6.55e-05	No
Autosomes only	0K1	LID_104819	dlPFC	m	m	0.00646888	0.993531	0.1	1	50	0.993531	Yes
Autosomes only	49Z	LID_104836	dlPFC	m	m	0.0049326	0.995067	0.1	1	50	0.995067	Yes
Autosomes only	60T	LID_104863	dlPFC	m	m	0.00511425	0.994886	0.1	1	50	0.994886	Yes
Autosomes only	4N8	LID_104881	dlPFC	m	m	0.00316282	0.996837	0.1	1	50	0.996837	Yes
Autosomes only	8L6	LID_104895	dlPFC	m	m	0.00314003	0.99686	0.1	1	50	0.99686	Yes
Autosomes only	4C6	LID_104915	dlPFC	m	m	0.00364077	0.996359	0.1	1	50	0.996359	Yes
Autosomes only	6I4	LID_104947	dlPFC	m	m	0.0040787	0.995921	0.1	1	50	0.995921	Yes
Autosomes only	3A6	LID_104971	dlPFC	m	m	0.0101332	0.989867	0.1	1	50	0.989867	Yes
Autosomes only	9C6	LID_104986	dlPFC	m	m	0.0037336	0.996266	0.1	1	50	0.996266	Yes
Autosomes only	3L6	LID_105014	dlPFC	m	m	0.00437436	0.995626	0.1	1	50	0.995626	Yes
Autosomes only	4N7	LID_105081	dlPFC	m	m	0.00415627	0.995844	0.1	1	50	0.995844	Yes
Autosomes only	3L5	LID_105138	dlPFC	m	m	0.00358159	0.996418	0.1	1	50	0.996418	Yes
Autosomes only	4J0	LID_105143	dlPFC	m	m	0.00445809	0.995542	0.1	1	50	0.995542	Yes
Autosomes only	5H7	LID_105149	dlPFC	m	m	0.00356248	0.996438	0.1	1	50	0.996438	Yes
Autosomes only	1B7	LID_105181	dlPFC	m	m	0.0242644	0.975736	0.1	1	50	0.975736	Yes
Autosomes only	20S	LID_105182	dlPFC	f	f	0.996987	0.00301323	0.1	1	50	0.996987	Yes
Autosomes only	22H	LID_105183	dlPFC	f	f	0.997038	0.00296234	0.1	1	50	0.997038	Yes
Autosomes only	2C7	LID_105184	dlPFC	f	f	0.996988	0.00301188	0.1	1	50	0.996988	Yes
Autosomes only	2E9	LID_105185	dlPFC	f	f	0.99625	0.0037501	0.1	1	50	0.99625	Yes
Autosomes only	36O	LID_105186	dlPFC	f	f	0.995422	0.00457789	0.1	1	50	0.995422	Yes
Autosomes only	3A9	LID_105187	dlPFC	f	f	0.993712	0.00628819	0.1	1	50	0.993712	Yes
Autosomes only	48V	LID_105188	dlPFC	f	f	0.994838	0.00516192	0.1	1	50	0.994838	Yes
Autosomes only	4J3	LID_105189	dlPFC	f	f	0.996933	0.00306718	0.1	1	50	0.996933	Yes
Autosomes only	5B6	LID_105190	dlPFC	f	f	0.997008	0.0029915	0.1	1	50	0.997008	Yes
Autosomes only	5N1	LID_105191	dlPFC	f	f	0.996246	0.0037542	0.1	1	50	0.996246	Yes
Autosomes only	65Z	LID_105192	dlPFC	f	f	0.996956	0.00304361	0.1	1	50	0.996956	Yes
Autosomes only	6H6	LID_105193	dlPFC	f	f	0.995356	0.00464399	0.1	1	50	0.995356	Yes
Autosomes only	7L0	LID_105194	dlPFC	f	f	0.996931	0.00306899	0.1	1	50	0.996931	Yes
Autosomes only	7L7	LID_105195	dlPFC	f	f	0.996945	0.00305533	0.1	1	50	0.996945	Yes
Autosomes only	80S	LID_105196	dlPFC	f	f	0.997112	0.00288797	0.1	1	50	0.997112	Yes
Autosomes only	8K7	LID_105197	dlPFC	f	f	0.991719	0.00828096	0.1	1	50	0.991719	Yes
Autosomes only	94O	LID_105198	dlPFC	m	m	0.0261562	0.973844	0.1	1	50	0.973844	Yes
Autosomes only	9I5	LID_105200	dlPFC	f	f	0.996968	0.00303233	0.1	1	50	0.996968	Yes
Autosomes only	9I7	LID_105201	dlPFC	f	f	0.996782	0.00321814	0.1	1	50	0.996782	Yes
Autosomes only	9N0	LID_105202	dlPFC	f	f	0.996952	0.00304765	0.1	1	50	0.996952	Yes
Autosomes only	5N1	LID_100706	vmPFC	f	f	0.993999	0.00600105	0.1	9	50	0.993999	Yes
Autosomes only	1B7	LID_100707	vmPFC	m	m	0.00591046	0.99409	0.1	9	50	0.99409	Yes
Autosomes only	2E9	LID_100708	vmPFC	f	f	0.996662	0.00333779	0.1	9	50	0.996662	Yes
Autosomes only	7L0	LID_100709	vmPFC	f	f	0.99668	0.00331967	0.1	9	50	0.99668	Yes
Autosomes only	4N8	LID_100710	vmPFC	m	m	0.00339221	0.996608	0.1	9	50	0.996608	Yes
Autosomes only	65Z	LID_100711	vmPFC	f	f	0.995846	0.00415381	0.1	9	50	0.995846	Yes
Autosomes only	9N0	LID_100712	vmPFC	f	f	0.993513	0.00648679	0.1	9	50	0.993513	Yes
Autosomes only	3A9	LID_100713	vmPFC	f	f	0.994314	0.00568566	0.1	9	50	0.994314	Yes
Autosomes only	49Z	LID_100714	vmPFC	m	m	0.00816427	0.991836	0.1	9	50	0.991836	Yes
Autosomes only	5B6	LID_100715	vmPFC	f	f	0.995892	0.00410834	0.1	9	50	0.995892	Yes
Autosomes only	8L6	LID_100716	vmPFC	m	m	0.00319312	0.996807	0.1	9	50	0.996807	Yes
Autosomes only	3A6	LID_100717	vmPFC	m	m	0.0138273	0.986173	0.1	9	50	0.986173	Yes
Autosomes only	9C6	LID_100718	vmPFC	m	m	0.00363996	0.99636	0.1	9	50	0.99636	Yes
Autosomes only	4J3	LID_100719	vmPFC	f	f	0.996179	0.00382109	0.1	9	50	0.996179	Yes
Autosomes only	4N7	LID_100721	vmPFC	m	m	0.00206183	0.997938	0.1	9	50	0.997938	Yes
Autosomes only	4J0	LID_100722	vmPFC	m	m	0.00475519	0.995245	0.1	9	50	0.995245	Yes
Autosomes only	3L5	LID_100724	vmPFC	m	m	0.00525131	0.994749	0.1	9	50	0.994749	Yes
Autosomes only	94S	LID_100725	vmPFC	f	f	0.99334	0.00665999	0.1	9	50	0.99334	Yes
Autosomes only	7L7	LID_100727	vmPFC	f	f	0.992336	0.00766387	0.1	9	50	0.992336	Yes
Autosomes only	60T	LID_100728	vmPFC	m	m	0.00573637	0.994264	0.1	9	50	0.994264	Yes
Autosomes only	8K7	LID_104823	vmPFC	f	f	0.994193	0.0058072	0.1	9	50	0.994193	Yes
Autosomes only	36O	LID_104826	vmPFC	f	f	0.990324	0.00967606	0.1	9	50	0.990324	Yes
Autosomes only	9I5	LID_104853	vmPFC	f	f	0.99702	0.00297974	0.1	9	50	0.99702	Yes
Autosomes only	9I7	LID_104858	vmPFC	f	f	0.992031	0.00796897	0.1	9	50	0.992031	Yes
Autosomes only	6I4	LID_104866	vmPFC	m	m	0.082081	0.917919	0.1	9	50	0.917919	Yes
Autosomes only	2C7	LID_104867	vmPFC	f	f	0.997032	0.00296794	0.1	9	50	0.997032	Yes
Autosomes only	22H	LID_104878	vmPFC	f	f	0.994149	0.00585145	0.1	9	50	0.994149	Yes
Autosomes only	3L6	LID_104889	vmPFC	m	m	0.0427622	0.957238	0.1	9	50	0.957238	Yes
Autosomes only	20S	LID_104890	vmPFC	f	f	0.993423	0.00657735	0.1	9	50	0.993423	Yes
Autosomes only	0K1	LID_104981	vmPFC	m	m	0.0618754	0.938125	0.1	9	50	0.938125	Yes
Autosomes only	48V	LID_104998	vmPFC	f	f	0.940228	0.059772	0.1	9	50	0.940228	Yes
Autosomes only	80S	LID_105039	vmPFC	f	f	0.971772	0.0282276	0.1	9	50	0.971772	Yes
Autosomes only	5H7	LID_105068	vmPFC	m	m	0.0523776	0.947622	0.1	9	50	0.947622	Yes
Autosomes only	94O	LID_105079	vmPFC	m	m	0.161598	0.838402	0.1	9	50	0.838402	Yes
Autosomes only	4C6	LID_105103	vmPFC	f	m	0.995798	0.00420232	0.1	9	50	0.00420232	No
Autosomes only	6H6	LID_105125	vmPFC	f	f	0.796322	0.203678	0.1	9	50	0.796322	Yes
Autosomes only	49Z	LID_104825	vlPFC	m	m	0.008037	0.991963	0.1	9	50	0.991963	Yes
Autosomes only	4C6	LID_104829	vlPFC	m	m	0.00463494	0.995365	0.1	9	50	0.995365	Yes
Autosomes only	1B7	LID_104830	vlPFC	m	m	0.00359761	0.996402	0.1	9	50	0.996402	Yes
Autosomes only	7L0	LID_104845	vlPFC	f	f	0.991174	0.00882557	0.1	9	50	0.991174	Yes
Autosomes only	65Z	LID_104860	vlPFC	f	f	0.992371	0.00762924	0.1	9	50	0.992371	Yes
Autosomes only	4N8	LID_104870	vlPFC	m	m	0.00618024	0.99382	0.1	9	50	0.99382	Yes
Autosomes only	3L6	LID_104874	vlPFC	m	m	0.0165599	0.98344	0.1	9	50	0.98344	Yes
Autosomes only	8L6	LID_104879	vlPFC	m	m	0.00642545	0.993575	0.1	9	50	0.993575	Yes
Autosomes only	6H6	LID_104886	vlPFC	f	f	0.996417	0.00358341	0.1	9	50	0.996417	Yes
Autosomes only	94S	LID_104887	vlPFC	f	f	0.996474	0.00352635	0.1	9	50	0.996474	Yes
Autosomes only	3L5	LID_104892	vlPFC	m	m	0.00332135	0.996679	0.1	9	50	0.996679	Yes
Autosomes only	7L7	LID_104913	vlPFC	f	f	0.994983	0.00501651	0.1	9	50	0.994983	Yes
Autosomes only	9I5	LID_104919	vlPFC	f	f	0.989181	0.0108188	0.1	9	50	0.989181	Yes
Autosomes only	5N1	LID_104935	vlPFC	f	f	0.993532	0.00646771	0.1	9	50	0.993532	Yes
Autosomes only	9C6	LID_104959	vlPFC	f	m	0.961022	0.0389775	0.1	9	50	0.0389775	No
Autosomes only	3A9	LID_104961	vlPFC	f	f	0.992049	0.00795131	0.1	9	50	0.992049	Yes
Autosomes only	9N0	LID_104965	vlPFC	f	f	0.995404	0.00459621	0.1	9	50	0.995404	Yes
Autosomes only	2C7	LID_104972	vlPFC	f	f	0.996316	0.00368417	0.1	9	50	0.996316	Yes
Autosomes only	4J3	LID_104977	vlPFC	f	f	0.993813	0.00618701	0.1	9	50	0.993813	Yes
Autosomes only	22H	LID_105019	vlPFC	f	f	0.988669	0.0113312	0.1	9	50	0.988669	Yes
Autosomes only	5H7	LID_105033	vlPFC	m	m	0.00742744	0.992573	0.1	9	50	0.992573	Yes
Autosomes only	5B6	LID_105040	vlPFC	f	f	0.779799	0.220201	0.1	9	50	0.779799	Yes
Autosomes only	0K1	LID_105051	vlPFC	m	m	0.0115035	0.988497	0.1	9	50	0.988497	Yes
Autosomes only	4N7	LID_105069	vlPFC	m	m	0.0197432	0.980257	0.1	9	50	0.980257	Yes
Autosomes only	94O	LID_105072	vlPFC	m	m	0.00748509	0.992515	0.1	9	50	0.992515	Yes
Autosomes only	3A6	LID_105086	vlPFC	m	m	0.00852485	0.991475	0.1	9	50	0.991475	Yes
Autosomes only	6I4	LID_105101	vlPFC	m	m	0.00397189	0.996028	0.1	9	50	0.996028	Yes
Autosomes only	20S	LID_105104	vlPFC	f	f	0.989416	0.0105838	0.1	9	50	0.989416	Yes
Autosomes only	4J0	LID_105105	vlPFC	m	m	0.00369233	0.996308	0.1	9	50	0.996308	Yes
Autosomes only	2E9	LID_105108	vlPFC	f	f	0.994281	0.00571915	0.1	9	50	0.994281	Yes
Autosomes only	80S	LID_105111	vlPFC	f	f	0.988228	0.0117724	0.1	9	50	0.988228	Yes
Autosomes only	36O	LID_105123	vlPFC	f	f	0.993381	0.00661907	0.1	9	50	0.993381	Yes
Autosomes only	8K7	LID_105124	vlPFC	f	f	0.991957	0.00804343	0.1	9	50	0.991957	Yes
Autosomes only	48V	LID_105126	vlPFC	f	f	0.995451	0.0045486	0.1	9	50	0.995451	Yes
Autosomes only	9I7	LID_105131	vlPFC	f	f	0.995291	0.0047094	0.1	9	50	0.995291	Yes
Autosomes only	94S	LID_100756	ACCg	f	f	0.992031	0.00796867	0.1	1	50	0.992031	Yes
Autosomes only	4N8	LID_100759	ACCg	m	m	0.0101959	0.989804	0.1	1	50	0.989804	Yes
Autosomes only	2E9	LID_100762	ACCg	f	f	0.995006	0.00499363	0.1	1	50	0.995006	Yes
Autosomes only	7L7	LID_100765	ACCg	f	f	0.995575	0.00442538	0.1	1	50	0.995575	Yes
Autosomes only	4J3	LID_100768	ACCg	f	f	0.994405	0.00559498	0.1	1	50	0.994405	Yes
Autosomes only	3A9	LID_100770	ACCg	f	f	0.994648	0.00535177	0.1	1	50	0.994648	Yes
Autosomes only	9C6	LID_100771	ACCg	m	m	0.0126427	0.987357	0.1	1	50	0.987357	Yes
Autosomes only	4J0	LID_100773	ACCg	m	m	0.00949713	0.990503	0.1	1	50	0.990503	Yes
Autosomes only	7L0	LID_100774	ACCg	f	f	0.99018	0.00981976	0.1	1	50	0.99018	Yes
Autosomes only	60T	LID_100776	ACCg	m	m	0.00617526	0.993825	0.1	1	50	0.993825	Yes
Autosomes only	8L6	LID_100777	ACCg	m	m	0.00803875	0.991961	0.1	1	50	0.991961	Yes
Autosomes only	3L5	LID_100780	ACCg	m	m	0.0116477	0.988352	0.1	1	50	0.988352	Yes
Autosomes only	5N1	LID_100783	ACCg	f	f	0.964963	0.035037	0.1	1	50	0.964963	Yes
Autosomes only	49Z	LID_100797	ACCg	m	m	0.00983223	0.990168	0.1	1	50	0.990168	Yes
Autosomes only	9N0	LID_100798	ACCg	f	f	0.981153	0.0188466	0.1	1	50	0.981153	Yes
Autosomes only	4N7	LID_100800	ACCg	m	m	0.00784577	0.992154	0.1	1	50	0.992154	Yes
Autosomes only	5B6	LID_100801	ACCg	f	f	0.975145	0.0248546	0.1	1	50	0.975145	Yes
Autosomes only	3A6	LID_100802	ACCg	m	m	0.0106444	0.989356	0.1	1	50	0.989356	Yes
Autosomes only	65Z	LID_100805	ACCg	f	f	0.601386	0.398614	0.1	1	50	0.601386	Yes
Autosomes only	1B7	LID_100808	ACCg	m	m	0.0123035	0.987696	0.1	1	50	0.987696	Yes
Autosomes only	4C6	LID_104821	ACCg	m	m	0.0947868	0.905213	0.1	1	50	0.905213	Yes
Autosomes only	0K1	LID_104896	ACCg	m	m	0.0181272	0.981873	0.1	1	50	0.981873	Yes
Autosomes only	22H	LID_104897	ACCg	f	f	0.691532	0.308468	0.1	1	50	0.691532	Yes
Autosomes only	36O	LID_104898	ACCg	f	f	0.995855	0.0041448	0.1	1	50	0.995855	Yes
Autosomes only	5H7	LID_104899	ACCg	m	m	0.0320706	0.967929	0.1	1	50	0.967929	Yes
Autosomes only	3L6	LID_104993	ACCg	m	m	0.0527083	0.947292	0.1	1	50	0.947292	Yes
Autosomes only	2C7	LID_104994	ACCg	f	f	0.738276	0.261724	0.1	1	50	0.738276	Yes
Autosomes only	48V	LID_104995	ACCg	f	f	0.604223	0.395777	0.1	1	50	0.604223	Yes
Autosomes only	80S	LID_105088	ACCg	f	f	0.991889	0.00811069	0.1	1	50	0.991889	Yes
Autosomes only	20S	LID_105089	ACCg	f	f	0.993811	0.00618923	0.1	1	50	0.993811	Yes
Autosomes only	8K7	LID_105090	ACCg	f	f	0.993163	0.006837	0.1	1	50	0.993163	Yes
Autosomes only	9I7	LID_105091	ACCg	f	f	0.993133	0.00686691	0.1	1	50	0.993133	Yes
Autosomes only	94O	LID_105155	ACCg	m	m	0.336405	0.663595	0.1	1	50	0.663595	Yes
Autosomes only	6I4	LID_105156	ACCg	m	m	0.241966	0.758034	0.1	1	50	0.758034	Yes
Autosomes only	6H6	LID_105157	ACCg	f	f	0.916136	0.0838636	0.1	1	50	0.916136	Yes
Autosomes only	6H6	LID_104837	M1	f	f	0.996746	0.00325428	0.1	1	50	0.996746	Yes
Autosomes only	4N7	LID_104855	M1	m	m	0.00546736	0.994533	0.1	1	50	0.994533	Yes
Autosomes only	94S	LID_104856	M1	f	f	0.996453	0.00354659	0.1	1	50	0.996453	Yes
Autosomes only	49Z	LID_104865	M1	m	m	0.00379801	0.996202	0.1	1	50	0.996202	Yes
Autosomes only	20S	LID_104871	M1	f	f	0.997015	0.00298495	0.1	1	50	0.997015	Yes
Autosomes only	65Z	LID_104880	M1	f	f	0.996125	0.00387535	0.1	1	50	0.996125	Yes
Autosomes only	60T	LID_104888	M1	m	m	0.0046987	0.995301	0.1	1	50	0.995301	Yes
Autosomes only	4N8	LID_104903	M1	m	m	0.0162324	0.983768	0.1	1	50	0.983768	Yes
Autosomes only	2E9	LID_104906	M1	f	f	0.994976	0.00502414	0.1	1	50	0.994976	Yes
Autosomes only	9I7	LID_104918	M1	f	f	0.997015	0.00298522	0.1	1	50	0.997015	Yes
Autosomes only	22H	LID_104924	M1	f	f	0.997015	0.00298479	0.1	1	50	0.997015	Yes
Autosomes only	2C7	LID_104925	M1	f	f	0.99635	0.00365049	0.1	1	50	0.99635	Yes
Autosomes only	4J3	LID_104931	M1	f	f	0.997054	0.00294555	0.1	1	50	0.997054	Yes
Autosomes only	4C6	LID_104945	M1	m	m	0.0155532	0.984447	0.1	1	50	0.984447	Yes
Autosomes only	0K1	LID_104951	M1	m	m	0.00446408	0.995536	0.1	1	50	0.995536	Yes
Autosomes only	5H7	LID_104976	M1	m	m	0.00560874	0.994391	0.1	1	50	0.994391	Yes
Autosomes only	8K7	LID_104978	M1	f	f	0.997166	0.0028336	0.1	1	50	0.997166	Yes
Autosomes only	5N1	LID_104979	M1	f	f	0.996584	0.00341599	0.1	1	50	0.996584	Yes
Autosomes only	9I5	LID_104988	M1	f	f	0.997168	0.00283189	0.1	1	50	0.997168	Yes
Autosomes only	7L7	LID_105010	M1	f	f	0.996358	0.0036424	0.1	1	50	0.996358	Yes
Autosomes only	3A9	LID_105021	M1	f	f	0.995414	0.00458575	0.1	1	50	0.995414	Yes
Autosomes only	7L0	LID_105024	M1	f	f	0.996741	0.00325895	0.1	1	50	0.996741	Yes
Autosomes only	9C6	LID_105028	M1	m	m	0.0367675	0.963233	0.1	1	50	0.963233	Yes
Autosomes only	9N0	LID_105032	M1	f	f	0.997015	0.00298522	0.1	1	50	0.997015	Yes
Autosomes only	6I4	LID_105047	M1	m	m	0.0424952	0.957505	0.1	1	50	0.957505	Yes
Autosomes only	80S	LID_105050	M1	f	f	0.997015	0.00298522	0.1	1	50	0.997015	Yes
Autosomes only	3A6	LID_105071	M1	m	m	0.0363226	0.963677	0.1	1	50	0.963677	Yes
Autosomes only	1B7	LID_105094	M1	m	m	0.00388571	0.996114	0.1	1	50	0.996114	Yes
Autosomes only	3L5	LID_105102	M1	m	m	0.00330275	0.996697	0.1	1	50	0.996697	Yes
Autosomes only	8L6	LID_105117	M1	m	m	0.00424437	0.995756	0.1	1	50	0.995756	Yes
Autosomes only	36O	LID_105122	M1	f	f	0.996313	0.00368662	0.1	1	50	0.996313	Yes
Autosomes only	3L6	LID_105127	M1	m	m	0.00358584	0.996414	0.1	1	50	0.996414	Yes
Autosomes only	5B6	LID_105128	M1	f	f	0.997015	0.00298522	0.1	1	50	0.997015	Yes
Autosomes only	4J0	LID_105137	M1	m	m	0.00367988	0.99632	0.1	1	50	0.99632	Yes
Autosomes only	48V	LID_105142	M1	f	f	0.996397	0.0036033	0.1	1	50	0.996397	Yes
Autosomes only	94O	LID_105145	M1	m	m	0.00345624	0.996544	0.1	1	50	0.996544	Yes
Autosomes only	0K1	LID_100658	STS	m	m	0.123219	0.876781	0.1	1	50	0.876781	Yes
Autosomes only	4N7	LID_100659	STS	m	m	0.110214	0.889786	0.1	1	50	0.889786	Yes
Autosomes only	8L6	LID_100692	STS	m	m	0.0122912	0.987709	0.1	1	50	0.987709	Yes
Autosomes only	5B6	LID_100693	STS	f	f	0.995663	0.00433725	0.1	1	50	0.995663	Yes
Autosomes only	60T	LID_100694	STS	m	m	0.00835022	0.99165	0.1	1	50	0.99165	Yes
Autosomes only	5N1	LID_100696	STS	f	f	0.992911	0.00708922	0.1	1	50	0.992911	Yes
Autosomes only	1B7	LID_100697	STS	m	m	0.00875051	0.991249	0.1	1	50	0.991249	Yes
Autosomes only	7L7	LID_100698	STS	f	f	0.99564	0.00436034	0.1	1	50	0.99564	Yes
Autosomes only	9I7	LID_100699	STS	f	f	0.986909	0.013091	0.1	1	50	0.986909	Yes
Autosomes only	94S	LID_100700	STS	f	f	0.993285	0.00671487	0.1	1	50	0.993285	Yes
Autosomes only	3L5	LID_100701	STS	m	m	0.00786987	0.99213	0.1	1	50	0.99213	Yes
Autosomes only	49Z	LID_100702	STS	m	m	0.014882	0.985118	0.1	1	50	0.985118	Yes
Autosomes only	6I4	LID_100703	STS	m	m	0.00938565	0.990614	0.1	1	50	0.990614	Yes
Autosomes only	65Z	LID_100704	STS	f	f	0.988469	0.0115307	0.1	1	50	0.988469	Yes
Autosomes only	9I5	LID_100729	STS	m	f	0.398686	0.601314	0.1	1	50	0.398686	No
Autosomes only	2C7	LID_100806	STS	f	f	0.97011	0.0298902	0.1	1	50	0.97011	Yes
Autosomes only	4C6	LID_100809	STS	m	m	0.0759313	0.924069	0.1	1	50	0.924069	Yes
Autosomes only	36O	LID_100812	STS	f	f	0.979653	0.0203472	0.1	1	50	0.979653	Yes
Autosomes only	94O	LID_100814	STS	m	m	0.0150294	0.984971	0.1	1	50	0.984971	Yes
Autosomes only	2E9	LID_104811	STS	f	f	0.961766	0.0382337	0.1	1	50	0.961766	Yes
Autosomes only	4N8	LID_104812	STS	m	m	0.0415488	0.958451	0.1	1	50	0.958451	Yes
Autosomes only	4J0	LID_104827	STS	m	m	0.0366698	0.96333	0.1	1	50	0.96333	Yes
Autosomes only	80S	LID_104846	STS	f	f	0.993055	0.00694529	0.1	1	50	0.993055	Yes
Autosomes only	3A9	LID_104894	STS	f	f	0.96324	0.0367602	0.1	1	50	0.96324	Yes
Autosomes only	4J3	LID_104980	STS	f	f	0.837041	0.162959	0.1	1	50	0.837041	Yes
Autosomes only	5H7	LID_104983	STS	f	m	0.76133	0.23867	0.1	1	50	0.23867	No
Autosomes only	48V	LID_104984	STS	f	f	0.933908	0.0660919	0.1	1	50	0.933908	Yes
Autosomes only	9N0	LID_105006	STS	f	f	0.992143	0.00785682	0.1	1	50	0.992143	Yes
Autosomes only	20S	LID_105030	STS	f	f	0.988798	0.0112016	0.1	1	50	0.988798	Yes
Autosomes only	6H6	LID_105070	STS	f	f	0.994967	0.00503272	0.1	1	50	0.994967	Yes
Autosomes only	8K7	LID_105098	STS	f	f	0.988232	0.0117679	0.1	1	50	0.988232	Yes
Autosomes only	9C6	LID_105106	STS	m	m	0.0275299	0.97247	0.1	1	50	0.97247	Yes
Autosomes only	3A6	LID_105112	STS	m	m	0.0194534	0.980547	0.1	1	50	0.980547	Yes
Autosomes only	22H	LID_105114	STS	f	f	0.956496	0.0435037	0.1	1	50	0.956496	Yes
Autosomes only	3L6	LID_105135	STS	m	m	0.065647	0.934353	0.1	1	50	0.934353	Yes
Autosomes only	65Z	LID_100720	V1	f	f	0.999985	1.46e-05	0.1	3	200	0.999985	Yes
Autosomes only	94S	LID_100723	V1	f	f	0.99998	1.97e-05	0.1	3	200	0.99998	Yes
Autosomes only	60T	LID_100726	V1	f	m	0.99873	0.00127025	0.1	3	200	0.00127025	No
Autosomes only	5N1	LID_100779	V1	f	f	0.999996	3.61e-06	0.1	3	200	0.999996	Yes
Autosomes only	1B7	LID_100782	V1	m	m	0.00012822	0.999872	0.1	3	200	0.999872	Yes
Autosomes only	7L0	LID_100785	V1	f	f	0.999997	3.23e-06	0.1	3	200	0.999997	Yes
Autosomes only	4N7	LID_100786	V1	m	m	1.97e-06	0.999998	0.1	3	200	0.999998	Yes
Autosomes only	8L6	LID_100788	V1	m	m	3.38e-06	0.999997	0.1	3	200	0.999997	Yes
Autosomes only	4J0	LID_100789	V1	m	m	7.22e-07	0.999999	0.1	3	200	0.999999	Yes
Autosomes only	9C6	LID_100791	V1	m	m	3.53e-05	0.999965	0.1	3	200	0.999965	Yes
Autosomes only	3L5	LID_100792	V1	m	m	4.19e-07	1	0.1	3	200	1	Yes
Autosomes only	2E9	LID_100793	V1	f	f	0.999927	7.32e-05	0.1	3	200	0.999927	Yes
Autosomes only	7L7	LID_100794	V1	f	f	0.999996	4.43e-06	0.1	3	200	0.999996	Yes
Autosomes only	49Z	LID_100795	V1	m	m	2.97e-06	0.999997	0.1	3	200	0.999997	Yes
Autosomes only	5B6	LID_100796	V1	f	f	0.999941	5.92e-05	0.1	3	200	0.999941	Yes
Autosomes only	4J3	LID_100799	V1	f	f	0.999996	3.65e-06	0.1	3	200	0.999996	Yes
Autosomes only	9I5	LID_100804	V1	f	f	0.999993	7.1e-06	0.1	3	200	0.999993	Yes
Autosomes only	2C7	LID_100816	V1	f	f	0.999987	1.29e-05	0.1	3	200	0.999987	Yes
Autosomes only	4C6	LID_100818	V1	m	m	0.00030052	0.999699	0.1	3	200	0.999699	Yes
Autosomes only	6I4	LID_100820	V1	m	m	1.72e-05	0.999983	0.1	3	200	0.999983	Yes
Autosomes only	3A6	LID_104810	V1	m	m	1.54e-05	0.999985	0.1	3	200	0.999985	Yes
Autosomes only	4N8	LID_104813	V1	m	m	3.04e-05	0.99997	0.1	3	200	0.99997	Yes
Autosomes only	9I7	LID_104814	V1	f	f	0.999065	0.00093489	0.1	3	200	0.999065	Yes
Autosomes only	94O	LID_104815	V1	m	m	1.2e-05	0.999988	0.1	3	200	0.999988	Yes
Autosomes only	5H7	LID_104822	V1	m	m	3.2e-05	0.999968	0.1	3	200	0.999968	Yes
Autosomes only	8K7	LID_104831	V1	f	f	0.999506	0.00049446	0.1	3	200	0.999506	Yes
Autosomes only	48V	LID_104948	V1	f	f	0.999999	5.98e-07	0.1	3	200	0.999999	Yes
Autosomes only	3A9	LID_104956	V1	f	f	1	3.83e-07	0.1	3	200	1	Yes
Autosomes only	22H	LID_104966	V1	f	f	0.999991	9.17e-06	0.1	3	200	0.999991	Yes
Autosomes only	0K1	LID_105054	V1	m	m	0.0349583	0.965042	0.1	3	200	0.965042	Yes
Autosomes only	80S	LID_105057	V1	m	f	0.00100641	0.998994	0.1	3	200	0.00100641	No
Autosomes only	20S	LID_105099	V1	f	f	0.999874	0.00012643	0.1	3	200	0.999874	Yes
Autosomes only	36O	LID_105152	V1	f	f	0.999435	0.00056494	0.1	3	200	0.999435	Yes
Autosomes only	6H6	LID_105205	V1	f	f	0.97986	0.0201403	0.1	3	200	0.97986	Yes
Autosomes only	2E9	LID_100660	AMY	f	f	0.996205	0.00379535	0.1	1	50	0.996205	Yes
Autosomes only	60T	LID_100661	AMY	m	m	0.00881915	0.991181	0.1	1	50	0.991181	Yes
Autosomes only	1B7	LID_100662	AMY	m	m	0.0078753	0.992125	0.1	1	50	0.992125	Yes
Autosomes only	7L0	LID_100663	AMY	f	f	0.99144	0.0085596	0.1	1	50	0.99144	Yes
Autosomes only	3A6	LID_100665	AMY	m	m	0.00572575	0.994274	0.1	1	50	0.994274	Yes
Autosomes only	8L6	LID_100666	AMY	m	m	0.00805586	0.991944	0.1	1	50	0.991944	Yes
Autosomes only	5B6	LID_100667	AMY	f	f	0.988201	0.0117987	0.1	1	50	0.988201	Yes
Autosomes only	7L7	LID_100668	AMY	f	f	0.995555	0.00444481	0.1	1	50	0.995555	Yes
Autosomes only	94S	LID_100669	AMY	f	f	0.989506	0.0104935	0.1	1	50	0.989506	Yes
Autosomes only	4J3	LID_100670	AMY	f	f	0.994959	0.00504134	0.1	1	50	0.994959	Yes
Autosomes only	9C6	LID_100671	AMY	m	m	0.00785543	0.992145	0.1	1	50	0.992145	Yes
Autosomes only	3A9	LID_100672	AMY	f	f	0.988963	0.0110366	0.1	1	50	0.988963	Yes
Autosomes only	4N7	LID_100673	AMY	m	m	0.00540874	0.994591	0.1	1	50	0.994591	Yes
Autosomes only	4N8	LID_100674	AMY	m	m	0.00846862	0.991531	0.1	1	50	0.991531	Yes
Autosomes only	4J0	LID_100675	AMY	m	m	0.00692093	0.993079	0.1	1	50	0.993079	Yes
Autosomes only	3L5	LID_100676	AMY	m	m	0.00754368	0.992456	0.1	1	50	0.992456	Yes
Autosomes only	5N1	LID_100677	AMY	f	f	0.995618	0.00438234	0.1	1	50	0.995618	Yes
Autosomes only	49Z	LID_100678	AMY	m	m	0.0125553	0.987445	0.1	1	50	0.987445	Yes
Autosomes only	65Z	LID_100679	AMY	f	f	0.994298	0.00570247	0.1	1	50	0.994298	Yes
Autosomes only	9N0	LID_100807	AMY	f	f	0.995915	0.00408471	0.1	1	50	0.995915	Yes
Autosomes only	5H7	LID_104851	AMY	m	m	0.218783	0.781217	0.1	1	50	0.781217	Yes
Autosomes only	3L6	LID_104884	AMY	m	m	0.45661	0.54339	0.1	1	50	0.54339	Yes
Autosomes only	2C7	LID_104909	AMY	f	f	0.992855	0.007145	0.1	1	50	0.992855	Yes
Autosomes only	9I5	LID_104914	AMY	f	f	0.983002	0.0169978	0.1	1	50	0.983002	Yes
Autosomes only	80S	LID_104932	AMY	f	f	0.992003	0.00799722	0.1	1	50	0.992003	Yes
Autosomes only	9I7	LID_104952	AMY	f	f	0.978375	0.0216249	0.1	1	50	0.978375	Yes
Autosomes only	4C6	LID_104982	AMY	m	m	0.145564	0.854436	0.1	1	50	0.854436	Yes
Autosomes only	94O	LID_104989	AMY	m	m	0.489777	0.510223	0.1	1	50	0.510223	Yes
Autosomes only	0K1	LID_105037	AMY	m	m	0.24788	0.75212	0.1	1	50	0.75212	Yes
Autosomes only	8K7	LID_105049	AMY	f	f	0.99112	0.00887961	0.1	1	50	0.99112	Yes
Autosomes only	22H	LID_105055	AMY	f	f	0.993227	0.00677261	0.1	1	50	0.993227	Yes
Autosomes only	6I4	LID_105056	AMY	m	m	0.22839	0.77161	0.1	1	50	0.77161	Yes
Autosomes only	20S	LID_105066	AMY	f	f	0.993129	0.00687078	0.1	1	50	0.993129	Yes
Autosomes only	36O	LID_105078	AMY	f	f	0.988604	0.0113962	0.1	1	50	0.988604	Yes
Autosomes only	48V	LID_105085	AMY	f	f	0.988381	0.0116193	0.1	1	50	0.988381	Yes
Autosomes only	6H6	LID_105087	AMY	f	f	0.991278	0.008722	0.1	1	50	0.991278	Yes
Autosomes only	3L5	LID_100731	CA3	m	m	0.00380772	0.996192	0.1	5	50	0.996192	Yes
Autosomes only	3A9	LID_100732	CA3	f	f	0.997082	0.00291793	0.1	5	50	0.997082	Yes
Autosomes only	3A6	LID_100734	CA3	m	m	0.00388899	0.996111	0.1	5	50	0.996111	Yes
Autosomes only	5B6	LID_100735	CA3	f	f	0.990376	0.00962408	0.1	5	50	0.990376	Yes
Autosomes only	8L6	LID_100737	CA3	m	m	0.00486664	0.995133	0.1	5	50	0.995133	Yes
Autosomes only	7L7	LID_100738	CA3	f	f	0.993725	0.00627501	0.1	5	50	0.993725	Yes
Autosomes only	4J3	LID_100740	CA3	f	f	0.99617	0.00383026	0.1	5	50	0.99617	Yes
Autosomes only	94S	LID_100741	CA3	f	f	0.996627	0.0033731	0.1	5	50	0.996627	Yes
Autosomes only	2E9	LID_100743	CA3	f	f	0.9966	0.00340044	0.1	5	50	0.9966	Yes
Autosomes only	4N7	LID_100744	CA3	m	m	0.00363716	0.996363	0.1	5	50	0.996363	Yes
Autosomes only	60T	LID_100746	CA3	m	m	0.0036566	0.996343	0.1	5	50	0.996343	Yes
Autosomes only	5N1	LID_100747	CA3	f	f	0.996312	0.0036883	0.1	5	50	0.996312	Yes
Autosomes only	4N8	LID_100748	CA3	m	m	0.00668504	0.993315	0.1	5	50	0.993315	Yes
Autosomes only	1B7	LID_100749	CA3	m	m	0.00927924	0.990721	0.1	5	50	0.990721	Yes
Autosomes only	9N0	LID_100750	CA3	f	f	0.994998	0.00500198	0.1	5	50	0.994998	Yes
Autosomes only	7L0	LID_100751	CA3	f	f	0.993451	0.00654854	0.1	5	50	0.993451	Yes
Autosomes only	4J0	LID_100752	CA3	m	m	0.00595832	0.994042	0.1	5	50	0.994042	Yes
Autosomes only	9C6	LID_100753	CA3	m	m	0.00483414	0.995166	0.1	5	50	0.995166	Yes
Autosomes only	65Z	LID_100811	CA3	f	f	0.997001	0.00299866	0.1	5	50	0.997001	Yes
Autosomes only	49Z	LID_100813	CA3	m	m	0.00903705	0.990963	0.1	5	50	0.990963	Yes
Autosomes only	9I7	LID_104807	CA3	f	f	0.983382	0.0166177	0.1	5	50	0.983382	Yes
Autosomes only	0K1	LID_104809	CA3	f	m	0.507513	0.492487	0.1	5	50	0.492487	No
Autosomes only	80S	LID_104859	CA3	f	f	0.988656	0.011344	0.1	5	50	0.988656	Yes
Autosomes only	5H7	LID_104900	CA3	m	m	0.498656	0.501344	0.1	5	50	0.501344	Yes
Autosomes only	48V	LID_104901	CA3	f	f	0.958383	0.0416173	0.1	5	50	0.958383	Yes
Autosomes only	6H6	LID_104939	CA3	f	f	0.783037	0.216963	0.1	5	50	0.783037	Yes
Autosomes only	3L6	LID_104996	CA3	m	m	0.435075	0.564925	0.1	5	50	0.564925	Yes
Autosomes only	36O	LID_104997	CA3	f	f	0.690238	0.309762	0.1	5	50	0.690238	Yes
Autosomes only	20S	LID_105018	CA3	f	f	0.992592	0.00740762	0.1	5	50	0.992592	Yes
Autosomes only	8K7	LID_105034	CA3	f	f	0.993158	0.00684201	0.1	5	50	0.993158	Yes
Autosomes only	22H	LID_105092	CA3	f	f	0.995133	0.00486697	0.1	5	50	0.995133	Yes
Autosomes only	9I5	LID_105093	CA3	f	f	0.996215	0.00378528	0.1	5	50	0.996215	Yes
Autosomes only	4C6	LID_105118	CA3	m	m	0.0126765	0.987324	0.1	5	50	0.987324	Yes
Autosomes only	2C7	LID_105158	CA3	f	f	0.763539	0.236461	0.1	5	50	0.763539	Yes
Autosomes only	94O	LID_105159	CA3	m	m	0.0162993	0.983701	0.1	5	50	0.983701	Yes
Autosomes only	6I4	LID_105160	CA3	m	m	0.0425304	0.95747	0.1	5	50	0.95747	Yes
Autosomes only	4J3	LID_100754	DG	f	f	0.993818	0.00618238	0.1	3	50	0.993818	Yes
Autosomes only	5B6	LID_100755	DG	f	f	0.988339	0.011661	0.1	3	50	0.988339	Yes
Autosomes only	5N1	LID_100757	DG	f	f	0.993525	0.00647455	0.1	3	50	0.993525	Yes
Autosomes only	8L6	LID_100758	DG	m	m	0.0138632	0.986137	0.1	3	50	0.986137	Yes
Autosomes only	3A9	LID_100760	DG	f	f	0.994156	0.00584397	0.1	3	50	0.994156	Yes
Autosomes only	94S	LID_100761	DG	f	f	0.995048	0.00495223	0.1	3	50	0.995048	Yes
Autosomes only	60T	LID_100763	DG	m	m	0.015928	0.984072	0.1	3	50	0.984072	Yes
Autosomes only	7L7	LID_100764	DG	f	f	0.993835	0.00616541	0.1	3	50	0.993835	Yes
Autosomes only	3A6	LID_100766	DG	m	m	0.0169508	0.983049	0.1	3	50	0.983049	Yes
Autosomes only	65Z	LID_100767	DG	f	f	0.996306	0.00369374	0.1	3	50	0.996306	Yes
Autosomes only	1B7	LID_100769	DG	m	m	0.0142917	0.985708	0.1	3	50	0.985708	Yes
Autosomes only	4N7	LID_100772	DG	m	m	0.0118359	0.988164	0.1	3	50	0.988164	Yes
Autosomes only	3L5	LID_100775	DG	m	m	0.0112543	0.988746	0.1	3	50	0.988746	Yes
Autosomes only	9I7	LID_100778	DG	f	f	0.980755	0.0192445	0.1	3	50	0.980755	Yes
Autosomes only	7L0	LID_100781	DG	f	f	0.758341	0.241659	0.1	3	50	0.758341	Yes
Autosomes only	4J0	LID_100784	DG	m	m	0.0204034	0.979597	0.1	3	50	0.979597	Yes
Autosomes only	0K1	LID_100787	DG	m	m	0.0529621	0.947038	0.1	3	50	0.947038	Yes
Autosomes only	49Z	LID_100790	DG	m	m	0.0340429	0.965957	0.1	3	50	0.965957	Yes
Autosomes only	94O	LID_100803	DG	f	m	0.889816	0.110184	0.1	3	50	0.110184	No
Autosomes only	36O	LID_100819	DG	f	f	0.51238	0.48762	0.1	3	50	0.51238	Yes
Autosomes only	2E9	LID_104806	DG	f	f	0.992168	0.00783236	0.1	3	50	0.992168	Yes
Autosomes only	4N8	LID_104808	DG	m	m	0.336245	0.663755	0.1	3	50	0.663755	Yes
Autosomes only	48V	LID_104842	DG	f	f	0.988113	0.0118866	0.1	3	50	0.988113	Yes
Autosomes only	9N0	LID_104848	DG	f	f	0.992019	0.00798078	0.1	3	50	0.992019	Yes
Autosomes only	9C6	LID_104854	DG	m	m	0.211127	0.788873	0.1	3	50	0.788873	Yes
Autosomes only	2C7	LID_104857	DG	f	f	0.993454	0.0065464	0.1	3	50	0.993454	Yes
Autosomes only	20S	LID_104926	DG	f	f	0.978079	0.0219211	0.1	3	50	0.978079	Yes
Autosomes only	9I5	LID_104937	DG	f	f	0.955767	0.0442327	0.1	3	50	0.955767	Yes
Autosomes only	80S	LID_104969	DG	f	f	0.821884	0.178116	0.1	3	50	0.821884	Yes
Autosomes only	6I4	LID_105003	DG	m	m	0.0311018	0.968898	0.1	3	50	0.968898	Yes
Autosomes only	5H7	LID_105026	DG	m	m	0.0254999	0.9745	0.1	3	50	0.9745	Yes
Autosomes only	6H6	LID_105027	DG	f	f	0.892596	0.107404	0.1	3	50	0.892596	Yes
Autosomes only	3L6	LID_105077	DG	m	m	0.0284906	0.971509	0.1	3	50	0.971509	Yes
Autosomes only	8K7	LID_105080	DG	f	f	0.908665	0.0913349	0.1	3	50	0.908665	Yes
Autosomes only	4C6	LID_105147	DG	m	m	0.365691	0.634309	0.1	3	50	0.634309	Yes
Autosomes only	22H	LID_105151	DG	m	f	0.0373991	0.962601	0.1	3	50	0.0373991	No
Autosomes only	7L7	LID_100680	CN	f	f	0.98905	0.0109505	0.1	1	50	0.98905	Yes
Autosomes only	3L5	LID_100681	CN	m	m	0.00814803	0.991852	0.1	1	50	0.991852	Yes
Autosomes only	8L6	LID_100682	CN	m	m	0.0151088	0.984891	0.1	1	50	0.984891	Yes
Autosomes only	1B7	LID_100683	CN	m	m	0.0137281	0.986272	0.1	1	50	0.986272	Yes
Autosomes only	4N7	LID_100684	CN	m	m	0.00375498	0.996245	0.1	1	50	0.996245	Yes
Autosomes only	2E9	LID_100685	CN	f	f	0.991152	0.00884784	0.1	1	50	0.991152	Yes
Autosomes only	9N0	LID_100686	CN	f	f	0.994789	0.00521136	0.1	1	50	0.994789	Yes
Autosomes only	5N1	LID_100687	CN	f	f	0.994878	0.00512162	0.1	1	50	0.994878	Yes
Autosomes only	60T	LID_100688	CN	m	m	0.00848793	0.991512	0.1	1	50	0.991512	Yes
Autosomes only	4N8	LID_100689	CN	m	m	0.00563571	0.994364	0.1	1	50	0.994364	Yes
Autosomes only	4J3	LID_100690	CN	f	f	0.989479	0.0105213	0.1	1	50	0.989479	Yes
Autosomes only	94S	LID_100691	CN	f	f	0.993989	0.00601099	0.1	1	50	0.993989	Yes
Autosomes only	4J0	LID_100730	CN	m	m	0.0187832	0.981217	0.1	1	50	0.981217	Yes
Autosomes only	5B6	LID_100733	CN	f	f	0.96069	0.03931	0.1	1	50	0.96069	Yes
Autosomes only	7L0	LID_100739	CN	f	f	0.959614	0.0403859	0.1	1	50	0.959614	Yes
Autosomes only	3A9	LID_100742	CN	f	f	0.871779	0.128221	0.1	1	50	0.871779	Yes
Autosomes only	9C6	LID_100745	CN	m	m	0.0114245	0.988576	0.1	1	50	0.988576	Yes
Autosomes only	3A6	LID_100810	CN	m	m	0.0409147	0.959085	0.1	1	50	0.959085	Yes
Autosomes only	49Z	LID_100815	CN	m	m	0.0329503	0.96705	0.1	1	50	0.96705	Yes
Autosomes only	65Z	LID_100817	CN	f	f	0.95097	0.0490295	0.1	1	50	0.95097	Yes
Autosomes only	4C6	LID_104816	CN	m	m	0.0113694	0.988631	0.1	1	50	0.988631	Yes
Autosomes only	5H7	LID_104838	CN	m	m	0.0196779	0.980322	0.1	1	50	0.980322	Yes
Autosomes only	0K1	LID_104862	CN	m	m	0.01278	0.98722	0.1	1	50	0.98722	Yes
Autosomes only	8K7	LID_104872	CN	f	f	0.98085	0.0191497	0.1	1	50	0.98085	Yes
Autosomes only	2C7	LID_104904	CN	f	f	0.900708	0.0992921	0.1	1	50	0.900708	Yes
Autosomes only	94O	LID_104968	CN	f	m	0.779206	0.220794	0.1	1	50	0.220794	No
Autosomes only	20S	LID_105005	CN	f	f	0.988225	0.0117748	0.1	1	50	0.988225	Yes
Autosomes only	6I4	LID_105011	CN	m	m	0.0902044	0.909796	0.1	1	50	0.909796	Yes
Autosomes only	6H6	LID_105016	CN	f	f	0.991938	0.0080623	0.1	1	50	0.991938	Yes
Autosomes only	9I5	LID_105017	CN	f	f	0.992307	0.00769293	0.1	1	50	0.992307	Yes
Autosomes only	22H	LID_105031	CN	f	f	0.987298	0.0127019	0.1	1	50	0.987298	Yes
Autosomes only	3L6	LID_105052	CN	m	m	0.143841	0.856159	0.1	1	50	0.856159	Yes
Autosomes only	80S	LID_105074	CN	f	f	0.99412	0.00587963	0.1	1	50	0.99412	Yes
Autosomes only	48V	LID_105113	CN	f	f	0.994146	0.00585355	0.1	1	50	0.994146	Yes
Autosomes only	9I7	LID_105146	CN	f	f	0.987025	0.0129752	0.1	1	50	0.987025	Yes
Autosomes only	36O	LID_105150	CN	f	f	0.995261	0.00473863	0.1	1	50	0.995261	Yes
Autosomes only	65Z	LID_104824	Pu	f	f	0.997266	0.00273394	0.1	1	50	0.997266	Yes
Autosomes only	36O	LID_104828	Pu	f	f	0.997152	0.00284823	0.1	1	50	0.997152	Yes
Autosomes only	4N8	LID_104832	Pu	m	m	0.0294156	0.970584	0.1	1	50	0.970584	Yes
Autosomes only	7L0	LID_104844	Pu	f	f	0.996147	0.00385343	0.1	1	50	0.996147	Yes
Autosomes only	80S	LID_104869	Pu	f	f	0.997274	0.00272647	0.1	1	50	0.997274	Yes
Autosomes only	3A9	LID_104873	Pu	f	f	0.997118	0.00288191	0.1	1	50	0.997118	Yes
Autosomes only	7L7	LID_104883	Pu	f	f	0.99717	0.00283008	0.1	1	50	0.99717	Yes
Autosomes only	4J3	LID_104902	Pu	f	f	0.996648	0.00335153	0.1	1	50	0.996648	Yes
Autosomes only	9I7	LID_104912	Pu	f	f	0.994991	0.00500861	0.1	1	50	0.994991	Yes
Autosomes only	22H	LID_104916	Pu	f	f	0.995695	0.00430462	0.1	1	50	0.995695	Yes
Autosomes only	2C7	LID_104930	Pu	f	f	0.996679	0.0033207	0.1	1	50	0.996679	Yes
Autosomes only	3A6	LID_104933	Pu	m	m	0.00389583	0.996104	0.1	1	50	0.996104	Yes
Autosomes only	8K7	LID_104936	Pu	f	f	0.995508	0.00449201	0.1	1	50	0.995508	Yes
Autosomes only	1B7	LID_104938	Pu	m	m	0.00604433	0.993956	0.1	1	50	0.993956	Yes
Autosomes only	6I4	LID_104942	Pu	m	m	0.00389723	0.996103	0.1	1	50	0.996103	Yes
Autosomes only	3L6	LID_104943	Pu	m	m	0.0055323	0.994468	0.1	1	50	0.994468	Yes
Autosomes only	5H7	LID_104944	Pu	m	m	0.00376115	0.996239	0.1	1	50	0.996239	Yes
Autosomes only	20S	LID_104953	Pu	f	f	0.997152	0.00284813	0.1	1	50	0.997152	Yes
Autosomes only	8L6	LID_104962	Pu	m	m	0.00427182	0.995728	0.1	1	50	0.995728	Yes
Autosomes only	3L5	LID_105000	Pu	m	m	0.00733679	0.992663	0.1	1	50	0.992663	Yes
Autosomes only	5B6	LID_105013	Pu	f	f	0.777907	0.222093	0.1	1	50	0.777907	Yes
Autosomes only	60T	LID_105015	Pu	m	m	0.00435395	0.995646	0.1	1	50	0.995646	Yes
Autosomes only	94O	LID_105020	Pu	m	m	0.00590747	0.994093	0.1	1	50	0.994093	Yes
Autosomes only	9N0	LID_105023	Pu	f	f	0.978801	0.0211988	0.1	1	50	0.978801	Yes
Autosomes only	4N7	LID_105029	Pu	m	m	0.00461104	0.995389	0.1	1	50	0.995389	Yes
Autosomes only	94S	LID_105038	Pu	f	f	0.976426	0.0235741	0.1	1	50	0.976426	Yes
Autosomes only	4C6	LID_105061	Pu	m	m	0.00388037	0.99612	0.1	1	50	0.99612	Yes
Autosomes only	49Z	LID_105082	Pu	m	m	0.00415953	0.99584	0.1	1	50	0.99584	Yes
Autosomes only	9I5	LID_105100	Pu	f	f	0.996363	0.00363665	0.1	1	50	0.996363	Yes
Autosomes only	48V	LID_105107	Pu	f	f	0.996499	0.00350149	0.1	1	50	0.996499	Yes
Autosomes only	4J0	LID_105109	Pu	m	m	0.13289	0.86711	0.1	1	50	0.86711	Yes
Autosomes only	2E9	LID_105115	Pu	f	f	0.996653	0.00334697	0.1	1	50	0.996653	Yes
Autosomes only	6H6	LID_105116	Pu	f	f	0.99723	0.00277002	0.1	1	50	0.99723	Yes
Autosomes only	0K1	LID_105120	Pu	m	m	0.027309	0.972691	0.1	1	50	0.972691	Yes
Autosomes only	5N1	LID_105153	Pu	f	f	0.99709	0.00290995	0.1	1	50	0.99709	Yes
Autosomes only	49Z	LID_104820	LGN	m	m	0.00419968	0.9958	0.1	1	50	0.9958	Yes
Autosomes only	4J3	LID_104840	LGN	f	f	0.993291	0.0067094	0.1	1	50	0.993291	Yes
Autosomes only	20S	LID_104843	LGN	f	f	0.996183	0.00381662	0.1	1	50	0.996183	Yes
Autosomes only	4N7	LID_104850	LGN	m	m	0.00645493	0.993545	0.1	1	50	0.993545	Yes
Autosomes only	4J0	LID_104868	LGN	m	m	0.00389291	0.996107	0.1	1	50	0.996107	Yes
Autosomes only	6H6	LID_104875	LGN	f	f	0.994987	0.00501345	0.1	1	50	0.994987	Yes
Autosomes only	9C6	LID_104876	LGN	m	m	0.00786872	0.992131	0.1	1	50	0.992131	Yes
Autosomes only	94O	LID_104877	LGN	m	m	0.00769717	0.992303	0.1	1	50	0.992303	Yes
Autosomes only	2C7	LID_104893	LGN	f	f	0.993302	0.00669828	0.1	1	50	0.993302	Yes
Autosomes only	8L6	LID_104910	LGN	m	m	0.0153532	0.984647	0.1	1	50	0.984647	Yes
Autosomes only	3L6	LID_104923	LGN	m	m	0.00564431	0.994356	0.1	1	50	0.994356	Yes
Autosomes only	22H	LID_104934	LGN	f	f	0.992057	0.00794321	0.1	1	50	0.992057	Yes
Autosomes only	6I4	LID_104940	LGN	m	m	0.0158315	0.984169	0.1	1	50	0.984169	Yes
Autosomes only	3A6	LID_104946	LGN	m	m	0.0134717	0.986528	0.1	1	50	0.986528	Yes
Autosomes only	9N0	LID_104954	LGN	f	f	0.99334	0.00666014	0.1	1	50	0.99334	Yes
Autosomes only	2E9	LID_104955	LGN	f	f	0.989361	0.0106386	0.1	1	50	0.989361	Yes
Autosomes only	9I7	LID_104985	LGN	f	f	0.990027	0.00997303	0.1	1	50	0.990027	Yes
Autosomes only	5N1	LID_104987	LGN	f	f	0.993242	0.00675819	0.1	1	50	0.993242	Yes
Autosomes only	5H7	LID_104999	LGN	m	m	0.034354	0.965646	0.1	1	50	0.965646	Yes
Autosomes only	4C6	LID_105008	LGN	m	m	0.0996526	0.900347	0.1	1	50	0.900347	Yes
Autosomes only	3A9	LID_105036	LGN	f	f	0.958086	0.0419135	0.1	1	50	0.958086	Yes
Autosomes only	1B7	LID_105043	LGN	m	m	0.0863108	0.913689	0.1	1	50	0.913689	Yes
Autosomes only	94S	LID_105063	LGN	f	f	0.968509	0.0314909	0.1	1	50	0.968509	Yes
Autosomes only	5B6	LID_105075	LGN	f	f	0.976237	0.0237631	0.1	1	50	0.976237	Yes
Autosomes only	60T	LID_105095	LGN	m	m	0.00607271	0.993927	0.1	1	50	0.993927	Yes
Autosomes only	0K1	LID_105121	LGN	m	m	0.00462988	0.99537	0.1	1	50	0.99537	Yes
Autosomes only	7L0	LID_105129	LGN	f	f	0.993162	0.00683766	0.1	1	50	0.993162	Yes
Autosomes only	4N8	LID_105130	LGN	m	m	0.00367768	0.996322	0.1	1	50	0.996322	Yes
Autosomes only	65Z	LID_105132	LGN	f	f	0.991382	0.00861778	0.1	1	50	0.991382	Yes
Autosomes only	7L7	LID_105134	LGN	f	f	0.996898	0.00310248	0.1	1	50	0.996898	Yes
Autosomes only	1B7	LID_104818	VMH	m	m	0.00451667	0.995483	0.1	1	50	0.995483	Yes
Autosomes only	80S	LID_104833	VMH	f	f	0.993915	0.00608468	0.1	1	50	0.993915	Yes
Autosomes only	6I4	LID_104839	VMH	m	m	0.00680239	0.993198	0.1	1	50	0.993198	Yes
Autosomes only	0K1	LID_104847	VMH	m	m	0.00562794	0.994372	0.1	1	50	0.994372	Yes
Autosomes only	9N0	LID_104852	VMH	f	f	0.996876	0.00312392	0.1	1	50	0.996876	Yes
Autosomes only	9C6	LID_104861	VMH	m	m	0.00558262	0.994417	0.1	1	50	0.994417	Yes
Autosomes only	2C7	LID_104891	VMH	f	f	0.997017	0.00298345	0.1	1	50	0.997017	Yes
Autosomes only	3L6	LID_104905	VMH	m	m	0.0096598	0.99034	0.1	1	50	0.99034	Yes
Autosomes only	3A9	LID_104907	VMH	f	f	0.99638	0.00362016	0.1	1	50	0.99638	Yes
Autosomes only	7L0	LID_104917	VMH	f	f	0.997026	0.00297387	0.1	1	50	0.997026	Yes
Autosomes only	6H6	LID_104929	VMH	f	f	0.996332	0.00366839	0.1	1	50	0.996332	Yes
Autosomes only	9I5	LID_104941	VMH	f	f	0.997146	0.00285415	0.1	1	50	0.997146	Yes
Autosomes only	5N1	LID_104957	VMH	f	f	0.997037	0.0029628	0.1	1	50	0.997037	Yes
Autosomes only	5B6	LID_104963	VMH	f	f	0.995255	0.00474513	0.1	1	50	0.995255	Yes
Autosomes only	94S	LID_104964	VMH	f	f	0.997088	0.00291205	0.1	1	50	0.997088	Yes
Autosomes only	3A6	LID_104967	VMH	m	m	0.00850772	0.991492	0.1	1	50	0.991492	Yes
Autosomes only	9I7	LID_104975	VMH	f	f	0.994883	0.0051168	0.1	1	50	0.994883	Yes
Autosomes only	4J0	LID_104991	VMH	m	m	0.0133226	0.986677	0.1	1	50	0.986677	Yes
Autosomes only	8K7	LID_105004	VMH	f	f	0.996345	0.00365483	0.1	1	50	0.996345	Yes
Autosomes only	8L6	LID_105007	VMH	m	m	0.00587366	0.994126	0.1	1	50	0.994126	Yes
Autosomes only	4N7	LID_105022	VMH	m	m	0.00476313	0.995237	0.1	1	50	0.995237	Yes
Autosomes only	36O	LID_105025	VMH	f	f	0.996253	0.00374716	0.1	1	50	0.996253	Yes
Autosomes only	4C6	LID_105035	VMH	m	m	0.00450022	0.9955	0.1	1	50	0.9955	Yes
Autosomes only	22H	LID_105046	VMH	f	f	0.995937	0.0040631	0.1	1	50	0.995937	Yes
Autosomes only	94O	LID_105053	VMH	m	m	0.00452598	0.995474	0.1	1	50	0.995474	Yes
Autosomes only	3L5	LID_105058	VMH	m	m	0.00703828	0.992962	0.1	1	50	0.992962	Yes
Autosomes only	48V	LID_105059	VMH	f	f	0.99549	0.00450983	0.1	1	50	0.99549	Yes
Autosomes only	7L7	LID_105060	VMH	f	f	0.996348	0.00365232	0.1	1	50	0.996348	Yes
Autosomes only	2E9	LID_105062	VMH	f	f	0.997094	0.00290585	0.1	1	50	0.997094	Yes
Autosomes only	4J3	LID_105065	VMH	f	f	0.997024	0.00297595	0.1	1	50	0.997024	Yes
Autosomes only	4N8	LID_105067	VMH	m	m	0.00704804	0.992952	0.1	1	50	0.992952	Yes
Autosomes only	49Z	LID_105076	VMH	m	m	0.00460185	0.995398	0.1	1	50	0.995398	Yes
Autosomes only	20S	LID_105097	VMH	f	f	0.993136	0.00686404	0.1	1	50	0.993136	Yes
Autosomes only	60T	LID_105133	VMH	m	m	0.00462836	0.995372	0.1	1	50	0.995372	Yes
Autosomes only	65Z	LID_105139	VMH	f	f	0.994445	0.00555462	0.1	1	50	0.994445	Yes
Autosomes only	5H7	LID_105140	VMH	m	m	0.00690026	0.9931	0.1	1	50	0.9931	Yes
X + autosomes	4C6	LID_104817	dmPFC	m	m	0.00399875	0.996001	0.1	3	50	0.996001	Yes
X + autosomes	4J3	LID_104834	dmPFC	f	f	0.991107	0.00889306	0.1	3	50	0.991107	Yes
X + autosomes	9I5	LID_104841	dmPFC	f	f	0.994037	0.00596278	0.1	3	50	0.994037	Yes
X + autosomes	4N7	LID_104849	dmPFC	m	m	0.00658109	0.993419	0.1	3	50	0.993419	Yes
X + autosomes	22H	LID_104864	dmPFC	f	f	0.991593	0.00840711	0.1	3	50	0.991593	Yes
X + autosomes	48V	LID_104882	dmPFC	f	f	0.994899	0.00510146	0.1	3	50	0.994899	Yes
X + autosomes	6I4	LID_104885	dmPFC	m	m	0.00499693	0.995003	0.1	3	50	0.995003	Yes
X + autosomes	8K7	LID_104911	dmPFC	f	f	0.993507	0.00649279	0.1	3	50	0.993507	Yes
X + autosomes	94S	LID_104922	dmPFC	f	f	0.995214	0.00478564	0.1	3	50	0.995214	Yes
X + autosomes	2E9	LID_104927	dmPFC	f	f	0.996767	0.00323318	0.1	3	50	0.996767	Yes
X + autosomes	36O	LID_104928	dmPFC	f	f	0.994464	0.0055364	0.1	3	50	0.994464	Yes
X + autosomes	5N1	LID_104949	dmPFC	f	f	0.994711	0.00528872	0.1	3	50	0.994711	Yes
X + autosomes	5H7	LID_104950	dmPFC	m	m	0.0382266	0.961773	0.1	3	50	0.961773	Yes
X + autosomes	9I7	LID_104958	dmPFC	f	f	0.995262	0.00473796	0.1	3	50	0.995262	Yes
X + autosomes	20S	LID_104960	dmPFC	f	f	0.995415	0.00458487	0.1	3	50	0.995415	Yes
X + autosomes	7L0	LID_104970	dmPFC	f	f	0.995264	0.00473557	0.1	3	50	0.995264	Yes
X + autosomes	65Z	LID_104974	dmPFC	f	f	0.993407	0.00659271	0.1	3	50	0.993407	Yes
X + autosomes	1B7	LID_104990	dmPFC	m	m	0.493531	0.506469	0.1	3	50	0.506469	Yes
X + autosomes	80S	LID_105009	dmPFC	f	f	0.990055	0.00994519	0.1	3	50	0.990055	Yes
X + autosomes	3L6	LID_105012	dmPFC	m	m	0.00500046	0.995	0.1	3	50	0.995	Yes
X + autosomes	4J0	LID_105042	dmPFC	m	m	0.00482033	0.99518	0.1	3	50	0.99518	Yes
X + autosomes	9C6	LID_105044	dmPFC	m	m	0.00807096	0.991929	0.1	3	50	0.991929	Yes
X + autosomes	6H6	LID_105045	dmPFC	f	f	0.989537	0.0104632	0.1	3	50	0.989537	Yes
X + autosomes	7L7	LID_105048	dmPFC	f	f	0.994678	0.00532151	0.1	3	50	0.994678	Yes
X + autosomes	0K1	LID_105064	dmPFC	m	m	0.00665849	0.993342	0.1	3	50	0.993342	Yes
X + autosomes	5B6	LID_105073	dmPFC	f	f	0.991919	0.00808054	0.1	3	50	0.991919	Yes
X + autosomes	3A6	LID_105083	dmPFC	m	m	0.00519277	0.994807	0.1	3	50	0.994807	Yes
X + autosomes	9N0	LID_105084	dmPFC	f	f	0.991397	0.00860253	0.1	3	50	0.991397	Yes
X + autosomes	49Z	LID_105110	dmPFC	m	m	0.00583159	0.994168	0.1	3	50	0.994168	Yes
X + autosomes	3L5	LID_105119	dmPFC	m	m	0.0031424	0.996858	0.1	3	50	0.996858	Yes
X + autosomes	3A9	LID_105136	dmPFC	f	f	0.995782	0.00421819	0.1	3	50	0.995782	Yes
X + autosomes	2C7	LID_105141	dmPFC	f	f	0.996002	0.00399774	0.1	3	50	0.996002	Yes
X + autosomes	4N8	LID_105144	dmPFC	m	m	0.00459963	0.9954	0.1	3	50	0.9954	Yes
X + autosomes	8L6	LID_105148	dmPFC	m	m	0.00490049	0.9951	0.1	3	50	0.9951	Yes
X + autosomes	60T	LID_105154	dmPFC	m	m	0.00639123	0.993609	0.1	3	50	0.993609	Yes
X + autosomes	94O	LID_105199	dmPFC	f	m	0.986667	0.0133333	0.1	3	50	0.0133333	No
X + autosomes	0K1	LID_104819	dlPFC	m	m	0.00356662	0.996433	0.1	1	50	0.996433	Yes
X + autosomes	49Z	LID_104836	dlPFC	m	m	0.00356796	0.996432	0.1	1	50	0.996432	Yes
X + autosomes	60T	LID_104863	dlPFC	m	m	0.00605439	0.993946	0.1	1	50	0.993946	Yes
X + autosomes	4N8	LID_104881	dlPFC	m	m	0.00430889	0.995691	0.1	1	50	0.995691	Yes
X + autosomes	8L6	LID_104895	dlPFC	m	m	0.00618196	0.993818	0.1	1	50	0.993818	Yes
X + autosomes	4C6	LID_104915	dlPFC	m	m	0.00358958	0.99641	0.1	1	50	0.99641	Yes
X + autosomes	6I4	LID_104947	dlPFC	m	m	0.00451602	0.995484	0.1	1	50	0.995484	Yes
X + autosomes	3A6	LID_104971	dlPFC	m	m	0.00653369	0.993466	0.1	1	50	0.993466	Yes
X + autosomes	9C6	LID_104986	dlPFC	m	m	0.00443668	0.995563	0.1	1	50	0.995563	Yes
X + autosomes	3L6	LID_105014	dlPFC	m	m	0.00445851	0.995541	0.1	1	50	0.995541	Yes
X + autosomes	4N7	LID_105081	dlPFC	m	m	0.00752248	0.992478	0.1	1	50	0.992478	Yes
X + autosomes	3L5	LID_105138	dlPFC	m	m	0.00651817	0.993482	0.1	1	50	0.993482	Yes
X + autosomes	4J0	LID_105143	dlPFC	m	m	0.00343914	0.996561	0.1	1	50	0.996561	Yes
X + autosomes	5H7	LID_105149	dlPFC	m	m	0.00462009	0.99538	0.1	1	50	0.99538	Yes
X + autosomes	1B7	LID_105181	dlPFC	m	m	0.0156875	0.984312	0.1	1	50	0.984312	Yes
X + autosomes	20S	LID_105182	dlPFC	f	f	0.996935	0.00306507	0.1	1	50	0.996935	Yes
X + autosomes	22H	LID_105183	dlPFC	f	f	0.996287	0.0037129	0.1	1	50	0.996287	Yes
X + autosomes	2C7	LID_105184	dlPFC	f	f	0.996934	0.00306634	0.1	1	50	0.996934	Yes
X + autosomes	2E9	LID_105185	dlPFC	f	f	0.994189	0.00581107	0.1	1	50	0.994189	Yes
X + autosomes	36O	LID_105186	dlPFC	f	f	0.997042	0.00295766	0.1	1	50	0.997042	Yes
X + autosomes	3A9	LID_105187	dlPFC	f	f	0.993069	0.00693051	0.1	1	50	0.993069	Yes
X + autosomes	48V	LID_105188	dlPFC	f	f	0.99697	0.00303019	0.1	1	50	0.99697	Yes
X + autosomes	4J3	LID_105189	dlPFC	f	f	0.996932	0.00306838	0.1	1	50	0.996932	Yes
X + autosomes	5B6	LID_105190	dlPFC	f	f	0.995511	0.00448939	0.1	1	50	0.995511	Yes
X + autosomes	5N1	LID_105191	dlPFC	f	f	0.996949	0.00305062	0.1	1	50	0.996949	Yes
X + autosomes	65Z	LID_105192	dlPFC	f	f	0.997018	0.00298203	0.1	1	50	0.997018	Yes
X + autosomes	6H6	LID_105193	dlPFC	f	f	0.996041	0.0039585	0.1	1	50	0.996041	Yes
X + autosomes	7L0	LID_105194	dlPFC	f	f	0.995455	0.00454531	0.1	1	50	0.995455	Yes
X + autosomes	7L7	LID_105195	dlPFC	f	f	0.99699	0.00301007	0.1	1	50	0.99699	Yes
X + autosomes	80S	LID_105196	dlPFC	f	f	0.99442	0.00557987	0.1	1	50	0.99442	Yes
X + autosomes	8K7	LID_105197	dlPFC	f	f	0.993661	0.00633853	0.1	1	50	0.993661	Yes
X + autosomes	94O	LID_105198	dlPFC	m	m	0.0644309	0.935569	0.1	1	50	0.935569	Yes
X + autosomes	9I5	LID_105200	dlPFC	f	f	0.996945	0.00305507	0.1	1	50	0.996945	Yes
X + autosomes	9I7	LID_105201	dlPFC	f	f	0.997024	0.00297559	0.1	1	50	0.997024	Yes
X + autosomes	9N0	LID_105202	dlPFC	f	f	0.996391	0.00360944	0.1	1	50	0.996391	Yes
X + autosomes	5N1	LID_100706	vmPFC	f	f	0.995675	0.00432478	0.1	3	50	0.995675	Yes
X + autosomes	1B7	LID_100707	vmPFC	m	m	0.00591827	0.994082	0.1	3	50	0.994082	Yes
X + autosomes	2E9	LID_100708	vmPFC	f	f	0.996197	0.00380342	0.1	3	50	0.996197	Yes
X + autosomes	7L0	LID_100709	vmPFC	f	f	0.995904	0.00409563	0.1	3	50	0.995904	Yes
X + autosomes	4N8	LID_100710	vmPFC	m	m	0.00137945	0.998621	0.1	3	50	0.998621	Yes
X + autosomes	65Z	LID_100711	vmPFC	f	f	0.994337	0.0056634	0.1	3	50	0.994337	Yes
X + autosomes	9N0	LID_100712	vmPFC	f	f	0.992003	0.00799706	0.1	3	50	0.992003	Yes
X + autosomes	3A9	LID_100713	vmPFC	f	f	0.994722	0.00527839	0.1	3	50	0.994722	Yes
X + autosomes	49Z	LID_100714	vmPFC	m	m	0.00482304	0.995177	0.1	3	50	0.995177	Yes
X + autosomes	5B6	LID_100715	vmPFC	f	f	0.98915	0.01085	0.1	3	50	0.98915	Yes
X + autosomes	8L6	LID_100716	vmPFC	m	m	0.00671907	0.993281	0.1	3	50	0.993281	Yes
X + autosomes	3A6	LID_100717	vmPFC	m	m	0.0145599	0.98544	0.1	3	50	0.98544	Yes
X + autosomes	9C6	LID_100718	vmPFC	m	m	0.00820273	0.991797	0.1	3	50	0.991797	Yes
X + autosomes	4J3	LID_100719	vmPFC	f	f	0.993211	0.00678875	0.1	3	50	0.993211	Yes
X + autosomes	4N7	LID_100721	vmPFC	m	m	0.00481374	0.995186	0.1	3	50	0.995186	Yes
X + autosomes	4J0	LID_100722	vmPFC	m	m	0.00398193	0.996018	0.1	3	50	0.996018	Yes
X + autosomes	3L5	LID_100724	vmPFC	m	m	0.00243025	0.99757	0.1	3	50	0.99757	Yes
X + autosomes	94S	LID_100725	vmPFC	f	f	0.993672	0.00632837	0.1	3	50	0.993672	Yes
X + autosomes	7L7	LID_100727	vmPFC	f	f	0.996219	0.00378133	0.1	3	50	0.996219	Yes
X + autosomes	60T	LID_100728	vmPFC	m	m	0.0133318	0.986668	0.1	3	50	0.986668	Yes
X + autosomes	8K7	LID_104823	vmPFC	f	f	0.995823	0.00417698	0.1	3	50	0.995823	Yes
X + autosomes	36O	LID_104826	vmPFC	f	f	0.989999	0.0100006	0.1	3	50	0.989999	Yes
X + autosomes	9I5	LID_104853	vmPFC	f	f	0.996763	0.00323701	0.1	3	50	0.996763	Yes
X + autosomes	9I7	LID_104858	vmPFC	f	f	0.996167	0.00383267	0.1	3	50	0.996167	Yes
X + autosomes	6I4	LID_104866	vmPFC	m	m	0.0206849	0.979315	0.1	3	50	0.979315	Yes
X + autosomes	2C7	LID_104867	vmPFC	f	f	0.994777	0.00522251	0.1	3	50	0.994777	Yes
X + autosomes	22H	LID_104878	vmPFC	f	f	0.996162	0.00383824	0.1	3	50	0.996162	Yes
X + autosomes	3L6	LID_104889	vmPFC	m	m	0.0479473	0.952053	0.1	3	50	0.952053	Yes
X + autosomes	20S	LID_104890	vmPFC	f	f	0.983379	0.0166211	0.1	3	50	0.983379	Yes
X + autosomes	0K1	LID_104981	vmPFC	m	m	0.0286478	0.971352	0.1	3	50	0.971352	Yes
X + autosomes	48V	LID_104998	vmPFC	f	f	0.958571	0.041429	0.1	3	50	0.958571	Yes
X + autosomes	80S	LID_105039	vmPFC	f	f	0.983794	0.0162056	0.1	3	50	0.983794	Yes
X + autosomes	5H7	LID_105068	vmPFC	m	m	0.0413554	0.958645	0.1	3	50	0.958645	Yes
X + autosomes	94O	LID_105079	vmPFC	m	m	0.0346224	0.965378	0.1	3	50	0.965378	Yes
X + autosomes	4C6	LID_105103	vmPFC	f	m	0.993772	0.00622809	0.1	3	50	0.00622809	No
X + autosomes	6H6	LID_105125	vmPFC	f	f	0.602653	0.397347	0.1	3	50	0.602653	Yes
X + autosomes	49Z	LID_104825	vlPFC	m	m	0.000342395	0.999658	0.1	9	100	0.999658	Yes
X + autosomes	4C6	LID_104829	vlPFC	m	m	6.91309e-05	0.999931	0.1	9	100	0.999931	Yes
X + autosomes	1B7	LID_104830	vlPFC	m	m	8.81586e-05	0.999912	0.1	9	100	0.999912	Yes
X + autosomes	7L0	LID_104845	vlPFC	f	f	0.99952	0.000479963	0.1	9	100	0.99952	Yes
X + autosomes	65Z	LID_104860	vlPFC	f	f	0.999122	0.000877748	0.1	9	100	0.999122	Yes
X + autosomes	4N8	LID_104870	vlPFC	m	m	0.00018143	0.999819	0.1	9	100	0.999819	Yes
X + autosomes	3L6	LID_104874	vlPFC	m	m	0.000125951	0.999874	0.1	9	100	0.999874	Yes
X + autosomes	8L6	LID_104879	vlPFC	m	m	0.000174854	0.999825	0.1	9	100	0.999825	Yes
X + autosomes	6H6	LID_104886	vlPFC	f	f	0.999905	9.45053e-05	0.1	9	100	0.999905	Yes
X + autosomes	94S	LID_104887	vlPFC	f	f	0.999891	0.00010941	0.1	9	100	0.999891	Yes
X + autosomes	3L5	LID_104892	vlPFC	m	m	0.000167206	0.999833	0.1	9	100	0.999833	Yes
X + autosomes	7L7	LID_104913	vlPFC	f	f	0.99996	4.01273e-05	0.1	9	100	0.99996	Yes
X + autosomes	9I5	LID_104919	vlPFC	f	f	0.999844	0.00015643	0.1	9	100	0.999844	Yes
X + autosomes	5N1	LID_104935	vlPFC	f	f	0.999914	8.60119e-05	0.1	9	100	0.999914	Yes
X + autosomes	9C6	LID_104959	vlPFC	f	m	0.993012	0.00698813	0.1	9	100	0.00698813	No
X + autosomes	3A9	LID_104961	vlPFC	f	f	0.999933	6.74656e-05	0.1	9	100	0.999933	Yes
X + autosomes	9N0	LID_104965	vlPFC	f	f	0.99993	7.04214e-05	0.1	9	100	0.99993	Yes
X + autosomes	2C7	LID_104972	vlPFC	f	f	0.999918	8.23676e-05	0.1	9	100	0.999918	Yes
X + autosomes	4J3	LID_104977	vlPFC	f	f	0.999676	0.000324059	0.1	9	100	0.999676	Yes
X + autosomes	22H	LID_105019	vlPFC	f	f	0.995274	0.00472551	0.1	9	100	0.995274	Yes
X + autosomes	5H7	LID_105033	vlPFC	m	m	0.00034533	0.999655	0.1	9	100	0.999655	Yes
X + autosomes	5B6	LID_105040	vlPFC	f	f	0.923337	0.0766634	0.1	9	100	0.923337	Yes
X + autosomes	0K1	LID_105051	vlPFC	m	m	0.000160838	0.999839	0.1	9	100	0.999839	Yes
X + autosomes	4N7	LID_105069	vlPFC	m	m	0.000402121	0.999598	0.1	9	100	0.999598	Yes
X + autosomes	94O	LID_105072	vlPFC	m	m	0.000519545	0.99948	0.1	9	100	0.99948	Yes
X + autosomes	3A6	LID_105086	vlPFC	m	m	0.00196706	0.998033	0.1	9	100	0.998033	Yes
X + autosomes	6I4	LID_105101	vlPFC	m	m	0.000376095	0.999624	0.1	9	100	0.999624	Yes
X + autosomes	20S	LID_105104	vlPFC	f	f	0.999699	0.000301404	0.1	9	100	0.999699	Yes
X + autosomes	4J0	LID_105105	vlPFC	m	m	7.75171e-05	0.999922	0.1	9	100	0.999922	Yes
X + autosomes	2E9	LID_105108	vlPFC	f	f	0.999888	0.000111825	0.1	9	100	0.999888	Yes
X + autosomes	80S	LID_105111	vlPFC	f	f	0.998937	0.00106294	0.1	9	100	0.998937	Yes
X + autosomes	36O	LID_105123	vlPFC	f	f	0.999904	9.61375e-05	0.1	9	100	0.999904	Yes
X + autosomes	8K7	LID_105124	vlPFC	f	f	0.99977	0.000230296	0.1	9	100	0.99977	Yes
X + autosomes	48V	LID_105126	vlPFC	f	f	0.999963	3.69793e-05	0.1	9	100	0.999963	Yes
X + autosomes	9I7	LID_105131	vlPFC	f	f	0.999943	5.65741e-05	0.1	9	100	0.999943	Yes
X + autosomes	94S	LID_100756	ACCg	f	f	0.994799	0.00520095	0.1	1	50	0.994799	Yes
X + autosomes	4N8	LID_100759	ACCg	m	m	0.0211614	0.978839	0.1	1	50	0.978839	Yes
X + autosomes	2E9	LID_100762	ACCg	f	f	0.995916	0.00408365	0.1	1	50	0.995916	Yes
X + autosomes	7L7	LID_100765	ACCg	f	f	0.99204	0.00796004	0.1	1	50	0.99204	Yes
X + autosomes	4J3	LID_100768	ACCg	f	f	0.996172	0.00382839	0.1	1	50	0.996172	Yes
X + autosomes	3A9	LID_100770	ACCg	f	f	0.996074	0.00392558	0.1	1	50	0.996074	Yes
X + autosomes	9C6	LID_100771	ACCg	m	m	0.0064048	0.993595	0.1	1	50	0.993595	Yes
X + autosomes	4J0	LID_100773	ACCg	m	m	0.0072246	0.992775	0.1	1	50	0.992775	Yes
X + autosomes	7L0	LID_100774	ACCg	f	f	0.911988	0.0880119	0.1	1	50	0.911988	Yes
X + autosomes	60T	LID_100776	ACCg	m	m	0.0117922	0.988208	0.1	1	50	0.988208	Yes
X + autosomes	8L6	LID_100777	ACCg	m	m	0.00442562	0.995574	0.1	1	50	0.995574	Yes
X + autosomes	3L5	LID_100780	ACCg	m	m	0.0329108	0.967089	0.1	1	50	0.967089	Yes
X + autosomes	5N1	LID_100783	ACCg	f	f	0.974341	0.0256587	0.1	1	50	0.974341	Yes
X + autosomes	49Z	LID_100797	ACCg	m	m	0.0111382	0.988862	0.1	1	50	0.988862	Yes
X + autosomes	9N0	LID_100798	ACCg	f	f	0.928224	0.0717764	0.1	1	50	0.928224	Yes
X + autosomes	4N7	LID_100800	ACCg	m	m	0.0435647	0.956435	0.1	1	50	0.956435	Yes
X + autosomes	5B6	LID_100801	ACCg	f	f	0.983791	0.0162093	0.1	1	50	0.983791	Yes
X + autosomes	3A6	LID_100802	ACCg	m	m	0.0137276	0.986272	0.1	1	50	0.986272	Yes
X + autosomes	65Z	LID_100805	ACCg	f	f	0.689416	0.310584	0.1	1	50	0.689416	Yes
X + autosomes	1B7	LID_100808	ACCg	m	m	0.00327213	0.996728	0.1	1	50	0.996728	Yes
X + autosomes	4C6	LID_104821	ACCg	m	m	0.0349468	0.965053	0.1	1	50	0.965053	Yes
X + autosomes	0K1	LID_104896	ACCg	m	m	0.042909	0.957091	0.1	1	50	0.957091	Yes
X + autosomes	22H	LID_104897	ACCg	f	f	0.806912	0.193088	0.1	1	50	0.806912	Yes
X + autosomes	36O	LID_104898	ACCg	f	f	0.991939	0.00806081	0.1	1	50	0.991939	Yes
X + autosomes	5H7	LID_104899	ACCg	m	m	0.028695	0.971305	0.1	1	50	0.971305	Yes
X + autosomes	3L6	LID_104993	ACCg	m	m	0.0144722	0.985528	0.1	1	50	0.985528	Yes
X + autosomes	2C7	LID_104994	ACCg	f	f	0.679547	0.320453	0.1	1	50	0.679547	Yes
X + autosomes	48V	LID_104995	ACCg	f	f	0.53951	0.46049	0.1	1	50	0.53951	Yes
X + autosomes	80S	LID_105088	ACCg	f	f	0.995504	0.00449634	0.1	1	50	0.995504	Yes
X + autosomes	20S	LID_105089	ACCg	f	f	0.991313	0.00868703	0.1	1	50	0.991313	Yes
X + autosomes	8K7	LID_105090	ACCg	f	f	0.980161	0.0198392	0.1	1	50	0.980161	Yes
X + autosomes	9I7	LID_105091	ACCg	f	f	0.993063	0.00693689	0.1	1	50	0.993063	Yes
X + autosomes	94O	LID_105155	ACCg	m	m	0.418113	0.581887	0.1	1	50	0.581887	Yes
X + autosomes	6I4	LID_105156	ACCg	m	m	0.307575	0.692425	0.1	1	50	0.692425	Yes
X + autosomes	6H6	LID_105157	ACCg	f	f	0.859145	0.140855	0.1	1	50	0.859145	Yes
X + autosomes	6H6	LID_104837	M1	f	f	0.995055	0.00494504	0.1	1	50	0.995055	Yes
X + autosomes	4N7	LID_104855	M1	m	m	0.00392373	0.996076	0.1	1	50	0.996076	Yes
X + autosomes	94S	LID_104856	M1	f	f	0.997016	0.00298387	0.1	1	50	0.997016	Yes
X + autosomes	49Z	LID_104865	M1	m	m	0.00439135	0.995609	0.1	1	50	0.995609	Yes
X + autosomes	20S	LID_104871	M1	f	f	0.996333	0.00366654	0.1	1	50	0.996333	Yes
X + autosomes	65Z	LID_104880	M1	f	f	0.99548	0.00452001	0.1	1	50	0.99548	Yes
X + autosomes	60T	LID_104888	M1	m	m	0.00363515	0.996365	0.1	1	50	0.996365	Yes
X + autosomes	4N8	LID_104903	M1	m	m	0.0103268	0.989673	0.1	1	50	0.989673	Yes
X + autosomes	2E9	LID_104906	M1	f	f	0.997024	0.00297588	0.1	1	50	0.997024	Yes
X + autosomes	9I7	LID_104918	M1	f	f	0.997018	0.00298219	0.1	1	50	0.997018	Yes
X + autosomes	22H	LID_104924	M1	f	f	0.997016	0.00298439	0.1	1	50	0.997016	Yes
X + autosomes	2C7	LID_104925	M1	f	f	0.997051	0.00294942	0.1	1	50	0.997051	Yes
X + autosomes	4J3	LID_104931	M1	f	f	0.996337	0.00366287	0.1	1	50	0.996337	Yes
X + autosomes	4C6	LID_104945	M1	m	m	0.00867337	0.991327	0.1	1	50	0.991327	Yes
X + autosomes	0K1	LID_104951	M1	m	m	0.0131033	0.986897	0.1	1	50	0.986897	Yes
X + autosomes	5H7	LID_104976	M1	m	m	0.0152149	0.984785	0.1	1	50	0.984785	Yes
X + autosomes	8K7	LID_104978	M1	f	f	0.996777	0.00322299	0.1	1	50	0.996777	Yes
X + autosomes	5N1	LID_104979	M1	f	f	0.997083	0.00291664	0.1	1	50	0.997083	Yes
X + autosomes	9I5	LID_104988	M1	f	f	0.997017	0.00298319	0.1	1	50	0.997017	Yes
X + autosomes	7L7	LID_105010	M1	f	f	0.996359	0.00364143	0.1	1	50	0.996359	Yes
X + autosomes	3A9	LID_105021	M1	f	f	0.996209	0.00379099	0.1	1	50	0.996209	Yes
X + autosomes	7L0	LID_105024	M1	f	f	0.997025	0.00297464	0.1	1	50	0.997025	Yes
X + autosomes	9C6	LID_105028	M1	m	m	0.0853822	0.914618	0.1	1	50	0.914618	Yes
X + autosomes	9N0	LID_105032	M1	f	f	0.996351	0.0036489	0.1	1	50	0.996351	Yes
X + autosomes	6I4	LID_105047	M1	m	m	0.0422499	0.95775	0.1	1	50	0.95775	Yes
X + autosomes	80S	LID_105050	M1	f	f	0.996322	0.00367812	0.1	1	50	0.996322	Yes
X + autosomes	3A6	LID_105071	M1	m	m	0.0364928	0.963507	0.1	1	50	0.963507	Yes
X + autosomes	1B7	LID_105094	M1	m	m	0.00375494	0.996245	0.1	1	50	0.996245	Yes
X + autosomes	3L5	LID_105102	M1	m	m	0.00362447	0.996376	0.1	1	50	0.996376	Yes
X + autosomes	8L6	LID_105117	M1	m	m	0.00495054	0.995049	0.1	1	50	0.995049	Yes
X + autosomes	36O	LID_105122	M1	f	f	0.996909	0.00309091	0.1	1	50	0.996909	Yes
X + autosomes	3L6	LID_105127	M1	m	m	0.00392319	0.996077	0.1	1	50	0.996077	Yes
X + autosomes	5B6	LID_105128	M1	f	f	0.99561	0.00439023	0.1	1	50	0.99561	Yes
X + autosomes	4J0	LID_105137	M1	m	m	0.00340112	0.996599	0.1	1	50	0.996599	Yes
X + autosomes	48V	LID_105142	M1	f	f	0.997016	0.00298381	0.1	1	50	0.997016	Yes
X + autosomes	94O	LID_105145	M1	m	m	0.00346801	0.996532	0.1	1	50	0.996532	Yes
X + autosomes	0K1	LID_100658	STS	m	m	0.107648	0.892352	0.1	1	50	0.892352	Yes
X + autosomes	4N7	LID_100659	STS	m	m	0.0416062	0.958394	0.1	1	50	0.958394	Yes
X + autosomes	8L6	LID_100692	STS	m	m	0.01791	0.98209	0.1	1	50	0.98209	Yes
X + autosomes	5B6	LID_100693	STS	f	f	0.990552	0.00944796	0.1	1	50	0.990552	Yes
X + autosomes	60T	LID_100694	STS	m	m	0.00891928	0.991081	0.1	1	50	0.991081	Yes
X + autosomes	5N1	LID_100696	STS	f	f	0.98804	0.0119603	0.1	1	50	0.98804	Yes
X + autosomes	1B7	LID_100697	STS	m	m	0.00781837	0.992182	0.1	1	50	0.992182	Yes
X + autosomes	7L7	LID_100698	STS	f	f	0.995776	0.00422384	0.1	1	50	0.995776	Yes
X + autosomes	9I7	LID_100699	STS	f	f	0.984339	0.0156606	0.1	1	50	0.984339	Yes
X + autosomes	94S	LID_100700	STS	f	f	0.990367	0.00963276	0.1	1	50	0.990367	Yes
X + autosomes	3L5	LID_100701	STS	m	m	0.00707935	0.992921	0.1	1	50	0.992921	Yes
X + autosomes	49Z	LID_100702	STS	m	m	0.00555448	0.994446	0.1	1	50	0.994446	Yes
X + autosomes	6I4	LID_100703	STS	m	m	0.0158571	0.984143	0.1	1	50	0.984143	Yes
X + autosomes	65Z	LID_100704	STS	f	f	0.984068	0.0159318	0.1	1	50	0.984068	Yes
X + autosomes	9I5	LID_100729	STS	m	f	0.357431	0.642569	0.1	1	50	0.357431	No
X + autosomes	2C7	LID_100806	STS	f	f	0.96247	0.0375297	0.1	1	50	0.96247	Yes
X + autosomes	4C6	LID_100809	STS	m	m	0.113793	0.886207	0.1	1	50	0.886207	Yes
X + autosomes	36O	LID_100812	STS	f	f	0.986519	0.0134815	0.1	1	50	0.986519	Yes
X + autosomes	94O	LID_100814	STS	m	m	0.0583652	0.941635	0.1	1	50	0.941635	Yes
X + autosomes	2E9	LID_104811	STS	f	f	0.976372	0.0236283	0.1	1	50	0.976372	Yes
X + autosomes	4N8	LID_104812	STS	m	m	0.107619	0.892381	0.1	1	50	0.892381	Yes
X + autosomes	4J0	LID_104827	STS	m	m	0.0877839	0.912216	0.1	1	50	0.912216	Yes
X + autosomes	80S	LID_104846	STS	f	f	0.993753	0.00624746	0.1	1	50	0.993753	Yes
X + autosomes	3A9	LID_104894	STS	f	f	0.986328	0.0136721	0.1	1	50	0.986328	Yes
X + autosomes	4J3	LID_104980	STS	f	f	0.949468	0.0505324	0.1	1	50	0.949468	Yes
X + autosomes	5H7	LID_104983	STS	f	m	0.648359	0.351641	0.1	1	50	0.351641	No
X + autosomes	48V	LID_104984	STS	f	f	0.923022	0.0769782	0.1	1	50	0.923022	Yes
X + autosomes	9N0	LID_105006	STS	f	f	0.987459	0.0125407	0.1	1	50	0.987459	Yes
X + autosomes	20S	LID_105030	STS	f	f	0.989494	0.0105056	0.1	1	50	0.989494	Yes
X + autosomes	6H6	LID_105070	STS	f	f	0.995676	0.00432396	0.1	1	50	0.995676	Yes
X + autosomes	8K7	LID_105098	STS	f	f	0.95736	0.0426397	0.1	1	50	0.95736	Yes
X + autosomes	9C6	LID_105106	STS	m	m	0.0608477	0.939152	0.1	1	50	0.939152	Yes
X + autosomes	3A6	LID_105112	STS	m	m	0.0499482	0.950052	0.1	1	50	0.950052	Yes
X + autosomes	22H	LID_105114	STS	f	f	0.982985	0.0170149	0.1	1	50	0.982985	Yes
X + autosomes	3L6	LID_105135	STS	m	m	0.0629383	0.937062	0.1	1	50	0.937062	Yes
X + autosomes	65Z	LID_100720	V1	f	f	0.972249	0.0277509	0.1	1	50	0.972249	Yes
X + autosomes	94S	LID_100723	V1	f	f	0.952487	0.0475132	0.1	1	50	0.952487	Yes
X + autosomes	60T	LID_100726	V1	f	m	0.869388	0.130612	0.1	1	50	0.130612	No
X + autosomes	5N1	LID_100779	V1	f	f	0.978881	0.0211193	0.1	1	50	0.978881	Yes
X + autosomes	1B7	LID_100782	V1	m	m	0.0148387	0.985161	0.1	1	50	0.985161	Yes
X + autosomes	7L0	LID_100785	V1	f	f	0.995424	0.00457557	0.1	1	50	0.995424	Yes
X + autosomes	4N7	LID_100786	V1	m	m	0.0126599	0.98734	0.1	1	50	0.98734	Yes
X + autosomes	8L6	LID_100788	V1	m	m	0.00926394	0.990736	0.1	1	50	0.990736	Yes
X + autosomes	4J0	LID_100789	V1	m	m	0.00447312	0.995527	0.1	1	50	0.995527	Yes
X + autosomes	9C6	LID_100791	V1	m	m	0.0214073	0.978593	0.1	1	50	0.978593	Yes
X + autosomes	3L5	LID_100792	V1	m	m	0.00901171	0.990988	0.1	1	50	0.990988	Yes
X + autosomes	2E9	LID_100793	V1	f	f	0.97392	0.0260795	0.1	1	50	0.97392	Yes
X + autosomes	7L7	LID_100794	V1	f	f	0.991579	0.00842114	0.1	1	50	0.991579	Yes
X + autosomes	49Z	LID_100795	V1	m	m	0.0148973	0.985103	0.1	1	50	0.985103	Yes
X + autosomes	5B6	LID_100796	V1	f	f	0.995159	0.00484113	0.1	1	50	0.995159	Yes
X + autosomes	4J3	LID_100799	V1	f	f	0.982934	0.0170661	0.1	1	50	0.982934	Yes
X + autosomes	9I5	LID_100804	V1	f	f	0.99384	0.00616025	0.1	1	50	0.99384	Yes
X + autosomes	2C7	LID_100816	V1	f	f	0.983625	0.0163751	0.1	1	50	0.983625	Yes
X + autosomes	4C6	LID_100818	V1	m	m	0.0275438	0.972456	0.1	1	50	0.972456	Yes
X + autosomes	6I4	LID_100820	V1	m	m	0.0913626	0.908637	0.1	1	50	0.908637	Yes
X + autosomes	3A6	LID_104810	V1	m	m	0.0260933	0.973907	0.1	1	50	0.973907	Yes
X + autosomes	4N8	LID_104813	V1	m	m	0.0151293	0.984871	0.1	1	50	0.984871	Yes
X + autosomes	9I7	LID_104814	V1	f	f	0.957662	0.0423375	0.1	1	50	0.957662	Yes
X + autosomes	94O	LID_104815	V1	m	m	0.0199317	0.980068	0.1	1	50	0.980068	Yes
X + autosomes	5H7	LID_104822	V1	m	m	0.0115571	0.988443	0.1	1	50	0.988443	Yes
X + autosomes	8K7	LID_104831	V1	f	f	0.916817	0.0831834	0.1	1	50	0.916817	Yes
X + autosomes	48V	LID_104948	V1	f	f	0.993612	0.0063885	0.1	1	50	0.993612	Yes
X + autosomes	3A9	LID_104956	V1	f	f	0.985455	0.0145447	0.1	1	50	0.985455	Yes
X + autosomes	22H	LID_104966	V1	f	f	0.987126	0.0128736	0.1	1	50	0.987126	Yes
X + autosomes	0K1	LID_105054	V1	f	m	0.580868	0.419132	0.1	1	50	0.419132	No
X + autosomes	80S	LID_105057	V1	m	f	0.0610574	0.938943	0.1	1	50	0.0610574	No
X + autosomes	20S	LID_105099	V1	f	f	0.831333	0.168667	0.1	1	50	0.831333	Yes
X + autosomes	36O	LID_105152	V1	f	f	0.883221	0.116779	0.1	1	50	0.883221	Yes
X + autosomes	6H6	LID_105205	V1	f	f	0.957512	0.0424876	0.1	1	50	0.957512	Yes
X + autosomes	2E9	LID_100660	AMY	f	f	0.996135	0.00386464	0.1	1	50	0.996135	Yes
X + autosomes	60T	LID_100661	AMY	m	m	0.0104004	0.9896	0.1	1	50	0.9896	Yes
X + autosomes	1B7	LID_100662	AMY	m	m	0.00998997	0.99001	0.1	1	50	0.99001	Yes
X + autosomes	7L0	LID_100663	AMY	f	f	0.995299	0.0047015	0.1	1	50	0.995299	Yes
X + autosomes	3A6	LID_100665	AMY	m	m	0.00792691	0.992073	0.1	1	50	0.992073	Yes
X + autosomes	8L6	LID_100666	AMY	m	m	0.0174985	0.982501	0.1	1	50	0.982501	Yes
X + autosomes	5B6	LID_100667	AMY	f	f	0.993412	0.00658761	0.1	1	50	0.993412	Yes
X + autosomes	7L7	LID_100668	AMY	f	f	0.994525	0.00547458	0.1	1	50	0.994525	Yes
X + autosomes	94S	LID_100669	AMY	f	f	0.994511	0.00548878	0.1	1	50	0.994511	Yes
X + autosomes	4J3	LID_100670	AMY	f	f	0.993544	0.00645645	0.1	1	50	0.993544	Yes
X + autosomes	9C6	LID_100671	AMY	m	m	0.0101478	0.989852	0.1	1	50	0.989852	Yes
X + autosomes	3A9	LID_100672	AMY	f	f	0.993478	0.00652193	0.1	1	50	0.993478	Yes
X + autosomes	4N7	LID_100673	AMY	m	m	0.0047278	0.995272	0.1	1	50	0.995272	Yes
X + autosomes	4N8	LID_100674	AMY	m	m	0.00714211	0.992858	0.1	1	50	0.992858	Yes
X + autosomes	4J0	LID_100675	AMY	m	m	0.016208	0.983792	0.1	1	50	0.983792	Yes
X + autosomes	3L5	LID_100676	AMY	m	m	0.0073179	0.992682	0.1	1	50	0.992682	Yes
X + autosomes	5N1	LID_100677	AMY	f	f	0.993539	0.00646106	0.1	1	50	0.993539	Yes
X + autosomes	49Z	LID_100678	AMY	m	m	0.0114936	0.988506	0.1	1	50	0.988506	Yes
X + autosomes	65Z	LID_100679	AMY	f	f	0.995785	0.00421513	0.1	1	50	0.995785	Yes
X + autosomes	9N0	LID_100807	AMY	f	f	0.994643	0.00535738	0.1	1	50	0.994643	Yes
X + autosomes	5H7	LID_104851	AMY	m	m	0.329548	0.670452	0.1	1	50	0.670452	Yes
X + autosomes	3L6	LID_104884	AMY	m	m	0.252016	0.747984	0.1	1	50	0.747984	Yes
X + autosomes	2C7	LID_104909	AMY	f	f	0.993042	0.00695779	0.1	1	50	0.993042	Yes
X + autosomes	9I5	LID_104914	AMY	f	f	0.987735	0.0122645	0.1	1	50	0.987735	Yes
X + autosomes	80S	LID_104932	AMY	f	f	0.982032	0.0179683	0.1	1	50	0.982032	Yes
X + autosomes	9I7	LID_104952	AMY	f	f	0.989221	0.0107789	0.1	1	50	0.989221	Yes
X + autosomes	4C6	LID_104982	AMY	m	m	0.0479875	0.952013	0.1	1	50	0.952013	Yes
X + autosomes	94O	LID_104989	AMY	m	m	0.286159	0.713841	0.1	1	50	0.713841	Yes
X + autosomes	0K1	LID_105037	AMY	m	m	0.144007	0.855993	0.1	1	50	0.855993	Yes
X + autosomes	8K7	LID_105049	AMY	f	f	0.994729	0.00527065	0.1	1	50	0.994729	Yes
X + autosomes	22H	LID_105055	AMY	f	f	0.989997	0.0100033	0.1	1	50	0.989997	Yes
X + autosomes	6I4	LID_105056	AMY	m	m	0.210777	0.789223	0.1	1	50	0.789223	Yes
X + autosomes	20S	LID_105066	AMY	f	f	0.987872	0.0121284	0.1	1	50	0.987872	Yes
X + autosomes	36O	LID_105078	AMY	f	f	0.99612	0.0038801	0.1	1	50	0.99612	Yes
X + autosomes	48V	LID_105085	AMY	f	f	0.992706	0.00729367	0.1	1	50	0.992706	Yes
X + autosomes	6H6	LID_105087	AMY	f	f	0.995085	0.00491507	0.1	1	50	0.995085	Yes
X + autosomes	3L5	LID_100731	CA3	m	m	0.00664543	0.993355	0.1	3	50	0.993355	Yes
X + autosomes	3A9	LID_100732	CA3	f	f	0.995322	0.00467776	0.1	3	50	0.995322	Yes
X + autosomes	3A6	LID_100734	CA3	m	m	0.0049318	0.995068	0.1	3	50	0.995068	Yes
X + autosomes	5B6	LID_100735	CA3	f	f	0.996554	0.00344623	0.1	3	50	0.996554	Yes
X + autosomes	8L6	LID_100737	CA3	m	m	0.00584848	0.994152	0.1	3	50	0.994152	Yes
X + autosomes	7L7	LID_100738	CA3	f	f	0.991034	0.00896569	0.1	3	50	0.991034	Yes
X + autosomes	4J3	LID_100740	CA3	f	f	0.995646	0.00435368	0.1	3	50	0.995646	Yes
X + autosomes	94S	LID_100741	CA3	f	f	0.993869	0.00613058	0.1	3	50	0.993869	Yes
X + autosomes	2E9	LID_100743	CA3	f	f	0.996599	0.00340084	0.1	3	50	0.996599	Yes
X + autosomes	4N7	LID_100744	CA3	m	m	0.00399988	0.996	0.1	3	50	0.996	Yes
X + autosomes	60T	LID_100746	CA3	m	m	0.00801201	0.991988	0.1	3	50	0.991988	Yes
X + autosomes	5N1	LID_100747	CA3	f	f	0.994882	0.00511824	0.1	3	50	0.994882	Yes
X + autosomes	4N8	LID_100748	CA3	m	m	0.00344607	0.996554	0.1	3	50	0.996554	Yes
X + autosomes	1B7	LID_100749	CA3	m	m	0.00493325	0.995067	0.1	3	50	0.995067	Yes
X + autosomes	9N0	LID_100750	CA3	f	f	0.99661	0.00338984	0.1	3	50	0.99661	Yes
X + autosomes	7L0	LID_100751	CA3	f	f	0.991879	0.00812092	0.1	3	50	0.991879	Yes
X + autosomes	4J0	LID_100752	CA3	m	m	0.012034	0.987966	0.1	3	50	0.987966	Yes
X + autosomes	9C6	LID_100753	CA3	m	m	0.00620498	0.993795	0.1	3	50	0.993795	Yes
X + autosomes	65Z	LID_100811	CA3	f	f	0.995186	0.00481447	0.1	3	50	0.995186	Yes
X + autosomes	49Z	LID_100813	CA3	m	m	0.00358572	0.996414	0.1	3	50	0.996414	Yes
X + autosomes	9I7	LID_104807	CA3	f	f	0.967542	0.0324583	0.1	3	50	0.967542	Yes
X + autosomes	0K1	LID_104809	CA3	m	m	0.299314	0.700686	0.1	3	50	0.700686	Yes
X + autosomes	80S	LID_104859	CA3	f	f	0.949186	0.0508143	0.1	3	50	0.949186	Yes
X + autosomes	5H7	LID_104900	CA3	m	m	0.377359	0.622641	0.1	3	50	0.622641	Yes
X + autosomes	48V	LID_104901	CA3	f	f	0.991813	0.00818676	0.1	3	50	0.991813	Yes
X + autosomes	6H6	LID_104939	CA3	f	f	0.896964	0.103036	0.1	3	50	0.896964	Yes
X + autosomes	3L6	LID_104996	CA3	f	m	0.695103	0.304897	0.1	3	50	0.304897	No
X + autosomes	36O	LID_104997	CA3	f	f	0.760014	0.239986	0.1	3	50	0.760014	Yes
X + autosomes	20S	LID_105018	CA3	f	f	0.996091	0.00390921	0.1	3	50	0.996091	Yes
X + autosomes	8K7	LID_105034	CA3	f	f	0.992142	0.00785793	0.1	3	50	0.992142	Yes
X + autosomes	22H	LID_105092	CA3	f	f	0.995705	0.00429473	0.1	3	50	0.995705	Yes
X + autosomes	9I5	LID_105093	CA3	f	f	0.992343	0.00765745	0.1	3	50	0.992343	Yes
X + autosomes	4C6	LID_105118	CA3	m	m	0.0336143	0.966386	0.1	3	50	0.966386	Yes
X + autosomes	2C7	LID_105158	CA3	f	f	0.965324	0.034676	0.1	3	50	0.965324	Yes
X + autosomes	94O	LID_105159	CA3	m	m	0.0166536	0.983346	0.1	3	50	0.983346	Yes
X + autosomes	6I4	LID_105160	CA3	m	m	0.0155161	0.984484	0.1	3	50	0.984484	Yes
X + autosomes	4J3	LID_100754	DG	f	f	0.994814	0.00518566	0.1	9	50	0.994814	Yes
X + autosomes	5B6	LID_100755	DG	f	f	0.988933	0.0110671	0.1	9	50	0.988933	Yes
X + autosomes	5N1	LID_100757	DG	f	f	0.992762	0.00723802	0.1	9	50	0.992762	Yes
X + autosomes	8L6	LID_100758	DG	m	m	0.0237041	0.976296	0.1	9	50	0.976296	Yes
X + autosomes	3A9	LID_100760	DG	f	f	0.991087	0.00891302	0.1	9	50	0.991087	Yes
X + autosomes	94S	LID_100761	DG	f	f	0.994588	0.00541174	0.1	9	50	0.994588	Yes
X + autosomes	60T	LID_100763	DG	m	m	0.0103969	0.989603	0.1	9	50	0.989603	Yes
X + autosomes	7L7	LID_100764	DG	f	f	0.985758	0.0142422	0.1	9	50	0.985758	Yes
X + autosomes	3A6	LID_100766	DG	m	m	0.0117223	0.988278	0.1	9	50	0.988278	Yes
X + autosomes	65Z	LID_100767	DG	f	f	0.995162	0.00483783	0.1	9	50	0.995162	Yes
X + autosomes	1B7	LID_100769	DG	m	m	0.0252532	0.974747	0.1	9	50	0.974747	Yes
X + autosomes	4N7	LID_100772	DG	m	m	0.00878142	0.991219	0.1	9	50	0.991219	Yes
X + autosomes	3L5	LID_100775	DG	m	m	0.00649318	0.993507	0.1	9	50	0.993507	Yes
X + autosomes	9I7	LID_100778	DG	f	f	0.92616	0.0738395	0.1	9	50	0.92616	Yes
X + autosomes	7L0	LID_100781	DG	f	f	0.845058	0.154942	0.1	9	50	0.845058	Yes
X + autosomes	4J0	LID_100784	DG	m	m	0.0670474	0.932953	0.1	9	50	0.932953	Yes
X + autosomes	0K1	LID_100787	DG	m	m	0.0390697	0.96093	0.1	9	50	0.96093	Yes
X + autosomes	49Z	LID_100790	DG	m	m	0.0228044	0.977196	0.1	9	50	0.977196	Yes
X + autosomes	94O	LID_100803	DG	m	m	0.209711	0.790289	0.1	9	50	0.790289	Yes
X + autosomes	36O	LID_100819	DG	f	f	0.607634	0.392366	0.1	9	50	0.607634	Yes
X + autosomes	2E9	LID_104806	DG	f	f	0.993055	0.00694521	0.1	9	50	0.993055	Yes
X + autosomes	4N8	LID_104808	DG	m	m	0.412382	0.587618	0.1	9	50	0.587618	Yes
X + autosomes	48V	LID_104842	DG	f	f	0.992633	0.00736686	0.1	9	50	0.992633	Yes
X + autosomes	9N0	LID_104848	DG	f	f	0.982545	0.0174546	0.1	9	50	0.982545	Yes
X + autosomes	9C6	LID_104854	DG	m	m	0.482687	0.517313	0.1	9	50	0.517313	Yes
X + autosomes	2C7	LID_104857	DG	f	f	0.982363	0.0176373	0.1	9	50	0.982363	Yes
X + autosomes	20S	LID_104926	DG	f	f	0.853847	0.146153	0.1	9	50	0.853847	Yes
X + autosomes	9I5	LID_104937	DG	f	f	0.978677	0.0213235	0.1	9	50	0.978677	Yes
X + autosomes	80S	LID_104969	DG	f	f	0.987794	0.0122059	0.1	9	50	0.987794	Yes
X + autosomes	6I4	LID_105003	DG	m	m	0.022346	0.977654	0.1	9	50	0.977654	Yes
X + autosomes	5H7	LID_105026	DG	m	m	0.209974	0.790026	0.1	9	50	0.790026	Yes
X + autosomes	6H6	LID_105027	DG	f	f	0.952547	0.0474525	0.1	9	50	0.952547	Yes
X + autosomes	3L6	LID_105077	DG	m	m	0.130449	0.869551	0.1	9	50	0.869551	Yes
X + autosomes	8K7	LID_105080	DG	f	f	0.679028	0.320972	0.1	9	50	0.679028	Yes
X + autosomes	4C6	LID_105147	DG	f	m	0.533711	0.466289	0.1	9	50	0.466289	No
X + autosomes	22H	LID_105151	DG	m	f	0.0392646	0.960735	0.1	9	50	0.0392646	No
X + autosomes	7L7	LID_100680	CN	f	f	0.993782	0.00621829	0.1	3	50	0.993782	Yes
X + autosomes	3L5	LID_100681	CN	m	m	0.0147993	0.985201	0.1	3	50	0.985201	Yes
X + autosomes	8L6	LID_100682	CN	m	m	0.00699049	0.99301	0.1	3	50	0.99301	Yes
X + autosomes	1B7	LID_100683	CN	m	m	0.00951798	0.990482	0.1	3	50	0.990482	Yes
X + autosomes	4N7	LID_100684	CN	m	m	0.00605425	0.993946	0.1	3	50	0.993946	Yes
X + autosomes	2E9	LID_100685	CN	f	f	0.993283	0.00671675	0.1	3	50	0.993283	Yes
X + autosomes	9N0	LID_100686	CN	f	f	0.988805	0.0111949	0.1	3	50	0.988805	Yes
X + autosomes	5N1	LID_100687	CN	f	f	0.986165	0.0138346	0.1	3	50	0.986165	Yes
X + autosomes	60T	LID_100688	CN	m	m	0.0112283	0.988772	0.1	3	50	0.988772	Yes
X + autosomes	4N8	LID_100689	CN	m	m	0.00453906	0.995461	0.1	3	50	0.995461	Yes
X + autosomes	4J3	LID_100690	CN	f	f	0.986326	0.0136739	0.1	3	50	0.986326	Yes
X + autosomes	94S	LID_100691	CN	f	f	0.991911	0.00808852	0.1	3	50	0.991911	Yes
X + autosomes	4J0	LID_100730	CN	m	m	0.01627	0.98373	0.1	3	50	0.98373	Yes
X + autosomes	5B6	LID_100733	CN	f	f	0.903263	0.0967372	0.1	3	50	0.903263	Yes
X + autosomes	7L0	LID_100739	CN	f	f	0.947177	0.0528228	0.1	3	50	0.947177	Yes
X + autosomes	3A9	LID_100742	CN	f	f	0.977942	0.022058	0.1	3	50	0.977942	Yes
X + autosomes	9C6	LID_100745	CN	m	m	0.0389466	0.961053	0.1	3	50	0.961053	Yes
X + autosomes	3A6	LID_100810	CN	m	m	0.101035	0.898965	0.1	3	50	0.898965	Yes
X + autosomes	49Z	LID_100815	CN	m	m	0.0540695	0.94593	0.1	3	50	0.94593	Yes
X + autosomes	65Z	LID_100817	CN	f	f	0.947554	0.0524463	0.1	3	50	0.947554	Yes
X + autosomes	4C6	LID_104816	CN	m	m	0.0680913	0.931909	0.1	3	50	0.931909	Yes
X + autosomes	5H7	LID_104838	CN	m	m	0.0197578	0.980242	0.1	3	50	0.980242	Yes
X + autosomes	0K1	LID_104862	CN	m	m	0.0229523	0.977048	0.1	3	50	0.977048	Yes
X + autosomes	8K7	LID_104872	CN	f	f	0.980282	0.0197185	0.1	3	50	0.980282	Yes
X + autosomes	2C7	LID_104904	CN	f	f	0.914189	0.0858108	0.1	3	50	0.914189	Yes
X + autosomes	94O	LID_104968	CN	f	m	0.886568	0.113432	0.1	3	50	0.113432	No
X + autosomes	20S	LID_105005	CN	f	f	0.987817	0.0121831	0.1	3	50	0.987817	Yes
X + autosomes	6I4	LID_105011	CN	m	m	0.104554	0.895446	0.1	3	50	0.895446	Yes
X + autosomes	6H6	LID_105016	CN	f	f	0.992836	0.00716391	0.1	3	50	0.992836	Yes
X + autosomes	9I5	LID_105017	CN	f	f	0.960298	0.0397018	0.1	3	50	0.960298	Yes
X + autosomes	22H	LID_105031	CN	f	f	0.982186	0.0178135	0.1	3	50	0.982186	Yes
X + autosomes	3L6	LID_105052	CN	m	m	0.416117	0.583883	0.1	3	50	0.583883	Yes
X + autosomes	80S	LID_105074	CN	f	f	0.989708	0.0102922	0.1	3	50	0.989708	Yes
X + autosomes	48V	LID_105113	CN	f	f	0.992235	0.00776492	0.1	3	50	0.992235	Yes
X + autosomes	9I7	LID_105146	CN	f	f	0.975967	0.0240333	0.1	3	50	0.975967	Yes
X + autosomes	36O	LID_105150	CN	f	f	0.994753	0.00524738	0.1	3	50	0.994753	Yes
X + autosomes	65Z	LID_104824	Pu	f	f	0.996976	0.00302378	0.1	1	50	0.996976	Yes
X + autosomes	36O	LID_104828	Pu	f	f	0.996278	0.00372241	0.1	1	50	0.996278	Yes
X + autosomes	4N8	LID_104832	Pu	m	m	0.0713478	0.928652	0.1	1	50	0.928652	Yes
X + autosomes	7L0	LID_104844	Pu	f	f	0.997153	0.00284712	0.1	1	50	0.997153	Yes
X + autosomes	80S	LID_104869	Pu	f	f	0.997208	0.00279241	0.1	1	50	0.997208	Yes
X + autosomes	3A9	LID_104873	Pu	f	f	0.997251	0.00274872	0.1	1	50	0.997251	Yes
X + autosomes	7L7	LID_104883	Pu	f	f	0.997063	0.00293702	0.1	1	50	0.997063	Yes
X + autosomes	4J3	LID_104902	Pu	f	f	0.997169	0.00283075	0.1	1	50	0.997169	Yes
X + autosomes	9I7	LID_104912	Pu	f	f	0.996559	0.0034411	0.1	1	50	0.996559	Yes
X + autosomes	22H	LID_104916	Pu	f	f	0.99653	0.00347035	0.1	1	50	0.99653	Yes
X + autosomes	2C7	LID_104930	Pu	f	f	0.994775	0.0052253	0.1	1	50	0.994775	Yes
X + autosomes	3A6	LID_104933	Pu	m	m	0.00428805	0.995712	0.1	1	50	0.995712	Yes
X + autosomes	8K7	LID_104936	Pu	f	f	0.997188	0.00281237	0.1	1	50	0.997188	Yes
X + autosomes	1B7	LID_104938	Pu	m	m	0.00395349	0.996047	0.1	1	50	0.996047	Yes
X + autosomes	6I4	LID_104942	Pu	m	m	0.00523021	0.99477	0.1	1	50	0.99477	Yes
X + autosomes	3L6	LID_104943	Pu	m	m	0.00727068	0.992729	0.1	1	50	0.992729	Yes
X + autosomes	5H7	LID_104944	Pu	m	m	0.00414295	0.995857	0.1	1	50	0.995857	Yes
X + autosomes	20S	LID_104953	Pu	f	f	0.997246	0.00275418	0.1	1	50	0.997246	Yes
X + autosomes	8L6	LID_104962	Pu	m	m	0.00456604	0.995434	0.1	1	50	0.995434	Yes
X + autosomes	3L5	LID_105000	Pu	m	m	0.00381817	0.996182	0.1	1	50	0.996182	Yes
X + autosomes	5B6	LID_105013	Pu	f	f	0.983908	0.0160924	0.1	1	50	0.983908	Yes
X + autosomes	60T	LID_105015	Pu	m	m	0.00717976	0.99282	0.1	1	50	0.99282	Yes
X + autosomes	94O	LID_105020	Pu	m	m	0.00469413	0.995306	0.1	1	50	0.995306	Yes
X + autosomes	9N0	LID_105023	Pu	f	f	0.991852	0.00814847	0.1	1	50	0.991852	Yes
X + autosomes	4N7	LID_105029	Pu	m	m	0.00468286	0.995317	0.1	1	50	0.995317	Yes
X + autosomes	94S	LID_105038	Pu	f	f	0.982048	0.0179517	0.1	1	50	0.982048	Yes
X + autosomes	4C6	LID_105061	Pu	m	m	0.00674616	0.993254	0.1	1	50	0.993254	Yes
X + autosomes	49Z	LID_105082	Pu	m	m	0.00673869	0.993261	0.1	1	50	0.993261	Yes
X + autosomes	9I5	LID_105100	Pu	f	f	0.997183	0.00281679	0.1	1	50	0.997183	Yes
X + autosomes	48V	LID_105107	Pu	f	f	0.996572	0.00342776	0.1	1	50	0.996572	Yes
X + autosomes	4J0	LID_105109	Pu	m	m	0.0330227	0.966977	0.1	1	50	0.966977	Yes
X + autosomes	2E9	LID_105115	Pu	f	f	0.997189	0.00281107	0.1	1	50	0.997189	Yes
X + autosomes	6H6	LID_105116	Pu	f	f	0.997204	0.00279614	0.1	1	50	0.997204	Yes
X + autosomes	0K1	LID_105120	Pu	m	m	0.0317848	0.968215	0.1	1	50	0.968215	Yes
X + autosomes	5N1	LID_105153	Pu	f	f	0.997163	0.00283655	0.1	1	50	0.997163	Yes
X + autosomes	49Z	LID_104820	LGN	m	m	0.00543343	0.994567	0.1	1	50	0.994567	Yes
X + autosomes	4J3	LID_104840	LGN	f	f	0.994879	0.00512083	0.1	1	50	0.994879	Yes
X + autosomes	20S	LID_104843	LGN	f	f	0.993225	0.00677451	0.1	1	50	0.993225	Yes
X + autosomes	4N7	LID_104850	LGN	m	m	0.00367272	0.996327	0.1	1	50	0.996327	Yes
X + autosomes	4J0	LID_104868	LGN	m	m	0.00492197	0.995078	0.1	1	50	0.995078	Yes
X + autosomes	6H6	LID_104875	LGN	f	f	0.991492	0.00850759	0.1	1	50	0.991492	Yes
X + autosomes	9C6	LID_104876	LGN	m	m	0.00840457	0.991595	0.1	1	50	0.991595	Yes
X + autosomes	94O	LID_104877	LGN	m	m	0.00335177	0.996648	0.1	1	50	0.996648	Yes
X + autosomes	2C7	LID_104893	LGN	f	f	0.995443	0.00455721	0.1	1	50	0.995443	Yes
X + autosomes	8L6	LID_104910	LGN	m	m	0.0111322	0.988868	0.1	1	50	0.988868	Yes
X + autosomes	3L6	LID_104923	LGN	m	m	0.0223181	0.977682	0.1	1	50	0.977682	Yes
X + autosomes	22H	LID_104934	LGN	f	f	0.989849	0.0101514	0.1	1	50	0.989849	Yes
X + autosomes	6I4	LID_104940	LGN	m	m	0.0258095	0.97419	0.1	1	50	0.97419	Yes
X + autosomes	3A6	LID_104946	LGN	m	m	0.012859	0.987141	0.1	1	50	0.987141	Yes
X + autosomes	9N0	LID_104954	LGN	f	f	0.993796	0.00620425	0.1	1	50	0.993796	Yes
X + autosomes	2E9	LID_104955	LGN	f	f	0.991123	0.00887709	0.1	1	50	0.991123	Yes
X + autosomes	9I7	LID_104985	LGN	f	f	0.994169	0.00583057	0.1	1	50	0.994169	Yes
X + autosomes	5N1	LID_104987	LGN	f	f	0.995682	0.00431816	0.1	1	50	0.995682	Yes
X + autosomes	5H7	LID_104999	LGN	m	m	0.129356	0.870644	0.1	1	50	0.870644	Yes
X + autosomes	4C6	LID_105008	LGN	m	m	0.0860981	0.913902	0.1	1	50	0.913902	Yes
X + autosomes	3A9	LID_105036	LGN	f	f	0.953928	0.0460716	0.1	1	50	0.953928	Yes
X + autosomes	1B7	LID_105043	LGN	m	m	0.0533847	0.946615	0.1	1	50	0.946615	Yes
X + autosomes	94S	LID_105063	LGN	f	f	0.871053	0.128947	0.1	1	50	0.871053	Yes
X + autosomes	5B6	LID_105075	LGN	f	f	0.888124	0.111876	0.1	1	50	0.888124	Yes
X + autosomes	60T	LID_105095	LGN	m	m	0.00317001	0.99683	0.1	1	50	0.99683	Yes
X + autosomes	0K1	LID_105121	LGN	m	m	0.0056458	0.994354	0.1	1	50	0.994354	Yes
X + autosomes	7L0	LID_105129	LGN	f	f	0.988926	0.011074	0.1	1	50	0.988926	Yes
X + autosomes	4N8	LID_105130	LGN	m	m	0.00309883	0.996901	0.1	1	50	0.996901	Yes
X + autosomes	65Z	LID_105132	LGN	f	f	0.995602	0.00439814	0.1	1	50	0.995602	Yes
X + autosomes	7L7	LID_105134	LGN	f	f	0.996761	0.00323887	0.1	1	50	0.996761	Yes
X + autosomes	1B7	LID_104818	VMH	m	m	0.00814169	0.991858	0.1	1	50	0.991858	Yes
X + autosomes	80S	LID_104833	VMH	f	f	0.996303	0.00369749	0.1	1	50	0.996303	Yes
X + autosomes	6I4	LID_104839	VMH	m	m	0.00692551	0.993074	0.1	1	50	0.993074	Yes
X + autosomes	0K1	LID_104847	VMH	m	m	0.00448686	0.995513	0.1	1	50	0.995513	Yes
X + autosomes	9N0	LID_104852	VMH	f	f	0.995522	0.00447848	0.1	1	50	0.995522	Yes
X + autosomes	9C6	LID_104861	VMH	m	m	0.00446277	0.995537	0.1	1	50	0.995537	Yes
X + autosomes	2C7	LID_104891	VMH	f	f	0.99315	0.00685044	0.1	1	50	0.99315	Yes
X + autosomes	3L6	LID_104905	VMH	m	m	0.00716751	0.992832	0.1	1	50	0.992832	Yes
X + autosomes	3A9	LID_104907	VMH	f	f	0.996397	0.00360277	0.1	1	50	0.996397	Yes
X + autosomes	7L0	LID_104917	VMH	f	f	0.9963	0.00370029	0.1	1	50	0.9963	Yes
X + autosomes	6H6	LID_104929	VMH	f	f	0.997029	0.00297052	0.1	1	50	0.997029	Yes
X + autosomes	9I5	LID_104941	VMH	f	f	0.997015	0.00298458	0.1	1	50	0.997015	Yes
X + autosomes	5N1	LID_104957	VMH	f	f	0.997016	0.00298395	0.1	1	50	0.997016	Yes
X + autosomes	5B6	LID_104963	VMH	f	f	0.996361	0.00363877	0.1	1	50	0.996361	Yes
X + autosomes	94S	LID_104964	VMH	f	f	0.997066	0.00293438	0.1	1	50	0.997066	Yes
X + autosomes	3A6	LID_104967	VMH	m	m	0.0092881	0.990712	0.1	1	50	0.990712	Yes
X + autosomes	9I7	LID_104975	VMH	f	f	0.99619	0.00381026	0.1	1	50	0.99619	Yes
X + autosomes	4J0	LID_104991	VMH	m	m	0.00674131	0.993259	0.1	1	50	0.993259	Yes
X + autosomes	8K7	LID_105004	VMH	f	f	0.996539	0.00346106	0.1	1	50	0.996539	Yes
X + autosomes	8L6	LID_105007	VMH	m	m	0.00361272	0.996387	0.1	1	50	0.996387	Yes
X + autosomes	4N7	LID_105022	VMH	m	m	0.00472996	0.99527	0.1	1	50	0.99527	Yes
X + autosomes	36O	LID_105025	VMH	f	f	0.996148	0.00385168	0.1	1	50	0.996148	Yes
X + autosomes	4C6	LID_105035	VMH	m	m	0.00577821	0.994222	0.1	1	50	0.994222	Yes
X + autosomes	22H	LID_105046	VMH	f	f	0.997273	0.00272707	0.1	1	50	0.997273	Yes
X + autosomes	94O	LID_105053	VMH	m	m	0.00381599	0.996184	0.1	1	50	0.996184	Yes
X + autosomes	3L5	LID_105058	VMH	m	m	0.00450312	0.995497	0.1	1	50	0.995497	Yes
X + autosomes	48V	LID_105059	VMH	f	f	0.995375	0.00462479	0.1	1	50	0.995375	Yes
X + autosomes	7L7	LID_105060	VMH	f	f	0.995227	0.00477291	0.1	1	50	0.995227	Yes
X + autosomes	2E9	LID_105062	VMH	f	f	0.996916	0.00308417	0.1	1	50	0.996916	Yes
X + autosomes	4J3	LID_105065	VMH	f	f	0.995725	0.00427507	0.1	1	50	0.995725	Yes
X + autosomes	4N8	LID_105067	VMH	m	m	0.00589329	0.994107	0.1	1	50	0.994107	Yes
X + autosomes	49Z	LID_105076	VMH	m	m	0.00679137	0.993209	0.1	1	50	0.993209	Yes
X + autosomes	20S	LID_105097	VMH	f	f	0.991754	0.008246	0.1	1	50	0.991754	Yes
X + autosomes	60T	LID_105133	VMH	m	m	0.00374682	0.996253	0.1	1	50	0.996253	Yes
X + autosomes	65Z	LID_105139	VMH	f	f	0.995499	0.00450075	0.1	1	50	0.995499	Yes
X + autosomes	5H7	LID_105140	VMH	m	m	0.00502726	0.994973	0.1	1	50	0.994973	Yes
X chromosome only	4C6	LID_104817	dmPFC	m	m	0.0035596	0.99644	0.1	1	50	0.99644	Yes
X chromosome only	4J3	LID_104834	dmPFC	f	f	0.995993	0.00400738	0.1	1	50	0.995993	Yes
X chromosome only	9I5	LID_104841	dmPFC	f	f	0.995518	0.00448234	0.1	1	50	0.995518	Yes
X chromosome only	4N7	LID_104849	dmPFC	m	m	0.00538526	0.994615	0.1	1	50	0.994615	Yes
X chromosome only	22H	LID_104864	dmPFC	f	f	0.99472	0.00528019	0.1	1	50	0.99472	Yes
X chromosome only	48V	LID_104882	dmPFC	f	f	0.994729	0.00527076	0.1	1	50	0.994729	Yes
X chromosome only	6I4	LID_104885	dmPFC	m	m	0.00451243	0.995488	0.1	1	50	0.995488	Yes
X chromosome only	8K7	LID_104911	dmPFC	f	f	0.996029	0.0039706	0.1	1	50	0.996029	Yes
X chromosome only	94S	LID_104922	dmPFC	f	f	0.996553	0.00344724	0.1	1	50	0.996553	Yes
X chromosome only	2E9	LID_104927	dmPFC	f	f	0.995215	0.0047848	0.1	1	50	0.995215	Yes
X chromosome only	36O	LID_104928	dmPFC	f	f	0.996392	0.00360784	0.1	1	50	0.996392	Yes
X chromosome only	5N1	LID_104949	dmPFC	f	f	0.99695	0.00305038	0.1	1	50	0.99695	Yes
X chromosome only	5H7	LID_104950	dmPFC	m	m	0.0523913	0.947609	0.1	1	50	0.947609	Yes
X chromosome only	9I7	LID_104958	dmPFC	f	f	0.996276	0.00372441	0.1	1	50	0.996276	Yes
X chromosome only	20S	LID_104960	dmPFC	f	f	0.996349	0.00365113	0.1	1	50	0.996349	Yes
X chromosome only	7L0	LID_104970	dmPFC	f	f	0.996469	0.00353108	0.1	1	50	0.996469	Yes
X chromosome only	65Z	LID_104974	dmPFC	f	f	0.997134	0.00286636	0.1	1	50	0.997134	Yes
X chromosome only	1B7	LID_104990	dmPFC	m	m	0.104429	0.895571	0.1	1	50	0.895571	Yes
X chromosome only	80S	LID_105009	dmPFC	f	f	0.990071	0.00992944	0.1	1	50	0.990071	Yes
X chromosome only	3L6	LID_105012	dmPFC	m	m	0.00487579	0.995124	0.1	1	50	0.995124	Yes
X chromosome only	4J0	LID_105042	dmPFC	m	m	0.00822167	0.991778	0.1	1	50	0.991778	Yes
X chromosome only	9C6	LID_105044	dmPFC	m	m	0.00550066	0.994499	0.1	1	50	0.994499	Yes
X chromosome only	6H6	LID_105045	dmPFC	f	f	0.993336	0.00666422	0.1	1	50	0.993336	Yes
X chromosome only	7L7	LID_105048	dmPFC	f	f	0.994535	0.00546467	0.1	1	50	0.994535	Yes
X chromosome only	0K1	LID_105064	dmPFC	m	m	0.00598047	0.99402	0.1	1	50	0.99402	Yes
X chromosome only	5B6	LID_105073	dmPFC	f	f	0.993593	0.00640737	0.1	1	50	0.993593	Yes
X chromosome only	3A6	LID_105083	dmPFC	m	m	0.0181043	0.981896	0.1	1	50	0.981896	Yes
X chromosome only	9N0	LID_105084	dmPFC	f	f	0.993238	0.00676184	0.1	1	50	0.993238	Yes
X chromosome only	49Z	LID_105110	dmPFC	m	m	0.00309159	0.996908	0.1	1	50	0.996908	Yes
X chromosome only	3L5	LID_105119	dmPFC	m	m	0.00618704	0.993813	0.1	1	50	0.993813	Yes
X chromosome only	3A9	LID_105136	dmPFC	f	f	0.997031	0.00296925	0.1	1	50	0.997031	Yes
X chromosome only	2C7	LID_105141	dmPFC	f	f	0.996477	0.0035227	0.1	1	50	0.996477	Yes
X chromosome only	4N8	LID_105144	dmPFC	m	m	0.00470355	0.995296	0.1	1	50	0.995296	Yes
X chromosome only	8L6	LID_105148	dmPFC	m	m	0.0157177	0.984282	0.1	1	50	0.984282	Yes
X chromosome only	60T	LID_105154	dmPFC	m	m	0.00310088	0.996899	0.1	1	50	0.996899	Yes
X chromosome only	94O	LID_105199	dmPFC	m	m	0.234625	0.765375	0.1	1	50	0.765375	Yes
X chromosome only	0K1	LID_104819	dlPFC	m	m	0.00560982	0.99439	0.1	1	50	0.99439	Yes
X chromosome only	49Z	LID_104836	dlPFC	m	m	0.00733488	0.992665	0.1	1	50	0.992665	Yes
X chromosome only	60T	LID_104863	dlPFC	m	m	0.00480774	0.995192	0.1	1	50	0.995192	Yes
X chromosome only	4N8	LID_104881	dlPFC	m	m	0.00613852	0.993861	0.1	1	50	0.993861	Yes
X chromosome only	8L6	LID_104895	dlPFC	m	m	0.0043561	0.995644	0.1	1	50	0.995644	Yes
X chromosome only	4C6	LID_104915	dlPFC	m	m	0.00814851	0.991851	0.1	1	50	0.991851	Yes
X chromosome only	6I4	LID_104947	dlPFC	m	m	0.008091	0.991909	0.1	1	50	0.991909	Yes
X chromosome only	3A6	LID_104971	dlPFC	m	m	0.00338299	0.996617	0.1	1	50	0.996617	Yes
X chromosome only	9C6	LID_104986	dlPFC	m	m	0.00339501	0.996605	0.1	1	50	0.996605	Yes
X chromosome only	3L6	LID_105014	dlPFC	m	m	0.0133682	0.986632	0.1	1	50	0.986632	Yes
X chromosome only	4N7	LID_105081	dlPFC	m	m	0.01279	0.98721	0.1	1	50	0.98721	Yes
X chromosome only	3L5	LID_105138	dlPFC	m	m	0.00386976	0.99613	0.1	1	50	0.99613	Yes
X chromosome only	4J0	LID_105143	dlPFC	m	m	0.00356626	0.996434	0.1	1	50	0.996434	Yes
X chromosome only	5H7	LID_105149	dlPFC	m	m	0.00362359	0.996376	0.1	1	50	0.996376	Yes
X chromosome only	1B7	LID_105181	dlPFC	f	m	0.539892	0.460108	0.1	1	50	0.460108	No
X chromosome only	20S	LID_105182	dlPFC	f	f	0.996378	0.00362222	0.1	1	50	0.996378	Yes
X chromosome only	22H	LID_105183	dlPFC	f	f	0.990632	0.00936788	0.1	1	50	0.990632	Yes
X chromosome only	2C7	LID_105184	dlPFC	f	f	0.994649	0.00535106	0.1	1	50	0.994649	Yes
X chromosome only	2E9	LID_105185	dlPFC	f	f	0.994848	0.00515216	0.1	1	50	0.994848	Yes
X chromosome only	36O	LID_105186	dlPFC	f	f	0.994893	0.00510672	0.1	1	50	0.994893	Yes
X chromosome only	3A9	LID_105187	dlPFC	f	f	0.996731	0.00326945	0.1	1	50	0.996731	Yes
X chromosome only	48V	LID_105188	dlPFC	f	f	0.996783	0.00321721	0.1	1	50	0.996783	Yes
X chromosome only	4J3	LID_105189	dlPFC	f	f	0.995125	0.00487544	0.1	1	50	0.995125	Yes
X chromosome only	5B6	LID_105190	dlPFC	f	f	0.996932	0.00306759	0.1	1	50	0.996932	Yes
X chromosome only	5N1	LID_105191	dlPFC	f	f	0.992953	0.00704691	0.1	1	50	0.992953	Yes
X chromosome only	65Z	LID_105192	dlPFC	f	f	0.995433	0.00456673	0.1	1	50	0.995433	Yes
X chromosome only	6H6	LID_105193	dlPFC	f	f	0.996524	0.00347563	0.1	1	50	0.996524	Yes
X chromosome only	7L0	LID_105194	dlPFC	f	f	0.996943	0.00305681	0.1	1	50	0.996943	Yes
X chromosome only	7L7	LID_105195	dlPFC	f	f	0.996932	0.00306755	0.1	1	50	0.996932	Yes
X chromosome only	80S	LID_105196	dlPFC	f	f	0.996936	0.00306377	0.1	1	50	0.996936	Yes
X chromosome only	8K7	LID_105197	dlPFC	f	f	0.993611	0.00638942	0.1	1	50	0.993611	Yes
X chromosome only	94O	LID_105198	dlPFC	m	m	0.302842	0.697158	0.1	1	50	0.697158	Yes
X chromosome only	9I5	LID_105200	dlPFC	f	f	0.995064	0.00493566	0.1	1	50	0.995064	Yes
X chromosome only	9I7	LID_105201	dlPFC	f	f	0.993213	0.00678665	0.1	1	50	0.993213	Yes
X chromosome only	9N0	LID_105202	dlPFC	f	f	0.997172	0.00282829	0.1	1	50	0.997172	Yes
X chromosome only	5N1	LID_100706	vmPFC	f	f	0.99993	6.987e-05	0.1	3	100	0.99993	Yes
X chromosome only	1B7	LID_100707	vmPFC	m	m	0.000208541	0.999791	0.1	3	100	0.999791	Yes
X chromosome only	2E9	LID_100708	vmPFC	f	f	0.999745	0.000255149	0.1	3	100	0.999745	Yes
X chromosome only	7L0	LID_100709	vmPFC	f	f	0.999834	0.000166251	0.1	3	100	0.999834	Yes
X chromosome only	4N8	LID_100710	vmPFC	m	m	0.00147544	0.998525	0.1	3	100	0.998525	Yes
X chromosome only	65Z	LID_100711	vmPFC	f	f	0.999804	0.000196037	0.1	3	100	0.999804	Yes
X chromosome only	9N0	LID_100712	vmPFC	f	f	0.999502	0.00049799	0.1	3	100	0.999502	Yes
X chromosome only	3A9	LID_100713	vmPFC	f	f	0.99983	0.00016975	0.1	3	100	0.99983	Yes
X chromosome only	49Z	LID_100714	vmPFC	m	m	0.0025526	0.997447	0.1	3	100	0.997447	Yes
X chromosome only	5B6	LID_100715	vmPFC	f	f	0.999535	0.000465129	0.1	3	100	0.999535	Yes
X chromosome only	8L6	LID_100716	vmPFC	m	m	0.000186286	0.999814	0.1	3	100	0.999814	Yes
X chromosome only	3A6	LID_100717	vmPFC	m	m	0.000712689	0.999287	0.1	3	100	0.999287	Yes
X chromosome only	9C6	LID_100718	vmPFC	m	m	0.00314598	0.996854	0.1	3	100	0.996854	Yes
X chromosome only	4J3	LID_100719	vmPFC	f	f	0.99964	0.000359701	0.1	3	100	0.99964	Yes
X chromosome only	4N7	LID_100721	vmPFC	m	m	0.000398104	0.999602	0.1	3	100	0.999602	Yes
X chromosome only	4J0	LID_100722	vmPFC	m	m	0.000112376	0.999888	0.1	3	100	0.999888	Yes
X chromosome only	3L5	LID_100724	vmPFC	m	m	0.000157452	0.999843	0.1	3	100	0.999843	Yes
X chromosome only	94S	LID_100725	vmPFC	f	f	0.999934	6.64509e-05	0.1	3	100	0.999934	Yes
X chromosome only	7L7	LID_100727	vmPFC	f	f	0.999743	0.00025747	0.1	3	100	0.999743	Yes
X chromosome only	60T	LID_100728	vmPFC	m	m	0.000279822	0.99972	0.1	3	100	0.99972	Yes
X chromosome only	8K7	LID_104823	vmPFC	f	f	0.99977	0.00023002	0.1	3	100	0.99977	Yes
X chromosome only	36O	LID_104826	vmPFC	f	f	0.999191	0.000808829	0.1	3	100	0.999191	Yes
X chromosome only	9I5	LID_104853	vmPFC	f	f	0.999812	0.000188308	0.1	3	100	0.999812	Yes
X chromosome only	9I7	LID_104858	vmPFC	f	f	0.999859	0.000140618	0.1	3	100	0.999859	Yes
X chromosome only	6I4	LID_104866	vmPFC	m	m	0.289052	0.710948	0.1	3	100	0.710948	Yes
X chromosome only	2C7	LID_104867	vmPFC	f	f	0.999801	0.00019888	0.1	3	100	0.999801	Yes
X chromosome only	22H	LID_104878	vmPFC	f	f	0.999651	0.000349006	0.1	3	100	0.999651	Yes
X chromosome only	3L6	LID_104889	vmPFC	f	m	0.68011	0.31989	0.1	3	100	0.31989	No
X chromosome only	20S	LID_104890	vmPFC	f	f	0.999882	0.000118255	0.1	3	100	0.999882	Yes
X chromosome only	0K1	LID_104981	vmPFC	m	m	0.0299089	0.970091	0.1	3	100	0.970091	Yes
X chromosome only	48V	LID_104998	vmPFC	f	f	0.997181	0.00281916	0.1	3	100	0.997181	Yes
X chromosome only	80S	LID_105039	vmPFC	f	f	0.999714	0.000286474	0.1	3	100	0.999714	Yes
X chromosome only	5H7	LID_105068	vmPFC	m	m	0.00818878	0.991811	0.1	3	100	0.991811	Yes
X chromosome only	94O	LID_105079	vmPFC	m	m	0.00365225	0.996348	0.1	3	100	0.996348	Yes
X chromosome only	4C6	LID_105103	vmPFC	f	m	0.893667	0.106333	0.1	3	100	0.106333	No
X chromosome only	6H6	LID_105125	vmPFC	m	f	0.00360865	0.996391	0.1	3	100	0.00360865	No
X chromosome only	49Z	LID_104825	vlPFC	m	m	0.0038324	0.996168	0.1	1	50	0.996168	Yes
X chromosome only	4C6	LID_104829	vlPFC	m	m	0.00376578	0.996234	0.1	1	50	0.996234	Yes
X chromosome only	1B7	LID_104830	vlPFC	m	m	0.00365856	0.996341	0.1	1	50	0.996341	Yes
X chromosome only	7L0	LID_104845	vlPFC	f	f	0.991044	0.00895605	0.1	1	50	0.991044	Yes
X chromosome only	65Z	LID_104860	vlPFC	f	f	0.996599	0.00340141	0.1	1	50	0.996599	Yes
X chromosome only	4N8	LID_104870	vlPFC	m	m	0.00366936	0.996331	0.1	1	50	0.996331	Yes
X chromosome only	3L6	LID_104874	vlPFC	m	m	0.00870908	0.991291	0.1	1	50	0.991291	Yes
X chromosome only	8L6	LID_104879	vlPFC	m	m	0.00477331	0.995227	0.1	1	50	0.995227	Yes
X chromosome only	6H6	LID_104886	vlPFC	f	f	0.997134	0.00286631	0.1	1	50	0.997134	Yes
X chromosome only	94S	LID_104887	vlPFC	f	f	0.996468	0.0035317	0.1	1	50	0.996468	Yes
X chromosome only	3L5	LID_104892	vlPFC	m	m	0.00465055	0.995349	0.1	1	50	0.995349	Yes
X chromosome only	7L7	LID_104913	vlPFC	f	f	0.994472	0.00552807	0.1	1	50	0.994472	Yes
X chromosome only	9I5	LID_104919	vlPFC	f	f	0.99722	0.00277955	0.1	1	50	0.99722	Yes
X chromosome only	5N1	LID_104935	vlPFC	f	f	0.995699	0.00430135	0.1	1	50	0.995699	Yes
X chromosome only	9C6	LID_104959	vlPFC	m	m	0.0224064	0.977594	0.1	1	50	0.977594	Yes
X chromosome only	3A9	LID_104961	vlPFC	f	f	0.996591	0.00340855	0.1	1	50	0.996591	Yes
X chromosome only	9N0	LID_104965	vlPFC	f	f	0.993797	0.00620265	0.1	1	50	0.993797	Yes
X chromosome only	2C7	LID_104972	vlPFC	f	f	0.996015	0.00398512	0.1	1	50	0.996015	Yes
X chromosome only	4J3	LID_104977	vlPFC	f	f	0.996623	0.0033773	0.1	1	50	0.996623	Yes
X chromosome only	22H	LID_105019	vlPFC	f	f	0.991862	0.00813753	0.1	1	50	0.991862	Yes
X chromosome only	5H7	LID_105033	vlPFC	m	m	0.00535764	0.994642	0.1	1	50	0.994642	Yes
X chromosome only	5B6	LID_105040	vlPFC	f	f	0.996444	0.00355559	0.1	1	50	0.996444	Yes
X chromosome only	0K1	LID_105051	vlPFC	m	m	0.0140346	0.985965	0.1	1	50	0.985965	Yes
X chromosome only	4N7	LID_105069	vlPFC	m	m	0.00724454	0.992755	0.1	1	50	0.992755	Yes
X chromosome only	94O	LID_105072	vlPFC	m	m	0.00449201	0.995508	0.1	1	50	0.995508	Yes
X chromosome only	3A6	LID_105086	vlPFC	m	m	0.0045071	0.995493	0.1	1	50	0.995493	Yes
X chromosome only	6I4	LID_105101	vlPFC	m	m	0.00367634	0.996324	0.1	1	50	0.996324	Yes
X chromosome only	20S	LID_105104	vlPFC	f	f	0.994605	0.00539485	0.1	1	50	0.994605	Yes
X chromosome only	4J0	LID_105105	vlPFC	m	m	0.00351188	0.996488	0.1	1	50	0.996488	Yes
X chromosome only	2E9	LID_105108	vlPFC	f	f	0.997131	0.00286889	0.1	1	50	0.997131	Yes
X chromosome only	80S	LID_105111	vlPFC	f	f	0.995664	0.00433577	0.1	1	50	0.995664	Yes
X chromosome only	36O	LID_105123	vlPFC	f	f	0.9902	0.00980026	0.1	1	50	0.9902	Yes
X chromosome only	8K7	LID_105124	vlPFC	f	f	0.997288	0.00271227	0.1	1	50	0.997288	Yes
X chromosome only	48V	LID_105126	vlPFC	f	f	0.997273	0.00272733	0.1	1	50	0.997273	Yes
X chromosome only	9I7	LID_105131	vlPFC	f	f	0.996739	0.00326061	0.1	1	50	0.996739	Yes
X chromosome only	94S	LID_100756	ACCg	f	f	0.995955	0.00404544	0.1	1	50	0.995955	Yes
X chromosome only	4N8	LID_100759	ACCg	m	m	0.025349	0.974651	0.1	1	50	0.974651	Yes
X chromosome only	2E9	LID_100762	ACCg	f	f	0.992459	0.00754108	0.1	1	50	0.992459	Yes
X chromosome only	7L7	LID_100765	ACCg	f	f	0.991443	0.00855683	0.1	1	50	0.991443	Yes
X chromosome only	4J3	LID_100768	ACCg	f	f	0.98946	0.01054	0.1	1	50	0.98946	Yes
X chromosome only	3A9	LID_100770	ACCg	f	f	0.993235	0.0067655	0.1	1	50	0.993235	Yes
X chromosome only	9C6	LID_100771	ACCg	m	m	0.0119719	0.988028	0.1	1	50	0.988028	Yes
X chromosome only	4J0	LID_100773	ACCg	m	m	0.00649247	0.993508	0.1	1	50	0.993508	Yes
X chromosome only	7L0	LID_100774	ACCg	f	f	0.951795	0.0482052	0.1	1	50	0.951795	Yes
X chromosome only	60T	LID_100776	ACCg	m	m	0.00805871	0.991941	0.1	1	50	0.991941	Yes
X chromosome only	8L6	LID_100777	ACCg	m	m	0.0140663	0.985934	0.1	1	50	0.985934	Yes
X chromosome only	3L5	LID_100780	ACCg	m	m	0.0202113	0.979789	0.1	1	50	0.979789	Yes
X chromosome only	5N1	LID_100783	ACCg	f	f	0.992967	0.00703309	0.1	1	50	0.992967	Yes
X chromosome only	49Z	LID_100797	ACCg	m	m	0.101648	0.898352	0.1	1	50	0.898352	Yes
X chromosome only	9N0	LID_100798	ACCg	f	f	0.852123	0.147877	0.1	1	50	0.852123	Yes
X chromosome only	4N7	LID_100800	ACCg	m	m	0.0115128	0.988487	0.1	1	50	0.988487	Yes
X chromosome only	5B6	LID_100801	ACCg	f	f	0.988856	0.011144	0.1	1	50	0.988856	Yes
X chromosome only	3A6	LID_100802	ACCg	m	m	0.00702472	0.992975	0.1	1	50	0.992975	Yes
X chromosome only	65Z	LID_100805	ACCg	m	f	0.212996	0.787004	0.1	1	50	0.212996	No
X chromosome only	1B7	LID_100808	ACCg	m	m	0.00819939	0.991801	0.1	1	50	0.991801	Yes
X chromosome only	4C6	LID_104821	ACCg	m	m	0.0124712	0.987529	0.1	1	50	0.987529	Yes
X chromosome only	0K1	LID_104896	ACCg	m	m	0.0208892	0.979111	0.1	1	50	0.979111	Yes
X chromosome only	22H	LID_104897	ACCg	f	f	0.991866	0.0081336	0.1	1	50	0.991866	Yes
X chromosome only	36O	LID_104898	ACCg	f	f	0.991785	0.00821539	0.1	1	50	0.991785	Yes
X chromosome only	5H7	LID_104899	ACCg	m	m	0.0279292	0.972071	0.1	1	50	0.972071	Yes
X chromosome only	3L6	LID_104993	ACCg	f	m	0.759749	0.240251	0.1	1	50	0.240251	No
X chromosome only	2C7	LID_104994	ACCg	f	f	0.975515	0.0244846	0.1	1	50	0.975515	Yes
X chromosome only	48V	LID_104995	ACCg	f	f	0.98663	0.0133704	0.1	1	50	0.98663	Yes
X chromosome only	80S	LID_105088	ACCg	f	f	0.988393	0.0116072	0.1	1	50	0.988393	Yes
X chromosome only	20S	LID_105089	ACCg	f	f	0.988204	0.0117962	0.1	1	50	0.988204	Yes
X chromosome only	8K7	LID_105090	ACCg	f	f	0.979742	0.0202581	0.1	1	50	0.979742	Yes
X chromosome only	9I7	LID_105091	ACCg	f	f	0.993602	0.00639811	0.1	1	50	0.993602	Yes
X chromosome only	94O	LID_105155	ACCg	m	m	0.0672586	0.932741	0.1	1	50	0.932741	Yes
X chromosome only	6I4	LID_105156	ACCg	m	m	0.180755	0.819245	0.1	1	50	0.819245	Yes
X chromosome only	6H6	LID_105157	ACCg	m	f	0.18277	0.81723	0.1	1	50	0.18277	No
X chromosome only	6H6	LID_104837	M1	f	f	0.995663	0.00433655	0.1	1	50	0.995663	Yes
X chromosome only	4N7	LID_104855	M1	m	m	0.00372034	0.99628	0.1	1	50	0.99628	Yes
X chromosome only	94S	LID_104856	M1	f	f	0.995884	0.00411571	0.1	1	50	0.995884	Yes
X chromosome only	49Z	LID_104865	M1	m	m	0.00410422	0.995896	0.1	1	50	0.995896	Yes
X chromosome only	20S	LID_104871	M1	f	f	0.976948	0.0230524	0.1	1	50	0.976948	Yes
X chromosome only	65Z	LID_104880	M1	f	f	0.993693	0.00630727	0.1	1	50	0.993693	Yes
X chromosome only	60T	LID_104888	M1	m	m	0.00844564	0.991554	0.1	1	50	0.991554	Yes
X chromosome only	4N8	LID_104903	M1	m	m	0.151638	0.848362	0.1	1	50	0.848362	Yes
X chromosome only	2E9	LID_104906	M1	f	f	0.993119	0.00688111	0.1	1	50	0.993119	Yes
X chromosome only	9I7	LID_104918	M1	f	f	0.993873	0.00612739	0.1	1	50	0.993873	Yes
X chromosome only	22H	LID_104924	M1	f	f	0.990817	0.00918303	0.1	1	50	0.990817	Yes
X chromosome only	2C7	LID_104925	M1	f	f	0.99539	0.00461039	0.1	1	50	0.99539	Yes
X chromosome only	4J3	LID_104931	M1	f	f	0.993936	0.00606441	0.1	1	50	0.993936	Yes
X chromosome only	4C6	LID_104945	M1	f	m	0.606879	0.393121	0.1	1	50	0.393121	No
X chromosome only	0K1	LID_104951	M1	m	m	0.00251337	0.997487	0.1	1	50	0.997487	Yes
X chromosome only	5H7	LID_104976	M1	m	m	0.00356923	0.996431	0.1	1	50	0.996431	Yes
X chromosome only	8K7	LID_104978	M1	f	f	0.99423	0.00576996	0.1	1	50	0.99423	Yes
X chromosome only	5N1	LID_104979	M1	f	f	0.994093	0.00590672	0.1	1	50	0.994093	Yes
X chromosome only	9I5	LID_104988	M1	f	f	0.994239	0.00576057	0.1	1	50	0.994239	Yes
X chromosome only	7L7	LID_105010	M1	f	f	0.995348	0.00465231	0.1	1	50	0.995348	Yes
X chromosome only	3A9	LID_105021	M1	f	f	0.995817	0.00418282	0.1	1	50	0.995817	Yes
X chromosome only	7L0	LID_105024	M1	f	f	0.99605	0.0039503	0.1	1	50	0.99605	Yes
X chromosome only	9C6	LID_105028	M1	m	m	0.0119466	0.988053	0.1	1	50	0.988053	Yes
X chromosome only	9N0	LID_105032	M1	f	f	0.995993	0.00400722	0.1	1	50	0.995993	Yes
X chromosome only	6I4	LID_105047	M1	m	m	0.0132291	0.986771	0.1	1	50	0.986771	Yes
X chromosome only	80S	LID_105050	M1	f	f	0.984807	0.0151932	0.1	1	50	0.984807	Yes
X chromosome only	3A6	LID_105071	M1	m	m	0.0253203	0.97468	0.1	1	50	0.97468	Yes
X chromosome only	1B7	LID_105094	M1	m	m	0.00553305	0.994467	0.1	1	50	0.994467	Yes
X chromosome only	3L5	LID_105102	M1	m	m	0.00775	0.99225	0.1	1	50	0.99225	Yes
X chromosome only	8L6	LID_105117	M1	m	m	0.00967075	0.990329	0.1	1	50	0.990329	Yes
X chromosome only	36O	LID_105122	M1	f	f	0.992539	0.0074607	0.1	1	50	0.992539	Yes
X chromosome only	3L6	LID_105127	M1	m	m	0.00460248	0.995398	0.1	1	50	0.995398	Yes
X chromosome only	5B6	LID_105128	M1	f	f	0.995829	0.00417138	0.1	1	50	0.995829	Yes
X chromosome only	4J0	LID_105137	M1	m	m	0.00472113	0.995279	0.1	1	50	0.995279	Yes
X chromosome only	48V	LID_105142	M1	f	f	0.995077	0.00492306	0.1	1	50	0.995077	Yes
X chromosome only	94O	LID_105145	M1	m	m	0.00589044	0.99411	0.1	1	50	0.99411	Yes
X chromosome only	0K1	LID_100658	STS	m	m	0.000168761	0.999831	0.1	5	250	0.999831	Yes
X chromosome only	4N7	LID_100659	STS	m	m	2.45853e-06	0.999998	0.1	5	250	0.999998	Yes
X chromosome only	8L6	LID_100692	STS	m	m	8.19869e-06	0.999992	0.1	5	250	0.999992	Yes
X chromosome only	5B6	LID_100693	STS	f	f	0.999987	1.27207e-05	0.1	5	250	0.999987	Yes
X chromosome only	60T	LID_100694	STS	m	m	1.39276e-06	0.999999	0.1	5	250	0.999999	Yes
X chromosome only	5N1	LID_100696	STS	f	f	0.999049	0.000951267	0.1	5	250	0.999049	Yes
X chromosome only	1B7	LID_100697	STS	m	m	7.17456e-06	0.999993	0.1	5	250	0.999993	Yes
X chromosome only	7L7	LID_100698	STS	f	f	1	2.24148e-08	0.1	5	250	1	Yes
X chromosome only	9I7	LID_100699	STS	f	f	0.999999	9.17568e-07	0.1	5	250	0.999999	Yes
X chromosome only	94S	LID_100700	STS	f	f	0.999988	1.2365e-05	0.1	5	250	0.999988	Yes
X chromosome only	3L5	LID_100701	STS	m	m	3.38328e-05	0.999966	0.1	5	250	0.999966	Yes
X chromosome only	49Z	LID_100702	STS	m	m	2.27667e-06	0.999998	0.1	5	250	0.999998	Yes
X chromosome only	6I4	LID_100703	STS	m	m	8.02539e-06	0.999992	0.1	5	250	0.999992	Yes
X chromosome only	65Z	LID_100704	STS	f	f	0.996391	0.00360867	0.1	5	250	0.996391	Yes
X chromosome only	9I5	LID_100729	STS	f	f	0.998461	0.00153921	0.1	5	250	0.998461	Yes
X chromosome only	2C7	LID_100806	STS	f	f	0.999855	0.000145273	0.1	5	250	0.999855	Yes
X chromosome only	4C6	LID_100809	STS	m	m	6.80203e-06	0.999993	0.1	5	250	0.999993	Yes
X chromosome only	36O	LID_100812	STS	f	f	1	1.37992e-07	0.1	5	250	1	Yes
X chromosome only	94O	LID_100814	STS	m	m	0.00023766	0.999762	0.1	5	250	0.999762	Yes
X chromosome only	2E9	LID_104811	STS	f	f	0.999998	1.85066e-06	0.1	5	250	0.999998	Yes
X chromosome only	4N8	LID_104812	STS	m	m	0.0493127	0.950687	0.1	5	250	0.950687	Yes
X chromosome only	4J0	LID_104827	STS	m	m	0.00209387	0.997906	0.1	5	250	0.997906	Yes
X chromosome only	80S	LID_104846	STS	f	f	0.999957	4.2972e-05	0.1	5	250	0.999957	Yes
X chromosome only	3A9	LID_104894	STS	f	f	0.999997	2.86441e-06	0.1	5	250	0.999997	Yes
X chromosome only	4J3	LID_104980	STS	f	f	0.977697	0.0223033	0.1	5	250	0.977697	Yes
X chromosome only	5H7	LID_104983	STS	m	m	0.204688	0.795312	0.1	5	250	0.795312	Yes
X chromosome only	48V	LID_104984	STS	f	f	0.999514	0.000486309	0.1	5	250	0.999514	Yes
X chromosome only	9N0	LID_105006	STS	f	f	0.999998	2.47609e-06	0.1	5	250	0.999998	Yes
X chromosome only	20S	LID_105030	STS	f	f	0.999998	1.87379e-06	0.1	5	250	0.999998	Yes
X chromosome only	6H6	LID_105070	STS	f	f	0.99999	1.02618e-05	0.1	5	250	0.99999	Yes
X chromosome only	8K7	LID_105098	STS	f	f	0.994507	0.00549254	0.1	5	250	0.994507	Yes
X chromosome only	9C6	LID_105106	STS	f	m	0.959941	0.0400586	0.1	5	250	0.0400586	No
X chromosome only	3A6	LID_105112	STS	m	m	0.000383948	0.999616	0.1	5	250	0.999616	Yes
X chromosome only	22H	LID_105114	STS	f	f	0.999829	0.000171012	0.1	5	250	0.999829	Yes
X chromosome only	3L6	LID_105135	STS	m	m	0.000864501	0.999135	0.1	5	250	0.999135	Yes
X chromosome only	65Z	LID_100720	V1	f	f	0.799046	0.200954	0.1	1	50	0.799046	Yes
X chromosome only	94S	LID_100723	V1	f	f	0.975155	0.0248449	0.1	1	50	0.975155	Yes
X chromosome only	60T	LID_100726	V1	m	m	0.205262	0.794738	0.1	1	50	0.794738	Yes
X chromosome only	5N1	LID_100779	V1	f	f	0.98276	0.01724	0.1	1	50	0.98276	Yes
X chromosome only	1B7	LID_100782	V1	m	m	0.264531	0.735469	0.1	1	50	0.735469	Yes
X chromosome only	7L0	LID_100785	V1	f	f	0.96781	0.0321898	0.1	1	50	0.96781	Yes
X chromosome only	4N7	LID_100786	V1	m	m	0.0370027	0.962997	0.1	1	50	0.962997	Yes
X chromosome only	8L6	LID_100788	V1	m	m	0.0200899	0.97991	0.1	1	50	0.97991	Yes
X chromosome only	4J0	LID_100789	V1	m	m	0.0169121	0.983088	0.1	1	50	0.983088	Yes
X chromosome only	9C6	LID_100791	V1	m	m	0.0691931	0.930807	0.1	1	50	0.930807	Yes
X chromosome only	3L5	LID_100792	V1	m	m	0.00931967	0.99068	0.1	1	50	0.99068	Yes
X chromosome only	2E9	LID_100793	V1	f	f	0.973112	0.0268878	0.1	1	50	0.973112	Yes
X chromosome only	7L7	LID_100794	V1	f	f	0.946934	0.0530656	0.1	1	50	0.946934	Yes
X chromosome only	49Z	LID_100795	V1	m	m	0.0129951	0.987005	0.1	1	50	0.987005	Yes
X chromosome only	5B6	LID_100796	V1	f	f	0.975005	0.0249954	0.1	1	50	0.975005	Yes
X chromosome only	4J3	LID_100799	V1	f	f	0.984465	0.0155351	0.1	1	50	0.984465	Yes
X chromosome only	9I5	LID_100804	V1	f	f	0.864807	0.135193	0.1	1	50	0.864807	Yes
X chromosome only	2C7	LID_100816	V1	f	f	0.849223	0.150777	0.1	1	50	0.849223	Yes
X chromosome only	4C6	LID_100818	V1	m	m	0.167789	0.832211	0.1	1	50	0.832211	Yes
X chromosome only	6I4	LID_100820	V1	m	m	0.322255	0.677745	0.1	1	50	0.677745	Yes
X chromosome only	3A6	LID_104810	V1	m	m	0.291354	0.708646	0.1	1	50	0.708646	Yes
X chromosome only	4N8	LID_104813	V1	m	m	0.065618	0.934382	0.1	1	50	0.934382	Yes
X chromosome only	9I7	LID_104814	V1	f	f	0.841252	0.158748	0.1	1	50	0.841252	Yes
X chromosome only	94O	LID_104815	V1	m	m	0.0274536	0.972546	0.1	1	50	0.972546	Yes
X chromosome only	5H7	LID_104822	V1	m	m	0.0564113	0.943589	0.1	1	50	0.943589	Yes
X chromosome only	8K7	LID_104831	V1	f	f	0.823552	0.176448	0.1	1	50	0.823552	Yes
X chromosome only	48V	LID_104948	V1	f	f	0.990135	0.00986473	0.1	1	50	0.990135	Yes
X chromosome only	3A9	LID_104956	V1	f	f	0.992098	0.00790218	0.1	1	50	0.992098	Yes
X chromosome only	22H	LID_104966	V1	f	f	0.993097	0.00690267	0.1	1	50	0.993097	Yes
X chromosome only	0K1	LID_105054	V1	m	m	0.391104	0.608896	0.1	1	50	0.608896	Yes
X chromosome only	80S	LID_105057	V1	m	f	0.405945	0.594055	0.1	1	50	0.405945	No
X chromosome only	20S	LID_105099	V1	f	f	0.686181	0.313819	0.1	1	50	0.686181	Yes
X chromosome only	36O	LID_105152	V1	f	f	0.835362	0.164638	0.1	1	50	0.835362	Yes
X chromosome only	6H6	LID_105205	V1	f	f	0.607368	0.392632	0.1	1	50	0.607368	Yes
X chromosome only	2E9	LID_100660	AMY	f	f	0.995406	0.00459425	0.1	1	50	0.995406	Yes
X chromosome only	60T	LID_100661	AMY	m	m	0.0727075	0.927293	0.1	1	50	0.927293	Yes
X chromosome only	1B7	LID_100662	AMY	m	m	0.109123	0.890877	0.1	1	50	0.890877	Yes
X chromosome only	7L0	LID_100663	AMY	f	f	0.994017	0.00598281	0.1	1	50	0.994017	Yes
X chromosome only	3A6	LID_100665	AMY	m	m	0.00479369	0.995206	0.1	1	50	0.995206	Yes
X chromosome only	8L6	LID_100666	AMY	m	m	0.00675511	0.993245	0.1	1	50	0.993245	Yes
X chromosome only	5B6	LID_100667	AMY	f	f	0.990663	0.00933665	0.1	1	50	0.990663	Yes
X chromosome only	7L7	LID_100668	AMY	f	f	0.995514	0.00448614	0.1	1	50	0.995514	Yes
X chromosome only	94S	LID_100669	AMY	f	f	0.995293	0.00470655	0.1	1	50	0.995293	Yes
X chromosome only	4J3	LID_100670	AMY	f	f	0.993864	0.00613601	0.1	1	50	0.993864	Yes
X chromosome only	9C6	LID_100671	AMY	m	m	0.00805702	0.991943	0.1	1	50	0.991943	Yes
X chromosome only	3A9	LID_100672	AMY	f	f	0.992851	0.00714946	0.1	1	50	0.992851	Yes
X chromosome only	4N7	LID_100673	AMY	m	m	0.00381076	0.996189	0.1	1	50	0.996189	Yes
X chromosome only	4N8	LID_100674	AMY	m	m	0.00342775	0.996572	0.1	1	50	0.996572	Yes
X chromosome only	4J0	LID_100675	AMY	m	m	0.0144907	0.985509	0.1	1	50	0.985509	Yes
X chromosome only	3L5	LID_100676	AMY	m	m	0.00874112	0.991259	0.1	1	50	0.991259	Yes
X chromosome only	5N1	LID_100677	AMY	f	f	0.995244	0.00475568	0.1	1	50	0.995244	Yes
X chromosome only	49Z	LID_100678	AMY	m	m	0.00947016	0.99053	0.1	1	50	0.99053	Yes
X chromosome only	65Z	LID_100679	AMY	f	f	0.994578	0.00542191	0.1	1	50	0.994578	Yes
X chromosome only	9N0	LID_100807	AMY	f	f	0.995528	0.00447248	0.1	1	50	0.995528	Yes
X chromosome only	5H7	LID_104851	AMY	m	m	0.0247368	0.975263	0.1	1	50	0.975263	Yes
X chromosome only	3L6	LID_104884	AMY	m	m	0.0876301	0.91237	0.1	1	50	0.91237	Yes
X chromosome only	2C7	LID_104909	AMY	f	f	0.99515	0.00485012	0.1	1	50	0.99515	Yes
X chromosome only	9I5	LID_104914	AMY	f	f	0.994707	0.00529279	0.1	1	50	0.994707	Yes
X chromosome only	80S	LID_104932	AMY	f	f	0.995491	0.00450923	0.1	1	50	0.995491	Yes
X chromosome only	9I7	LID_104952	AMY	f	f	0.989065	0.0109345	0.1	1	50	0.989065	Yes
X chromosome only	4C6	LID_104982	AMY	m	m	0.0964876	0.903512	0.1	1	50	0.903512	Yes
X chromosome only	94O	LID_104989	AMY	m	m	0.138768	0.861232	0.1	1	50	0.861232	Yes
X chromosome only	0K1	LID_105037	AMY	m	m	0.296902	0.703098	0.1	1	50	0.703098	Yes
X chromosome only	8K7	LID_105049	AMY	f	f	0.992447	0.00755297	0.1	1	50	0.992447	Yes
X chromosome only	22H	LID_105055	AMY	f	f	0.9944	0.00559974	0.1	1	50	0.9944	Yes
X chromosome only	6I4	LID_105056	AMY	m	m	0.432775	0.567225	0.1	1	50	0.567225	Yes
X chromosome only	20S	LID_105066	AMY	f	f	0.886448	0.113552	0.1	1	50	0.886448	Yes
X chromosome only	36O	LID_105078	AMY	f	f	0.932519	0.0674813	0.1	1	50	0.932519	Yes
X chromosome only	48V	LID_105085	AMY	f	f	0.996049	0.00395108	0.1	1	50	0.996049	Yes
X chromosome only	6H6	LID_105087	AMY	f	f	0.987683	0.012317	0.1	1	50	0.987683	Yes
X chromosome only	3L5	LID_100731	CA3	m	m	0.00669608	0.993304	0.1	1	50	0.993304	Yes
X chromosome only	3A9	LID_100732	CA3	f	f	0.994422	0.0055779	0.1	1	50	0.994422	Yes
X chromosome only	3A6	LID_100734	CA3	m	m	0.00723901	0.992761	0.1	1	50	0.992761	Yes
X chromosome only	5B6	LID_100735	CA3	f	f	0.996464	0.00353575	0.1	1	50	0.996464	Yes
X chromosome only	8L6	LID_100737	CA3	m	m	0.00850988	0.99149	0.1	1	50	0.99149	Yes
X chromosome only	7L7	LID_100738	CA3	f	f	0.992036	0.00796437	0.1	1	50	0.992036	Yes
X chromosome only	4J3	LID_100740	CA3	f	f	0.995885	0.00411462	0.1	1	50	0.995885	Yes
X chromosome only	94S	LID_100741	CA3	f	f	0.996527	0.00347282	0.1	1	50	0.996527	Yes
X chromosome only	2E9	LID_100743	CA3	f	f	0.996245	0.00375511	0.1	1	50	0.996245	Yes
X chromosome only	4N7	LID_100744	CA3	m	m	0.00513267	0.994867	0.1	1	50	0.994867	Yes
X chromosome only	60T	LID_100746	CA3	m	m	0.0111142	0.988886	0.1	1	50	0.988886	Yes
X chromosome only	5N1	LID_100747	CA3	f	f	0.993431	0.00656942	0.1	1	50	0.993431	Yes
X chromosome only	4N8	LID_100748	CA3	m	m	0.00687225	0.993128	0.1	1	50	0.993128	Yes
X chromosome only	1B7	LID_100749	CA3	m	m	0.00577581	0.994224	0.1	1	50	0.994224	Yes
X chromosome only	9N0	LID_100750	CA3	f	f	0.994461	0.00553934	0.1	1	50	0.994461	Yes
X chromosome only	7L0	LID_100751	CA3	f	f	0.997055	0.00294472	0.1	1	50	0.997055	Yes
X chromosome only	4J0	LID_100752	CA3	m	m	0.00420828	0.995792	0.1	1	50	0.995792	Yes
X chromosome only	9C6	LID_100753	CA3	m	m	0.00731548	0.992685	0.1	1	50	0.992685	Yes
X chromosome only	65Z	LID_100811	CA3	f	f	0.996545	0.00345466	0.1	1	50	0.996545	Yes
X chromosome only	49Z	LID_100813	CA3	m	m	0.00923282	0.990767	0.1	1	50	0.990767	Yes
X chromosome only	9I7	LID_104807	CA3	f	f	0.991023	0.00897712	0.1	1	50	0.991023	Yes
X chromosome only	0K1	LID_104809	CA3	m	m	0.490749	0.509251	0.1	1	50	0.509251	Yes
X chromosome only	80S	LID_104859	CA3	f	f	0.959518	0.0404822	0.1	1	50	0.959518	Yes
X chromosome only	5H7	LID_104900	CA3	m	m	0.310199	0.689801	0.1	1	50	0.689801	Yes
X chromosome only	48V	LID_104901	CA3	f	f	0.975854	0.0241462	0.1	1	50	0.975854	Yes
X chromosome only	6H6	LID_104939	CA3	f	f	0.991212	0.00878845	0.1	1	50	0.991212	Yes
X chromosome only	3L6	LID_104996	CA3	m	m	0.218094	0.781906	0.1	1	50	0.781906	Yes
X chromosome only	36O	LID_104997	CA3	f	f	0.989536	0.0104636	0.1	1	50	0.989536	Yes
X chromosome only	20S	LID_105018	CA3	f	f	0.995193	0.00480676	0.1	1	50	0.995193	Yes
X chromosome only	8K7	LID_105034	CA3	f	f	0.995384	0.00461583	0.1	1	50	0.995384	Yes
X chromosome only	22H	LID_105092	CA3	f	f	0.993936	0.00606378	0.1	1	50	0.993936	Yes
X chromosome only	9I5	LID_105093	CA3	f	f	0.994677	0.00532284	0.1	1	50	0.994677	Yes
X chromosome only	4C6	LID_105118	CA3	m	m	0.0741806	0.925819	0.1	1	50	0.925819	Yes
X chromosome only	2C7	LID_105158	CA3	m	f	0.207384	0.792616	0.1	1	50	0.207384	No
X chromosome only	94O	LID_105159	CA3	m	m	0.0527352	0.947265	0.1	1	50	0.947265	Yes
X chromosome only	6I4	LID_105160	CA3	m	m	0.02706	0.97294	0.1	1	50	0.97294	Yes
X chromosome only	4J3	LID_100754	DG	f	f	0.999947	5.342e-05	0.1	5	150	0.999947	Yes
X chromosome only	5B6	LID_100755	DG	f	f	0.999882	0.000118431	0.1	5	150	0.999882	Yes
X chromosome only	5N1	LID_100757	DG	f	f	0.999923	7.6919e-05	0.1	5	150	0.999923	Yes
X chromosome only	8L6	LID_100758	DG	m	m	0.000599695	0.9994	0.1	5	150	0.9994	Yes
X chromosome only	3A9	LID_100760	DG	f	f	0.999978	2.21001e-05	0.1	5	150	0.999978	Yes
X chromosome only	94S	LID_100761	DG	f	f	0.999861	0.000138935	0.1	5	150	0.999861	Yes
X chromosome only	60T	LID_100763	DG	m	m	0.000406255	0.999594	0.1	5	150	0.999594	Yes
X chromosome only	7L7	LID_100764	DG	f	f	0.999989	1.14641e-05	0.1	5	150	0.999989	Yes
X chromosome only	3A6	LID_100766	DG	m	m	0.000298584	0.999701	0.1	5	150	0.999701	Yes
X chromosome only	65Z	LID_100767	DG	f	f	0.999948	5.1664e-05	0.1	5	150	0.999948	Yes
X chromosome only	1B7	LID_100769	DG	m	m	6.92411e-05	0.999931	0.1	5	150	0.999931	Yes
X chromosome only	4N7	LID_100772	DG	m	m	0.000101279	0.999899	0.1	5	150	0.999899	Yes
X chromosome only	3L5	LID_100775	DG	m	m	0.00127675	0.998723	0.1	5	150	0.998723	Yes
X chromosome only	9I7	LID_100778	DG	f	f	0.9963	0.00370017	0.1	5	150	0.9963	Yes
X chromosome only	7L0	LID_100781	DG	f	f	0.99062	0.00937994	0.1	5	150	0.99062	Yes
X chromosome only	4J0	LID_100784	DG	m	m	0.0199242	0.980076	0.1	5	150	0.980076	Yes
X chromosome only	0K1	LID_100787	DG	m	m	0.0209113	0.979089	0.1	5	150	0.979089	Yes
X chromosome only	49Z	LID_100790	DG	m	m	0.00140863	0.998591	0.1	5	150	0.998591	Yes
X chromosome only	94O	LID_100803	DG	f	m	0.601826	0.398174	0.1	5	150	0.398174	No
X chromosome only	36O	LID_100819	DG	f	f	0.685727	0.314273	0.1	5	150	0.685727	Yes
X chromosome only	2E9	LID_104806	DG	f	f	0.999957	4.25573e-05	0.1	5	150	0.999957	Yes
X chromosome only	4N8	LID_104808	DG	m	m	0.338869	0.661131	0.1	5	150	0.661131	Yes
X chromosome only	48V	LID_104842	DG	f	f	0.999022	0.000978072	0.1	5	150	0.999022	Yes
X chromosome only	9N0	LID_104848	DG	f	f	0.999677	0.00032325	0.1	5	150	0.999677	Yes
X chromosome only	9C6	LID_104854	DG	m	m	0.424482	0.575518	0.1	5	150	0.575518	Yes
X chromosome only	2C7	LID_104857	DG	f	f	0.999851	0.000149262	0.1	5	150	0.999851	Yes
X chromosome only	20S	LID_104926	DG	f	f	0.999645	0.000354659	0.1	5	150	0.999645	Yes
X chromosome only	9I5	LID_104937	DG	f	f	0.999874	0.00012574	0.1	5	150	0.999874	Yes
X chromosome only	80S	LID_104969	DG	f	f	0.999883	0.000117125	0.1	5	150	0.999883	Yes
X chromosome only	6I4	LID_105003	DG	m	m	0.00116264	0.998837	0.1	5	150	0.998837	Yes
X chromosome only	5H7	LID_105026	DG	m	m	7.49815e-05	0.999925	0.1	5	150	0.999925	Yes
X chromosome only	6H6	LID_105027	DG	f	f	0.964908	0.0350919	0.1	5	150	0.964908	Yes
X chromosome only	3L6	LID_105077	DG	m	m	0.000268968	0.999731	0.1	5	150	0.999731	Yes
X chromosome only	8K7	LID_105080	DG	f	f	0.995986	0.00401406	0.1	5	150	0.995986	Yes
X chromosome only	4C6	LID_105147	DG	m	m	0.01541	0.98459	0.1	5	150	0.98459	Yes
X chromosome only	22H	LID_105151	DG	m	f	0.00248919	0.997511	0.1	5	150	0.00248919	No
X chromosome only	7L7	LID_100680	CN	f	f	0.98366	0.0163401	0.1	5	50	0.98366	Yes
X chromosome only	3L5	LID_100681	CN	m	m	0.0478733	0.952127	0.1	5	50	0.952127	Yes
X chromosome only	8L6	LID_100682	CN	m	m	0.0125448	0.987455	0.1	5	50	0.987455	Yes
X chromosome only	1B7	LID_100683	CN	m	m	0.0387128	0.961287	0.1	5	50	0.961287	Yes
X chromosome only	4N7	LID_100684	CN	m	m	0.00149122	0.998509	0.1	5	50	0.998509	Yes
X chromosome only	2E9	LID_100685	CN	f	f	0.809754	0.190246	0.1	5	50	0.809754	Yes
X chromosome only	9N0	LID_100686	CN	f	f	0.956969	0.0430313	0.1	5	50	0.956969	Yes
X chromosome only	5N1	LID_100687	CN	f	f	0.983016	0.0169842	0.1	5	50	0.983016	Yes
X chromosome only	60T	LID_100688	CN	m	m	0.161096	0.838904	0.1	5	50	0.838904	Yes
X chromosome only	4N8	LID_100689	CN	m	m	0.0299667	0.970033	0.1	5	50	0.970033	Yes
X chromosome only	4J3	LID_100690	CN	f	f	0.928359	0.0716415	0.1	5	50	0.928359	Yes
X chromosome only	94S	LID_100691	CN	f	f	0.974799	0.0252005	0.1	5	50	0.974799	Yes
X chromosome only	4J0	LID_100730	CN	m	m	0.0664037	0.933596	0.1	5	50	0.933596	Yes
X chromosome only	5B6	LID_100733	CN	f	f	0.948534	0.0514659	0.1	5	50	0.948534	Yes
X chromosome only	7L0	LID_100739	CN	f	f	0.926795	0.0732054	0.1	5	50	0.926795	Yes
X chromosome only	3A9	LID_100742	CN	f	f	0.960589	0.0394106	0.1	5	50	0.960589	Yes
X chromosome only	9C6	LID_100745	CN	m	m	0.157033	0.842967	0.1	5	50	0.842967	Yes
X chromosome only	3A6	LID_100810	CN	f	m	0.510955	0.489045	0.1	5	50	0.489045	No
X chromosome only	49Z	LID_100815	CN	f	m	0.631772	0.368228	0.1	5	50	0.368228	No
X chromosome only	65Z	LID_100817	CN	f	f	0.987618	0.0123821	0.1	5	50	0.987618	Yes
X chromosome only	4C6	LID_104816	CN	m	m	0.35513	0.64487	0.1	5	50	0.64487	Yes
X chromosome only	5H7	LID_104838	CN	m	m	0.0234372	0.976563	0.1	5	50	0.976563	Yes
X chromosome only	0K1	LID_104862	CN	m	m	0.0633422	0.936658	0.1	5	50	0.936658	Yes
X chromosome only	8K7	LID_104872	CN	f	f	0.931009	0.068991	0.1	5	50	0.931009	Yes
X chromosome only	2C7	LID_104904	CN	f	f	0.923333	0.0766666	0.1	5	50	0.923333	Yes
X chromosome only	94O	LID_104968	CN	f	m	0.752068	0.247932	0.1	5	50	0.247932	No
X chromosome only	20S	LID_105005	CN	f	f	0.869924	0.130076	0.1	5	50	0.869924	Yes
X chromosome only	6I4	LID_105011	CN	m	m	0.378223	0.621777	0.1	5	50	0.621777	Yes
X chromosome only	6H6	LID_105016	CN	f	f	0.96694	0.0330602	0.1	5	50	0.96694	Yes
X chromosome only	9I5	LID_105017	CN	f	f	0.978555	0.0214452	0.1	5	50	0.978555	Yes
X chromosome only	22H	LID_105031	CN	f	f	0.940715	0.0592847	0.1	5	50	0.940715	Yes
X chromosome only	3L6	LID_105052	CN	m	m	0.225952	0.774048	0.1	5	50	0.774048	Yes
X chromosome only	80S	LID_105074	CN	f	f	0.820863	0.179137	0.1	5	50	0.820863	Yes
X chromosome only	48V	LID_105113	CN	f	f	0.933111	0.066889	0.1	5	50	0.933111	Yes
X chromosome only	9I7	LID_105146	CN	f	f	0.903746	0.0962538	0.1	5	50	0.903746	Yes
X chromosome only	36O	LID_105150	CN	f	f	0.844985	0.155015	0.1	5	50	0.844985	Yes
X chromosome only	65Z	LID_104824	Pu	f	f	0.997135	0.00286531	0.1	1	50	0.997135	Yes
X chromosome only	36O	LID_104828	Pu	f	f	0.996536	0.0034642	0.1	1	50	0.996536	Yes
X chromosome only	4N8	LID_104832	Pu	m	m	0.0143055	0.985695	0.1	1	50	0.985695	Yes
X chromosome only	7L0	LID_104844	Pu	f	f	0.997116	0.00288448	0.1	1	50	0.997116	Yes
X chromosome only	80S	LID_104869	Pu	f	f	0.997169	0.00283055	0.1	1	50	0.997169	Yes
X chromosome only	3A9	LID_104873	Pu	f	f	0.997176	0.00282425	0.1	1	50	0.997176	Yes
X chromosome only	7L7	LID_104883	Pu	f	f	0.997234	0.00276586	0.1	1	50	0.997234	Yes
X chromosome only	4J3	LID_104902	Pu	f	f	0.992684	0.00731569	0.1	1	50	0.992684	Yes
X chromosome only	9I7	LID_104912	Pu	f	f	0.995491	0.00450864	0.1	1	50	0.995491	Yes
X chromosome only	22H	LID_104916	Pu	f	f	0.996474	0.00352621	0.1	1	50	0.996474	Yes
X chromosome only	2C7	LID_104930	Pu	f	f	0.997323	0.00267747	0.1	1	50	0.997323	Yes
X chromosome only	3A6	LID_104933	Pu	m	m	0.00492575	0.995074	0.1	1	50	0.995074	Yes
X chromosome only	8K7	LID_104936	Pu	f	f	0.997115	0.00288531	0.1	1	50	0.997115	Yes
X chromosome only	1B7	LID_104938	Pu	m	m	0.00393472	0.996065	0.1	1	50	0.996065	Yes
X chromosome only	6I4	LID_104942	Pu	m	m	0.00357453	0.996425	0.1	1	50	0.996425	Yes
X chromosome only	3L6	LID_104943	Pu	m	m	0.00477022	0.99523	0.1	1	50	0.99523	Yes
X chromosome only	5H7	LID_104944	Pu	m	m	0.00407995	0.99592	0.1	1	50	0.99592	Yes
X chromosome only	20S	LID_104953	Pu	f	f	0.997198	0.00280173	0.1	1	50	0.997198	Yes
X chromosome only	8L6	LID_104962	Pu	m	m	0.00601069	0.993989	0.1	1	50	0.993989	Yes
X chromosome only	3L5	LID_105000	Pu	m	m	0.00757286	0.992427	0.1	1	50	0.992427	Yes
X chromosome only	5B6	LID_105013	Pu	f	f	0.991962	0.008038	0.1	1	50	0.991962	Yes
X chromosome only	60T	LID_105015	Pu	m	m	0.00640489	0.993595	0.1	1	50	0.993595	Yes
X chromosome only	94O	LID_105020	Pu	m	m	0.00468138	0.995319	0.1	1	50	0.995319	Yes
X chromosome only	9N0	LID_105023	Pu	f	f	0.994196	0.0058036	0.1	1	50	0.994196	Yes
X chromosome only	4N7	LID_105029	Pu	m	m	0.0039607	0.996039	0.1	1	50	0.996039	Yes
X chromosome only	94S	LID_105038	Pu	f	f	0.995267	0.00473341	0.1	1	50	0.995267	Yes
X chromosome only	4C6	LID_105061	Pu	m	m	0.00372405	0.996276	0.1	1	50	0.996276	Yes
X chromosome only	49Z	LID_105082	Pu	m	m	0.00502523	0.994975	0.1	1	50	0.994975	Yes
X chromosome only	9I5	LID_105100	Pu	f	f	0.997204	0.00279609	0.1	1	50	0.997204	Yes
X chromosome only	48V	LID_105107	Pu	f	f	0.997217	0.00278341	0.1	1	50	0.997217	Yes
X chromosome only	4J0	LID_105109	Pu	m	m	0.00874924	0.991251	0.1	1	50	0.991251	Yes
X chromosome only	2E9	LID_105115	Pu	f	f	0.997129	0.00287135	0.1	1	50	0.997129	Yes
X chromosome only	6H6	LID_105116	Pu	f	f	0.997126	0.00287359	0.1	1	50	0.997126	Yes
X chromosome only	0K1	LID_105120	Pu	m	m	0.00600556	0.993994	0.1	1	50	0.993994	Yes
X chromosome only	5N1	LID_105153	Pu	f	f	0.996532	0.00346783	0.1	1	50	0.996532	Yes
X chromosome only	49Z	LID_104820	LGN	m	m	0.00308737	0.996913	0.1	1	50	0.996913	Yes
X chromosome only	4J3	LID_104840	LGN	f	f	0.995644	0.0043562	0.1	1	50	0.995644	Yes
X chromosome only	20S	LID_104843	LGN	f	f	0.993976	0.00602367	0.1	1	50	0.993976	Yes
X chromosome only	4N7	LID_104850	LGN	m	m	0.0047608	0.995239	0.1	1	50	0.995239	Yes
X chromosome only	4J0	LID_104868	LGN	m	m	0.00465983	0.99534	0.1	1	50	0.99534	Yes
X chromosome only	6H6	LID_104875	LGN	f	f	0.995154	0.00484562	0.1	1	50	0.995154	Yes
X chromosome only	9C6	LID_104876	LGN	m	m	0.00865206	0.991348	0.1	1	50	0.991348	Yes
X chromosome only	94O	LID_104877	LGN	m	m	0.00358888	0.996411	0.1	1	50	0.996411	Yes
X chromosome only	2C7	LID_104893	LGN	f	f	0.995265	0.00473514	0.1	1	50	0.995265	Yes
X chromosome only	8L6	LID_104910	LGN	m	m	0.00687502	0.993125	0.1	1	50	0.993125	Yes
X chromosome only	3L6	LID_104923	LGN	m	m	0.00530383	0.994696	0.1	1	50	0.994696	Yes
X chromosome only	22H	LID_104934	LGN	f	f	0.991599	0.00840123	0.1	1	50	0.991599	Yes
X chromosome only	6I4	LID_104940	LGN	m	m	0.00638607	0.993614	0.1	1	50	0.993614	Yes
X chromosome only	3A6	LID_104946	LGN	m	m	0.00446295	0.995537	0.1	1	50	0.995537	Yes
X chromosome only	9N0	LID_104954	LGN	f	f	0.98636	0.0136398	0.1	1	50	0.98636	Yes
X chromosome only	2E9	LID_104955	LGN	f	f	0.989051	0.0109488	0.1	1	50	0.989051	Yes
X chromosome only	9I7	LID_104985	LGN	f	f	0.993737	0.00626262	0.1	1	50	0.993737	Yes
X chromosome only	5N1	LID_104987	LGN	f	f	0.934652	0.065348	0.1	1	50	0.934652	Yes
X chromosome only	5H7	LID_104999	LGN	f	m	0.685044	0.314956	0.1	1	50	0.314956	No
X chromosome only	4C6	LID_105008	LGN	m	m	0.0452562	0.954744	0.1	1	50	0.954744	Yes
X chromosome only	3A9	LID_105036	LGN	f	f	0.976696	0.0233043	0.1	1	50	0.976696	Yes
X chromosome only	1B7	LID_105043	LGN	m	m	0.0159703	0.98403	0.1	1	50	0.98403	Yes
X chromosome only	94S	LID_105063	LGN	f	f	0.976256	0.023744	0.1	1	50	0.976256	Yes
X chromosome only	5B6	LID_105075	LGN	f	f	0.921912	0.0780882	0.1	1	50	0.921912	Yes
X chromosome only	60T	LID_105095	LGN	m	m	0.00296877	0.997031	0.1	1	50	0.997031	Yes
X chromosome only	0K1	LID_105121	LGN	m	m	0.00662612	0.993374	0.1	1	50	0.993374	Yes
X chromosome only	7L0	LID_105129	LGN	f	f	0.989217	0.0107827	0.1	1	50	0.989217	Yes
X chromosome only	4N8	LID_105130	LGN	m	m	0.00411331	0.995887	0.1	1	50	0.995887	Yes
X chromosome only	65Z	LID_105132	LGN	f	f	0.994923	0.00507739	0.1	1	50	0.994923	Yes
X chromosome only	7L7	LID_105134	LGN	f	f	0.994043	0.00595726	0.1	1	50	0.994043	Yes
X chromosome only	1B7	LID_104818	VMH	m	m	0.00518878	0.994811	0.1	1	50	0.994811	Yes
X chromosome only	80S	LID_104833	VMH	f	f	0.997015	0.00298522	0.1	1	50	0.997015	Yes
X chromosome only	6I4	LID_104839	VMH	m	m	0.0039339	0.996066	0.1	1	50	0.996066	Yes
X chromosome only	0K1	LID_104847	VMH	m	m	0.00368529	0.996315	0.1	1	50	0.996315	Yes
X chromosome only	9N0	LID_104852	VMH	f	f	0.994644	0.00535595	0.1	1	50	0.994644	Yes
X chromosome only	9C6	LID_104861	VMH	m	m	0.00560029	0.9944	0.1	1	50	0.9944	Yes
X chromosome only	2C7	LID_104891	VMH	f	f	0.996381	0.00361853	0.1	1	50	0.996381	Yes
X chromosome only	3L6	LID_104905	VMH	m	m	0.0037384	0.996262	0.1	1	50	0.996262	Yes
X chromosome only	3A9	LID_104907	VMH	f	f	0.997017	0.0029831	0.1	1	50	0.997017	Yes
X chromosome only	7L0	LID_104917	VMH	f	f	0.996474	0.00352599	0.1	1	50	0.996474	Yes
X chromosome only	6H6	LID_104929	VMH	f	f	0.997016	0.00298403	0.1	1	50	0.997016	Yes
X chromosome only	9I5	LID_104941	VMH	f	f	0.997082	0.00291768	0.1	1	50	0.997082	Yes
X chromosome only	5N1	LID_104957	VMH	f	f	0.997037	0.00296271	0.1	1	50	0.997037	Yes
X chromosome only	5B6	LID_104963	VMH	f	f	0.99649	0.0035102	0.1	1	50	0.99649	Yes
X chromosome only	94S	LID_104964	VMH	f	f	0.997015	0.00298522	0.1	1	50	0.997015	Yes
X chromosome only	3A6	LID_104967	VMH	m	m	0.00455842	0.995442	0.1	1	50	0.995442	Yes
X chromosome only	9I7	LID_104975	VMH	f	f	0.997126	0.00287447	0.1	1	50	0.997126	Yes
X chromosome only	4J0	LID_104991	VMH	m	m	0.00380371	0.996196	0.1	1	50	0.996196	Yes
X chromosome only	8K7	LID_105004	VMH	f	f	0.996353	0.00364688	0.1	1	50	0.996353	Yes
X chromosome only	8L6	LID_105007	VMH	m	m	0.00367856	0.996321	0.1	1	50	0.996321	Yes
X chromosome only	4N7	LID_105022	VMH	m	m	0.00394319	0.996057	0.1	1	50	0.996057	Yes
X chromosome only	36O	LID_105025	VMH	f	f	0.997015	0.00298522	0.1	1	50	0.997015	Yes
X chromosome only	4C6	LID_105035	VMH	m	m	0.00355249	0.996448	0.1	1	50	0.996448	Yes
X chromosome only	22H	LID_105046	VMH	f	f	0.997094	0.00290564	0.1	1	50	0.997094	Yes
X chromosome only	94O	LID_105053	VMH	m	m	0.00368529	0.996315	0.1	1	50	0.996315	Yes
X chromosome only	3L5	LID_105058	VMH	m	m	0.0038046	0.996195	0.1	1	50	0.996195	Yes
X chromosome only	48V	LID_105059	VMH	f	f	0.996269	0.00373082	0.1	1	50	0.996269	Yes
X chromosome only	7L7	LID_105060	VMH	f	f	0.994435	0.00556492	0.1	1	50	0.994435	Yes
X chromosome only	2E9	LID_105062	VMH	f	f	0.996369	0.0036311	0.1	1	50	0.996369	Yes
X chromosome only	4J3	LID_105065	VMH	f	f	0.996346	0.00365362	0.1	1	50	0.996346	Yes
X chromosome only	4N8	LID_105067	VMH	m	m	0.00509371	0.994906	0.1	1	50	0.994906	Yes
X chromosome only	49Z	LID_105076	VMH	m	m	0.00381173	0.996188	0.1	1	50	0.996188	Yes
X chromosome only	20S	LID_105097	VMH	f	f	0.996376	0.00362371	0.1	1	50	0.996376	Yes
X chromosome only	60T	LID_105133	VMH	m	m	0.00572374	0.994276	0.1	1	50	0.994276	Yes
X chromosome only	65Z	LID_105139	VMH	f	f	0.997016	0.00298432	0.1	1	50	0.997016	Yes
X chromosome only	5H7	LID_105140	VMH	m	m	0.00585474	0.994145	0.1	1	50	0.994145	Yes
