# Supplementary material for: Evolutionary and biomedical implications of sex differences in the primate brain transcriptome
Source: Cell Genom. 2024 Jun 27;4(7):100589. doi: 10.1016/j.xgen.2024.100589 (PMC11293591; doi:10.1016/j.xgen.2024.100589)
Supplement: Table S24. Genes with sex-specific age-related patterns, related to Figure 6B — Sex-specific age-related patterns are described for the top five most influential genes (for sex prediction modeling) from each of N = 8 regions (i.e., those with ≥1 misclassified sample) (age increasing = β > 0, LFSR < 0.2; age decreasing = β < 0, LFSR < 0.2) (see STAR Methods). [file mmc25.xlsx]

## Sheet: Table S24
Supplementary Table 24 | Genes with sex-specific age-related patterns
Region	Gene	Overall age-related pattern	Sex-specific age-related pattern
dmPFC	ENSMMUG00000000033	NA	NA
dmPFC	ENSMMUG00000000511	NA	NA
dmPFC	ENSMMUG00000002257	NA	male-specific age-increasing
dmPFC	ENSMMUG00000000029	age-increasing	male-specific age-increasing
dmPFC	ENSMMUG00000000001	NA	NA
vmPFC	ENSMMUG00000000013	NA	female-specific age-increasing
vmPFC	ENSMMUG00000002980	age-increasing	male-specific age-increasing
vmPFC	ENSMMUG00000000391	NA	male-specific age-increasing
vmPFC	ENSMMUG00000000054	NA	female-specific age-decreasing
vmPFC	ENSMMUG00000044496	NA	opposing sex-specific patterns
vlPFC	ENSMMUG00000000249	NA	male-specific age-decreasing
vlPFC	ENSMMUG00000000892	NA	male-specific age-decreasing
vlPFC	ENSMMUG00000000025	NA	NA
vlPFC	ENSMMUG00000000190	age-decreasing	female-specific age-decreasing
vlPFC	ENSMMUG00000000111	NA	female-specific age-increasing
STS	ENSMMUG00000010342	NA	NA
STS	ENSMMUG00000000757	NA	male-specific age-increasing
STS	ENSMMUG00000000090	NA	female-specific age-decreasing
STS	ENSMMUG00000008881	NA	NA
STS	ENSMMUG00000004074	NA	NA
V1	ENSMMUG00000008291	age-increasing	female-specific age-increasing
V1	ENSMMUG00000005298	age-decreasing	both age-decreasing
V1	ENSMMUG00000001727	NA	NA
V1	ENSMMUG00000012783	age-decreasing	female-specific age-increasing
V1	ENSMMUG00000020213	age-decreasing	female-specific age-decreasing
CA3	ENSMMUG00000001712	NA	NA
CA3	ENSMMUG00000000789	NA	male-specific age-decreasing
CA3	ENSMMUG00000000055	age-decreasing	female-specific age-decreasing
CA3	ENSMMUG00000000916	age-decreasing	male-specific age-decreasing
CA3	ENSMMUG00000001990	age-decreasing	male-specific age-decreasing
DG	ENSMMUG00000014607	age-decreasing	female-specific age-decreasing
DG	ENSMMUG00000055851	age-increasing	female-specific age-increasing
DG	ENSMMUG00000052572	age-increasing	both age-increasing
DG	ENSMMUG00000006514	age-decreasing	female-specific age-decreasing
DG	ENSMMUG00000005158	NA	NA
CN	ENSMMUG00000004394	NA	opposing sex-specific patterns
CN	ENSMMUG00000007465	age-increasing	female-specific age-increasing
CN	ENSMMUG00000029954	age-increasing	female-specific age-increasing
CN	ENSMMUG00000019209	NA	NA
CN	ENSMMUG00000001306	NA	NA
