# Supplementary material for: Evolutionary and biomedical implications of sex differences in the primate brain transcriptome
Source: Cell Genom. 2024 Jun 27;4(7):100589. doi: 10.1016/j.xgen.2024.100589 (PMC11293591; doi:10.1016/j.xgen.2024.100589)
Supplement: Table S25. Tissue-specificity estimates for each expressed gene (in macaques), related to Figure 7A [file mmc26.xlsx]

## Sheet: Table S25
Supplementary Table 25 | Tissue specificity estimates for each expressed gene (in macaques)
Gene ID	Tissue Specificity
ENSMMUG00000000001	0.111885
ENSMMUG00000000007	0.0974611
ENSMMUG00000000010	0.100443
ENSMMUG00000000013	0.0985906
ENSMMUG00000000016	0.0775264
ENSMMUG00000000019	0.0859286
ENSMMUG00000000025	0.21371
ENSMMUG00000000029	0.110813
ENSMMUG00000000031	0.133088
ENSMMUG00000000032	0.488954
ENSMMUG00000000033	0.0738518
ENSMMUG00000000037	0.0816905
ENSMMUG00000000038	0.0885938
ENSMMUG00000000039	0.0570763
ENSMMUG00000000040	0.156989
ENSMMUG00000000042	0.172655
ENSMMUG00000000043	0.110301
ENSMMUG00000000044	0.262231
ENSMMUG00000000049	0.0666647
ENSMMUG00000000054	0.0589016
ENSMMUG00000000055	0.0402853
ENSMMUG00000000056	0.0943437
ENSMMUG00000000058	0.0717803
ENSMMUG00000000059	0.0899155
ENSMMUG00000000063	0.132331
ENSMMUG00000000065	0.255293
ENSMMUG00000000067	0.189504
ENSMMUG00000000072	0.0629343
ENSMMUG00000000074	0.0316822
ENSMMUG00000000075	0.170217
ENSMMUG00000000081	0.139234
ENSMMUG00000000085	0.217083
ENSMMUG00000000090	0.0538613
ENSMMUG00000000092	0.134263
ENSMMUG00000000098	0.166995
ENSMMUG00000000100	0.208847
ENSMMUG00000000104	0.112554
ENSMMUG00000000110	0.107826
ENSMMUG00000000111	0.351648
ENSMMUG00000000113	0.310202
ENSMMUG00000000122	0.460815
ENSMMUG00000000123	0.330485
ENSMMUG00000000124	0.223757
ENSMMUG00000000125	0.193565
ENSMMUG00000000130	0.258565
ENSMMUG00000000134	0.0470125
ENSMMUG00000000135	0.122579
ENSMMUG00000000136	0.421063
ENSMMUG00000000137	0.110273
ENSMMUG00000000138	0.187382
ENSMMUG00000000140	0.0836665
ENSMMUG00000000141	0.0994956
ENSMMUG00000000143	0.0714944
ENSMMUG00000000144	0.176748
ENSMMUG00000000149	0.189574
ENSMMUG00000000151	0.836946
ENSMMUG00000000152	0.0730392
ENSMMUG00000000153	0.230255
ENSMMUG00000000156	0.0460472
ENSMMUG00000000158	0.157727
ENSMMUG00000000164	0.15636
ENSMMUG00000000165	0.0692878
ENSMMUG00000000166	0.0804333
ENSMMUG00000000167	0.17421
ENSMMUG00000000168	0.106269
ENSMMUG00000000169	0.0473883
ENSMMUG00000000171	0.101311
ENSMMUG00000000172	0.0867146
ENSMMUG00000000173	0.103456
ENSMMUG00000000180	0.441756
ENSMMUG00000000181	0.271634
ENSMMUG00000000182	0.113315
ENSMMUG00000000183	0.113936
ENSMMUG00000000184	0.147678
ENSMMUG00000000185	0.363074
ENSMMUG00000000186	0.0498618
ENSMMUG00000000187	0.148583
ENSMMUG00000000188	0.103194
ENSMMUG00000000190	0.185059
ENSMMUG00000000192	0.119257
ENSMMUG00000000194	0.0562257
ENSMMUG00000000195	0.0573139
ENSMMUG00000000198	0.146155
ENSMMUG00000000203	0.209872
ENSMMUG00000000208	0.336984
ENSMMUG00000000217	0.0564269
ENSMMUG00000000220	0.0816398
ENSMMUG00000000224	0.0884927
ENSMMUG00000000226	0.0850762
ENSMMUG00000000227	0.312485
ENSMMUG00000000229	0.0466924
ENSMMUG00000000232	0.118199
ENSMMUG00000000237	0.171762
ENSMMUG00000000238	0.15643
ENSMMUG00000000242	0.108291
ENSMMUG00000000246	0.100424
ENSMMUG00000000249	0.0355256
ENSMMUG00000000250	0.103485
ENSMMUG00000000252	0.0719694
ENSMMUG00000000256	0.303435
ENSMMUG00000000263	0.0466684
ENSMMUG00000000264	0.0801009
ENSMMUG00000000268	0.0633548
ENSMMUG00000000273	0.064988
ENSMMUG00000000275	0.06403
ENSMMUG00000000276	0.0895054
ENSMMUG00000000277	0.0757296
ENSMMUG00000000278	0.131695
ENSMMUG00000000284	0.135958
ENSMMUG00000000286	0.282342
ENSMMUG00000000289	0.0979109
ENSMMUG00000000290	0.293623
ENSMMUG00000000291	0.151283
ENSMMUG00000000292	0.335257
ENSMMUG00000000293	0.0913459
ENSMMUG00000000296	0.290773
ENSMMUG00000000297	0.475024
ENSMMUG00000000306	0.0445758
ENSMMUG00000000307	0.115731
ENSMMUG00000000308	0.461575
ENSMMUG00000000312	0.0943254
ENSMMUG00000000314	0.171031
ENSMMUG00000000315	0.0940392
ENSMMUG00000000316	0.345774
ENSMMUG00000000318	0.127715
ENSMMUG00000000319	0.0728736
ENSMMUG00000000320	0.28771
ENSMMUG00000000321	0.0701325
ENSMMUG00000000322	0.0439861
ENSMMUG00000000323	0.250886
ENSMMUG00000000327	0.135296
ENSMMUG00000000328	0.133418
ENSMMUG00000000329	0.0579297
ENSMMUG00000000330	0.106904
ENSMMUG00000000336	0.0773413
ENSMMUG00000000338	0.192938
ENSMMUG00000000340	0.119206
ENSMMUG00000000343	0.197727
ENSMMUG00000000345	0.173151
ENSMMUG00000000346	0.32585
ENSMMUG00000000350	0.0729755
ENSMMUG00000000357	0.124007
ENSMMUG00000000358	0.094076
ENSMMUG00000000362	0.180818
ENSMMUG00000000364	0.0366816
ENSMMUG00000000368	0.602866
ENSMMUG00000000373	0.0605717
ENSMMUG00000000376	0.0312336
ENSMMUG00000000377	0.135458
ENSMMUG00000000379	0.205212
ENSMMUG00000000380	0.0566631
ENSMMUG00000000382	0.265178
ENSMMUG00000000383	0.148154
ENSMMUG00000000386	0.0607638
ENSMMUG00000000387	0.321773
ENSMMUG00000000388	0.0625152
ENSMMUG00000000389	0.0879614
ENSMMUG00000000390	0.0788724
ENSMMUG00000000391	0.0687552
ENSMMUG00000000396	0.118915
ENSMMUG00000000397	0.143786
ENSMMUG00000000398	0.0987168
ENSMMUG00000000399	0.0833834
ENSMMUG00000000400	0.0643636
ENSMMUG00000000401	0.183524
ENSMMUG00000000402	0.276075
ENSMMUG00000000411	0.0549535
ENSMMUG00000000415	0.169812
ENSMMUG00000000419	0.136747
ENSMMUG00000000421	0.154752
ENSMMUG00000000422	0.0421455
ENSMMUG00000000424	0.201109
ENSMMUG00000000425	0.111738
ENSMMUG00000000427	0.0613385
ENSMMUG00000000428	0.116343
ENSMMUG00000000429	0.537418
ENSMMUG00000000433	0.241904
ENSMMUG00000000434	0.0804444
ENSMMUG00000000438	0.492187
ENSMMUG00000000446	0.106374
ENSMMUG00000000449	0.301725
ENSMMUG00000000451	0.045314
ENSMMUG00000000452	0.0953174
ENSMMUG00000000453	0.0963738
ENSMMUG00000000454	0.344686
ENSMMUG00000000455	0.0814288
ENSMMUG00000000456	0.0917625
ENSMMUG00000000457	0.146395
ENSMMUG00000000458	0.357763
ENSMMUG00000000459	0.0547347
ENSMMUG00000000464	0.238289
ENSMMUG00000000465	0.212765
ENSMMUG00000000477	0.112106
ENSMMUG00000000478	0.0437103
ENSMMUG00000000480	0.241637
ENSMMUG00000000481	0.177015
ENSMMUG00000000482	0.0811339
ENSMMUG00000000485	0.246973
ENSMMUG00000000494	0.0963602
ENSMMUG00000000507	0.103386
ENSMMUG00000000511	0.102376
ENSMMUG00000000512	0.112731
ENSMMUG00000000513	0.320886
ENSMMUG00000000515	0.213089
ENSMMUG00000000521	0.216492
ENSMMUG00000000522	0.0386296
ENSMMUG00000000523	0.0729457
ENSMMUG00000000525	0.118255
ENSMMUG00000000527	0.239203
ENSMMUG00000000535	0.0772267
ENSMMUG00000000541	0.173005
ENSMMUG00000000544	0.261588
ENSMMUG00000000547	0.174204
ENSMMUG00000000553	0.111752
ENSMMUG00000000560	0.0848557
ENSMMUG00000000572	0.0886942
ENSMMUG00000000573	0.0797628
ENSMMUG00000000577	0.109966
ENSMMUG00000000582	0.100726
ENSMMUG00000000583	0.0863181
ENSMMUG00000000586	0.0647733
ENSMMUG00000000588	0.127006
ENSMMUG00000000589	0.0889535
ENSMMUG00000000590	0.103375
ENSMMUG00000000591	0.288223
ENSMMUG00000000595	0.54235
ENSMMUG00000000596	0.09982
ENSMMUG00000000599	0.15062
ENSMMUG00000000602	0.100209
ENSMMUG00000000603	0.0924198
ENSMMUG00000000604	0.165646
ENSMMUG00000000605	0.0809879
ENSMMUG00000000609	0.059859
ENSMMUG00000000610	0.254373
ENSMMUG00000000613	0.0658132
ENSMMUG00000000615	0.0950228
ENSMMUG00000000616	0.422832
ENSMMUG00000000617	0.0867196
ENSMMUG00000000618	0.0493634
ENSMMUG00000000620	0.0719837
ENSMMUG00000000623	0.269903
ENSMMUG00000000628	0.0486709
ENSMMUG00000000632	0.082917
ENSMMUG00000000634	0.0982654
ENSMMUG00000000635	0.218149
ENSMMUG00000000637	0.105144
ENSMMUG00000000639	0.303431
ENSMMUG00000000643	0.145492
ENSMMUG00000000644	0.11359
ENSMMUG00000000645	0.164747
ENSMMUG00000000649	0.22566
ENSMMUG00000000652	0.0694655
ENSMMUG00000000653	0.102328
ENSMMUG00000000655	0.260477
ENSMMUG00000000662	0.418749
ENSMMUG00000000667	0.155598
ENSMMUG00000000669	0.367578
ENSMMUG00000000670	0.0533997
ENSMMUG00000000671	0.104189
ENSMMUG00000000676	0.143488
ENSMMUG00000000677	0.0668197
ENSMMUG00000000680	0.831469
ENSMMUG00000000681	0.525216
ENSMMUG00000000683	0.233968
ENSMMUG00000000684	0.0558673
ENSMMUG00000000690	0.257116
ENSMMUG00000000695	0.0851694
ENSMMUG00000000697	0.0848196
ENSMMUG00000000698	0.244598
ENSMMUG00000000699	0.0748248
ENSMMUG00000000700	0.0251321
ENSMMUG00000000704	0.114007
ENSMMUG00000000706	0.238184
ENSMMUG00000000712	0.423817
ENSMMUG00000000713	0.157703
ENSMMUG00000000715	0.36268
ENSMMUG00000000717	0.0929723
ENSMMUG00000000718	0.0608343
ENSMMUG00000000729	0.415909
ENSMMUG00000000735	0.0823347
ENSMMUG00000000736	0.0725015
ENSMMUG00000000737	0.0616284
ENSMMUG00000000738	0.0523377
ENSMMUG00000000740	0.0876353
ENSMMUG00000000741	0.160343
ENSMMUG00000000747	0.124851
ENSMMUG00000000750	0.0942813
ENSMMUG00000000751	0.0605774
ENSMMUG00000000752	0.0520259
ENSMMUG00000000754	0.120513
ENSMMUG00000000755	0.290552
ENSMMUG00000000756	0.118964
ENSMMUG00000000757	0.0906073
ENSMMUG00000000758	0.304801
ENSMMUG00000000763	0.277909
ENSMMUG00000000766	0.0649101
ENSMMUG00000000767	0.175804
ENSMMUG00000000768	0.15939
ENSMMUG00000000776	0.23969
ENSMMUG00000000777	0.0943525
ENSMMUG00000000783	0.831797
ENSMMUG00000000787	0.226278
ENSMMUG00000000789	0.11488
ENSMMUG00000000790	0.0762092
ENSMMUG00000000791	0.0592356
ENSMMUG00000000792	0.0621371
ENSMMUG00000000795	0.173276
ENSMMUG00000000798	0.374165
ENSMMUG00000000800	0.031394
ENSMMUG00000000801	0.0372718
ENSMMUG00000000802	0.571544
ENSMMUG00000000803	0.082926
ENSMMUG00000000807	0.0759766
ENSMMUG00000000809	0.129716
ENSMMUG00000000811	0.367882
ENSMMUG00000000812	0.074134
ENSMMUG00000000822	0.0554959
ENSMMUG00000000825	0.0826602
ENSMMUG00000000828	0.110138
ENSMMUG00000000829	0.0720176
ENSMMUG00000000830	0.0631132
ENSMMUG00000000833	0.0415538
ENSMMUG00000000837	0.0730842
ENSMMUG00000000838	0.0868358
ENSMMUG00000000841	0.0641443
ENSMMUG00000000842	0.106502
ENSMMUG00000000844	0.0964239
ENSMMUG00000000845	0.456837
ENSMMUG00000000846	0.27164
ENSMMUG00000000850	0.309869
ENSMMUG00000000853	0.0850173
ENSMMUG00000000854	0.111066
ENSMMUG00000000857	0.127732
ENSMMUG00000000860	0.217653
ENSMMUG00000000863	0.347982
ENSMMUG00000000868	0.240351
ENSMMUG00000000869	0.0833918
ENSMMUG00000000871	0.0796285
ENSMMUG00000000873	0.0896439
ENSMMUG00000000874	0.0649697
ENSMMUG00000000880	0.803321
ENSMMUG00000000881	0.0953612
ENSMMUG00000000882	0.518608
ENSMMUG00000000885	0.110314
ENSMMUG00000000886	0.270668
ENSMMUG00000000892	0.0942694
ENSMMUG00000000893	0.117369
ENSMMUG00000000895	0.11851
ENSMMUG00000000898	0.151907
ENSMMUG00000000899	0.118611
ENSMMUG00000000903	0.434831
ENSMMUG00000000906	0.157523
ENSMMUG00000000907	0.681917
ENSMMUG00000000908	0.0527207
ENSMMUG00000000912	0.851339
ENSMMUG00000000914	0.125451
ENSMMUG00000000916	0.115333
ENSMMUG00000000917	0.096358
ENSMMUG00000000918	0.0913233
ENSMMUG00000000931	0.0558343
ENSMMUG00000000933	0.172288
ENSMMUG00000000934	0.283034
ENSMMUG00000000935	0.0811366
ENSMMUG00000000937	0.12446
ENSMMUG00000000943	0.0572087
ENSMMUG00000000946	0.291188
ENSMMUG00000000949	0.188856
ENSMMUG00000000951	0.269496
ENSMMUG00000000953	0.0895861
ENSMMUG00000000955	0.1092
ENSMMUG00000000956	0.160386
ENSMMUG00000000960	0.0922329
ENSMMUG00000000962	0.0639884
ENSMMUG00000000963	0.190595
ENSMMUG00000000965	0.0979305
ENSMMUG00000000970	0.285072
ENSMMUG00000000971	0.624596
ENSMMUG00000000972	0.0684125
ENSMMUG00000000974	0.0902942
ENSMMUG00000000978	0.124396
ENSMMUG00000000979	0.36703
ENSMMUG00000000980	0.0845725
ENSMMUG00000000982	0.0657117
ENSMMUG00000000983	0.0377284
ENSMMUG00000000985	0.200501
ENSMMUG00000000987	0.950793
ENSMMUG00000000990	0.104999
ENSMMUG00000000994	0.187018
ENSMMUG00000000996	0.0491349
ENSMMUG00000001003	0.104356
ENSMMUG00000001006	0.112949
ENSMMUG00000001012	0.273924
ENSMMUG00000001018	0.148495
ENSMMUG00000001021	0.16614
ENSMMUG00000001026	0.0923885
ENSMMUG00000001027	0.0480461
ENSMMUG00000001028	0.141034
ENSMMUG00000001029	0.136176
ENSMMUG00000001034	0.300849
ENSMMUG00000001035	0.0721822
ENSMMUG00000001036	0.247857
ENSMMUG00000001038	0.183336
ENSMMUG00000001039	0.19454
ENSMMUG00000001041	0.148638
ENSMMUG00000001043	0.122729
ENSMMUG00000001044	0.0273827
ENSMMUG00000001045	0.283074
ENSMMUG00000001049	0.184939
ENSMMUG00000001051	0.150621
ENSMMUG00000001054	0.0332045
ENSMMUG00000001058	0.199995
ENSMMUG00000001060	0.174035
ENSMMUG00000001061	0.0450751
ENSMMUG00000001062	0.0449717
ENSMMUG00000001063	0.169568
ENSMMUG00000001075	0.128205
ENSMMUG00000001077	0.203875
ENSMMUG00000001083	0.325641
ENSMMUG00000001090	0.306713
ENSMMUG00000001091	0.0823973
ENSMMUG00000001092	0.127682
ENSMMUG00000001095	0.148777
ENSMMUG00000001096	0.122058
ENSMMUG00000001097	0.130483
ENSMMUG00000001100	0.13575
ENSMMUG00000001102	0.504841
ENSMMUG00000001105	0.240325
ENSMMUG00000001106	0.137399
ENSMMUG00000001108	0.414394
ENSMMUG00000001110	0.0677981
ENSMMUG00000001111	0.106663
ENSMMUG00000001116	0.142633
ENSMMUG00000001118	0.0758504
ENSMMUG00000001120	0.142759
ENSMMUG00000001121	0.0822943
ENSMMUG00000001125	0.161778
ENSMMUG00000001126	0.178726
ENSMMUG00000001128	0.950093
ENSMMUG00000001130	0.277218
ENSMMUG00000001131	0.051367
ENSMMUG00000001134	0.562523
ENSMMUG00000001137	0.222441
ENSMMUG00000001138	0.234259
ENSMMUG00000001143	0.960708
ENSMMUG00000001147	0.115051
ENSMMUG00000001150	0.171681
ENSMMUG00000001151	0.257923
ENSMMUG00000001153	0.464585
ENSMMUG00000001154	0.0660496
ENSMMUG00000001157	0.0594889
ENSMMUG00000001163	0.297076
ENSMMUG00000001166	0.217843
ENSMMUG00000001167	0.0942894
ENSMMUG00000001169	0.093539
ENSMMUG00000001176	0.143997
ENSMMUG00000001178	0.201907
ENSMMUG00000001179	0.0946625
ENSMMUG00000001180	0.0604952
ENSMMUG00000001181	0.0706928
ENSMMUG00000001182	0.0885913
ENSMMUG00000001183	0.0874448
ENSMMUG00000001185	0.0803209
ENSMMUG00000001186	0.121935
ENSMMUG00000001187	0.54801
ENSMMUG00000001190	0.0637029
ENSMMUG00000001192	0.129098
ENSMMUG00000001194	0.0567239
ENSMMUG00000001197	0.113428
ENSMMUG00000001199	0.0943697
ENSMMUG00000001201	0.0810373
ENSMMUG00000001205	0.105159
ENSMMUG00000001210	0.420199
ENSMMUG00000001211	0.502606
ENSMMUG00000001219	0.069603
ENSMMUG00000001224	0.11748
ENSMMUG00000001225	0.248939
ENSMMUG00000001226	0.12917
ENSMMUG00000001233	0.131058
ENSMMUG00000001238	0.0537491
ENSMMUG00000001245	0.104691
ENSMMUG00000001247	0.0756526
ENSMMUG00000001250	0.413221
ENSMMUG00000001258	0.186504
ENSMMUG00000001264	0.0431581
ENSMMUG00000001266	0.0673657
ENSMMUG00000001267	0.0723525
ENSMMUG00000001268	0.0656358
ENSMMUG00000001269	0.104701
ENSMMUG00000001272	0.326903
ENSMMUG00000001273	0.177111
ENSMMUG00000001276	0.05834
ENSMMUG00000001278	0.377948
ENSMMUG00000001282	0.0782522
ENSMMUG00000001283	0.18972
ENSMMUG00000001285	0.216016
ENSMMUG00000001286	0.229851
ENSMMUG00000001290	0.306283
ENSMMUG00000001291	0.779469
ENSMMUG00000001292	0.137578
ENSMMUG00000001293	0.166881
ENSMMUG00000001294	0.243091
ENSMMUG00000001295	0.912293
ENSMMUG00000001297	0.0781557
ENSMMUG00000001300	0.15044
ENSMMUG00000001304	0.276863
ENSMMUG00000001305	0.0880358
ENSMMUG00000001306	0.223157
ENSMMUG00000001308	0.258026
ENSMMUG00000001312	0.237763
ENSMMUG00000001313	0.0479963
ENSMMUG00000001314	0.0408475
ENSMMUG00000001317	0.0556917
ENSMMUG00000001319	0.0512329
ENSMMUG00000001321	0.0582966
ENSMMUG00000001325	0.660173
ENSMMUG00000001328	0.58422
ENSMMUG00000001332	0.117613
ENSMMUG00000001338	0.0805549
ENSMMUG00000001339	0.135062
ENSMMUG00000001340	0.064904
ENSMMUG00000001341	0.380244
ENSMMUG00000001342	0.0723372
ENSMMUG00000001343	0.0848245
ENSMMUG00000001344	0.235213
ENSMMUG00000001347	0.0941957
ENSMMUG00000001348	0.224383
ENSMMUG00000001349	0.186999
ENSMMUG00000001350	0.0602116
ENSMMUG00000001357	0.28468
ENSMMUG00000001359	0.132663
ENSMMUG00000001361	0.0669386
ENSMMUG00000001362	0.138191
ENSMMUG00000001369	0.0546364
ENSMMUG00000001371	0.132168
ENSMMUG00000001375	0.280167
ENSMMUG00000001376	0.205148
ENSMMUG00000001379	0.956358
ENSMMUG00000001380	0.152467
ENSMMUG00000001384	0.178098
ENSMMUG00000001386	0.0812757
ENSMMUG00000001387	0.119468
ENSMMUG00000001388	0.38723
ENSMMUG00000001389	0.84579
ENSMMUG00000001390	0.131165
ENSMMUG00000001392	0.190484
ENSMMUG00000001393	0.557927
ENSMMUG00000001394	0.0985041
ENSMMUG00000001397	0.30046
ENSMMUG00000001403	0.144642
ENSMMUG00000001404	0.306204
ENSMMUG00000001405	0.331432
ENSMMUG00000001407	0.37402
ENSMMUG00000001414	0.0531896
ENSMMUG00000001423	0.207598
ENSMMUG00000001426	0.247839
ENSMMUG00000001427	0.160308
ENSMMUG00000001432	0.0787409
ENSMMUG00000001433	0.324518
ENSMMUG00000001434	0.142318
ENSMMUG00000001443	0.137499
ENSMMUG00000001454	0.0230824
ENSMMUG00000001456	0.105244
ENSMMUG00000001457	0.0837253
ENSMMUG00000001458	0.0360327
ENSMMUG00000001459	0.0649365
ENSMMUG00000001460	0.0364033
ENSMMUG00000001462	0.107651
ENSMMUG00000001471	0.205744
ENSMMUG00000001472	0.093817
ENSMMUG00000001475	0.145843
ENSMMUG00000001476	0.0784343
ENSMMUG00000001481	0.102657
ENSMMUG00000001482	0.0411649
ENSMMUG00000001483	0.106866
ENSMMUG00000001484	0.0704376
ENSMMUG00000001485	0.125749
ENSMMUG00000001500	0.133658
ENSMMUG00000001507	0.106066
ENSMMUG00000001508	0.185547
ENSMMUG00000001509	0.0452481
ENSMMUG00000001513	0.222006
ENSMMUG00000001515	0.130504
ENSMMUG00000001516	0.0699599
ENSMMUG00000001518	0.257764
ENSMMUG00000001522	0.37751
ENSMMUG00000001529	0.129492
ENSMMUG00000001530	0.120491
ENSMMUG00000001531	0.153114
ENSMMUG00000001533	0.127688
ENSMMUG00000001534	0.263515
ENSMMUG00000001537	0.201082
ENSMMUG00000001538	0.093088
ENSMMUG00000001539	0.163822
ENSMMUG00000001540	0.264962
ENSMMUG00000001544	0.220693
ENSMMUG00000001545	0.704528
ENSMMUG00000001547	0.0966061
ENSMMUG00000001548	0.0595597
ENSMMUG00000001551	0.0505163
ENSMMUG00000001553	0.0695126
ENSMMUG00000001561	0.0926558
ENSMMUG00000001562	0.0560403
ENSMMUG00000001563	0.263365
ENSMMUG00000001564	0.153946
ENSMMUG00000001565	0.109711
ENSMMUG00000001570	0.158244
ENSMMUG00000001571	0.0390928
ENSMMUG00000001572	0.0639038
ENSMMUG00000001575	0.342936
ENSMMUG00000001580	0.301824
ENSMMUG00000001582	0.0622076
ENSMMUG00000001585	0.234919
ENSMMUG00000001586	0.0489119
ENSMMUG00000001587	0.0742601
ENSMMUG00000001592	0.0724922
ENSMMUG00000001594	0.109117
ENSMMUG00000001596	0.0733548
ENSMMUG00000001610	0.0842808
ENSMMUG00000001611	0.132992
ENSMMUG00000001612	0.105672
ENSMMUG00000001613	0.0686778
ENSMMUG00000001614	0.0452515
ENSMMUG00000001616	0.201521
ENSMMUG00000001623	0.160894
ENSMMUG00000001632	0.0686358
ENSMMUG00000001633	0.317621
ENSMMUG00000001634	0.124024
ENSMMUG00000001635	0.100886
ENSMMUG00000001642	0.0836318
ENSMMUG00000001645	0.067958
ENSMMUG00000001646	0.0521433
ENSMMUG00000001653	0.078204
ENSMMUG00000001658	0.198462
ENSMMUG00000001661	0.0590056
ENSMMUG00000001667	0.489615
ENSMMUG00000001669	0.0487425
ENSMMUG00000001671	0.0362296
ENSMMUG00000001675	0.125172
ENSMMUG00000001677	0.0712213
ENSMMUG00000001678	0.52562
ENSMMUG00000001680	0.129082
ENSMMUG00000001682	0.0939328
ENSMMUG00000001689	0.0825998
ENSMMUG00000001690	0.111048
ENSMMUG00000001693	0.0975692
ENSMMUG00000001694	0.201225
ENSMMUG00000001697	0.29693
ENSMMUG00000001700	0.0704812
ENSMMUG00000001707	0.0564457
ENSMMUG00000001711	0.0360116
ENSMMUG00000001712	0.117627
ENSMMUG00000001713	0.0608131
ENSMMUG00000001715	0.166904
ENSMMUG00000001717	0.192184
ENSMMUG00000001722	0.135229
ENSMMUG00000001723	0.104419
ENSMMUG00000001725	0.0838261
ENSMMUG00000001727	0.0787723
ENSMMUG00000001728	0.112017
ENSMMUG00000001730	0.393317
ENSMMUG00000001731	0.193111
ENSMMUG00000001735	0.098575
ENSMMUG00000001737	0.150139
ENSMMUG00000001739	0.0839467
ENSMMUG00000001740	0.122776
ENSMMUG00000001744	0.196569
ENSMMUG00000001745	0.0759186
ENSMMUG00000001747	0.0520026
ENSMMUG00000001748	0.725372
ENSMMUG00000001752	0.383478
ENSMMUG00000001758	0.0452392
ENSMMUG00000001760	0.0713829
ENSMMUG00000001761	0.293103
ENSMMUG00000001763	0.0657216
ENSMMUG00000001764	0.415419
ENSMMUG00000001776	0.0720662
ENSMMUG00000001780	0.229821
ENSMMUG00000001781	0.580426
ENSMMUG00000001782	0.112342
ENSMMUG00000001789	0.46448
ENSMMUG00000001791	0.105703
ENSMMUG00000001792	0.0865599
ENSMMUG00000001793	0.0688368
ENSMMUG00000001795	0.061192
ENSMMUG00000001798	0.0273294
ENSMMUG00000001799	0.0726858
ENSMMUG00000001800	0.0359873
ENSMMUG00000001801	0.141199
ENSMMUG00000001806	0.110482
ENSMMUG00000001809	0.233753
ENSMMUG00000001814	0.285669
ENSMMUG00000001817	0.109412
ENSMMUG00000001820	0.292397
ENSMMUG00000001821	0.11359
ENSMMUG00000001824	0.0756569
ENSMMUG00000001825	0.0853534
ENSMMUG00000001827	0.273989
ENSMMUG00000001833	0.0675896
ENSMMUG00000001835	0.200863
ENSMMUG00000001836	0.453586
ENSMMUG00000001841	0.121963
ENSMMUG00000001844	0.271755
ENSMMUG00000001845	0.0605616
ENSMMUG00000001847	0.214358
ENSMMUG00000001848	0.115034
ENSMMUG00000001853	0.0601603
ENSMMUG00000001856	0.0381294
ENSMMUG00000001858	0.0873374
ENSMMUG00000001861	0.0714805
ENSMMUG00000001869	0.0704356
ENSMMUG00000001872	0.212444
ENSMMUG00000001873	0.0432332
ENSMMUG00000001874	0.0528005
ENSMMUG00000001878	0.0879968
ENSMMUG00000001883	0.753291
ENSMMUG00000001884	0.0252556
ENSMMUG00000001886	0.0487024
ENSMMUG00000001888	0.0551418
ENSMMUG00000001893	0.0920126
ENSMMUG00000001894	0.0536595
ENSMMUG00000001896	0.0448293
ENSMMUG00000001898	0.109926
ENSMMUG00000001899	0.12403
ENSMMUG00000001900	0.118781
ENSMMUG00000001901	0.075588
ENSMMUG00000001902	0.140189
ENSMMUG00000001905	0.218233
ENSMMUG00000001906	0.148273
ENSMMUG00000001907	0.211052
ENSMMUG00000001908	0.0908688
ENSMMUG00000001909	0.381922
ENSMMUG00000001911	0.152154
ENSMMUG00000001913	0.0858569
ENSMMUG00000001916	0.0740845
ENSMMUG00000001917	0.0968779
ENSMMUG00000001918	0.0828133
ENSMMUG00000001920	0.20029
ENSMMUG00000001921	0.0551762
ENSMMUG00000001924	0.0411126
ENSMMUG00000001926	0.119117
ENSMMUG00000001927	0.0545248
ENSMMUG00000001930	0.292444
ENSMMUG00000001936	0.194474
ENSMMUG00000001938	0.182493
ENSMMUG00000001939	0.144218
ENSMMUG00000001940	0.0270704
ENSMMUG00000001941	0.0814561
ENSMMUG00000001942	0.17676
ENSMMUG00000001943	0.24172
ENSMMUG00000001944	0.106774
ENSMMUG00000001946	0.338025
ENSMMUG00000001949	0.356846
ENSMMUG00000001950	0.364174
ENSMMUG00000001951	0.22157
ENSMMUG00000001952	0.681327
ENSMMUG00000001953	0.150713
ENSMMUG00000001960	0.0883783
ENSMMUG00000001973	0.16941
ENSMMUG00000001974	0.0241712
ENSMMUG00000001976	0.650335
ENSMMUG00000001980	0.105768
ENSMMUG00000001982	0.117339
ENSMMUG00000001984	0.0620054
ENSMMUG00000001985	0.603548
ENSMMUG00000001986	0.0918974
ENSMMUG00000001989	0.07864
ENSMMUG00000001990	0.0749372
ENSMMUG00000001991	0.346917
ENSMMUG00000001992	0.094787
ENSMMUG00000001993	0.137728
ENSMMUG00000001994	0.0828486
ENSMMUG00000001996	0.153513
ENSMMUG00000002001	0.195916
ENSMMUG00000002003	0.0605617
ENSMMUG00000002004	0.166724
ENSMMUG00000002007	0.118865
ENSMMUG00000002009	0.116689
ENSMMUG00000002010	0.0763171
ENSMMUG00000002013	0.0920816
ENSMMUG00000002015	0.0444979
ENSMMUG00000002021	0.0785479
ENSMMUG00000002026	0.231968
ENSMMUG00000002030	0.0738114
ENSMMUG00000002032	0.0450045
ENSMMUG00000002038	0.476061
ENSMMUG00000002041	0.410684
ENSMMUG00000002043	0.11806
ENSMMUG00000002045	0.0261561
ENSMMUG00000002047	0.0883963
ENSMMUG00000002048	0.0680217
ENSMMUG00000002050	0.0702859
ENSMMUG00000002052	0.263415
ENSMMUG00000002053	0.0648007
ENSMMUG00000002058	0.0924824
ENSMMUG00000002060	0.261769
ENSMMUG00000002061	0.0759712
ENSMMUG00000002062	0.100553
ENSMMUG00000002066	0.0765287
ENSMMUG00000002067	0.0954984
ENSMMUG00000002069	0.0895231
ENSMMUG00000002080	0.105406
ENSMMUG00000002088	0.0622428
ENSMMUG00000002091	0.175483
ENSMMUG00000002093	0.0900624
ENSMMUG00000002096	0.136132
ENSMMUG00000002103	0.155352
ENSMMUG00000002109	0.143972
ENSMMUG00000002113	0.108096
ENSMMUG00000002114	0.124871
ENSMMUG00000002116	0.302277
ENSMMUG00000002121	0.508343
ENSMMUG00000002122	0.106958
ENSMMUG00000002123	0.13644
ENSMMUG00000002124	0.0875731
ENSMMUG00000002127	0.195105
ENSMMUG00000002130	0.0550145
ENSMMUG00000002131	0.0837224
ENSMMUG00000002132	0.080175
ENSMMUG00000002133	0.115367
ENSMMUG00000002134	0.154217
ENSMMUG00000002136	0.0932838
ENSMMUG00000002138	0.357894
ENSMMUG00000002139	0.219489
ENSMMUG00000002141	0.0798307
ENSMMUG00000002142	0.227689
ENSMMUG00000002145	0.224959
ENSMMUG00000002146	0.183998
ENSMMUG00000002147	0.0576482
ENSMMUG00000002149	0.052858
ENSMMUG00000002150	0.066343
ENSMMUG00000002151	0.284085
ENSMMUG00000002152	0.0442651
ENSMMUG00000002153	0.0731253
ENSMMUG00000002155	0.919934
ENSMMUG00000002158	0.141671
ENSMMUG00000002166	0.0579598
ENSMMUG00000002167	0.321533
ENSMMUG00000002168	0.570095
ENSMMUG00000002171	0.035085
ENSMMUG00000002173	0.0868653
ENSMMUG00000002174	0.297804
ENSMMUG00000002176	0.083997
ENSMMUG00000002181	0.282041
ENSMMUG00000002182	0.0627156
ENSMMUG00000002183	0.198659
ENSMMUG00000002185	0.097626
ENSMMUG00000002187	0.3389
ENSMMUG00000002189	0.0993231
ENSMMUG00000002194	0.0725671
ENSMMUG00000002195	0.617032
ENSMMUG00000002197	0.0304318
ENSMMUG00000002200	0.1376
ENSMMUG00000002203	0.44663
ENSMMUG00000002206	0.124325
ENSMMUG00000002209	0.0734813
ENSMMUG00000002211	0.163653
ENSMMUG00000002213	0.123269
ENSMMUG00000002217	0.130843
ENSMMUG00000002218	0.18149
ENSMMUG00000002219	0.0913631
ENSMMUG00000002224	0.0353003
ENSMMUG00000002226	0.0734146
ENSMMUG00000002227	0.175408
ENSMMUG00000002229	0.168816
ENSMMUG00000002230	0.34193
ENSMMUG00000002231	0.366294
ENSMMUG00000002232	0.149525
ENSMMUG00000002234	0.577621
ENSMMUG00000002241	0.129025
ENSMMUG00000002244	0.135346
ENSMMUG00000002247	0.0497207
ENSMMUG00000002248	0.127855
ENSMMUG00000002250	0.0882553
ENSMMUG00000002257	0.0842105
ENSMMUG00000002259	0.106745
ENSMMUG00000002260	0.63679
ENSMMUG00000002261	0.121459
ENSMMUG00000002263	0.0419316
ENSMMUG00000002265	0.0771927
ENSMMUG00000002269	0.224094
ENSMMUG00000002270	0.131617
ENSMMUG00000002272	0.0300739
ENSMMUG00000002273	0.048249
ENSMMUG00000002285	0.0529892
ENSMMUG00000002286	0.125431
ENSMMUG00000002287	0.114091
ENSMMUG00000002293	0.448417
ENSMMUG00000002300	0.0490588
ENSMMUG00000002301	0.104114
ENSMMUG00000002302	0.0663477
ENSMMUG00000002310	0.127007
ENSMMUG00000002315	0.32729
ENSMMUG00000002316	0.0998966
ENSMMUG00000002317	0.0887966
ENSMMUG00000002320	0.0258773
ENSMMUG00000002321	0.303298
ENSMMUG00000002324	0.0793488
ENSMMUG00000002327	0.190849
ENSMMUG00000002328	0.0759757
ENSMMUG00000002330	0.0856501
ENSMMUG00000002331	0.113943
ENSMMUG00000002332	0.0842403
ENSMMUG00000002336	0.0486606
ENSMMUG00000002337	0.164419
ENSMMUG00000002338	0.0887174
ENSMMUG00000002339	0.145764
ENSMMUG00000002340	0.220569
ENSMMUG00000002345	0.1438
ENSMMUG00000002346	0.103367
ENSMMUG00000002357	0.373751
ENSMMUG00000002361	0.0851944
ENSMMUG00000002364	0.163549
ENSMMUG00000002365	0.123688
ENSMMUG00000002366	0.449491
ENSMMUG00000002368	0.0391007
ENSMMUG00000002369	0.136776
ENSMMUG00000002370	0.183407
ENSMMUG00000002371	0.235819
ENSMMUG00000002373	0.0456728
ENSMMUG00000002376	0.252081
ENSMMUG00000002377	0.263522
ENSMMUG00000002380	0.110132
ENSMMUG00000002381	0.0862667
ENSMMUG00000002383	0.275373
ENSMMUG00000002384	0.138695
ENSMMUG00000002386	0.0731372
ENSMMUG00000002387	0.167492
ENSMMUG00000002388	0.518625
ENSMMUG00000002389	0.188027
ENSMMUG00000002390	0.0634126
ENSMMUG00000002392	0.282408
ENSMMUG00000002394	0.0627486
ENSMMUG00000002397	0.101134
ENSMMUG00000002399	0.110729
ENSMMUG00000002400	0.0771187
ENSMMUG00000002401	0.166647
ENSMMUG00000002403	0.139365
ENSMMUG00000002404	0.0809901
ENSMMUG00000002407	0.164609
ENSMMUG00000002408	0.054334
ENSMMUG00000002409	0.0993435
ENSMMUG00000002411	0.0431036
ENSMMUG00000002413	0.225087
ENSMMUG00000002414	0.0832185
ENSMMUG00000002416	0.137049
ENSMMUG00000002422	0.378404
ENSMMUG00000002423	0.153749
ENSMMUG00000002424	0.186607
ENSMMUG00000002427	0.52577
ENSMMUG00000002429	0.178859
ENSMMUG00000002430	0.0290588
ENSMMUG00000002433	0.107329
ENSMMUG00000002434	0.0772784
ENSMMUG00000002436	0.513491
ENSMMUG00000002439	0.691032
ENSMMUG00000002440	0.0888171
ENSMMUG00000002451	0.0580147
ENSMMUG00000002452	0.0819378
ENSMMUG00000002453	0.146436
ENSMMUG00000002456	0.0479705
ENSMMUG00000002458	0.0758407
ENSMMUG00000002461	0.0657996
ENSMMUG00000002469	0.0720902
ENSMMUG00000002470	0.0840035
ENSMMUG00000002471	0.267892
ENSMMUG00000002472	0.0544772
ENSMMUG00000002473	0.113351
ENSMMUG00000002481	0.161788
ENSMMUG00000002483	0.0406176
ENSMMUG00000002485	0.104352
ENSMMUG00000002496	0.0516007
ENSMMUG00000002497	0.0645904
ENSMMUG00000002501	0.292015
ENSMMUG00000002503	0.10902
ENSMMUG00000002504	0.147993
ENSMMUG00000002505	0.0679867
ENSMMUG00000002506	0.0928832
ENSMMUG00000002515	0.0395424
ENSMMUG00000002516	0.196067
ENSMMUG00000002517	0.236714
ENSMMUG00000002519	0.136456
ENSMMUG00000002520	0.120273
ENSMMUG00000002521	0.403739
ENSMMUG00000002523	0.114208
ENSMMUG00000002528	0.0785408
ENSMMUG00000002532	0.255885
ENSMMUG00000002533	0.273161
ENSMMUG00000002536	0.192899
ENSMMUG00000002537	0.439681
ENSMMUG00000002539	0.1619
ENSMMUG00000002540	0.110599
ENSMMUG00000002542	0.103249
ENSMMUG00000002543	0.077606
ENSMMUG00000002549	0.329231
ENSMMUG00000002554	0.0971587
ENSMMUG00000002560	0.140483
ENSMMUG00000002561	0.0982732
ENSMMUG00000002562	0.0879804
ENSMMUG00000002563	0.0913086
ENSMMUG00000002566	0.0495975
ENSMMUG00000002568	0.0661646
ENSMMUG00000002569	0.111206
ENSMMUG00000002573	0.127373
ENSMMUG00000002574	0.53945
ENSMMUG00000002588	0.117059
ENSMMUG00000002593	0.12895
ENSMMUG00000002594	0.312863
ENSMMUG00000002599	0.066804
ENSMMUG00000002605	0.337807
ENSMMUG00000002607	0.441551
ENSMMUG00000002612	0.279314
ENSMMUG00000002614	0.17503
ENSMMUG00000002615	0.0761117
ENSMMUG00000002616	0.344357
ENSMMUG00000002617	0.105902
ENSMMUG00000002623	0.0470769
ENSMMUG00000002624	0.0786164
ENSMMUG00000002626	0.102611
ENSMMUG00000002628	0.0962025
ENSMMUG00000002630	0.0723628
ENSMMUG00000002634	0.16986
ENSMMUG00000002637	0.104873
ENSMMUG00000002638	0.0848076
ENSMMUG00000002641	0.12779
ENSMMUG00000002645	0.0748098
ENSMMUG00000002649	0.136171
ENSMMUG00000002650	0.0736882
ENSMMUG00000002651	0.0442276
ENSMMUG00000002652	0.0742153
ENSMMUG00000002653	0.337873
ENSMMUG00000002656	0.105516
ENSMMUG00000002659	0.0571472
ENSMMUG00000002660	0.0808038
ENSMMUG00000002661	0.0766387
ENSMMUG00000002665	0.129368
ENSMMUG00000002668	0.163331
ENSMMUG00000002669	0.0924922
ENSMMUG00000002672	0.251767
ENSMMUG00000002673	0.162328
ENSMMUG00000002675	0.310274
ENSMMUG00000002676	0.0284091
ENSMMUG00000002679	0.0619123
ENSMMUG00000002680	0.367797
ENSMMUG00000002686	0.039979
ENSMMUG00000002688	0.571271
ENSMMUG00000002689	0.0763891
ENSMMUG00000002691	0.0533255
ENSMMUG00000002692	0.13794
ENSMMUG00000002696	0.112844
ENSMMUG00000002697	0.121107
ENSMMUG00000002699	0.230642
ENSMMUG00000002700	0.320755
ENSMMUG00000002701	0.0386208
ENSMMUG00000002707	0.0899081
ENSMMUG00000002708	0.156715
ENSMMUG00000002709	0.0785135
ENSMMUG00000002712	0.149187
ENSMMUG00000002714	0.0432706
ENSMMUG00000002715	0.194026
ENSMMUG00000002719	0.17004
ENSMMUG00000002721	0.181593
ENSMMUG00000002725	0.124179
ENSMMUG00000002726	0.126663
ENSMMUG00000002727	0.0821867
ENSMMUG00000002728	0.120221
ENSMMUG00000002739	0.125621
ENSMMUG00000002740	0.262813
ENSMMUG00000002741	0.286429
ENSMMUG00000002742	0.278613
ENSMMUG00000002751	0.306064
ENSMMUG00000002752	0.636271
ENSMMUG00000002755	0.155302
ENSMMUG00000002756	0.257409
ENSMMUG00000002758	0.101124
ENSMMUG00000002759	0.11062
ENSMMUG00000002761	0.0834093
ENSMMUG00000002765	0.0393495
ENSMMUG00000002768	0.148807
ENSMMUG00000002769	0.0596819
ENSMMUG00000002775	0.105061
ENSMMUG00000002776	0.073323
ENSMMUG00000002777	0.0871371
ENSMMUG00000002779	0.0697544
ENSMMUG00000002783	0.597398
ENSMMUG00000002791	0.102384
ENSMMUG00000002794	0.102476
ENSMMUG00000002797	0.193312
ENSMMUG00000002799	0.046782
ENSMMUG00000002802	0.28462
ENSMMUG00000002805	0.451504
ENSMMUG00000002806	0.122002
ENSMMUG00000002807	0.093747
ENSMMUG00000002808	0.0507725
ENSMMUG00000002809	0.123695
ENSMMUG00000002810	0.446644
ENSMMUG00000002818	0.150049
ENSMMUG00000002820	0.110333
ENSMMUG00000002821	0.0553907
ENSMMUG00000002824	0.0465549
ENSMMUG00000002833	0.198293
ENSMMUG00000002836	0.167834
ENSMMUG00000002838	0.097385
ENSMMUG00000002839	0.0873369
ENSMMUG00000002841	0.070547
ENSMMUG00000002843	0.108053
ENSMMUG00000002847	0.0998806
ENSMMUG00000002848	0.0665525
ENSMMUG00000002849	0.275211
ENSMMUG00000002850	0.291235
ENSMMUG00000002853	0.322571
ENSMMUG00000002854	0.130631
ENSMMUG00000002863	0.0763835
ENSMMUG00000002868	0.21764
ENSMMUG00000002875	0.208387
ENSMMUG00000002877	0.993354
ENSMMUG00000002884	0.106755
ENSMMUG00000002887	0.13821
ENSMMUG00000002889	0.311365
ENSMMUG00000002892	0.565581
ENSMMUG00000002894	0.241255
ENSMMUG00000002896	0.503369
ENSMMUG00000002897	0.479431
ENSMMUG00000002899	0.0960556
ENSMMUG00000002907	0.130437
ENSMMUG00000002909	0.479333
ENSMMUG00000002910	0.0760326
ENSMMUG00000002911	0.222916
ENSMMUG00000002913	0.0521899
ENSMMUG00000002916	0.342415
ENSMMUG00000002919	0.206111
ENSMMUG00000002921	0.0915542
ENSMMUG00000002925	0.452782
ENSMMUG00000002926	0.0927868
ENSMMUG00000002930	0.31886
ENSMMUG00000002931	0.0646966
ENSMMUG00000002933	0.201274
ENSMMUG00000002936	0.180413
ENSMMUG00000002939	0.116712
ENSMMUG00000002940	0.121614
ENSMMUG00000002942	0.580733
ENSMMUG00000002943	0.0761726
ENSMMUG00000002944	0.0852215
ENSMMUG00000002947	0.459699
ENSMMUG00000002948	0.0769928
ENSMMUG00000002949	0.0782904
ENSMMUG00000002950	0.146115
ENSMMUG00000002952	0.161219
ENSMMUG00000002953	0.080242
ENSMMUG00000002961	0.0535353
ENSMMUG00000002963	0.141939
ENSMMUG00000002964	0.0816468
ENSMMUG00000002965	0.0404191
ENSMMUG00000002967	0.158407
ENSMMUG00000002968	0.130912
ENSMMUG00000002970	0.0841714
ENSMMUG00000002975	0.105195
ENSMMUG00000002976	0.0955173
ENSMMUG00000002980	0.151699
ENSMMUG00000002982	0.183848
ENSMMUG00000002984	0.119535
ENSMMUG00000002985	0.0801598
ENSMMUG00000002986	0.17858
ENSMMUG00000002987	0.121288
ENSMMUG00000002989	0.0634573
ENSMMUG00000002990	0.251095
ENSMMUG00000002991	0.0986338
ENSMMUG00000002993	0.0879813
ENSMMUG00000002995	0.213802
ENSMMUG00000002999	0.101839
ENSMMUG00000003000	0.0440983
ENSMMUG00000003001	0.130719
ENSMMUG00000003002	0.204289
ENSMMUG00000003003	0.109925
ENSMMUG00000003005	0.231784
ENSMMUG00000003006	0.0731936
ENSMMUG00000003013	0.0931602
ENSMMUG00000003014	0.248073
ENSMMUG00000003015	0.145706
ENSMMUG00000003020	0.067699
ENSMMUG00000003023	0.048639
ENSMMUG00000003029	0.0822817
ENSMMUG00000003036	0.230333
ENSMMUG00000003040	0.170222
ENSMMUG00000003042	0.0944942
ENSMMUG00000003043	0.105706
ENSMMUG00000003045	0.08773
ENSMMUG00000003046	0.100353
ENSMMUG00000003047	0.104091
ENSMMUG00000003048	0.09485
ENSMMUG00000003051	0.0515826
ENSMMUG00000003053	0.0632267
ENSMMUG00000003056	0.488167
ENSMMUG00000003060	0.113478
ENSMMUG00000003061	0.564514
ENSMMUG00000003062	0.356919
ENSMMUG00000003067	0.033825
ENSMMUG00000003073	0.0522642
ENSMMUG00000003074	0.131539
ENSMMUG00000003075	0.0690912
ENSMMUG00000003078	0.108644
ENSMMUG00000003081	0.160897
ENSMMUG00000003083	0.0877099
ENSMMUG00000003084	0.270615
ENSMMUG00000003086	0.187115
ENSMMUG00000003089	0.104072
ENSMMUG00000003090	1
ENSMMUG00000003092	0.0959227
ENSMMUG00000003098	0.0502568
ENSMMUG00000003101	0.181305
ENSMMUG00000003102	0.0892742
ENSMMUG00000003103	0.255865
ENSMMUG00000003104	0.0709689
ENSMMUG00000003105	0.125186
ENSMMUG00000003106	0.0967915
ENSMMUG00000003110	0.162844
ENSMMUG00000003111	0.06357
ENSMMUG00000003112	0.562091
ENSMMUG00000003113	0.545136
ENSMMUG00000003116	0.0929092
ENSMMUG00000003118	0.370777
ENSMMUG00000003119	0.073701
ENSMMUG00000003120	0.105035
ENSMMUG00000003121	0.275393
ENSMMUG00000003123	0.0749199
ENSMMUG00000003124	0.132441
ENSMMUG00000003126	0.11686
ENSMMUG00000003128	0.154212
ENSMMUG00000003130	0.123812
ENSMMUG00000003132	0.306097
ENSMMUG00000003136	0.0454152
ENSMMUG00000003139	0.169272
ENSMMUG00000003140	0.353593
ENSMMUG00000003142	0.0809122
ENSMMUG00000003145	0.960457
ENSMMUG00000003146	0.354336
ENSMMUG00000003150	0.107148
ENSMMUG00000003154	0.106373
ENSMMUG00000003157	0.133505
ENSMMUG00000003158	0.281038
ENSMMUG00000003161	0.132211
ENSMMUG00000003162	0.105879
ENSMMUG00000003164	0.117577
ENSMMUG00000003167	0.122065
ENSMMUG00000003169	0.302602
ENSMMUG00000003171	0.103901
ENSMMUG00000003173	0.0863843
ENSMMUG00000003174	0.17077
ENSMMUG00000003176	0.0441908
ENSMMUG00000003180	0.209021
ENSMMUG00000003184	0.0706124
ENSMMUG00000003187	0.125401
ENSMMUG00000003189	0.127619
ENSMMUG00000003190	0.450366
ENSMMUG00000003193	0.16421
ENSMMUG00000003194	0.186728
ENSMMUG00000003197	0.163112
ENSMMUG00000003201	0.0868882
ENSMMUG00000003203	0.401846
ENSMMUG00000003204	0.265796
ENSMMUG00000003212	0.129239
ENSMMUG00000003216	0.130377
ENSMMUG00000003217	0.0947139
ENSMMUG00000003218	0.0942219
ENSMMUG00000003221	0.12644
ENSMMUG00000003225	0.134819
ENSMMUG00000003230	0.0564471
ENSMMUG00000003231	0.92305
ENSMMUG00000003233	0.110239
ENSMMUG00000003236	0.0773348
ENSMMUG00000003237	0.140667
ENSMMUG00000003238	0.146986
ENSMMUG00000003240	0.526591
ENSMMUG00000003245	0.173914
ENSMMUG00000003247	0.168572
ENSMMUG00000003248	0.117041
ENSMMUG00000003256	0.139847
ENSMMUG00000003261	0.524501
ENSMMUG00000003262	0.0556912
ENSMMUG00000003263	0.198633
ENSMMUG00000003264	0.135052
ENSMMUG00000003267	0.14877
ENSMMUG00000003269	0.0963908
ENSMMUG00000003273	0.101774
ENSMMUG00000003275	0.214965
ENSMMUG00000003276	0.37676
ENSMMUG00000003277	0.237859
ENSMMUG00000003279	0.106918
ENSMMUG00000003282	0.43679
ENSMMUG00000003283	0.184249
ENSMMUG00000003286	0.201277
ENSMMUG00000003288	0.0620793
ENSMMUG00000003291	0.138183
ENSMMUG00000003292	0.10191
ENSMMUG00000003295	0.0770994
ENSMMUG00000003296	0.22249
ENSMMUG00000003298	0.0798487
ENSMMUG00000003300	0.225991
ENSMMUG00000003302	0.120361
ENSMMUG00000003303	0.0475435
ENSMMUG00000003304	0.170691
ENSMMUG00000003309	0.0591374
ENSMMUG00000003310	0.1175
ENSMMUG00000003312	0.361032
ENSMMUG00000003314	0.853959
ENSMMUG00000003316	0.27767
ENSMMUG00000003317	0.0899199
ENSMMUG00000003325	0.0375306
ENSMMUG00000003331	0.266081
ENSMMUG00000003332	0.231818
ENSMMUG00000003339	0.110362
ENSMMUG00000003343	0.161307
ENSMMUG00000003347	0.104729
ENSMMUG00000003348	0.184527
ENSMMUG00000003349	0.0308817
ENSMMUG00000003353	0.162511
ENSMMUG00000003355	0.0442354
ENSMMUG00000003356	0.358382
ENSMMUG00000003357	0.072022
ENSMMUG00000003360	0.070501
ENSMMUG00000003363	0.0896551
ENSMMUG00000003368	0.136046
ENSMMUG00000003369	0.18781
ENSMMUG00000003370	0.53533
ENSMMUG00000003372	0.168713
ENSMMUG00000003374	0.0481554
ENSMMUG00000003375	0.100526
ENSMMUG00000003376	0.273356
ENSMMUG00000003377	0.0715573
ENSMMUG00000003378	0.144141
ENSMMUG00000003379	0.10503
ENSMMUG00000003383	0.336045
ENSMMUG00000003385	0.212469
ENSMMUG00000003386	0.12981
ENSMMUG00000003387	0.122057
ENSMMUG00000003395	0.069511
ENSMMUG00000003396	0.269549
ENSMMUG00000003397	0.764341
ENSMMUG00000003399	0.0296206
ENSMMUG00000003400	0.118939
ENSMMUG00000003402	0.945812
ENSMMUG00000003403	0.16527
ENSMMUG00000003409	0.0882818
ENSMMUG00000003410	0.0985513
ENSMMUG00000003411	0.600843
ENSMMUG00000003412	0.0425129
ENSMMUG00000003414	0.535536
ENSMMUG00000003419	0.162747
ENSMMUG00000003421	0.0526531
ENSMMUG00000003428	0.743535
ENSMMUG00000003429	0.0564258
ENSMMUG00000003430	0.0790812
ENSMMUG00000003432	0.0479743
ENSMMUG00000003437	0.214776
ENSMMUG00000003439	0.137403
ENSMMUG00000003442	0.097777
ENSMMUG00000003443	0.12522
ENSMMUG00000003448	0.0429362
ENSMMUG00000003456	0.347981
ENSMMUG00000003457	0.0746067
ENSMMUG00000003458	0.136491
ENSMMUG00000003462	0.369131
ENSMMUG00000003464	0.168147
ENSMMUG00000003468	0.19721
ENSMMUG00000003472	0.201703
ENSMMUG00000003474	0.475316
ENSMMUG00000003476	0.0776831
ENSMMUG00000003482	0.330805
ENSMMUG00000003483	0.0415259
ENSMMUG00000003484	0.0516959
ENSMMUG00000003485	0.0884589
ENSMMUG00000003488	0.516652
ENSMMUG00000003492	0.228933
ENSMMUG00000003493	0.0945748
ENSMMUG00000003494	0.100302
ENSMMUG00000003498	0.203152
ENSMMUG00000003499	0.238484
ENSMMUG00000003500	0.0718037
ENSMMUG00000003501	0.103848
ENSMMUG00000003502	0.0642667
ENSMMUG00000003505	0.128917
ENSMMUG00000003506	0.416083
ENSMMUG00000003508	0.0622221
ENSMMUG00000003509	0.0638181
ENSMMUG00000003514	0.146628
ENSMMUG00000003518	0.120139
ENSMMUG00000003519	0.435702
ENSMMUG00000003520	0.158073
ENSMMUG00000003521	0.131247
ENSMMUG00000003523	0.213047
ENSMMUG00000003530	0.134462
ENSMMUG00000003532	0.667307
ENSMMUG00000003533	0.815081
ENSMMUG00000003534	0.0920091
ENSMMUG00000003535	0.115884
ENSMMUG00000003538	0.0595402
ENSMMUG00000003540	0.2533
ENSMMUG00000003541	0.111114
ENSMMUG00000003542	0.0800893
ENSMMUG00000003544	0.12547
ENSMMUG00000003546	0.104757
ENSMMUG00000003552	0.0449484
ENSMMUG00000003555	0.162634
ENSMMUG00000003558	0.359989
ENSMMUG00000003560	0.138225
ENSMMUG00000003564	0.0913535
ENSMMUG00000003565	0.186167
ENSMMUG00000003569	0.245343
ENSMMUG00000003570	0.0496702
ENSMMUG00000003572	0.0739185
ENSMMUG00000003574	0.122672
ENSMMUG00000003577	0.154107
ENSMMUG00000003578	0.0456016
ENSMMUG00000003579	0.369621
ENSMMUG00000003582	0.22203
ENSMMUG00000003584	0.104239
ENSMMUG00000003585	0.0771745
ENSMMUG00000003588	0.107329
ENSMMUG00000003589	0.145321
ENSMMUG00000003590	0.182927
ENSMMUG00000003591	0.32356
ENSMMUG00000003592	0.160548
ENSMMUG00000003594	0.16581
ENSMMUG00000003595	0.118418
ENSMMUG00000003603	0.0494807
ENSMMUG00000003604	0.0877278
ENSMMUG00000003608	0.210964
ENSMMUG00000003610	0.232097
ENSMMUG00000003611	0.287087
ENSMMUG00000003614	0.15604
ENSMMUG00000003618	0.0938501
ENSMMUG00000003619	0.0544263
ENSMMUG00000003620	0.0889211
ENSMMUG00000003621	0.0867054
ENSMMUG00000003622	0.382918
ENSMMUG00000003624	0.0525522
ENSMMUG00000003629	0.146904
ENSMMUG00000003631	0.0903296
ENSMMUG00000003636	0.0958427
ENSMMUG00000003641	0.0612295
ENSMMUG00000003644	0.065768
ENSMMUG00000003646	0.0561801
ENSMMUG00000003647	0.970115
ENSMMUG00000003650	0.151602
ENSMMUG00000003657	0.110747
ENSMMUG00000003658	0.156753
ENSMMUG00000003664	0.176366
ENSMMUG00000003668	0.0841849
ENSMMUG00000003669	0.272706
ENSMMUG00000003671	0.126234
ENSMMUG00000003676	0.371689
ENSMMUG00000003682	0.152526
ENSMMUG00000003683	0.417813
ENSMMUG00000003685	0.282919
ENSMMUG00000003693	0.105813
ENSMMUG00000003701	0.0353792
ENSMMUG00000003702	0.0437158
ENSMMUG00000003703	0.0484036
ENSMMUG00000003704	0.191863
ENSMMUG00000003705	0.0878057
ENSMMUG00000003706	0.096443
ENSMMUG00000003707	0.503816
ENSMMUG00000003708	0.475972
ENSMMUG00000003709	0.165533
ENSMMUG00000003710	0.0771506
ENSMMUG00000003711	0.153888
ENSMMUG00000003717	0.321612
ENSMMUG00000003718	0.0987011
ENSMMUG00000003721	0.0884814
ENSMMUG00000003725	0.22786
ENSMMUG00000003726	0.256804
ENSMMUG00000003727	0.169808
ENSMMUG00000003733	0.316099
ENSMMUG00000003735	0.189316
ENSMMUG00000003736	0.230411
ENSMMUG00000003739	0.139193
ENSMMUG00000003744	0.113562
ENSMMUG00000003745	0.108467
ENSMMUG00000003747	0.106017
ENSMMUG00000003749	0.101581
ENSMMUG00000003750	0.294692
ENSMMUG00000003753	0.0921912
ENSMMUG00000003762	0.0736237
ENSMMUG00000003764	0.0553458
ENSMMUG00000003771	0.143425
ENSMMUG00000003773	0.065527
ENSMMUG00000003774	0.0658113
ENSMMUG00000003775	0.17252
ENSMMUG00000003776	0.118901
ENSMMUG00000003780	0.191919
ENSMMUG00000003783	0.102218
ENSMMUG00000003786	0.115594
ENSMMUG00000003787	0.0489217
ENSMMUG00000003789	0.480981
ENSMMUG00000003793	0.102213
ENSMMUG00000003797	0.119258
ENSMMUG00000003799	0.104712
ENSMMUG00000003802	0.332442
ENSMMUG00000003815	0.613
ENSMMUG00000003819	0.0655167
ENSMMUG00000003820	0.0478627
ENSMMUG00000003823	0.15241
ENSMMUG00000003825	0.228235
ENSMMUG00000003834	0.716809
ENSMMUG00000003839	0.0982496
ENSMMUG00000003840	0.342955
ENSMMUG00000003842	0.197008
ENSMMUG00000003843	0.086833
ENSMMUG00000003850	0.215761
ENSMMUG00000003851	0.223262
ENSMMUG00000003853	0.078329
ENSMMUG00000003854	0.077775
ENSMMUG00000003855	0.296217
ENSMMUG00000003857	0.057336
ENSMMUG00000003858	0.0713054
ENSMMUG00000003859	0.111066
ENSMMUG00000003861	0.242064
ENSMMUG00000003863	0.100667
ENSMMUG00000003864	0.0921957
ENSMMUG00000003866	0.290733
ENSMMUG00000003867	0.0779581
ENSMMUG00000003869	0.116612
ENSMMUG00000003871	0.0284659
ENSMMUG00000003872	0.154114
ENSMMUG00000003874	0.0544344
ENSMMUG00000003875	0.055575
ENSMMUG00000003876	0.0735341
ENSMMUG00000003877	0.0958881
ENSMMUG00000003878	0.26893
ENSMMUG00000003890	0.13863
ENSMMUG00000003892	0.0939109
ENSMMUG00000003894	0.66762
ENSMMUG00000003896	0.392115
ENSMMUG00000003897	0.469702
ENSMMUG00000003902	0.334085
ENSMMUG00000003904	0.0587079
ENSMMUG00000003905	0.263509
ENSMMUG00000003906	0.612802
ENSMMUG00000003907	0.0458258
ENSMMUG00000003908	0.033678
ENSMMUG00000003909	0.0444625
ENSMMUG00000003911	0.0756267
ENSMMUG00000003912	0.907054
ENSMMUG00000003914	0.161227
ENSMMUG00000003915	0.103974
ENSMMUG00000003916	0.0930824
ENSMMUG00000003919	0.243182
ENSMMUG00000003921	0.0844231
ENSMMUG00000003922	0.0923813
ENSMMUG00000003924	0.13132
ENSMMUG00000003927	0.357759
ENSMMUG00000003932	0.245747
ENSMMUG00000003934	0.18228
ENSMMUG00000003943	0.116313
ENSMMUG00000003947	0.0959301
ENSMMUG00000003950	0.0972099
ENSMMUG00000003954	0.0604971
ENSMMUG00000003955	0.146692
ENSMMUG00000003956	0.121674
ENSMMUG00000003957	0.211078
ENSMMUG00000003958	0.09755
ENSMMUG00000003961	0.066745
ENSMMUG00000003962	0.0802551
ENSMMUG00000003972	0.117
ENSMMUG00000003973	0.050837
ENSMMUG00000003981	0.1317
ENSMMUG00000003984	0.914947
ENSMMUG00000003986	0.0758439
ENSMMUG00000003987	0.975908
ENSMMUG00000003996	0.0779962
ENSMMUG00000003997	0.241589
ENSMMUG00000003998	0.143063
ENSMMUG00000003999	0.0860888
ENSMMUG00000004000	0.429697
ENSMMUG00000004001	0.410512
ENSMMUG00000004002	0.0828386
ENSMMUG00000004004	0.108264
ENSMMUG00000004005	0.0523338
ENSMMUG00000004009	0.141319
ENSMMUG00000004011	0.156722
ENSMMUG00000004012	0.0643375
ENSMMUG00000004013	0.15097
ENSMMUG00000004021	0.127094
ENSMMUG00000004025	0.101777
ENSMMUG00000004027	0.170566
ENSMMUG00000004029	0.448444
ENSMMUG00000004032	0.230233
ENSMMUG00000004035	0.184474
ENSMMUG00000004041	0.142035
ENSMMUG00000004048	0.0927278
ENSMMUG00000004049	0.0910359
ENSMMUG00000004051	0.470456
ENSMMUG00000004052	0.124364
ENSMMUG00000004053	0.357903
ENSMMUG00000004054	0.281685
ENSMMUG00000004056	0.347591
ENSMMUG00000004060	0.138299
ENSMMUG00000004061	0.0787157
ENSMMUG00000004063	0.204086
ENSMMUG00000004064	0.0354558
ENSMMUG00000004070	0.103708
ENSMMUG00000004071	0.228688
ENSMMUG00000004074	0.137608
ENSMMUG00000004079	0.0951534
ENSMMUG00000004080	0.0794844
ENSMMUG00000004082	0.129749
ENSMMUG00000004084	0.278089
ENSMMUG00000004085	0.114135
ENSMMUG00000004087	0.159587
ENSMMUG00000004091	0.179467
ENSMMUG00000004094	0.109182
ENSMMUG00000004101	0.0373129
ENSMMUG00000004103	0.309612
ENSMMUG00000004108	0.297925
ENSMMUG00000004109	0.182537
ENSMMUG00000004112	0.205787
ENSMMUG00000004113	0.148324
ENSMMUG00000004116	0.375733
ENSMMUG00000004122	0.0590207
ENSMMUG00000004127	0.0965357
ENSMMUG00000004129	0.122852
ENSMMUG00000004131	0.0908941
ENSMMUG00000004132	0.0980493
ENSMMUG00000004139	0.206539
ENSMMUG00000004140	0.103167
ENSMMUG00000004143	0.155224
ENSMMUG00000004144	0.0952923
ENSMMUG00000004146	0.187597
ENSMMUG00000004148	0.369971
ENSMMUG00000004149	0.0654515
ENSMMUG00000004150	0.0725988
ENSMMUG00000004153	0.0944187
ENSMMUG00000004154	0.0980351
ENSMMUG00000004160	0.190029
ENSMMUG00000004168	0.329623
ENSMMUG00000004172	0.21107
ENSMMUG00000004173	0.0554173
ENSMMUG00000004175	0.312116
ENSMMUG00000004179	0.0608732
ENSMMUG00000004180	0.125353
ENSMMUG00000004188	0.124667
ENSMMUG00000004192	0.871713
ENSMMUG00000004195	0.115419
ENSMMUG00000004198	0.182719
ENSMMUG00000004200	0.0720024
ENSMMUG00000004205	0.216412
ENSMMUG00000004208	0.240667
ENSMMUG00000004209	0.0813756
ENSMMUG00000004210	0.403897
ENSMMUG00000004211	0.113702
ENSMMUG00000004215	0.158946
ENSMMUG00000004216	0.0667467
ENSMMUG00000004223	0.0236871
ENSMMUG00000004225	0.149515
ENSMMUG00000004227	0.103508
ENSMMUG00000004228	0.178218
ENSMMUG00000004230	0.473902
ENSMMUG00000004235	0.0563175
ENSMMUG00000004236	0.152457
ENSMMUG00000004241	0.371047
ENSMMUG00000004242	0.101067
ENSMMUG00000004243	0.186241
ENSMMUG00000004255	0.0537633
ENSMMUG00000004257	0.453595
ENSMMUG00000004260	0.0621797
ENSMMUG00000004263	0.0728002
ENSMMUG00000004267	0.30384
ENSMMUG00000004271	0.140775
ENSMMUG00000004273	0.0883239
ENSMMUG00000004280	0.146113
ENSMMUG00000004282	0.0587648
ENSMMUG00000004286	0.137172
ENSMMUG00000004287	0.044901
ENSMMUG00000004289	0.119548
ENSMMUG00000004290	0.0760136
ENSMMUG00000004291	0.0606358
ENSMMUG00000004293	0.147832
ENSMMUG00000004294	0.0962461
ENSMMUG00000004296	0.159408
ENSMMUG00000004298	0.0907872
ENSMMUG00000004300	0.13959
ENSMMUG00000004304	0.0755154
ENSMMUG00000004305	0.118238
ENSMMUG00000004311	0.0585846
ENSMMUG00000004313	0.177639
ENSMMUG00000004314	0.134025
ENSMMUG00000004321	0.250456
ENSMMUG00000004327	0.600678
ENSMMUG00000004329	0.213532
ENSMMUG00000004330	0.181377
ENSMMUG00000004331	0.14642
ENSMMUG00000004332	0.0825875
ENSMMUG00000004335	0.0835026
ENSMMUG00000004337	0.149096
ENSMMUG00000004339	0.0619481
ENSMMUG00000004340	0.0601625
ENSMMUG00000004341	0.0756204
ENSMMUG00000004343	0.373219
ENSMMUG00000004346	0.231446
ENSMMUG00000004350	0.137735
ENSMMUG00000004351	0.0775556
ENSMMUG00000004356	0.15652
ENSMMUG00000004362	0.245167
ENSMMUG00000004370	0.0416386
ENSMMUG00000004376	0.161452
ENSMMUG00000004378	0.204613
ENSMMUG00000004380	0.0959304
ENSMMUG00000004381	0.0643804
ENSMMUG00000004382	0.21076
ENSMMUG00000004383	0.0811973
ENSMMUG00000004386	0.369748
ENSMMUG00000004387	0.171424
ENSMMUG00000004389	0.207462
ENSMMUG00000004390	0.0543633
ENSMMUG00000004392	0.0581543
ENSMMUG00000004393	0.0484346
ENSMMUG00000004394	0.0553843
ENSMMUG00000004396	0.0578896
ENSMMUG00000004400	0.056691
ENSMMUG00000004401	0.0416754
ENSMMUG00000004403	0.180024
ENSMMUG00000004405	0.0640242
ENSMMUG00000004406	0.0672574
ENSMMUG00000004408	0.0603225
ENSMMUG00000004409	0.24318
ENSMMUG00000004411	0.337576
ENSMMUG00000004412	0.0748159
ENSMMUG00000004416	0.102012
ENSMMUG00000004417	0.0870216
ENSMMUG00000004419	0.0481142
ENSMMUG00000004420	0.111281
ENSMMUG00000004429	0.10253
ENSMMUG00000004430	0.210225
ENSMMUG00000004431	0.617323
ENSMMUG00000004432	0.118329
ENSMMUG00000004433	0.0354935
ENSMMUG00000004434	0.190326
ENSMMUG00000004435	0.162458
ENSMMUG00000004436	0.24813
ENSMMUG00000004437	0.116891
ENSMMUG00000004441	0.151516
ENSMMUG00000004442	0.354785
ENSMMUG00000004446	0.085709
ENSMMUG00000004447	0.0666855
ENSMMUG00000004448	0.262655
ENSMMUG00000004449	0.0486318
ENSMMUG00000004450	0.0517317
ENSMMUG00000004451	0.0316418
ENSMMUG00000004457	0.100953
ENSMMUG00000004458	0.145253
ENSMMUG00000004459	0.254934
ENSMMUG00000004461	0.069888
ENSMMUG00000004465	0.0469524
ENSMMUG00000004466	0.117364
ENSMMUG00000004467	0.115263
ENSMMUG00000004468	0.160819
ENSMMUG00000004470	0.148564
ENSMMUG00000004472	0.53834
ENSMMUG00000004476	0.143767
ENSMMUG00000004477	0.123706
ENSMMUG00000004479	0.216734
ENSMMUG00000004481	0.0741221
ENSMMUG00000004482	0.131563
ENSMMUG00000004483	0.0750276
ENSMMUG00000004484	0.0735087
ENSMMUG00000004485	0.100568
ENSMMUG00000004486	0.0618881
ENSMMUG00000004490	0.223302
ENSMMUG00000004491	0.0910735
ENSMMUG00000004492	0.301959
ENSMMUG00000004493	0.0563585
ENSMMUG00000004494	0.118695
ENSMMUG00000004496	0.0751884
ENSMMUG00000004498	0.0757681
ENSMMUG00000004503	0.233192
ENSMMUG00000004507	0.974004
ENSMMUG00000004512	0.165151
ENSMMUG00000004520	0.0551279
ENSMMUG00000004522	0.228756
ENSMMUG00000004523	0.113118
ENSMMUG00000004529	0.145649
ENSMMUG00000004533	0.133993
ENSMMUG00000004534	0.0540188
ENSMMUG00000004539	0.0389719
ENSMMUG00000004544	0.104137
ENSMMUG00000004545	0.0491846
ENSMMUG00000004547	0.0378151
ENSMMUG00000004548	0.100365
ENSMMUG00000004552	0.0599597
ENSMMUG00000004553	0.0709557
ENSMMUG00000004558	0.059723
ENSMMUG00000004559	0.23522
ENSMMUG00000004560	0.118223
ENSMMUG00000004561	0.126302
ENSMMUG00000004563	0.124168
ENSMMUG00000004564	0.577163
ENSMMUG00000004568	0.209775
ENSMMUG00000004571	0.18165
ENSMMUG00000004573	0.255876
ENSMMUG00000004574	0.228385
ENSMMUG00000004577	0.110866
ENSMMUG00000004586	0.0864046
ENSMMUG00000004588	0.774017
ENSMMUG00000004591	0.133204
ENSMMUG00000004592	0.0798568
ENSMMUG00000004594	0.118141
ENSMMUG00000004595	0.186658
ENSMMUG00000004596	0.103428
ENSMMUG00000004598	0.0762579
ENSMMUG00000004599	0.151777
ENSMMUG00000004600	0.128177
ENSMMUG00000004603	0.0671309
ENSMMUG00000004604	0.0848882
ENSMMUG00000004605	0.82442
ENSMMUG00000004612	0.143929
ENSMMUG00000004614	0.230881
ENSMMUG00000004615	0.0561447
ENSMMUG00000004616	0.134725
ENSMMUG00000004622	0.542608
ENSMMUG00000004624	0.089849
ENSMMUG00000004625	0.394862
ENSMMUG00000004628	0.0840472
ENSMMUG00000004629	0.0811055
ENSMMUG00000004633	0.229385
ENSMMUG00000004634	0.275147
ENSMMUG00000004639	0.240466
ENSMMUG00000004642	0.100232
ENSMMUG00000004644	0.11256
ENSMMUG00000004646	0.192621
ENSMMUG00000004647	0.50103
ENSMMUG00000004648	0.121816
ENSMMUG00000004649	0.140496
ENSMMUG00000004656	0.190107
ENSMMUG00000004657	0.0801919
ENSMMUG00000004659	0.315106
ENSMMUG00000004660	0.0711868
ENSMMUG00000004662	0.128424
ENSMMUG00000004664	0.328814
ENSMMUG00000004666	0.128069
ENSMMUG00000004670	0.158954
ENSMMUG00000004671	0.14499
ENSMMUG00000004674	0.0963345
ENSMMUG00000004675	0.15936
ENSMMUG00000004677	0.234326
ENSMMUG00000004679	0.0602866
ENSMMUG00000004682	0.0473033
ENSMMUG00000004683	0.0954101
ENSMMUG00000004686	0.0393806
ENSMMUG00000004688	0.0654687
ENSMMUG00000004690	0.244287
ENSMMUG00000004696	0.0354008
ENSMMUG00000004703	0.114347
ENSMMUG00000004708	0.0624246
ENSMMUG00000004709	0.0623624
ENSMMUG00000004710	0.364141
ENSMMUG00000004711	0.189217
ENSMMUG00000004712	0.441468
ENSMMUG00000004717	0.0636049
ENSMMUG00000004718	0.0600906
ENSMMUG00000004719	0.0718802
ENSMMUG00000004723	0.149174
ENSMMUG00000004730	0.033898
ENSMMUG00000004734	0.163079
ENSMMUG00000004735	0.15538
ENSMMUG00000004736	0.099361
ENSMMUG00000004738	0.0480183
ENSMMUG00000004740	0.0958862
ENSMMUG00000004741	0.816401
ENSMMUG00000004742	0.622876
ENSMMUG00000004744	0.0870246
ENSMMUG00000004748	0.144779
ENSMMUG00000004749	0.222311
ENSMMUG00000004750	0.0603959
ENSMMUG00000004751	0.166917
ENSMMUG00000004754	0.203479
ENSMMUG00000004756	0.0621606
ENSMMUG00000004758	0.0354038
ENSMMUG00000004760	0.0862007
ENSMMUG00000004762	0.0527281
ENSMMUG00000004764	0.096345
ENSMMUG00000004765	0.115698
ENSMMUG00000004767	0.0794717
ENSMMUG00000004768	0.354338
ENSMMUG00000004771	0.109726
ENSMMUG00000004777	0.103587
ENSMMUG00000004778	0.153732
ENSMMUG00000004784	0.126875
ENSMMUG00000004785	0.085959
ENSMMUG00000004788	0.100902
ENSMMUG00000004791	0.136005
ENSMMUG00000004793	0.101568
ENSMMUG00000004799	0.112547
ENSMMUG00000004800	0.221159
ENSMMUG00000004801	0.172768
ENSMMUG00000004802	0.0379759
ENSMMUG00000004804	0.154938
ENSMMUG00000004805	0.0892054
ENSMMUG00000004808	0.10418
ENSMMUG00000004810	0.0656355
ENSMMUG00000004811	0.0602485
ENSMMUG00000004813	0.0781923
ENSMMUG00000004816	0.0552383
ENSMMUG00000004818	0.192201
ENSMMUG00000004820	0.116283
ENSMMUG00000004829	0.0514933
ENSMMUG00000004843	0.23434
ENSMMUG00000004844	0.395073
ENSMMUG00000004845	0.713944
ENSMMUG00000004846	0.109635
ENSMMUG00000004847	0.31668
ENSMMUG00000004852	0.0761698
ENSMMUG00000004856	0.131181
ENSMMUG00000004861	0.0837568
ENSMMUG00000004863	0.121966
ENSMMUG00000004865	0.103516
ENSMMUG00000004868	0.062847
ENSMMUG00000004869	0.232974
ENSMMUG00000004871	0.0655513
ENSMMUG00000004873	0.106385
ENSMMUG00000004877	0.0494856
ENSMMUG00000004878	0.191032
ENSMMUG00000004885	0.0835663
ENSMMUG00000004886	0.230833
ENSMMUG00000004891	0.174159
ENSMMUG00000004892	0.152808
ENSMMUG00000004893	0.17139
ENSMMUG00000004896	0.189421
ENSMMUG00000004897	0.225862
ENSMMUG00000004898	0.132615
ENSMMUG00000004901	0.178693
ENSMMUG00000004902	0.04106
ENSMMUG00000004903	0.162033
ENSMMUG00000004910	0.175802
ENSMMUG00000004911	0.0530297
ENSMMUG00000004913	0.0672646
ENSMMUG00000004915	0.106222
ENSMMUG00000004917	0.107956
ENSMMUG00000004921	0.133507
ENSMMUG00000004922	0.23176
ENSMMUG00000004926	0.0619714
ENSMMUG00000004928	0.0598749
ENSMMUG00000004932	0.539193
ENSMMUG00000004933	0.132889
ENSMMUG00000004935	0.0610261
ENSMMUG00000004938	0.0476437
ENSMMUG00000004942	0.030837
ENSMMUG00000004944	0.181292
ENSMMUG00000004949	0.204849
ENSMMUG00000004950	0.122922
ENSMMUG00000004951	0.235919
ENSMMUG00000004952	0.0588111
ENSMMUG00000004954	0.101435
ENSMMUG00000004956	0.341642
ENSMMUG00000004958	0.270055
ENSMMUG00000004961	0.0935002
ENSMMUG00000004963	0.450603
ENSMMUG00000004964	0.0802988
ENSMMUG00000004966	0.131211
ENSMMUG00000004968	0.192216
ENSMMUG00000004977	0.0897791
ENSMMUG00000004983	0.0892101
ENSMMUG00000004984	0.117113
ENSMMUG00000004994	0.0543007
ENSMMUG00000004996	0.342658
ENSMMUG00000004998	0.101262
ENSMMUG00000005001	0.184543
ENSMMUG00000005002	0.0778329
ENSMMUG00000005004	0.0501907
ENSMMUG00000005005	0.0749898
ENSMMUG00000005006	0.0807475
ENSMMUG00000005007	0.0714327
ENSMMUG00000005009	0.572242
ENSMMUG00000005010	0.0393464
ENSMMUG00000005011	0.164919
ENSMMUG00000005016	0.203712
ENSMMUG00000005023	0.154601
ENSMMUG00000005024	0.0847769
ENSMMUG00000005028	0.25598
ENSMMUG00000005029	0.100574
ENSMMUG00000005031	0.1899
ENSMMUG00000005032	0.105191
ENSMMUG00000005034	0.90189
ENSMMUG00000005040	0.165159
ENSMMUG00000005041	0.0746754
ENSMMUG00000005042	0.041801
ENSMMUG00000005046	0.059955
ENSMMUG00000005047	0.0305221
ENSMMUG00000005051	0.0614642
ENSMMUG00000005055	0.0587917
ENSMMUG00000005056	0.251539
ENSMMUG00000005063	0.26532
ENSMMUG00000005066	0.296439
ENSMMUG00000005067	0.0826138
ENSMMUG00000005070	0.156588
ENSMMUG00000005072	0.0501691
ENSMMUG00000005073	0.0522161
ENSMMUG00000005076	0.139129
ENSMMUG00000005078	0.164743
ENSMMUG00000005080	0.105537
[truncated: 10,674 more rows]
