# Supplementary material for: Evolutionary and biomedical implications of sex differences in the primate brain transcriptome
Source: Cell Genom. 2024 Jun 27;4(7):100589. doi: 10.1016/j.xgen.2024.100589 (PMC11293591; doi:10.1016/j.xgen.2024.100589)
Supplement: Table S26. GTEx sample sizes, related to Figures 3 and 5 (see STAR Methods) [file mmc27.xlsx]

## Sheet: Table S26
Supplementary Table 26 | GTEx sample sizes
Region	Female	Male
Amygdala	32	86
BA24	37	104
Caudate	46	151
Cerebellar hemisphere	44	128
BA9	40	122
Hippocampus	39	118
Hypothalamus	39	119
Nucleus accumbens	46	150
Putamen	34	132
Substantia nigra	27	81
